# Supplementary material for: Single cell sequencing identifies clonally expanded synovial CD4+ TPH cells expressing GPR56 in rheumatoid arthritis
Source: Nat Commun. 2022 Jul 13;13:4046. doi: 10.1038/s41467-022-31519-6 (PMC9279430; doi:10.1038/s41467-022-31519-6)
Supplement: Supplementary file 5 — Supplementary Data 2 [file 41467_2022_31519_MOESM5_ESM.xlsx]

## Sheet: Supplementary Data 2
	Supplementary Data 2. CD4+ T cell type composition in PBMC and SFMC in RA patients (n=4 ACPA-, n=4 ACPA+) (Frequencies)
PBMC	RA patients	RA8	RA9	RA10	RA11	RA12	RA13	RA14	RA15
	Activated CD4 TCells	0.180552	0	0.223183	0.253807	0.0577034	0.788216	0.0651749	0.260936
	CXCL13high Tph	0.180552	0	0.306877	0.240449	0.211579	0.142137	0.249837	0.107444
	Cytotoxic CD4 TCells	0.799587	7.68443	6.19333	1.58963	0.307751	16.5913	3.94308	14.2287
	Central Memory CD4 TCells	27.6245	15.5738	27.9118	30.1897	10.5213	19.0076	27.8731	16.8688
	ERG1 CD4 TCells	5.15863	0.717213	4.63105	6.25167	10.4443	4.65176	3.05236	2.47122
	Effector CD4 TCells	3.86897	0.717213	5.13321	2.99225	3.11598	3.25623	8.61395	4.32847
	Humanin Mitochondrial CD4 TCells	3.7658	0.717213	4.5892	3.70024	1.13483	2.51971	5.0076	4.19033
	Naive CD4 TCells	45.9118	57.6844	41.7492	42.1854	48.0477	46.8148	37.6819	49.01
	CXCL13low Tph	0.90276	0.102459	0.0836937	0.0534331	0.461627	0.0516863	0.238975	0.107444
	Proliferating CD4 TCells	0.722208	0.204918	0.0697447	0.654555	0.153876	0.0387647	0.162937	0.076746
	SESN3 CD4 TCells	8.33118	14.8566	4.72869	4.50174	22.8313	4.09614	7.77754	5.69455
	Tregs	2.55352	1.7418	4.37997	7.38712	2.71206	2.04161	5.33348	2.65541
SFMC	RA patients	RA8	RA9	RA10	RA11	RA12	RA13	RA14	RA15
	Activated CD4 TCells	5.78035	0.161031	1.1551	0.636278	3.77678	1.86213	0.992411	3.40633
	CXCL13high Tph	27.7457	15.8615	24.7056	41.0243	29.425	28.2543	59.4863	54.4201
	Cytotoxic CD4 TCells	6.45472	3.62319	8.69126	10.0866	7.44081	3.74217	9.10683	2.18978
	Central Memory CD4 TCells	1.92678	3.7037	7.0203	2.43037	1.74746	4.29722	0.291886	1.13544
	ERG1 CD4 TCells	0	0	0.302792	0.052154	0.0563698	0.0895255	0.0583771	0
	Effector CD4 TCells	18.4008	32.5282	26.3429	18.3478	18.0947	29.436	11.9089	11.841
	Humanin Mitochondrial CD4 TCells	0.385356	2.17391	0.751374	0.448524	0.450958	1.52193	0.467017	0.081103
	Naive CD4 TCells	0.578035	0.161031	3.88023	0.813602	0.845547	1.86213	0.467017	0.162206
	CXCL13low Tph	3.37187	2.97907	4.03723	8.49066	14.3179	5.2462	4.43666	5.75831
	Proliferating CD4 TCells	3.9499	6.19968	2.32141	3.37958	5.63698	3.65264	4.49504	5.10949
	SESN3 CD4 TCells	0.385356	0.724638	3.03914	0.92834	1.74746	3.1692	0.291886	0.324412
	Tregs	31.0212	31.8841	17.7526	13.3618	16.46	16.8666	7.99766	15.5718
