# Supplementary material for: Single cell sequencing identifies clonally expanded synovial CD4+ TPH cells expressing GPR56 in rheumatoid arthritis
Source: Nat Commun. 2022 Jul 13;13:4046. doi: 10.1038/s41467-022-31519-6 (PMC9279430; doi:10.1038/s41467-022-31519-6)
Supplement: Supplementary file 6 — Supplementary Data 3 [file 41467_2022_31519_MOESM6_ESM.xlsx]

## Sheet: Supplementary Data 3
Supplementary Data 3. Differentially expressed genes in the 12 CD4+ T cell clusters (combined peripheral blood and synovial fluid) (model-based analysis of single-cell transcriptomics (MAST)).
	p_val	avg_log2FC	pct.1	pct.2	p_val_adj	cluster	gene
CST3	0	2.18538294104892	0.767	0.386	0	Activated_CD4_TCells	CST3
CD74	0	1.80640305886929	0.974	0.81	0	Activated_CD4_TCells	CD74
CD3D	0	1.01563492816272	1	1	0	Activated_CD4_TCells	CD3D
HLA-DRA	3.16498612392026e-288	2.146812810925	0.719	0.38	1.15015595743262e-283	Activated_CD4_TCells	HLA-DRA
HLA-DPA1	1.64657086544801e-272	1.87625134258396	0.641	0.41	5.98363852503806e-268	Activated_CD4_TCells	HLA-DPA1
H3F3A	1.44392698357145e-256	0.355620545321374	0.373	0.663	5.24723065829864e-252	Activated_CD4_TCells	H3F3A
S100A10	1.12267459671502e-255	1.1530430953259	0.726	0.732	4.07979948446238e-251	Activated_CD4_TCells	S100A10
PPIA	4.28489844805295e-249	0.392225906319307	0.463	0.742	1.55713209602244e-244	Activated_CD4_TCells	PPIA
YWHAZ	2.33628491214334e-248	0.629410364373309	0.415	0.646	8.49005937072891e-244	Activated_CD4_TCells	YWHAZ
CDC42	8.84678585363e-248	0.758853590969975	0.376	0.571	3.21492197920914e-243	Activated_CD4_TCells	CDC42
YBX1	8.59712892881448e-247	0.563129366670236	0.362	0.61	3.12419665273118e-242	Activated_CD4_TCells	YBX1
ARPC3	1.80231028244026e-246	0.460963479055116	0.312	0.566	6.54959556638789e-242	Activated_CD4_TCells	ARPC3
HLA-DRB5	1.15008361604901e-244	1.9458517057123	0.576	0.312	4.17940386072209e-240	Activated_CD4_TCells	HLA-DRB5
HMGB1	1.26616818102309e-244	0.252692622832393	0.331	0.64	4.60125516983791e-240	Activated_CD4_TCells	HMGB1
TPM3	3.52285740292665e-243	0.66695328739776	0.402	0.62	1.28020638022354e-238	Activated_CD4_TCells	TPM3
RHOA	1.80340469649229e-242	0.570402033344198	0.385	0.622	6.55357266705297e-238	Activated_CD4_TCells	RHOA
SERF2	6.32006739172124e-237	0.273250993481965	0.484	0.774	2.2967124901515e-232	Activated_CD4_TCells	SERF2
UBB	1.57095862534423e-229	0.300833648882549	0.277	0.556	5.70886364450093e-225	Activated_CD4_TCells	UBB
MYL12B	6.47888017091309e-229	0.270546230580024	0.29	0.587	2.35442505410982e-224	Activated_CD4_TCells	MYL12B
HSPA8	8.29145438053169e-228	0.287836025505086	0.43	0.723	3.01311452188522e-223	Activated_CD4_TCells	HSPA8
S100A6	9.4666098464117e-228	0.896107898268428	0.703	0.788	3.44016601818601e-223	Activated_CD4_TCells	S100A6
HNRNPA2B1	6.75253551661207e-222	0.321389538592765	0.389	0.688	2.45387140673683e-217	Activated_CD4_TCells	HNRNPA2B1
ARPC2	4.44867863035427e-221	0.473211312801597	0.321	0.572	1.61664981427074e-216	Activated_CD4_TCells	ARPC2
OAZ1	3.00271628359278e-220	0.353823895142121	0.404	0.671	1.09118709745762e-215	Activated_CD4_TCells	OAZ1
EMP3	3.78190915922807e-219	0.574380131985289	0.413	0.622	1.37434578846348e-214	Activated_CD4_TCells	EMP3
CFL1	6.40797647367422e-219	0.533084090579051	0.607	0.806	2.32865865053321e-214	Activated_CD4_TCells	CFL1
FTH1	6.73187100751272e-218	0.875432755964626	0.958	0.965	2.44636192413012e-213	Activated_CD4_TCells	FTH1
YWHAB	5.6346386390571e-217	0.25367079534877	0.325	0.617	2.04762768143335e-212	Activated_CD4_TCells	YWHAB
LSP1	3.24904218771371e-214	0.333758419402456	0.304	0.566	1.18070193101516e-209	Activated_CD4_TCells	LSP1
TAGLN2	8.69510242228264e-214	0.707060372674415	0.49	0.639	3.15980022025751e-209	Activated_CD4_TCells	TAGLN2
HSP90AA1	1.94061328497764e-213	0.251296920241481	0.317	0.612	7.05218867760874e-209	Activated_CD4_TCells	HSP90AA1
FTL	1.4680691135128e-208	0.758671420901051	0.775	0.897	5.33496315850553e-204	Activated_CD4_TCells	FTL
ARPC1B	3.44199482224867e-208	0.494326363320408	0.34	0.563	1.25082091840517e-203	Activated_CD4_TCells	ARPC1B
HSP90AB1	4.88608540190733e-206	0.30847762292464	0.391	0.664	1.77560343505312e-201	Activated_CD4_TCells	HSP90AB1
GABARAP	5.30368601959138e-206	0.469756555373986	0.272	0.508	1.92735949951951e-201	Activated_CD4_TCells	GABARAP
NCL	9.26982912364449e-204	0.322688794482342	0.26	0.523	3.36865590353241e-199	Activated_CD4_TCells	NCL
HLA-DPB1	3.43435692605179e-202	1.67962207336428	0.517	0.358	1.24804530692722e-197	Activated_CD4_TCells	HLA-DPB1
IL2RG	4.20992399202942e-201	0.324227885013265	0.371	0.643	1.52988637870349e-196	Activated_CD4_TCells	IL2RG
MYL6	8.03030861176251e-201	0.629889152478294	0.587	0.748	2.9182141495145e-196	Activated_CD4_TCells	MYL6
GAPDH	1.4912241246271e-200	0.827767618178981	0.879	0.892	5.41910846889488e-196	Activated_CD4_TCells	GAPDH
UBC	1.86597540941223e-200	0.42060976083624	0.622	0.825	6.78095463780406e-196	Activated_CD4_TCells	UBC
HNRNPK	1.94788649940249e-200	0.300879332724763	0.204	0.447	7.07861953882864e-196	Activated_CD4_TCells	HNRNPK
CD99	4.34214218191628e-199	0.594472485869885	0.357	0.542	1.57793446890838e-194	Activated_CD4_TCells	CD99
PABPC1	2.06450410039643e-197	0.292658497004003	0.491	0.746	7.50240790084064e-193	Activated_CD4_TCells	PABPC1
LDHA	2.59981569425305e-195	0.734657389879648	0.365	0.524	9.44773023291557e-191	Activated_CD4_TCells	LDHA
TMEM123	2.91361498317884e-191	0.356841561023385	0.234	0.469	1.05880768488719e-186	Activated_CD4_TCells	TMEM123
PCBP2	2.23492365023358e-189	0.412949945593913	0.243	0.462	8.12171254494883e-185	Activated_CD4_TCells	PCBP2
PGK1	2.64956652438674e-189	0.60487567756801	0.306	0.489	9.62852474962139e-185	Activated_CD4_TCells	PGK1
COX8A	7.37218203065987e-189	0.426075072658683	0.232	0.453	2.6790509499418e-184	Activated_CD4_TCells	COX8A
CD52	1.49705934218029e-187	0.372946841863075	0.489	0.716	5.44031364948316e-183	Activated_CD4_TCells	CD52
EIF4B	6.73007461904687e-187	0.264707772419386	0.186	0.419	2.44570911656163e-182	Activated_CD4_TCells	EIF4B
CALM2	2.89711068965087e-186	0.524267432168449	0.237	0.448	1.05281002461913e-181	Activated_CD4_TCells	CALM2
RNASEK	8.39070760837293e-186	0.268038478546734	0.22	0.483	3.04918314488272e-181	Activated_CD4_TCells	RNASEK
TPI1	1.19416588640464e-185	0.790543186052375	0.374	0.477	4.33959883119445e-181	Activated_CD4_TCells	TPI1
CAPZB	1.70732442076304e-185	0.412961217943947	0.241	0.471	6.2044169450529e-181	Activated_CD4_TCells	CAPZB
SUB1	2.86760314377735e-184	0.317180934818411	0.234	0.478	1.04208698244869e-179	Activated_CD4_TCells	SUB1
LCP1	3.59797358429512e-184	0.975786469331683	0.385	0.487	1.30750360053285e-179	Activated_CD4_TCells	LCP1
EIF4A1	4.97840809263365e-184	0.308366824082974	0.199	0.433	1.80915350086307e-179	Activated_CD4_TCells	EIF4A1
ARF1	4.62615575740246e-182	0.358364553522396	0.185	0.405	1.68114500224005e-177	Activated_CD4_TCells	ARF1
RAN	1.61068933376431e-181	0.25200846946146	0.194	0.446	5.85324503889952e-177	Activated_CD4_TCells	RAN
LY6E	7.2724242320404e-181	0.526792645716552	0.332	0.522	2.64279896592348e-176	Activated_CD4_TCells	LY6E
PTGES3	7.98362025297247e-180	0.262965412331021	0.169	0.397	2.9012475999302e-175	Activated_CD4_TCells	PTGES3
PKM	3.25170953812563e-179	0.839867555239312	0.333	0.46	1.18167124615485e-174	Activated_CD4_TCells	PKM
HSP90B1	1.57445979503555e-176	0.430342606070877	0.2	0.399	5.7215868951592e-172	Activated_CD4_TCells	HSP90B1
HMGN2	6.37331222339201e-176	0.262863228910822	0.176	0.401	2.31606166198066e-171	Activated_CD4_TCells	HMGN2
SEPTIN7	1.75546640010993e-175	0.2632044907981	0.178	0.408	6.37936489799947e-171	Activated_CD4_TCells	SEPTIN7
SRGN	3.70103423402211e-175	0.901682444176694	0.617	0.644	1.34495584064363e-170	Activated_CD4_TCells	SRGN
ENO1	1.10638513852426e-174	0.921595592489147	0.381	0.482	4.02060359339716e-170	Activated_CD4_TCells	ENO1
ACTR3	3.1490522028122e-174	0.525635204531054	0.203	0.383	1.14436557050195e-169	Activated_CD4_TCells	ACTR3
IFI30	2.22901315923283e-173	2.10149015650402	0.444	0.201	8.1002338206521e-169	Activated_CD4_TCells	IFI30
CALR	1.52625134595034e-172	0.473225092924658	0.214	0.398	5.54639739118352e-168	Activated_CD4_TCells	CALR
PSMB9	1.26386552101629e-170	0.26350025093552	0.2	0.427	4.59288730337319e-166	Activated_CD4_TCells	PSMB9
ACTG1	3.06996924086709e-169	0.542520789799745	0.698	0.841	1.1156268221311e-164	Activated_CD4_TCells	ACTG1
CD2	3.56174190293455e-168	0.297317160275726	0.231	0.454	1.29433700752642e-163	Activated_CD4_TCells	CD2
S100A11	4.74998022609743e-168	1.01709720364345	0.489	0.519	1.72614281416381e-163	Activated_CD4_TCells	S100A11
MORF4L1	3.27692619609045e-165	0.304757543161403	0.165	0.379	1.19083497965927e-160	Activated_CD4_TCells	MORF4L1
PSME2	5.82207018014962e-165	0.525150906120106	0.216	0.399	2.11574030346637e-160	Activated_CD4_TCells	PSME2
SAMHD1	1.73670604920503e-164	0.349364542932338	0.193	0.393	6.31118978281109e-160	Activated_CD4_TCells	SAMHD1
SLC25A5	1.81327945654491e-163	0.265888747924061	0.163	0.385	6.5894575450842e-159	Activated_CD4_TCells	SLC25A5
HNRNPU	2.11963365182249e-163	0.256645011551693	0.207	0.443	7.70274869072294e-159	Activated_CD4_TCells	HNRNPU
TMBIM6	5.64557397294915e-162	0.419648958751784	0.237	0.457	2.05160158176972e-157	Activated_CD4_TCells	TMBIM6
TSPO	1.19631787550215e-161	0.291030296725538	0.174	0.388	4.34741915957482e-157	Activated_CD4_TCells	TSPO
HNRNPA3	1.34502503599791e-161	0.469260247995495	0.216	0.417	4.88782098081639e-157	Activated_CD4_TCells	HNRNPA3
PDIA3	1.85934262827436e-161	0.481565991542238	0.216	0.41	6.75685111114902e-157	Activated_CD4_TCells	PDIA3
CLIC1	2.29153114740951e-161	0.723786108673515	0.373	0.506	8.32742418968617e-157	Activated_CD4_TCells	CLIC1
RAP1B	1.66347143923319e-160	0.320574945921386	0.158	0.359	6.04505521017341e-156	Activated_CD4_TCells	RAP1B
UCP2	5.78056606798672e-158	0.402572817590791	0.242	0.44	2.10065770910637e-153	Activated_CD4_TCells	UCP2
ATP6V0C	1.98250737584025e-157	0.348313244053599	0.166	0.365	7.20443180380345e-153	Activated_CD4_TCells	ATP6V0C
HLA-DRB1	2.08755341572779e-157	1.63113532662976	0.472	0.297	7.58616911275479e-153	Activated_CD4_TCells	HLA-DRB1
CSDE1	1.43291001249548e-156	0.335626972362937	0.169	0.371	5.20719498540856e-152	Activated_CD4_TCells	CSDE1
HIST1H1E	3.62389085353464e-154	1.01818509017856	0.316	0.363	1.31692193617449e-149	Activated_CD4_TCells	HIST1H1E
CXCL13	1.32404497889602e-152	1.36230149383316	0.517	0.245	4.81157945330815e-148	Activated_CD4_TCells	CXCL13
CSTB	1.89805025396282e-151	0.678921510609279	0.21	0.355	6.89751462290088e-147	Activated_CD4_TCells	CSTB
PFN1	1.11993082666387e-146	0.522694714206575	0.819	0.908	4.0698286240965e-142	Activated_CD4_TCells	PFN1
RESF1	5.13992611982054e-146	0.30609677421744	0.182	0.377	1.86784915194278e-141	Activated_CD4_TCells	RESF1
MSN	9.99340980029455e-146	0.451940562300021	0.196	0.361	3.63160512142704e-141	Activated_CD4_TCells	MSN
ACTB	2.26124415372149e-145	0.650388113048558	0.991	0.989	8.21736125462391e-141	Activated_CD4_TCells	ACTB
EIF4G2	6.51315951789072e-144	0.675049571239164	0.209	0.347	2.36688216880149e-139	Activated_CD4_TCells	EIF4G2
C4orf3	6.88170500556173e-144	0.253275477607118	0.147	0.344	2.50081159902113e-139	Activated_CD4_TCells	C4orf3
ATP5MF	1.07774402213334e-143	0.355154401278965	0.149	0.33	3.91652177643257e-139	Activated_CD4_TCells	ATP5MF
PSAP	1.32700599623626e-143	0.966111791400823	0.261	0.347	4.82233979032255e-139	Activated_CD4_TCells	PSAP
SERBP1	2.22776058470099e-143	0.3295315175275	0.14	0.327	8.09568196480339e-139	Activated_CD4_TCells	SERBP1
NDUFV2	2.42148428461224e-143	0.333979854094637	0.142	0.315	8.79967389028088e-139	Activated_CD4_TCells	NDUFV2
PPP1CA	5.27190188375891e-142	0.258420169756165	0.158	0.362	1.91580914455799e-137	Activated_CD4_TCells	PPP1CA
CAP1	5.28940550350541e-142	0.640759680441761	0.208	0.356	1.92216995997386e-137	Activated_CD4_TCells	CAP1
PLP2	1.1072122833223e-140	0.265988986277652	0.187	0.397	4.02360943759323e-136	Activated_CD4_TCells	PLP2
VIM	2.91257123025328e-140	0.6393489603883	0.82	0.89	1.05842838507404e-135	Activated_CD4_TCells	VIM
ACTR2	3.68714466172874e-140	0.742526739948322	0.186	0.297	1.33990837007222e-135	Activated_CD4_TCells	ACTR2
SH3BGRL3	9.59849811313902e-140	0.46638233162816	0.737	0.857	3.48809421431472e-135	Activated_CD4_TCells	SH3BGRL3
GNG5	7.48809122626072e-139	0.626716509001648	0.189	0.324	2.72117235162315e-134	Activated_CD4_TCells	GNG5
PPP1R15A	9.34189439223676e-139	0.302889716555077	0.234	0.429	3.39484442213884e-134	Activated_CD4_TCells	PPP1R15A
EZR	5.10576927230766e-138	0.639322775009821	0.252	0.394	1.8554365535566e-133	Activated_CD4_TCells	EZR
PSMB8	5.20442798741446e-137	0.252039548431007	0.149	0.345	1.89128913062641e-132	Activated_CD4_TCells	PSMB8
H2AFZ	8.76239332174915e-136	0.434640849375892	0.21	0.363	3.18425373312364e-131	Activated_CD4_TCells	H2AFZ
RPL13A	1.01331119431981e-135	0.347641500079825	0.648	0.842	3.68237288015819e-131	Activated_CD4_TCells	RPL13A
YWHAQ	2.17328713205567e-133	0.614651853040087	0.18	0.313	7.89772543789029e-129	Activated_CD4_TCells	YWHAQ
PRDX1	1.89977933759545e-131	0.602179080078372	0.16	0.281	6.90379811282187e-127	Activated_CD4_TCells	PRDX1
AHNAK	2.64069491931072e-131	0.414066499477794	0.308	0.464	9.59628533677516e-127	Activated_CD4_TCells	AHNAK
SAT1	1.85019758921126e-130	0.52339781202912	0.203	0.344	6.72361803919371e-126	Activated_CD4_TCells	SAT1
VAMP8	6.0890050344241e-129	0.365838415677856	0.141	0.307	2.21274442950972e-124	Activated_CD4_TCells	VAMP8
TRAM1	8.64244222503636e-128	0.35917264832793	0.123	0.273	3.14066350457821e-123	Activated_CD4_TCells	TRAM1
IL32	1.25394974388887e-127	0.411204416684272	0.708	0.824	4.55685336929216e-123	Activated_CD4_TCells	IL32
CAST	6.14952298978061e-127	0.475415797946081	0.161	0.307	2.23473665448627e-122	Activated_CD4_TCells	CAST
ANXA5	6.99016221429195e-127	1.01511341434446	0.216	0.27	2.5402249486737e-122	Activated_CD4_TCells	ANXA5
ANXA1	1.15510838721965e-125	0.590264704805228	0.359	0.489	4.19766387915619e-121	Activated_CD4_TCells	ANXA1
TXN	1.07095686827224e-124	0.890856417815309	0.24	0.302	3.89185725930133e-120	Activated_CD4_TCells	TXN
PRELID1	1.61943217907423e-124	0.252965237520623	0.122	0.289	5.88501653875576e-120	Activated_CD4_TCells	PRELID1
PAK2	2.45478540108385e-124	0.3099914710617	0.139	0.31	8.92069014753871e-120	Activated_CD4_TCells	PAK2
ARPC4	2.95186156739946e-124	0.33169518400302	0.143	0.316	1.07270649359297e-119	Activated_CD4_TCells	ARPC4
TUBA1B	1.52469855080165e-122	0.709596066863041	0.198	0.308	5.5407545336132e-118	Activated_CD4_TCells	TUBA1B
COX5A	2.011496697934e-122	0.463461387857227	0.165	0.324	7.30977900029216e-118	Activated_CD4_TCells	COX5A
ITGB1	3.56900235629183e-122	0.277564154084261	0.207	0.378	1.29697545627645e-117	Activated_CD4_TCells	ITGB1
EMB	4.71360512763721e-122	0.429716395761337	0.168	0.324	1.71292410338336e-117	Activated_CD4_TCells	EMB
EVI2B	1.2977976578328e-121	0.642587936226238	0.172	0.296	4.71619668856441e-117	Activated_CD4_TCells	EVI2B
MT2A	1.75266357358875e-121	0.728399951738904	0.296	0.37	6.36917942642153e-117	Activated_CD4_TCells	MT2A
ARPC5	3.38644807625605e-121	0.671184293454991	0.185	0.317	1.23063523091145e-116	Activated_CD4_TCells	ARPC5
GDI2	7.62706146947636e-121	0.503983261676897	0.13	0.261	2.77167413800771e-116	Activated_CD4_TCells	GDI2
HLA-DQB1	1.55800821262897e-120	1.61363534974329	0.299	0.181	5.66180184469369e-116	Activated_CD4_TCells	HLA-DQB1
CRIP1	3.68968187474301e-120	0.464570046460935	0.685	0.764	1.34083039328161e-115	Activated_CD4_TCells	CRIP1
SH3BGRL	3.93896865674279e-120	0.446370497747004	0.131	0.282	1.43142120986033e-115	Activated_CD4_TCells	SH3BGRL
CDC42SE2	1.4523794072238e-119	0.26370218818454	0.123	0.287	5.2779467658513e-115	Activated_CD4_TCells	CDC42SE2
S100A4	2.80685277665444e-119	0.641829475883013	0.797	0.798	1.02001029903623e-114	Activated_CD4_TCells	S100A4
SERPINB1	5.2196928168498e-119	0.636314880582119	0.154	0.269	1.89683636964322e-114	Activated_CD4_TCells	SERPINB1
ARL6IP1	1.61436087127769e-118	0.361727144142337	0.13	0.291	5.86658740622312e-114	Activated_CD4_TCells	ARL6IP1
HNRNPM	4.73934787680449e-118	0.251420354472792	0.102	0.253	1.72227901843075e-113	Activated_CD4_TCells	HNRNPM
XRCC5	6.35894764226729e-118	0.302696449172612	0.119	0.286	2.31084157319993e-113	Activated_CD4_TCells	XRCC5
SNX3	4.31201595909582e-117	0.54974015625851	0.131	0.256	1.56698659953542e-112	Activated_CD4_TCells	SNX3
WIPF1	6.58132958384471e-117	0.45367296601469	0.162	0.312	2.39165517076917e-112	Activated_CD4_TCells	WIPF1
TIMP1	3.36308996742805e-116	0.88758461791458	0.254	0.303	1.22214689416335e-111	Activated_CD4_TCells	TIMP1
LYZ	1.31863636887092e-115	1.77585029618071	0.335	0.184	4.79192456447693e-111	Activated_CD4_TCells	LYZ
ATP5F1C	1.99231216048751e-115	0.285249985894849	0.107	0.254	7.24006239121162e-111	Activated_CD4_TCells	ATP5F1C
NEDD8	1.23517860253877e-114	0.253979804609533	0.125	0.304	4.48863904162589e-110	Activated_CD4_TCells	NEDD8
ATP5PB	2.52129646994231e-114	0.358427466757339	0.119	0.276	9.16239137177036e-110	Activated_CD4_TCells	ATP5PB
HSPB1	6.99812077348846e-114	0.419797491250737	0.138	0.281	2.54311708908571e-109	Activated_CD4_TCells	HSPB1
UBE2V1	3.80685606778603e-112	0.363898738000968	0.123	0.276	1.38341149503344e-107	Activated_CD4_TCells	UBE2V1
HNRNPR	2.82173394646784e-111	0.264833847808326	0.099	0.244	1.02541811614641e-106	Activated_CD4_TCells	HNRNPR
HIST1H1D	4.78182582809317e-111	1.07141465250564	0.201	0.225	1.73771550592906e-106	Activated_CD4_TCells	HIST1H1D
BZW1	3.29181056169996e-110	0.553566870774927	0.131	0.248	1.19624395812177e-105	Activated_CD4_TCells	BZW1
GSTP1	4.25416637291118e-110	0.673886709096291	0.159	0.256	1.54596405991592e-105	Activated_CD4_TCells	GSTP1
ANXA2	2.39576032351351e-109	0.941585764191754	0.244	0.285	8.7061930156481e-105	Activated_CD4_TCells	ANXA2
WDR1	2.49309905691856e-109	0.289575965578721	0.113	0.265	9.05992197284205e-105	Activated_CD4_TCells	WDR1
PSMB3	3.13003788145951e-109	0.309865214314782	0.122	0.278	1.13745576612239e-104	Activated_CD4_TCells	PSMB3
TMED10	1.34258097139739e-108	0.283519157289163	0.109	0.261	4.87893925005813e-104	Activated_CD4_TCells	TMED10
BST2	9.30605045314208e-108	0.592079054180854	0.143	0.252	3.38181873467183e-103	Activated_CD4_TCells	BST2
PSMA6	2.20357489292874e-106	0.338300631000569	0.118	0.257	8.00779116090303e-102	Activated_CD4_TCells	PSMA6
DEK	3.07570313388106e-106	0.295517113281241	0.111	0.261	1.11771051885238e-101	Activated_CD4_TCells	DEK
ATP6V1F	8.69561568850656e-106	0.355863213800323	0.105	0.238	3.15998674120328e-101	Activated_CD4_TCells	ATP6V1F
LGALS1	1.026534994446e-105	1.00082765218028	0.436	0.381	3.73042816981676e-101	Activated_CD4_TCells	LGALS1
GRB2	1.05693530703604e-105	0.490460159972568	0.133	0.261	3.84090290576896e-101	Activated_CD4_TCells	GRB2
TUBB	1.75965022485981e-104	0.622314429031424	0.158	0.267	6.39456891714056e-100	Activated_CD4_TCells	TUBB
GPI	4.82225280329388e-104	0.302337000238136	0.104	0.234	1.75240666871699e-99	Activated_CD4_TCells	GPI
DBI	2.14923266668002e-103	0.541111605412713	0.143	0.278	7.81031151071519e-99	Activated_CD4_TCells	DBI
CKLF	1.37941781171581e-101	0.487593911788773	0.16	0.273	5.01280432777525e-97	Activated_CD4_TCells	CKLF
CBX3	2.79317916428957e-100	0.303186860961044	0.1	0.23	1.01504130830283e-95	Activated_CD4_TCells	CBX3
CANX	3.58092922638885e-100	0.576745351150211	0.151	0.272	1.30130968086971e-95	Activated_CD4_TCells	CANX
PSMD8	2.64076003879425e-99	0.33443826038311	0.116	0.251	9.5965219809783e-95	Activated_CD4_TCells	PSMD8
FKBP5	7.29590711528805e-99	0.752766122094961	0.187	0.272	2.65133264569568e-94	Activated_CD4_TCells	FKBP5
CCT8	1.05645398466245e-98	0.263234450832915	0.082	0.211	3.83915378026335e-94	Activated_CD4_TCells	CCT8
CTSD	9.25896541850348e-98	0.297593989960956	0.111	0.238	3.36470803308416e-93	Activated_CD4_TCells	CTSD
STAT1	1.05310793444888e-97	0.552079115184219	0.154	0.252	3.82699423378723e-93	Activated_CD4_TCells	STAT1
PPA1	2.36767692246485e-97	0.264483824175008	0.098	0.244	8.60413793623728e-93	Activated_CD4_TCells	PPA1
HADHA	5.05360159234233e-97	0.267865398191268	0.095	0.239	1.8364788186572e-92	Activated_CD4_TCells	HADHA
PAPOLA	1.31225374081216e-96	0.321849367914478	0.1	0.242	4.76873009411138e-92	Activated_CD4_TCells	PAPOLA
ZYX	2.03628590857324e-96	0.277201913747403	0.117	0.267	7.39986299175514e-92	Activated_CD4_TCells	ZYX
CD164	3.29145981988725e-96	0.425322167100509	0.115	0.227	1.19611649854703e-91	Activated_CD4_TCells	CD164
POMP	3.20513205374772e-95	0.543325341045571	0.114	0.218	1.16474498833192e-90	Activated_CD4_TCells	POMP
UBE2L3	3.35090771623626e-95	0.342775060189958	0.088	0.203	1.21771986408026e-90	Activated_CD4_TCells	UBE2L3
ENSA	3.67736495853416e-95	0.435873280243423	0.101	0.206	1.33635442593132e-90	Activated_CD4_TCells	ENSA
HLA-DQA1	1.34034972747948e-94	1.67009360580363	0.231	0.115	4.87083090966043e-90	Activated_CD4_TCells	HLA-DQA1
C17orf49	3.84973738093493e-94	0.457069272867554	0.113	0.225	1.39899456423175e-89	Activated_CD4_TCells	C17orf49
SEM1	2.33545723787612e-92	0.454507206550401	0.127	0.251	8.48705160244181e-88	Activated_CD4_TCells	SEM1
HSPD1	5.96905997095838e-92	0.354443763769045	0.127	0.271	2.16915639344627e-87	Activated_CD4_TCells	HSPD1
NDUFA6	6.30506184125764e-91	0.251500385732178	0.095	0.234	2.29125947311303e-86	Activated_CD4_TCells	NDUFA6
SYNGR2	1.09915287096068e-90	0.443174837234088	0.118	0.232	3.99432153307112e-86	Activated_CD4_TCells	SYNGR2
TENT5C	7.67687811488856e-90	0.260014536532305	0.099	0.221	2.7897775069505e-85	Activated_CD4_TCells	TENT5C
IQGAP1	8.4596049376346e-90	0.465300489004883	0.16	0.287	3.07422043433641e-85	Activated_CD4_TCells	IQGAP1
RAB7A	2.10238433398215e-89	0.455035233239637	0.109	0.221	7.64006466969115e-85	Activated_CD4_TCells	RAB7A
TAP1	3.42840417256297e-89	0.251625981810301	0.091	0.21	1.24588207630938e-84	Activated_CD4_TCells	TAP1
PGAM1	3.46980959978468e-89	0.324669590069968	0.14	0.27	1.26092880856175e-84	Activated_CD4_TCells	PGAM1
OPTN	1.04017811910954e-88	0.28856636943651	0.112	0.249	3.78000728484405e-84	Activated_CD4_TCells	OPTN
TALDO1	3.79618003956766e-88	0.337701146559246	0.09	0.208	1.37953182637889e-83	Activated_CD4_TCells	TALDO1
OSTF1	6.75311227264331e-88	0.329324265389971	0.091	0.211	2.45408099987858e-83	Activated_CD4_TCells	OSTF1
S100A8	7.35597035353493e-88	1.52963306282834	0.221	0.133	2.67315962647459e-83	Activated_CD4_TCells	S100A8
TKT	2.12410711887946e-87	0.276117038206863	0.087	0.215	7.71900527000797e-83	Activated_CD4_TCells	TKT
M6PR	1.13080247636221e-86	0.268727807013818	0.088	0.209	4.10933619910026e-82	Activated_CD4_TCells	M6PR
CAPN2	1.51585940155993e-86	0.326837043681442	0.098	0.209	5.5086330652688e-82	Activated_CD4_TCells	CAPN2
SEC11A	4.06659894263914e-86	0.30228811984733	0.1	0.229	1.47780205575506e-81	Activated_CD4_TCells	SEC11A
SPCS2	2.31337756355647e-85	0.295321983552125	0.102	0.229	8.40681406596422e-81	Activated_CD4_TCells	SPCS2
CACYBP	4.4643567585621e-85	0.361746919978181	0.097	0.214	1.62234724606147e-80	Activated_CD4_TCells	CACYBP
VDAC1	5.2166725011573e-85	0.652221038206575	0.12	0.2	1.89573878692056e-80	Activated_CD4_TCells	VDAC1
DYNLL1	6.67350833717832e-85	0.541134115813821	0.121	0.207	2.4251529297306e-80	Activated_CD4_TCells	DYNLL1
UBE2L6	7.81930980962562e-85	0.283337430587792	0.092	0.212	2.84153718481795e-80	Activated_CD4_TCells	UBE2L6
SPCS3	4.96041618243121e-84	0.441908235320664	0.109	0.216	1.8026152406955e-79	Activated_CD4_TCells	SPCS3
BIRC3	1.00589293303447e-83	0.263413193330446	0.108	0.238	3.65541491864726e-79	Activated_CD4_TCells	BIRC3
HIF1A	1.20728032735913e-83	0.257287210702065	0.1	0.23	4.38725670962309e-79	Activated_CD4_TCells	HIF1A
PRDM1	2.13573514715447e-83	0.650962248645395	0.177	0.259	7.76126152475934e-79	Activated_CD4_TCells	PRDM1
TLN1	2.43990452939824e-83	0.311505631046535	0.105	0.23	8.86661305983322e-79	Activated_CD4_TCells	TLN1
PPM1G	8.48976905207324e-83	0.268107247704302	0.088	0.215	3.08518207352342e-78	Activated_CD4_TCells	PPM1G
CAPZA1	1.0989796919948e-82	0.504378771464224	0.119	0.213	3.99369220070912e-78	Activated_CD4_TCells	CAPZA1
TYROBP	6.8527285986659e-82	1.58247909240626	0.225	0.126	2.49028157275519e-77	Activated_CD4_TCells	TYROBP
ATP6V0B	1.66954231807516e-80	0.442208402085145	0.109	0.212	6.06711678388512e-76	Activated_CD4_TCells	ATP6V0B
PSMA2	3.31717567650518e-80	0.341278374071877	0.097	0.222	1.20546164084198e-75	Activated_CD4_TCells	PSMA2
PDIA6	5.9258751588028e-80	0.574421254891603	0.128	0.224	2.15346303270894e-75	Activated_CD4_TCells	PDIA6
IFI16	1.82841122270074e-79	0.440812861312182	0.111	0.211	6.64444638329448e-75	Activated_CD4_TCells	IFI16
CTSB	3.38662184510815e-79	0.951751403536454	0.181	0.222	1.2306983785123e-74	Activated_CD4_TCells	CTSB
LGALS3	1.05280805726431e-78	1.04869451930282	0.218	0.217	3.82590448009851e-74	Activated_CD4_TCells	LGALS3
CTSC	2.79461699857046e-73	0.372518608975225	0.112	0.22	1.01556381728051e-68	Activated_CD4_TCells	CTSC
HLA-DQA2	2.9121875339071e-68	1.62712549451453	0.21	0.096	1.05828894982184e-63	Activated_CD4_TCells	HLA-DQA2
FKBP1A	8.49143251087943e-68	0.269475033953365	0.088	0.208	3.08578657445359e-63	Activated_CD4_TCells	FKBP1A
SOD2	1.89837853014376e-67	0.468916666165912	0.112	0.204	6.89870757854242e-63	Activated_CD4_TCells	SOD2
ISG15	2.84399147974957e-58	0.539468957504573	0.141	0.21	1.03350650374099e-53	Activated_CD4_TCells	ISG15
CST7	2.04710303862699e-57	0.44875129645802	0.218	0.277	7.43917244237048e-53	Activated_CD4_TCells	CST7
TMSB4X	6.64827490503742e-52	0.365601406474201	0.982	0.986	2.4159831004906e-47	Activated_CD4_TCells	TMSB4X
TMSB10	2.29801432423862e-41	0.341689068227389	0.962	0.98	8.35098405428314e-37	Activated_CD4_TCells	TMSB10
CCL5	2.27359493900736e-20	0.307615964012055	0.242	0.233	8.26224400835276e-16	Activated_CD4_TCells	CCL5
GAPDH1	0	1.47159241366922	0.993	0.881	0	CXCL13high Tph	GAPDH
SRGN1	6.42204382048235e-304	1.6179755572836	0.949	0.614	2.33377072436329e-299	CXCL13high Tph	SRGN
TNFRSF18	4.71358765059609e-303	2.11078870614934	0.643	0.096	1.71291775222662e-298	CXCL13high Tph	TNFRSF18
LAG3	1.46033608222601e-299	2.61916035473528	0.631	0.117	5.30686132280932e-295	CXCL13high Tph	LAG3
IFITM2	3.13093667631089e-273	1.5735627067419	0.922	0.606	1.13778238817138e-268	CXCL13high Tph	IFITM2
HLA-A	1.89248144500549e-254	0.981329590745837	0.996	0.924	6.87727757114994e-250	CXCL13high Tph	HLA-A
MYL61	2.11286349715538e-247	1.17571157198622	0.961	0.719	7.67814594866264e-243	CXCL13high Tph	MYL6
S100A111	8.88017076429745e-244	1.2959749688876	0.883	0.483	3.2270540557457e-239	CXCL13high Tph	S100A11
PDCD1	6.3778117860167e-221	1.54246486820713	0.457	0.051	2.31769680303847e-216	CXCL13high Tph	PDCD1
ZNRF1	5.44976741129995e-218	1.54495400767325	0.431	0.048	1.9804454772664e-213	CXCL13high Tph	ZNRF1
CRIP11	2.3860109022138e-213	1.21051993350653	0.966	0.741	8.67076361864494e-209	CXCL13high Tph	CRIP1
HLA-B	1.10764928251535e-208	0.960007389313699	0.997	0.935	4.02519749266079e-204	CXCL13high Tph	HLA-B
SPOCK2	8.51589010988207e-206	1.34633015854792	0.85	0.439	3.09467446593114e-201	CXCL13high Tph	SPOCK2
TNFRSF4	7.31824553645958e-203	1.8000286599453	0.58	0.127	2.65945042794941e-198	CXCL13high Tph	TNFRSF4
COTL1	1.46401450449366e-202	1.47516983999969	0.743	0.326	5.32022870932995e-198	CXCL13high Tph	COTL1
DUSP4	4.4016828645163e-202	1.45673701128817	0.578	0.119	1.59957155296522e-197	CXCL13high Tph	DUSP4
TPI11	1.03715532564079e-201	1.50875088052686	0.808	0.441	3.76902245337865e-197	CXCL13high Tph	TPI1
ALOX5AP	3.73983480489475e-197	1.69366451368225	0.721	0.267	1.35905596809875e-192	CXCL13high Tph	ALOX5AP
S100A41	1.49807620328973e-191	1.08339859506592	0.97	0.782	5.44400892275489e-187	CXCL13high Tph	S100A4
CYBA	5.74678192916117e-186	1.16448200668678	0.88	0.557	2.08838055305717e-181	CXCL13high Tph	CYBA
CLIC11	6.75363351260941e-185	0.990204789872329	0.838	0.468	2.45427041848226e-180	CXCL13high Tph	CLIC1
SH3BGRL31	5.31541326599671e-184	0.984510832351623	0.98	0.839	1.9316211808632e-179	CXCL13high Tph	SH3BGRL3
CD991	7.54121012954763e-183	1.13964167423522	0.864	0.502	2.74047576107761e-178	CXCL13high Tph	CD99
B2M	4.20331514862983e-172	0.541118538710065	1	0.998	1.52748472501208e-167	CXCL13high Tph	B2M
CTLA4	1.91431785208612e-169	1.189640741	0.521	0.129	6.95663107448094e-165	CXCL13high Tph	CTLA4
PTMS	1.98317422134885e-165	1.41656703309462	0.364	0.041	7.20685512038173e-161	CXCL13high Tph	PTMS
MIF	1.83464936891373e-163	1.20270935311555	0.924	0.702	6.66711580663248e-159	CXCL13high Tph	MIF
HLA-C	1.19048484149873e-160	0.743988955953968	0.99	0.896	4.3262219140064e-156	CXCL13high Tph	HLA-C
TYMP	1.520394795459e-159	1.01411661919929	0.52	0.147	5.52511468669801e-155	CXCL13high Tph	TYMP
CD7	9.99268580381637e-159	1.68644587984582	0.723	0.501	3.63134202110687e-154	CXCL13high Tph	CD7
LAIR2	1.11998162864898e-158	1.72978227714108	0.389	0.053	4.07001323851039e-154	CXCL13high Tph	LAIR2
SH2D2A	6.25400395309518e-150	1.19991195555019	0.507	0.128	2.27270503655479e-145	CXCL13high Tph	SH2D2A
CTSB1	1.23020772910012e-149	1.11490054813274	0.586	0.186	4.47057488754983e-145	CXCL13high Tph	CTSB
LINC01943	8.11320762558554e-148	1.23001507670632	0.36	0.053	2.94833965113779e-143	CXCL13high Tph	LINC01943
NR3C1	1.08172014666326e-147	1.16975710910706	0.627	0.231	3.9309710129743e-143	CXCL13high Tph	NR3C1
LGALS31	7.11191771909216e-143	0.894663370474325	0.564	0.185	2.58447089911809e-138	CXCL13high Tph	LGALS3
PGAM11	5.08845171916181e-141	1.47262836729808	0.613	0.231	1.8491433547434e-136	CXCL13high Tph	PGAM1
KLRB1	3.94041931504516e-139	1.31772234442476	0.522	0.16	1.43194837908741e-134	CXCL13high Tph	KLRB1
OAZ11	4.07566596933613e-138	0.749109692901951	0.895	0.636	1.48109701325675e-133	CXCL13high Tph	OAZ1
MT2A1	1.55608078938837e-136	1.24609561390802	0.679	0.337	5.65479758863733e-132	CXCL13high Tph	MT2A
ARPC1B1	4.22220793414776e-135	0.848544956323461	0.818	0.527	1.5343503632693e-130	CXCL13high Tph	ARPC1B
LGALS11	2.13743265325204e-134	1.5073109415058	0.708	0.353	7.7674302619179e-130	CXCL13high Tph	LGALS1
CST71	3.84817359447925e-133	0.877940236530923	0.608	0.243	1.39842628423376e-128	CXCL13high Tph	CST7
CKLF1	6.68228372015524e-133	1.20141331930399	0.599	0.236	2.42834190390441e-128	CXCL13high Tph	CKLF
ETV7	1.29108601388303e-132	1.08762092578857	0.308	0.031	4.69180657445094e-128	CXCL13high Tph	ETV7
TIGIT	3.49220790388868e-126	0.951970397899659	0.464	0.122	1.26906835227315e-121	CXCL13high Tph	TIGIT
TMEM173	7.70445143245153e-126	1.18152433490048	0.542	0.182	2.79979765055289e-121	CXCL13high Tph	TMEM173
ITM2A	4.07897563259918e-125	1.18240383088991	0.662	0.281	1.48229974488654e-120	CXCL13high Tph	ITM2A
C4orf48	6.62657482031907e-125	1.05572471254113	0.536	0.181	2.40809728970395e-120	CXCL13high Tph	C4orf48
CTSD1	4.5139931770417e-122	1.07306989399008	0.545	0.203	1.64038512053695e-117	CXCL13high Tph	CTSD
IGFLR1	3.60634117629709e-121	1.15870958698802	0.507	0.149	1.31054438346636e-116	CXCL13high Tph	IGFLR1
SERF21	2.38916000009086e-120	0.752381210654551	0.941	0.742	8.68220744033018e-116	CXCL13high Tph	SERF2
PFN11	5.49077686115204e-120	0.801789732610858	0.982	0.897	1.99534831134265e-115	CXCL13high Tph	PFN1
ADGRG1	7.22229483870628e-120	1.02212609069721	0.265	0.032	2.62458194438586e-115	CXCL13high Tph	ADGRG1
PKM1	5.7853246053316e-117	1.00167569096596	0.736	0.427	2.1023869615775e-112	CXCL13high Tph	PKM
S100A101	1.13718687921532e-116	0.715859405738849	0.93	0.713	4.13253711906845e-112	CXCL13high Tph	S100A10
CD21	2.1867785316007e-116	0.924863641734933	0.76	0.413	7.94675318383695e-112	CXCL13high Tph	CD2
HCST	1.20445762110248e-115	0.954870627434607	0.779	0.495	4.37699899508642e-111	CXCL13high Tph	HCST
MAF	1.60248919337498e-114	1.01282388894467	0.424	0.106	5.82344572872468e-110	CXCL13high Tph	MAF
IFITM1	5.24806233724482e-111	0.858535727260466	0.954	0.804	1.90714585335477e-106	CXCL13high Tph	IFITM1
H2AFZ1	4.67258376169318e-110	1.44304734071301	0.647	0.328	1.6980169389993e-105	CXCL13high Tph	H2AFZ
CD4	6.04529031738785e-110	1.1277666920569	0.554	0.195	2.19685850133874e-105	CXCL13high Tph	CD4
PGK11	3.87754658855087e-109	0.979316372828453	0.727	0.457	1.40910043027939e-104	CXCL13high Tph	PGK1
LAPTM5	4.37990390762627e-109	0.853279978681714	0.892	0.648	1.59165708003139e-104	CXCL13high Tph	LAPTM5
IL321	5.36103800599048e-109	0.937528238212432	0.939	0.807	1.94820121137694e-104	CXCL13high Tph	IL32
TOX2	1.3747701753162e-107	0.944202124703561	0.238	0.02	4.99591481709908e-103	CXCL13high Tph	TOX2
RBPJ	2.85662325429114e-106	0.988998754131628	0.432	0.118	1.0380968906094e-101	CXCL13high Tph	RBPJ
ACTB1	6.42899939794415e-106	0.758606144246627	0.999	0.988	2.3362983812129e-101	CXCL13high Tph	ACTB
GZMM	4.16766861197947e-105	1.01851747008892	0.581	0.255	1.51453077359334e-100	CXCL13high Tph	GZMM
ACTN4	1.5057680423259e-104	0.893748251634787	0.404	0.118	5.47196106581232e-100	CXCL13high Tph	ACTN4
FKBP51	4.84062262662005e-104	0.757045830603533	0.56	0.24	1.75908226251373e-99	CXCL13high Tph	FKBP5
PRDM11	4.6870744902268e-102	0.780028262978744	0.549	0.227	1.70328286974842e-97	CXCL13high Tph	PRDM1
BST21	1.087432131635e-101	0.997743614323576	0.543	0.219	3.95172836636158e-97	CXCL13high Tph	BST2
IL2RG1	1.56299773737144e-101	0.771593699834817	0.873	0.607	5.6799337776078e-97	CXCL13high Tph	IL2RG
YWHAB1	6.19832760542298e-101	0.751098896560786	0.858	0.579	2.25247225181071e-96	CXCL13high Tph	YWHAB
TIMP11	6.37783534709366e-101	1.29168098609974	0.596	0.273	2.31770536513384e-96	CXCL13high Tph	TIMP1
UCP21	1.52229867148526e-99	1.04261277285482	0.71	0.404	5.53203337217743e-95	CXCL13high Tph	UCP2
CXCL131	1.99581865092858e-98	2.655273431168	0.504	0.235	7.25280497747448e-94	CXCL13high Tph	CXCL13
NIBAN1	3.22771897076826e-96	0.785046675281722	0.424	0.127	1.17295307397719e-91	CXCL13high Tph	NIBAN1
TSPO1	6.0571178976598e-96	0.799723293990152	0.667	0.351	2.20115664400957e-91	CXCL13high Tph	TSPO
ENO11	9.51317783610468e-96	0.898321528590813	0.733	0.453	3.45708882564044e-91	CXCL13high Tph	ENO1
GNA15	1.21624935148981e-95	0.927346491901691	0.278	0.037	4.41985014331396e-91	CXCL13high Tph	GNA15
RHOC	1.46548014317933e-95	0.750193593605677	0.32	0.084	5.32555484031368e-91	CXCL13high Tph	RHOC
BATF	3.08319758242559e-95	0.987486072765607	0.48	0.164	1.12043400145346e-90	CXCL13high Tph	BATF
ROMO1	8.26953463823224e-95	0.897000414599293	0.517	0.216	3.0051488875336e-90	CXCL13high Tph	ROMO1
ANXA21	1.15503332923982e-93	0.872172803778341	0.592	0.254	4.1973911184575e-89	CXCL13high Tph	ANXA2
COX8A1	1.12131471091622e-91	0.720016426272341	0.719	0.416	4.07485765946954e-87	CXCL13high Tph	COX8A
ANKRD28	3.63494707649799e-90	0.794766309268391	0.279	0.058	1.32093976759937e-85	CXCL13high Tph	ANKRD28
SEM11	7.17635114399958e-90	0.805186387979123	0.527	0.219	2.60788600572945e-85	CXCL13high Tph	SEM1
RAC1	9.78320311162348e-89	0.87660016407727	0.427	0.162	3.55521601076397e-84	CXCL13high Tph	RAC1
ANXA51	1.2513878940947e-88	0.581716978793733	0.529	0.243	4.54754360714013e-84	CXCL13high Tph	ANXA5
SNX9	5.06258410968537e-88	1.02914613147702	0.478	0.168	1.83974306545966e-83	CXCL13high Tph	SNX9
GPI1	2.94021948336693e-87	0.848595056020589	0.488	0.204	1.06847576025554e-82	CXCL13high Tph	GPI
GNG51	3.62513746124507e-86	0.68963621459245	0.588	0.292	1.31737495341646e-81	CXCL13high Tph	GNG5
SLC16A3	4.90170306271366e-86	0.761495555733011	0.231	0.036	1.78127889299015e-81	CXCL13high Tph	SLC16A3
IFI27L2	5.17510151047362e-86	0.830142685626948	0.366	0.113	1.88063188890611e-81	CXCL13high Tph	IFI27L2
LDHA1	1.99380623064437e-85	0.693331111008812	0.75	0.494	7.24549184216164e-81	CXCL13high Tph	LDHA
LSP11	2.19754990436166e-84	0.674723630704508	0.791	0.531	7.98589635245028e-80	CXCL13high Tph	LSP1
CD63	6.92699807559589e-84	0.783143185489767	0.457	0.162	2.51727110067155e-79	CXCL13high Tph	CD63
CD82	6.95536821851987e-84	0.921263667589147	0.405	0.133	2.52758081061012e-79	CXCL13high Tph	CD82
NPDC1	1.11746568127339e-83	0.794748752642938	0.321	0.093	4.06087028574748e-79	CXCL13high Tph	NPDC1
CREM	4.05336810246182e-83	0.912311601040312	0.383	0.122	1.47299396843463e-78	CXCL13high Tph	CREM
NDUFA13	9.65381143308874e-83	0.667333824278775	0.698	0.417	3.50819507478445e-78	CXCL13high Tph	NDUFA13
NAP1L4	1.07883151873881e-82	0.818131834474253	0.548	0.256	3.92047373909684e-78	CXCL13high Tph	NAP1L4
PTPN13	2.29550134715339e-82	0.926221049169007	0.251	0.032	8.34185189555543e-78	CXCL13high Tph	PTPN13
EPSTI1	4.35979004685446e-82	0.711101694196718	0.364	0.112	1.58434770302691e-77	CXCL13high Tph	EPSTI1
WDR83OS	9.36703393704149e-82	0.722026181424036	0.572	0.284	3.40398013272088e-77	CXCL13high Tph	WDR83OS
GNAS	1.83762946055715e-81	0.8465710403148	0.671	0.393	6.67794545966468e-77	CXCL13high Tph	GNAS
CORO1B	3.48238870889276e-81	0.887248752703536	0.567	0.282	1.26550005681163e-76	CXCL13high Tph	CORO1B
CD151	1.08894073001983e-80	0.745178512066765	0.236	0.047	3.95721061289206e-76	CXCL13high Tph	CD151
CXCR6	1.15092133022059e-80	1.08019500023248	0.244	0.032	4.18244811402164e-76	CXCL13high Tph	CXCR6
TXN1	2.06709996450144e-80	0.815092539681422	0.584	0.273	7.51184127099822e-76	CXCL13high Tph	TXN
TMSB4X1	2.20054056108339e-80	0.489328406533715	0.999	0.985	7.99676439897704e-76	CXCL13high Tph	TMSB4X
ELOB	2.78219999993153e-80	0.656112997125192	0.723	0.45	1.01105147997512e-75	CXCL13high Tph	ELOB
ACTG11	3.70609554941122e-80	0.624169665555559	0.942	0.824	1.34679512265604e-75	CXCL13high Tph	ACTG1
CD58	4.06693079621417e-80	0.727191103783401	0.3	0.075	1.47792265134423e-75	CXCL13high Tph	CD58
ITGA4	5.85767574943534e-80	0.567143644215374	0.588	0.305	2.1286793673448e-75	CXCL13high Tph	ITGA4
CD59	1.03022064823201e-79	0.865559773838639	0.33	0.084	3.74382183567512e-75	CXCL13high Tph	CD59
DNPH1	1.49462588149621e-79	0.882464237043413	0.403	0.146	5.43147045335724e-75	CXCL13high Tph	DNPH1
DYNLL11	6.70506047665055e-79	0.809113344203529	0.469	0.178	2.43661897721481e-74	CXCL13high Tph	DYNLL1
CD81	1.18636983932756e-78	0.950216098286226	0.455	0.183	4.31126799611636e-74	CXCL13high Tph	CD81
TAGLN21	8.12635350824659e-78	0.617750648825636	0.842	0.612	2.95311686489681e-73	CXCL13high Tph	TAGLN2
TOX	1.2434142321156e-77	0.656207322002121	0.248	0.055	4.51856731950809e-73	CXCL13high Tph	TOX
TMEM258	1.36003229165314e-77	0.687331871067378	0.598	0.336	4.94235734786751e-73	CXCL13high Tph	TMEM258
CXCR3	3.41291902736453e-77	0.815928607991754	0.341	0.096	1.24025477454427e-72	CXCL13high Tph	CXCR3
RHOA1	5.9789180885215e-77	0.532777989211835	0.827	0.59	2.17273883336871e-72	CXCL13high Tph	RHOA
LY6E1	1.0213621675382e-76	0.81319331247546	0.759	0.49	3.71163011683381e-72	CXCL13high Tph	LY6E
CFL11	2.84125172860023e-76	0.567496978046156	0.937	0.783	1.03251087817332e-71	CXCL13high Tph	CFL1
ALDOA	2.96632468188575e-76	0.953710707197018	0.465	0.206	1.07796238939728e-71	CXCL13high Tph	ALDOA
GALM	2.014200794781e-75	0.65193723515107	0.265	0.07	7.31960568823415e-71	CXCL13high Tph	GALM
PPIB	2.68068030719567e-75	0.595446364378298	0.759	0.513	9.74159223634906e-71	CXCL13high Tph	PPIB
PPP1CA1	5.37488443006084e-75	0.622416159340997	0.599	0.329	1.95323300188411e-70	CXCL13high Tph	PPP1CA
GNAI2	1.24966984020173e-74	0.820975678250578	0.575	0.297	4.5413001992931e-70	CXCL13high Tph	GNAI2
ATP5F1E	1.56736360567224e-73	0.530865352114278	0.914	0.731	5.69579934301293e-69	CXCL13high Tph	ATP5F1E
LIMS1	1.41534023157763e-72	0.7065449631934	0.381	0.137	5.14334640155311e-68	CXCL13high Tph	LIMS1
GUK1	1.53033417205169e-72	0.642188589242263	0.65	0.373	5.56123438123584e-68	CXCL13high Tph	GUK1
CTSC1	2.05472811787359e-72	0.709196869870593	0.455	0.192	7.46688198035261e-68	CXCL13high Tph	CTSC
SMAP2	1.57529536452729e-71	0.842550229693938	0.608	0.327	5.72462335469218e-67	CXCL13high Tph	SMAP2
LCK	2.56795570297505e-71	0.670594154663802	0.679	0.427	9.33195102461134e-67	CXCL13high Tph	LCK
SEC11A1	1.465639258997e-70	0.710110865570933	0.472	0.2	5.32613306719509e-66	CXCL13high Tph	SEC11A
FURIN	2.43640675001025e-70	0.849784935208403	0.216	0.035	8.85390212953727e-66	CXCL13high Tph	FURIN
TMEM59	2.96453485078836e-70	0.688715288382829	0.585	0.308	1.07731196477649e-65	CXCL13high Tph	TMEM59
MIR4435-2HG	3.82607884915546e-70	0.722556088761408	0.244	0.052	1.39039705378309e-65	CXCL13high Tph	MIR4435-2HG
FXYD5	5.48424513797245e-70	0.531321991613477	0.938	0.781	1.99297468313919e-65	CXCL13high Tph	FXYD5
SIT1	6.04668070353079e-70	0.753265302171903	0.344	0.112	2.19736376766309e-65	CXCL13high Tph	SIT1
CCDC167	1.05583508369504e-69	0.757946466988406	0.338	0.102	3.83690469414776e-65	CXCL13high Tph	CCDC167
PDE4D	1.18902454042568e-69	0.672700707436486	0.397	0.152	4.32091517990692e-65	CXCL13high Tph	PDE4D
FKBP1A1	1.2078044512556e-69	0.818966698687704	0.44	0.18	4.38916137586287e-65	CXCL13high Tph	FKBP1A
PSMD81	1.49324812417118e-69	0.562282342100472	0.467	0.224	5.42646368323806e-65	CXCL13high Tph	PSMD8
FKBP8	1.65920885993528e-69	0.747295026838143	0.519	0.259	6.02956499700479e-65	CXCL13high Tph	FKBP8
GDE1	3.7659128638782e-69	0.711664842835575	0.241	0.049	1.36853273473334e-64	CXCL13high Tph	GDE1
ITGB11	2.62780599081148e-68	0.609313473006603	0.647	0.344	9.54944697060891e-64	CXCL13high Tph	ITGB1
CYTOR	3.3670483274462e-68	0.66702978343009	0.343	0.117	1.22358536219395e-63	CXCL13high Tph	CYTOR
LINC00892	3.59183002606018e-68	0.722121406663213	0.209	0.04	1.30527103147027e-63	CXCL13high Tph	LINC00892
TMSB101	7.92117335298806e-68	0.492547425234811	0.998	0.977	2.87855439647586e-63	CXCL13high Tph	TMSB10
SURF4	8.37528151516878e-68	0.689321819359165	0.353	0.125	3.04357730261233e-63	CXCL13high Tph	SURF4
RAB27A	2.3569591178291e-67	0.653294242535462	0.273	0.072	8.56518943419096e-63	CXCL13high Tph	RAB27A
RAC2	3.1657229169866e-67	0.573117942362273	0.802	0.597	1.15042370803293e-62	CXCL13high Tph	RAC2
ATP5IF1	7.7881088416917e-67	0.745949874106378	0.608	0.326	2.83019875307076e-62	CXCL13high Tph	ATP5IF1
TPM4	1.04143587589499e-66	0.612912038168358	0.425	0.165	3.78457797300239e-62	CXCL13high Tph	TPM4
BSG	1.82523072319797e-66	0.666363315838692	0.465	0.216	6.63288844810144e-62	CXCL13high Tph	BSG
PLP21	3.22531432874563e-66	0.603014794608816	0.615	0.366	1.17207922706616e-61	CXCL13high Tph	PLP2
DBI1	5.09870523801519e-66	0.612498825601251	0.51	0.249	1.85286948349472e-61	CXCL13high Tph	DBI
IQGAP11	9.57369513746447e-66	0.567192733164718	0.527	0.258	3.47908081295459e-61	CXCL13high Tph	IQGAP1
S100A61	1.02336814964754e-65	0.52166896954013	0.921	0.771	3.71891985581916e-61	CXCL13high Tph	S100A6
CDK2AP2	2.39999777474614e-65	0.82495862591545	0.405	0.14	8.72159191342747e-61	CXCL13high Tph	CDK2AP2
RNF213	5.90748079058907e-65	0.534174230424874	0.649	0.382	2.14677851930007e-60	CXCL13high Tph	RNF213
ABHD17A	6.08715447791015e-65	0.783225606419795	0.399	0.169	2.21207193727255e-60	CXCL13high Tph	ABHD17A
BHLHE40	3.71723209051594e-64	0.620721774833152	0.389	0.146	1.35084214169349e-59	CXCL13high Tph	BHLHE40
IFI161	1.43118893198356e-62	0.408255548303103	0.385	0.19	5.20094057882825e-58	CXCL13high Tph	IFI16
CYBC1	1.71032025198162e-62	0.657061740779852	0.37	0.152	6.2153037957012e-58	CXCL13high Tph	CYBC1
C9orf16	2.26213151164299e-62	0.763651293666057	0.629	0.36	8.22058591331062e-58	CXCL13high Tph	C9orf16
TRAPPC1	1.04665935317297e-61	0.646353992851755	0.55	0.286	3.80356008943059e-57	CXCL13high Tph	TRAPPC1
HMGB11	1.60267925931052e-61	0.404546588251855	0.814	0.607	5.82413642833444e-57	CXCL13high Tph	HMGB1
ARF5	1.62833928883315e-61	0.651284749849862	0.555	0.287	5.91738497561967e-57	CXCL13high Tph	ARF5
BRK1	3.02353760395451e-61	0.69791404073283	0.515	0.25	1.09875356527707e-56	CXCL13high Tph	BRK1
ITGB2	4.01129698060848e-61	0.753467367376425	0.684	0.398	1.45770532275312e-56	CXCL13high Tph	ITGB2
YWHAH	4.51649363137048e-61	0.641660182977111	0.297	0.101	1.64129378564003e-56	CXCL13high Tph	YWHAH
UBC1	4.76367801758957e-61	0.395261130107932	0.945	0.803	1.73112059159205e-56	CXCL13high Tph	UBC
F2R	4.76469070307011e-61	0.664620852349418	0.226	0.044	1.73148860149568e-56	CXCL13high Tph	F2R
PDIA61	8.04421286841816e-61	0.673731572560433	0.453	0.198	2.92326695638316e-56	CXCL13high Tph	PDIA6
TAP11	1.02649232476278e-60	0.653127445577925	0.429	0.183	3.73027310818793e-56	CXCL13high Tph	TAP1
CAPZB1	2.49752873058745e-60	0.576236019825744	0.703	0.437	9.07601940695481e-56	CXCL13high Tph	CAPZB
PRDX11	2.99301510416659e-60	0.586084133287921	0.499	0.254	1.08766168885414e-55	CXCL13high Tph	PRDX1
GNB2	4.738907688896e-60	0.700296190784312	0.473	0.224	1.7221190541448e-55	CXCL13high Tph	GNB2
CD3E	4.81613304518096e-60	0.44026725515777	0.906	0.735	1.75018274861876e-55	CXCL13high Tph	CD3E
RBX1	6.64230597213221e-60	0.597327283917186	0.421	0.197	2.41381399027285e-55	CXCL13high Tph	RBX1
AKAP13	1.01861490558072e-59	0.537777381357298	0.536	0.28	3.70164656688032e-55	CXCL13high Tph	AKAP13
FYN	1.61995829703263e-59	0.732662792815383	0.532	0.27	5.88692845141659e-55	CXCL13high Tph	FYN
AHNAK1	1.83631188095411e-59	0.460791677085582	0.693	0.435	6.67315737538725e-55	CXCL13high Tph	AHNAK
FTH11	2.38026602468252e-59	0.671713468428512	0.994	0.961	8.64988673369629e-55	CXCL13high Tph	FTH1
WDR54	2.61491723816781e-59	0.639476636403193	0.262	0.082	9.50260924350183e-55	CXCL13high Tph	WDR54
LINC00963	2.87680859463305e-59	0.624771502666681	0.215	0.045	1.04543224328965e-54	CXCL13high Tph	LINC00963
UBL5	2.94159590769585e-59	0.611274672409116	0.649	0.386	1.06897595285667e-54	CXCL13high Tph	UBL5
ETHE1	3.87447354919097e-59	0.610958424581275	0.314	0.12	1.407983687776e-54	CXCL13high Tph	ETHE1
TBCB	4.31895785786713e-59	0.566021165776719	0.466	0.237	1.56950928554892e-54	CXCL13high Tph	TBCB
CHST11	6.45310477558197e-59	0.705659709643876	0.271	0.085	2.34505827544649e-54	CXCL13high Tph	CHST11
SRP14	8.514321801673e-59	0.481684329127992	0.822	0.602	3.09410454272797e-54	CXCL13high Tph	SRP14
CD247	1.47891197389751e-58	0.657114627377045	0.568	0.311	5.37436611314356e-54	CXCL13high Tph	CD247
CTSZ	1.49415909315077e-57	0.539886045899002	0.217	0.061	5.4297741445099e-53	CXCL13high Tph	CTSZ
JPT1	2.41053096468295e-57	0.512538215174404	0.367	0.15	8.75986952565785e-53	CXCL13high Tph	JPT1
HSBP1	5.06093141721298e-57	0.576618702635337	0.258	0.074	1.8391424770152e-52	CXCL13high Tph	HSBP1
SDF4	5.91216671893658e-57	0.63691937233885	0.398	0.171	2.14848138566155e-52	CXCL13high Tph	SDF4
HLA-DRB11	6.24517551955664e-57	0.61053729038505	0.552	0.283	2.26949678380688e-52	CXCL13high Tph	HLA-DRB1
CBLB	9.84282525769305e-57	0.676889728424947	0.367	0.142	3.57688269864565e-52	CXCL13high Tph	CBLB
SYT11	1.09321648564094e-56	0.524609136248488	0.225	0.057	3.97274870881916e-52	CXCL13high Tph	SYT11
RHOG	1.10336475506037e-56	0.56381336174281	0.492	0.247	4.0096275198894e-52	CXCL13high Tph	RHOG
WIPF11	1.84050966496007e-56	0.458366720342625	0.527	0.284	6.68841212246489e-52	CXCL13high Tph	WIPF1
RASAL3	2.17279617953623e-56	0.676000544047012	0.33	0.131	7.89594131643468e-52	CXCL13high Tph	RASAL3
LINC01871	2.40826982920779e-56	0.753477629673238	0.202	0.042	8.75165255934113e-52	CXCL13high Tph	LINC01871
NDUFC2	2.516322923274e-56	0.633255696005757	0.504	0.247	9.14431750317773e-52	CXCL13high Tph	NDUFC2
LAMTOR5	2.76504811608091e-56	0.647572655179797	0.38	0.152	1.0048184853838e-51	CXCL13high Tph	LAMTOR5
SELPLG	3.02787782733999e-56	0.586491642076224	0.539	0.3	1.10033080245535e-51	CXCL13high Tph	SELPLG
CIB1	3.48607098006656e-56	0.565679945171029	0.592	0.341	1.26683819415619e-51	CXCL13high Tph	CIB1
PSTPIP1	8.31370145037768e-56	0.70735740151505	0.32	0.106	3.02119910706725e-51	CXCL13high Tph	PSTPIP1
LMNA	1.02292731684696e-55	0.758791207320492	0.4	0.165	3.71731786942184e-51	CXCL13high Tph	LMNA
ARPC21	1.16387783310376e-55	0.474928313244035	0.771	0.54	4.22953204549908e-51	CXCL13high Tph	ARPC2
TWF2	1.23129651087776e-55	0.55533443937717	0.367	0.162	4.47453152052977e-51	CXCL13high Tph	TWF2
ADAM19	1.69607397269482e-55	0.552696422109761	0.204	0.059	6.16353281677298e-51	CXCL13high Tph	ADAM19
TMED9	2.52846873571803e-55	0.604022454330854	0.367	0.157	9.18845538559933e-51	CXCL13high Tph	TMED9
PPP4C	4.06410997126806e-55	0.507864079469166	0.385	0.178	1.47689756355881e-50	CXCL13high Tph	PPP4C
ATP6V0E1	4.48303106974548e-55	0.486733516343486	0.561	0.33	1.62913349074551e-50	CXCL13high Tph	ATP6V0E1
TNFRSF1B	6.02472491476135e-55	0.534489681050777	0.365	0.147	2.18938503402428e-50	CXCL13high Tph	TNFRSF1B
ISG20	6.55240073372418e-55	0.558773178594263	0.6	0.378	2.38114242663537e-50	CXCL13high Tph	ISG20
CHCHD2	6.98498802876998e-55	0.480576510911995	0.787	0.566	2.53834464965501e-50	CXCL13high Tph	CHCHD2
RNF19A	7.43371282835932e-55	0.582591606905291	0.472	0.219	2.70141124182578e-50	CXCL13high Tph	RNF19A
COX5A1	7.9667580421403e-55	0.5801210843694	0.555	0.294	2.89511987251378e-50	CXCL13high Tph	COX5A
BLOC1S1	2.33995362102078e-54	0.646125941371317	0.498	0.246	8.5033914587895e-50	CXCL13high Tph	BLOC1S1
TPST2	2.41749803128427e-54	0.662361074234786	0.252	0.072	8.78518784568705e-50	CXCL13high Tph	TPST2
SPTAN1	2.93715837574003e-54	0.519065451665745	0.455	0.234	1.06736335374393e-49	CXCL13high Tph	SPTAN1
NDUFS5	4.1252931142889e-54	0.484950854588706	0.614	0.392	1.49913151773259e-49	CXCL13high Tph	NDUFS5
EZR1	4.66861406855295e-54	0.334114256309233	0.583	0.369	1.69657435251214e-49	CXCL13high Tph	EZR
SPATS2L	7.39723906897546e-54	0.559559251672765	0.2	0.046	2.68815667766568e-49	CXCL13high Tph	SPATS2L
RNF181	8.6970835109856e-54	0.540760389651913	0.336	0.142	3.16052014789217e-49	CXCL13high Tph	RNF181
PSMB81	9.32808398327031e-54	0.487862195190843	0.552	0.316	3.38982571952043e-49	CXCL13high Tph	PSMB8
PSMB31	3.11331541271291e-53	0.507768938728493	0.484	0.25	1.13137882097987e-48	CXCL13high Tph	PSMB3
POMP1	4.64771361404014e-53	0.487657150788508	0.401	0.196	1.68897912734219e-48	CXCL13high Tph	POMP
YWHAQ1	6.65956314343139e-53	0.511680616741294	0.529	0.286	2.42008524632297e-48	CXCL13high Tph	YWHAQ
MTHFD2	7.63763419336896e-53	0.553318579303665	0.314	0.114	2.77551626587028e-48	CXCL13high Tph	MTHFD2
IQGAP2	2.18016968860267e-52	0.624204318706301	0.374	0.152	7.92273664838209e-48	CXCL13high Tph	IQGAP2
MXD4	2.88837578814064e-52	0.7498981902356	0.257	0.072	1.04963576141031e-47	CXCL13high Tph	MXD4
VDAC11	5.60940246613593e-52	0.5557813279785	0.402	0.177	2.0384568561938e-47	CXCL13high Tph	VDAC1
MYL12B1	6.45036803923319e-52	0.453648333483541	0.78	0.553	2.34406374545734e-47	CXCL13high Tph	MYL12B
CFLAR	6.57682495560407e-52	0.52090132206869	0.472	0.242	2.39001818886652e-47	CXCL13high Tph	CFLAR
EFHD2	8.18881867727338e-52	0.536738129421907	0.331	0.139	2.97581670732115e-47	CXCL13high Tph	EFHD2
PBXIP1	9.51721150020743e-52	0.529468068783308	0.492	0.268	3.45855465917538e-47	CXCL13high Tph	PBXIP1
MFSD10	1.75221289009633e-51	0.685781448075854	0.325	0.123	6.36754164261006e-47	CXCL13high Tph	MFSD10
SEC61G	1.91021245333977e-51	0.727948942399113	0.524	0.293	6.94171205543673e-47	CXCL13high Tph	SEC61G
CLNS1A	3.26555834215158e-51	0.647485127299603	0.427	0.197	1.18670390153789e-46	CXCL13high Tph	CLNS1A
CD6	1.0168223169981e-50	0.613642869860513	0.48	0.259	3.69513229997109e-46	CXCL13high Tph	CD6
EDF1	1.14284132318954e-50	0.507075372283963	0.664	0.433	4.15308536847077e-46	CXCL13high Tph	EDF1
REEP5	1.16691325130815e-50	0.472923997443229	0.397	0.187	4.24056275525381e-46	CXCL13high Tph	REEP5
SEC61B	1.30483365811853e-50	0.548597723098232	0.546	0.309	4.74176551360274e-46	CXCL13high Tph	SEC61B
MYH9	1.58771051422656e-50	0.549840010314337	0.657	0.417	5.76974000869931e-46	CXCL13high Tph	MYH9
SSR4	2.61307222830844e-50	0.560287480275528	0.696	0.455	9.49590447767288e-46	CXCL13high Tph	SSR4
MYDGF	3.14768969505394e-50	0.594654265496497	0.352	0.153	1.1438704351826e-45	CXCL13high Tph	MYDGF
NOP10	3.90324032346244e-50	0.548321462378781	0.388	0.172	1.41843753354625e-45	CXCL13high Tph	NOP10
ATP6V0B1	5.27386822338146e-50	0.448940138482576	0.396	0.189	1.91652371237682e-45	CXCL13high Tph	ATP6V0B
PHLDA1	9.87826269575659e-49	0.519235177169902	0.221	0.068	3.58976066363795e-44	CXCL13high Tph	PHLDA1
CIAO2B	1.2778644359474e-48	0.511021725577687	0.405	0.197	4.64375936023286e-44	CXCL13high Tph	CIAO2B
NEAT1	2.63952033536013e-48	0.372941046989724	0.585	0.374	9.59201689869872e-44	CXCL13high Tph	NEAT1
VKORC1	2.65663284867748e-48	0.572881877741562	0.278	0.102	9.65420377209397e-44	CXCL13high Tph	VKORC1
OST4	3.66913336294438e-48	0.491298891012256	0.733	0.512	1.33336306409399e-43	CXCL13high Tph	OST4
SAMSN1	3.74172871348256e-48	0.478973249544391	0.279	0.105	1.35974421447956e-43	CXCL13high Tph	SAMSN1
TRMT112	7.43927429259713e-48	0.568014155491559	0.516	0.288	2.7034322779298e-43	CXCL13high Tph	TRMT112
PRELID11	8.0020059974716e-48	0.689578431311858	0.511	0.26	2.90792897948118e-43	CXCL13high Tph	PRELID1
RGS1	1.04645057254818e-47	0.462473124660495	0.327	0.147	3.80280138064008e-43	CXCL13high Tph	RGS1
PRDX5	1.09273633796742e-47	0.627315619083592	0.451	0.221	3.97100385217362e-43	CXCL13high Tph	PRDX5
GZMA	1.24139010142722e-47	0.850438298535237	0.364	0.159	4.5112116285865e-43	CXCL13high Tph	GZMA
NDUFV21	1.34835339432882e-47	0.617945956371359	0.509	0.288	4.89991623499092e-43	CXCL13high Tph	NDUFV2
HNRNPLL	1.56517644780823e-47	0.514524549578066	0.288	0.112	5.6878512113351e-43	CXCL13high Tph	HNRNPLL
LAT	1.59688707781039e-47	0.570690781006485	0.529	0.311	5.80308764076294e-43	CXCL13high Tph	LAT
RNASEK1	3.12988357094157e-47	0.48146336938628	0.682	0.45	1.13739968968017e-42	CXCL13high Tph	RNASEK
CD44	5.18744779133427e-47	0.412003689010547	0.704	0.485	1.88511852737087e-42	CXCL13high Tph	CD44
PELI1	6.26464837269508e-47	0.652528285563927	0.415	0.19	2.27657321863739e-42	CXCL13high Tph	PELI1
NDUFA1	6.27585839338595e-47	0.534649670652633	0.588	0.353	2.28064694015645e-42	CXCL13high Tph	NDUFA1
COPE	6.29483185897587e-47	0.58564841569141	0.5	0.255	2.28754189755183e-42	CXCL13high Tph	COPE
FAS	9.63698245845064e-47	0.515646119303558	0.31	0.123	3.50207942540096e-42	CXCL13high Tph	FAS
ATP1B3	9.97975170646006e-47	0.526579465428648	0.235	0.083	3.62664177012759e-42	CXCL13high Tph	ATP1B3
PSMB91	1.03957195864766e-46	0.468975643168416	0.634	0.395	3.7778044977256e-42	CXCL13high Tph	PSMB9
RAB1B	1.63172028663326e-46	0.605392434231685	0.347	0.135	5.92967152162526e-42	CXCL13high Tph	RAB1B
GMFG	2.41605621041564e-46	0.405423589499533	0.714	0.51	8.77994826865045e-42	CXCL13high Tph	GMFG
NDUFA61	3.38696297358949e-46	0.479123936201063	0.413	0.209	1.23082234460242e-41	CXCL13high Tph	NDUFA6
ISG151	4.03318850173005e-46	0.655866283386978	0.394	0.189	1.4656607015287e-41	CXCL13high Tph	ISG15
ATP2B4	4.57111932977011e-46	0.42488808176897	0.285	0.123	1.66114476443846e-41	CXCL13high Tph	ATP2B4
UQCR11	5.25799993967719e-46	0.496915674299192	0.731	0.502	1.91075717807869e-41	CXCL13high Tph	UQCR11
ICAM3	5.57789378704018e-46	0.536275842605508	0.561	0.347	2.0270066022104e-41	CXCL13high Tph	ICAM3
SYTL3	7.13179646274829e-46	0.569382684439249	0.319	0.128	2.59169483456273e-41	CXCL13high Tph	SYTL3
TMBIM61	8.30280656343931e-46	0.522305113568483	0.676	0.425	3.01723990515384e-41	CXCL13high Tph	TMBIM6
UBB1	1.26871854581753e-45	0.443832275951373	0.739	0.524	4.61052319550089e-41	CXCL13high Tph	UBB
EML4	1.44864245110941e-45	0.512646609889181	0.613	0.379	5.2643666673316e-41	CXCL13high Tph	EML4
UBE2E3	1.57115338808657e-45	0.6743037116931	0.262	0.083	5.70957141230659e-41	CXCL13high Tph	UBE2E3
NUCB1	2.49399959263155e-45	0.556057712771614	0.416	0.205	9.06319451962304e-41	CXCL13high Tph	NUCB1
WDR11	2.67059768858787e-45	0.510519708580733	0.452	0.239	9.70495200032832e-41	CXCL13high Tph	WDR1
YPEL3	2.8782565115894e-45	0.634585315254088	0.454	0.247	1.04595841631159e-40	CXCL13high Tph	YPEL3
GABARAP1	2.95553922468587e-45	0.302211617487256	0.684	0.479	1.07404295425084e-40	CXCL13high Tph	GABARAP
NDUFA11	3.64805627864826e-45	0.453314755780941	0.584	0.366	1.32570365166078e-40	CXCL13high Tph	NDUFA11
PGM2L1	7.7538579082517e-45	0.648635384696341	0.236	0.066	2.81775196385867e-40	CXCL13high Tph	PGM2L1
MSN1	8.82637854783419e-45	0.377143193678514	0.553	0.334	3.20750596428295e-40	CXCL13high Tph	MSN
LMAN2	9.74343775647933e-45	0.54258986748206	0.387	0.184	3.54076528070459e-40	CXCL13high Tph	LMAN2
TMEM179B	1.03844842968705e-44	0.525176290385976	0.294	0.118	3.77372159348273e-40	CXCL13high Tph	TMEM179B
PPM1M	1.36560387445018e-44	0.631388468623212	0.233	0.071	4.96260447975195e-40	CXCL13high Tph	PPM1M
ATP5MF1	1.41566703618076e-44	0.524908668575497	0.538	0.301	5.14453400948088e-40	CXCL13high Tph	ATP5MF
TPM31	1.70957805547295e-44	0.351888518110212	0.794	0.592	6.21260665358871e-40	CXCL13high Tph	TPM3
IL2RB	2.74306720680515e-44	0.521155738428987	0.24	0.076	9.96830622952993e-40	CXCL13high Tph	IL2RB
PIGT	2.90378489364681e-44	0.460167331106693	0.222	0.08	1.05523543035125e-39	CXCL13high Tph	PIGT
STOM	3.78151468160032e-44	0.582625322666631	0.251	0.085	1.37420243529356e-39	CXCL13high Tph	STOM
C4orf31	3.95634520111458e-44	0.58455484247624	0.534	0.315	1.43773584608504e-39	CXCL13high Tph	C4orf3
ACP5	4.8436601803186e-44	0.531545534868809	0.219	0.066	1.76018610952778e-39	CXCL13high Tph	ACP5
S1PR4	5.03243724996324e-44	0.7008020989041	0.371	0.17	1.82878769663664e-39	CXCL13high Tph	S1PR4
ATP5MC3	7.28316928286613e-44	0.540498763127752	0.57	0.336	2.64670371739355e-39	CXCL13high Tph	ATP5MC3
ECH1	1.11293321484109e-43	0.465612252546509	0.354	0.172	4.04439930273252e-39	CXCL13high Tph	ECH1
C17orf491	1.76931633154795e-43	0.506891536894963	0.404	0.202	6.42969554884524e-39	CXCL13high Tph	C17orf49
TUBA4A	2.05616531110482e-43	0.541585141964749	0.394	0.2	7.47210474055492e-39	CXCL13high Tph	TUBA4A
PTPRCAP	2.13585864513703e-43	0.799896317908136	0.342	0.141	7.76171031642795e-39	CXCL13high Tph	PTPRCAP
PRDX3	2.15823143628544e-43	0.445376869688792	0.222	0.075	7.84301303946128e-39	CXCL13high Tph	PRDX3
RABAC1	3.36856452353493e-43	0.558652197749572	0.529	0.298	1.2241363478526e-38	CXCL13high Tph	RABAC1
OPTN1	4.29855314405456e-43	0.314374534009903	0.404	0.227	1.56209421254943e-38	CXCL13high Tph	OPTN
MAP2K3	5.33552630833637e-43	0.439838809349509	0.201	0.071	1.93893026044944e-38	CXCL13high Tph	MAP2K3
TPP1	5.569830212655e-43	0.457066940370401	0.252	0.092	2.02407629927883e-38	CXCL13high Tph	TPP1
PSMA61	5.57166343780411e-43	0.414415945094696	0.432	0.233	2.02474249329801e-38	CXCL13high Tph	PSMA6
IFITM3	6.24331696410193e-43	0.520577430301886	0.348	0.171	2.26882138475464e-38	CXCL13high Tph	IFITM3
TXNDC17	6.46190317308955e-43	0.465564602769437	0.236	0.079	2.34825561310074e-38	CXCL13high Tph	TXNDC17
ILK	7.35656907316327e-43	0.529579624469627	0.242	0.083	2.67337720118753e-38	CXCL13high Tph	ILK
GNG2	7.99820339509584e-43	0.353252984779642	0.368	0.194	2.90654711377783e-38	CXCL13high Tph	GNG2
ETS1	1.4111428979369e-42	0.269342993599241	0.664	0.48	5.1280932911027e-38	CXCL13high Tph	ETS1
COX7B	1.53438377449784e-42	0.400867709413167	0.487	0.291	5.57595063652515e-38	CXCL13high Tph	COX7B
NEDD81	2.66318347369032e-42	0.375850604729317	0.466	0.279	9.67800874339062e-38	CXCL13high Tph	NEDD8
CARD19	2.78187921555523e-42	0.507136546837203	0.205	0.067	1.01093490693277e-37	CXCL13high Tph	CARD19
VAMP81	3.25888294957056e-42	0.345751509830376	0.47	0.283	1.18427806387394e-37	CXCL13high Tph	VAMP8
EID1	3.90508256814871e-42	0.416893996649575	0.527	0.331	1.41910700526524e-37	CXCL13high Tph	EID1
ARPC31	4.32976387790389e-42	0.40206867430229	0.754	0.535	1.57343619323027e-37	CXCL13high Tph	ARPC3
MAP1LC3B	4.76158112635603e-42	0.565824006307802	0.328	0.149	1.73035858131778e-37	CXCL13high Tph	MAP1LC3B
MVP	7.37931202215048e-42	0.469704213477228	0.348	0.173	2.68164198884948e-37	CXCL13high Tph	MVP
NDUFB2	1.51771790231316e-41	0.471470808050393	0.52	0.316	5.51538685700604e-37	CXCL13high Tph	NDUFB2
GNB1	1.61200379135575e-41	0.562463793188537	0.319	0.143	5.85802177778681e-37	CXCL13high Tph	GNB1
TMCO1	1.74985538431772e-41	0.429409075415568	0.291	0.127	6.35897446661061e-37	CXCL13high Tph	TMCO1
CARHSP1	1.84671626668689e-41	0.538910482443007	0.245	0.078	6.71096691314016e-37	CXCL13high Tph	CARHSP1
DEK1	2.06259906665442e-41	0.33396525447054	0.407	0.239	7.49548500822215e-37	CXCL13high Tph	DEK
ATP6V0C1	2.35497453296551e-41	0.33542800454078	0.532	0.338	8.55797745279666e-37	CXCL13high Tph	ATP6V0C
NDUFB8	2.80297499502615e-41	0.433071239994835	0.548	0.345	1.0186011131925e-36	CXCL13high Tph	NDUFB8
COX6A1	2.87294198647561e-41	0.454160539483681	0.7	0.473	1.04402711788524e-36	CXCL13high Tph	COX6A1
SLC25A3	3.07984244343161e-41	0.495558741553949	0.626	0.404	1.11921474394305e-36	CXCL13high Tph	SLC25A3
CALM1	3.15887955015313e-41	0.354684534589668	0.906	0.752	1.14793682852565e-36	CXCL13high Tph	CALM1
SRI	3.19912718041387e-41	0.504019789222299	0.395	0.197	1.1625628173624e-36	CXCL13high Tph	SRI
SUMO1	3.43146144628534e-41	0.478655191139451	0.402	0.202	1.24699308958009e-36	CXCL13high Tph	SUMO1
DRAP1	4.17525089203688e-41	0.45811377508904	0.488	0.284	1.5172861741662e-36	CXCL13high Tph	DRAP1
KRAS	5.23624999069828e-41	0.537674414952084	0.36	0.166	1.90285324661976e-36	CXCL13high Tph	KRAS
CD320	8.33519011693526e-41	0.541309433648884	0.266	0.107	3.02900808849428e-36	CXCL13high Tph	CD320
PPP1R18	1.0432195858411e-40	0.493057932323194	0.37	0.179	3.79105997494654e-36	CXCL13high Tph	PPP1R18
GSTO1	1.10519589448539e-40	0.271688649003943	0.251	0.124	4.0162818805599e-36	CXCL13high Tph	GSTO1
COX6B1	1.82310156476175e-40	0.371050300066328	0.671	0.463	6.62515108634421e-36	CXCL13high Tph	COX6B1
CYB5R3	2.37281534338404e-40	0.489863748656622	0.289	0.116	8.62281095785759e-36	CXCL13high Tph	CYB5R3
GUSB	2.50588141157138e-40	0.521912719876186	0.213	0.07	9.10637304965038e-36	CXCL13high Tph	GUSB
RER1	3.00204981393767e-40	0.485636663976123	0.311	0.138	1.09094490238495e-35	CXCL13high Tph	RER1
RAB11B	3.58429396574898e-40	0.469244222936341	0.341	0.168	1.30253242715318e-35	CXCL13high Tph	RAB11B
POLD4	4.03085578219446e-40	0.423218162272825	0.398	0.226	1.46481299124947e-35	CXCL13high Tph	POLD4
UQCR10	4.57962501084316e-40	0.438446674096625	0.547	0.337	1.6642357289404e-35	CXCL13high Tph	UQCR10
CSNK2B	7.9758840201399e-40	0.410809144750566	0.514	0.311	2.89843625291884e-35	CXCL13high Tph	CSNK2B
STK24	8.54444448254288e-40	0.637247503505681	0.32	0.138	3.10505112495608e-35	CXCL13high Tph	STK24
ARPC41	9.5880745921312e-40	0.475113497648729	0.51	0.289	3.48430630678048e-35	CXCL13high Tph	ARPC4
CAP11	1.03621977876547e-39	0.277180310924189	0.528	0.332	3.76562267603372e-35	CXCL13high Tph	CAP1
APBB1IP	1.23092745285161e-39	0.367728376186574	0.441	0.266	4.47319036366275e-35	CXCL13high Tph	APBB1IP
NUTF2	1.88827107260287e-39	0.439370966073355	0.361	0.189	6.86197707783882e-35	CXCL13high Tph	NUTF2
PPM1G1	2.52877991385095e-39	0.353662793907817	0.357	0.195	9.18958620693434e-35	CXCL13high Tph	PPM1G
FMNL1	2.67252414053929e-39	0.517513313545965	0.298	0.139	9.71195272671979e-35	CXCL13high Tph	FMNL1
DDOST	3.66333628406254e-39	0.525927426086806	0.401	0.204	1.33125640562833e-34	CXCL13high Tph	DDOST
MRPL51	4.41824517148269e-39	0.423374238891629	0.265	0.11	1.60559029531681e-34	CXCL13high Tph	MRPL51
CD53	6.03683879060985e-39	0.425027779208791	0.558	0.336	2.19378721650762e-34	CXCL13high Tph	CD53
JUND	6.05541493195859e-39	0.401027714220978	0.612	0.416	2.20053778627375e-34	CXCL13high Tph	JUND
PFKP	7.29881750880771e-39	0.435310966469078	0.237	0.091	2.65239028270072e-34	CXCL13high Tph	PFKP
PTPN7	9.18565195565697e-39	0.523515744148525	0.252	0.091	3.33806592068574e-34	CXCL13high Tph	PTPN7
LAPTM4A	9.62787577389246e-39	0.512579850966883	0.33	0.142	3.49877005623252e-34	CXCL13high Tph	LAPTM4A
NDUFB10	1.33883544209913e-38	0.468294997361853	0.46	0.256	4.86532799658823e-34	CXCL13high Tph	NDUFB10
ATP6V1F1	1.43048134073318e-38	0.402909615017358	0.402	0.216	5.19836919222436e-34	CXCL13high Tph	ATP6V1F
H3F3A1	1.70366697672985e-38	0.336818790485556	0.821	0.632	6.19112579343628e-34	CXCL13high Tph	H3F3A
LYST	2.50625235200737e-38	0.377628878298923	0.203	0.077	9.10772104719479e-34	CXCL13high Tph	LYST
SAT11	2.68177618076836e-38	0.458447152684336	0.528	0.319	9.74557464091223e-34	CXCL13high Tph	SAT1
PSMB1	3.33391740779101e-38	0.362603596042063	0.517	0.329	1.21154558599125e-33	CXCL13high Tph	PSMB1
TRIM8	4.04050617974188e-38	0.528208628919088	0.211	0.077	1.4683199457182e-33	CXCL13high Tph	TRIM8
SNRPG	5.50388772111184e-38	0.351380601825504	0.394	0.229	2.00011279785204e-33	CXCL13high Tph	SNRPG
RNF7	5.8514171888562e-38	0.445306413171696	0.402	0.213	2.12640500643034e-33	CXCL13high Tph	RNF7
CALM3	6.31390158328266e-38	0.456498654025839	0.503	0.304	2.29447183536492e-33	CXCL13high Tph	CALM3
TMX4	8.81122619174531e-38	0.371263927793739	0.33	0.168	3.20199959808025e-33	CXCL13high Tph	TMX4
BNIP3L	9.83419284562199e-38	0.426981126857315	0.311	0.147	3.57374568009903e-33	CXCL13high Tph	BNIP3L
TMEM50A	1.0911439682519e-37	0.469347851153073	0.51	0.285	3.96521718062739e-33	CXCL13high Tph	TMEM50A
ITGAE	1.54901572607325e-37	0.510778443441923	0.208	0.07	5.62912314855018e-33	CXCL13high Tph	ITGAE
P4HB	2.95323089622815e-37	0.60166825139017	0.435	0.227	1.07320410768931e-32	CXCL13high Tph	P4HB
NUDT21	3.64067358713811e-37	0.387006767792441	0.292	0.138	1.32302078156599e-32	CXCL13high Tph	NUDT21
PSMB6	3.81927224252991e-37	0.403890005251527	0.376	0.2	1.38792353293537e-32	CXCL13high Tph	PSMB6
SUMO2	4.53553216898965e-37	0.387468491142718	0.713	0.502	1.64821239021084e-32	CXCL13high Tph	SUMO2
MPG	6.93692835971099e-37	0.530177985824458	0.289	0.115	2.52087976591897e-32	CXCL13high Tph	MPG
RALGDS	8.08480784383839e-37	0.558346190331519	0.219	0.072	2.93801917045087e-32	CXCL13high Tph	RALGDS
CAPNS1	8.41876769886398e-37	0.52524453746333	0.272	0.112	3.05938018176717e-32	CXCL13high Tph	CAPNS1
SNX6	8.99834802087871e-37	0.383999157172098	0.428	0.255	3.26999967078732e-32	CXCL13high Tph	SNX6
GLUD1	9.9116325383508e-37	0.430213100785361	0.31	0.151	3.60188726443668e-32	CXCL13high Tph	GLUD1
GLCCI1	1.01710546091635e-36	0.622466461123646	0.208	0.063	3.69616124497002e-32	CXCL13high Tph	GLCCI1
PSMB2	1.07658214128931e-36	0.403187403157316	0.308	0.143	3.91229950144535e-32	CXCL13high Tph	PSMB2
PSMA7	1.39099098553196e-36	0.436408770681997	0.572	0.362	5.05486124142312e-32	CXCL13high Tph	PSMA7
UQCRQ	1.39637253396708e-36	0.463853155939896	0.456	0.257	5.07441778843637e-32	CXCL13high Tph	UQCRQ
DNAJC15	1.63874409670665e-36	0.38027411956752	0.303	0.153	5.95519604743197e-32	CXCL13high Tph	DNAJC15
SPPL2A	1.80745012020823e-36	0.340424942800912	0.227	0.094	6.5682737368367e-32	CXCL13high Tph	SPPL2A
BTG3	1.89341890767747e-36	0.582353759522667	0.246	0.081	6.88068431049993e-32	CXCL13high Tph	BTG3
TGFB1	2.67630639701055e-36	0.66257613188019	0.52	0.292	9.72569744673635e-32	CXCL13high Tph	TGFB1
NDUFB3	4.03608904070015e-36	0.352451884986476	0.246	0.118	1.46671475739043e-31	CXCL13high Tph	NDUFB3
BCAP31	4.49069371968942e-36	0.446053749822678	0.448	0.256	1.63191809773514e-31	CXCL13high Tph	BCAP31
FBXW5	5.10141721237296e-36	0.414025114434873	0.263	0.129	1.85385501497633e-31	CXCL13high Tph	FBXW5
KRTCAP2	1.00584569705618e-35	0.434446165458821	0.607	0.395	3.65524326310215e-31	CXCL13high Tph	KRTCAP2
ACADVL	1.13429233144485e-35	0.442634548115201	0.254	0.111	4.12201833247058e-31	CXCL13high Tph	ACADVL
RAB11FIP1	1.39130066481318e-35	0.301824951621062	0.216	0.088	5.0559866159311e-31	CXCL13high Tph	RAB11FIP1
CLTA	1.51882900100511e-35	0.3689202316221	0.308	0.149	5.51942458965258e-31	CXCL13high Tph	CLTA
FBLN7	1.63531410756229e-35	0.632740133276982	0.216	0.07	5.94273146688135e-31	CXCL13high Tph	FBLN7
CHMP2A	1.69989255376426e-35	0.411707935294431	0.279	0.121	6.17740954037931e-31	CXCL13high Tph	CHMP2A
TENT5C1	2.01219963243137e-35	0.41886080516446	0.39	0.199	7.31233346425559e-31	CXCL13high Tph	TENT5C
TLN11	2.36864486420866e-35	0.419485153052759	0.397	0.208	8.60765543653428e-31	CXCL13high Tph	TLN1
SQSTM1	2.50524494160239e-35	0.324411168859984	0.399	0.235	9.10406011778309e-31	CXCL13high Tph	SQSTM1
SLC9A3R1	2.9319302616741e-35	0.439441062167608	0.41	0.23	1.06546345709237e-30	CXCL13high Tph	SLC9A3R1
JOSD2	4.57900820302264e-35	0.474560479347565	0.224	0.084	1.66401158097843e-30	CXCL13high Tph	JOSD2
SPCS21	5.44554184287746e-35	0.347232176657064	0.375	0.208	1.97890990570167e-30	CXCL13high Tph	SPCS2
BCL7C	6.1460315221251e-35	0.545183189524576	0.235	0.094	2.23346785514026e-30	CXCL13high Tph	BCL7C
ARL6IP5	8.73540968942077e-35	0.28851418632869	0.675	0.486	3.17444788113551e-30	CXCL13high Tph	ARL6IP5
SH2D1A	8.90667760913681e-35	0.562231719143543	0.268	0.098	3.23668664316032e-30	CXCL13high Tph	SH2D1A
PREX1	1.09008196856165e-34	0.537050772711961	0.254	0.105	3.96135787375305e-30	CXCL13high Tph	PREX1
YIPF3	1.19886746193874e-34	0.489447662363678	0.225	0.077	4.35668435668537e-30	CXCL13high Tph	YIPF3
AP2S1	1.3520565568283e-34	0.400048721480196	0.342	0.163	4.91337352751403e-30	CXCL13high Tph	AP2S1
PHTF2	1.45042477649733e-34	0.455814437798272	0.251	0.106	5.27084363779129e-30	CXCL13high Tph	PHTF2
SELENOT	1.55820907624105e-34	0.535835570765758	0.387	0.183	5.66253178305998e-30	CXCL13high Tph	SELENOT
ARF6	1.59872253075112e-34	0.562403481114351	0.423	0.229	5.80975767674955e-30	CXCL13high Tph	ARF6
EMB1	2.53192531848888e-34	0.453578700654341	0.512	0.298	9.2010166073886e-30	CXCL13high Tph	EMB
GSPT1	2.78430034414283e-34	0.53401724207746	0.364	0.183	1.0118147450615e-29	CXCL13high Tph	GSPT1
CCNDBP1	2.7848317145371e-34	0.471263561351295	0.312	0.141	1.01200784506278e-29	CXCL13high Tph	CCNDBP1
VCP	3.24457894157273e-34	0.348747221043237	0.392	0.22	1.17907998736753e-29	CXCL13high Tph	VCP
SUB11	3.27750308417136e-34	0.399515964919963	0.653	0.448	1.19104462078787e-29	CXCL13high Tph	SUB1
ATP5F1B	4.5679994705108e-34	0.404353657901108	0.524	0.329	1.66001100758362e-29	CXCL13high Tph	ATP5F1B
UBXN4	5.98894879894445e-34	0.302413550826773	0.414	0.254	2.17638399353641e-29	CXCL13high Tph	UBXN4
TCIRG1	7.4992588667454e-34	0.529838089892651	0.244	0.092	2.72523067217528e-29	CXCL13high Tph	TCIRG1
EMP31	7.73819528056888e-34	0.340639005575353	0.757	0.598	2.81206016495873e-29	CXCL13high Tph	EMP3
UBE2K	8.4274840608358e-34	0.475855429539757	0.261	0.106	3.06254770770773e-29	CXCL13high Tph	UBE2K
MIEN1	9.000895133223e-34	0.436573301538802	0.271	0.118	3.27092529141324e-29	CXCL13high Tph	MIEN1
TMEM70	1.10450317481249e-33	0.503964326125637	0.2	0.066	4.01376453726858e-29	CXCL13high Tph	TMEM70
H2AFV	1.13951139309479e-33	0.413062622207189	0.447	0.256	4.14098440250647e-29	CXCL13high Tph	H2AFV
PHPT1	1.50597574107255e-33	0.512174924421086	0.288	0.122	5.47271584305766e-29	CXCL13high Tph	PHPT1
TNIP2	1.77412699835597e-33	0.406607375755872	0.229	0.096	6.44717751202561e-29	CXCL13high Tph	TNIP2
PYCARD	2.11436544404267e-33	0.372984484326964	0.258	0.119	7.68360402365106e-29	CXCL13high Tph	PYCARD
ARL6IP11	2.2254237812757e-33	0.431606301360504	0.458	0.267	8.0871900211559e-29	CXCL13high Tph	ARL6IP1
UBE2A	2.3696026276428e-33	0.293244921527452	0.209	0.09	8.61113594885393e-29	CXCL13high Tph	UBE2A
HLA-F	2.8742747478038e-33	0.345261536738222	0.481	0.304	1.0445114433519e-28	CXCL13high Tph	HLA-F
ZNHIT1	3.86097597424713e-33	0.415328373467519	0.294	0.139	1.40307866904141e-28	CXCL13high Tph	ZNHIT1
PPP1R16B	4.53443560526202e-33	0.436936350620524	0.212	0.074	1.64781389895222e-28	CXCL13high Tph	PPP1R16B
TADA3	5.24634609670756e-33	0.417985627411855	0.246	0.106	1.90652217154353e-28	CXCL13high Tph	TADA3
TXNL4A	5.87371260422014e-33	0.473152159041671	0.309	0.159	2.1345071603736e-28	CXCL13high Tph	TXNL4A
SQOR	6.57180353930727e-33	0.406632819491347	0.238	0.092	2.38819340618426e-28	CXCL13high Tph	SQOR
LRP10	8.04331185367161e-33	0.560865605002467	0.327	0.151	2.92293952762426e-28	CXCL13high Tph	LRP10
PAK21	9.54263517708869e-33	0.296448229368351	0.462	0.287	3.46779362335403e-28	CXCL13high Tph	PAK2
RPA3	9.97625087286679e-33	0.369259453430042	0.232	0.103	3.62536956719979e-28	CXCL13high Tph	RPA3
HMGB2	1.03719413731988e-32	0.47377356108751	0.476	0.283	3.76916349502044e-28	CXCL13high Tph	HMGB2
ARHGDIA	1.30843169807465e-32	0.38137013261057	0.475	0.292	4.75484079080328e-28	CXCL13high Tph	ARHGDIA
RALA	1.52156613008304e-32	0.417805019749252	0.275	0.124	5.52937131672178e-28	CXCL13high Tph	RALA
ANAPC16	1.6345229520173e-32	0.391906892979926	0.558	0.369	5.93985640763085e-28	CXCL13high Tph	ANAPC16
ANTXR2	2.47686209274133e-32	0.319863780043679	0.205	0.084	9.000916845022e-28	CXCL13high Tph	ANTXR2
TEX264	2.67324700903086e-32	0.309740658991221	0.241	0.127	9.71457963081816e-28	CXCL13high Tph	TEX264
UBE2L61	2.88519295668543e-32	0.354933877276541	0.35	0.192	1.04847912045948e-27	CXCL13high Tph	UBE2L6
GET3	2.96729359446843e-32	0.407982338271661	0.222	0.089	1.07831449222983e-27	CXCL13high Tph	GET3
HERPUD1	3.22278890709782e-32	0.401162983557764	0.385	0.204	1.17116148883935e-27	CXCL13high Tph	HERPUD1
RAP1B1	5.31914374903003e-32	0.347253259148204	0.515	0.334	1.93297683839751e-27	CXCL13high Tph	RAP1B
SNRPB	5.38034046128393e-32	0.439741481511712	0.458	0.256	1.95521572363058e-27	CXCL13high Tph	SNRPB
MT-ATP8	6.82167289738776e-32	0.40572530003089	0.697	0.508	2.47899593091071e-27	CXCL13high Tph	MT-ATP8
ARF11	6.99247423269316e-32	0.284055003239591	0.566	0.378	2.54106513616069e-27	CXCL13high Tph	ARF1
COX7A2	8.3472565985147e-32	0.421848362320279	0.649	0.434	3.03339304790024e-27	CXCL13high Tph	COX7A2
BAX	8.71701665540167e-32	0.412609761475745	0.345	0.198	3.16776385257297e-27	CXCL13high Tph	BAX
FAM118A	8.77267349967124e-32	0.477653788459837	0.208	0.086	3.18798954978053e-27	CXCL13high Tph	FAM118A
B3GAT3	8.84406237820348e-32	0.455405021971517	0.225	0.092	3.21393226823914e-27	CXCL13high Tph	B3GAT3
DDRGK1	9.11992745564322e-32	0.414472736446738	0.234	0.103	3.31418163738075e-27	CXCL13high Tph	DDRGK1
MBD2	9.51732530511591e-32	0.483896414389307	0.216	0.082	3.45859601587912e-27	CXCL13high Tph	MBD2
TSHZ2	1.49905001565723e-31	0.604777741949394	0.288	0.117	5.44754775689837e-27	CXCL13high Tph	TSHZ2
H1FX	1.73454053397793e-31	0.637528556077684	0.462	0.263	6.3033203004758e-27	CXCL13high Tph	H1FX
DNM2	2.17876284079146e-31	0.411800994173885	0.211	0.093	7.91762416343617e-27	CXCL13high Tph	DNM2
TMEM167A	2.72304215213121e-31	0.428846572790709	0.232	0.088	9.8955351808448e-27	CXCL13high Tph	TMEM167A
SCAND1	2.90406865897037e-31	0.36750857541447	0.481	0.299	1.05533855066983e-26	CXCL13high Tph	SCAND1
ADRM1	3.34667822822878e-31	0.33174720519885	0.273	0.137	1.21618286813834e-26	CXCL13high Tph	ADRM1
HM13	3.49322749953228e-31	0.4073326742449	0.319	0.16	1.26943887333003e-26	CXCL13high Tph	HM13
UBE2I	6.93177262252793e-31	0.302896097336962	0.387	0.234	2.51900617102665e-26	CXCL13high Tph	UBE2I
SSNA1	7.42646144679055e-31	0.408497736933071	0.321	0.167	2.69877608976369e-26	CXCL13high Tph	SSNA1
PLIN2	8.71696057628648e-31	0.40764992713519	0.23	0.095	3.16774347342251e-26	CXCL13high Tph	PLIN2
PTPN11	9.64837532622776e-31	0.273005090820915	0.209	0.095	3.50621959355117e-26	CXCL13high Tph	PTPN11
CHKB	9.93227868296311e-31	0.404936966011395	0.219	0.102	3.60939007338879e-26	CXCL13high Tph	CHKB
GLIPR1	1.23047239765823e-30	0.315826588669173	0.316	0.173	4.47153669309e-26	CXCL13high Tph	GLIPR1
PSMA5	1.35149958056604e-30	0.396318578531716	0.316	0.157	4.91134947577701e-26	CXCL13high Tph	PSMA5
SEC11C	1.5279274882201e-30	0.424302080106117	0.32	0.159	5.55248849219184e-26	CXCL13high Tph	SEC11C
VPS28	1.52794648541614e-30	0.316695117281699	0.41	0.258	5.55255752800224e-26	CXCL13high Tph	VPS28
MZT2A	1.66304295686961e-30	0.520157448327202	0.35	0.184	6.04349810526416e-26	CXCL13high Tph	MZT2A
VOPP1	1.76447992620395e-30	0.418479591608173	0.268	0.127	6.41212005182515e-26	CXCL13high Tph	VOPP1
RBM8A	2.15878039791397e-30	0.328316340642722	0.457	0.287	7.84500796601937e-26	CXCL13high Tph	RBM8A
ARID5A	2.3832687607761e-30	0.57510546047348	0.349	0.17	8.66079867666034e-26	CXCL13high Tph	ARID5A
DPP7	2.57391694018308e-30	0.37628320324214	0.352	0.202	9.35361416062529e-26	CXCL13high Tph	DPP7
AP2M1	3.12884787523248e-30	0.361451585250757	0.366	0.21	1.13702331785948e-25	CXCL13high Tph	AP2M1
RNF145	3.12904640837821e-30	0.401120060427949	0.243	0.111	1.13709546480464e-25	CXCL13high Tph	RNF145
LINC01578	3.9764155892942e-30	0.382905519295391	0.528	0.352	1.44502942514951e-25	CXCL13high Tph	LINC01578
COX6C	3.99897233959199e-30	0.303535414767872	0.656	0.477	1.45322654820773e-25	CXCL13high Tph	COX6C
NDUFB7	4.40833592328534e-30	0.332738185906052	0.353	0.206	1.60198927452189e-25	CXCL13high Tph	NDUFB7
CSTB1	1.14921616506507e-29	0.348204246052379	0.536	0.331	4.17625154384648e-25	CXCL13high Tph	CSTB
RALY	1.46705445888032e-29	0.467322445092271	0.427	0.234	5.33127590357108e-25	CXCL13high Tph	RALY
OTUB1	1.50057982631469e-29	0.361844057562034	0.348	0.197	5.45310708882758e-25	CXCL13high Tph	OTUB1
SOD1	1.51014217217374e-29	0.439642126328199	0.674	0.477	5.48785665367938e-25	CXCL13high Tph	SOD1
FKBP11	1.55295045476675e-29	0.544552037234105	0.277	0.133	5.64342195262237e-25	CXCL13high Tph	FKBP11
EMC7	1.58209107479337e-29	0.306356423016618	0.23	0.111	5.74931896579911e-25	CXCL13high Tph	EMC7
SPCS1	1.67149726620605e-29	0.35023074440804	0.544	0.363	6.07422106539278e-25	CXCL13high Tph	SPCS1
CORO1A	2.09038863743158e-29	0.417793378732176	0.771	0.61	7.59647230842635e-25	CXCL13high Tph	CORO1A
COX5B	2.13709463336052e-29	0.327086139912835	0.573	0.398	7.76620189763213e-25	CXCL13high Tph	COX5B
TNFSF12	2.65112948871013e-29	0.534043401418224	0.23	0.097	9.6342045619726e-25	CXCL13high Tph	TNFSF12
LEPROTL1	2.6705069060993e-29	0.424405057271681	0.698	0.506	9.70462209676486e-25	CXCL13high Tph	LEPROTL1
HCFC1R1	3.26223446278241e-29	0.395840886688881	0.201	0.08	1.18549600377513e-24	CXCL13high Tph	HCFC1R1
ATP5F1D	3.65025700550026e-29	0.371100292212633	0.636	0.445	1.3265033957988e-24	CXCL13high Tph	ATP5F1D
CEBPB	4.0702369259215e-29	0.595249916577589	0.231	0.094	1.47912409887987e-24	CXCL13high Tph	CEBPB
GTF3C6	5.15988816438694e-29	0.414292845960472	0.28	0.122	1.87510335893821e-24	CXCL13high Tph	GTF3C6
CSK	5.47356650273592e-29	0.417835694153352	0.358	0.201	1.98909406709423e-24	CXCL13high Tph	CSK
PPIA1	5.65977623799833e-29	0.29312144163096	0.869	0.715	2.05676268488859e-24	CXCL13high Tph	PPIA
PMF1	7.40280858450934e-29	0.362558024531566	0.225	0.099	2.69018063961069e-24	CXCL13high Tph	PMF1
KDELR1	8.0072373271291e-29	0.319072426355932	0.317	0.173	2.90983004467871e-24	CXCL13high Tph	KDELR1
DERL1	8.01674335813392e-29	0.310449715584681	0.227	0.105	2.91328453634587e-24	CXCL13high Tph	DERL1
DGUOK	8.48624207670026e-29	0.380149693727621	0.311	0.168	3.08390037067287e-24	CXCL13high Tph	DGUOK
TOMM5	1.12729723294402e-28	0.382959685727412	0.376	0.214	4.09659814451858e-24	CXCL13high Tph	TOMM5
PPP1R7	1.29332327827087e-28	0.366792928370613	0.27	0.13	4.69993679323633e-24	CXCL13high Tph	PPP1R7
POLR2G	1.38940541066083e-28	0.426179331796609	0.281	0.128	5.04909926234145e-24	CXCL13high Tph	POLR2G
TMBIM4	1.40322469653332e-28	0.336853663038891	0.361	0.211	5.09931854720209e-24	CXCL13high Tph	TMBIM4
AKIRIN2	1.41571119993411e-28	0.336973665298127	0.265	0.126	5.14469450056054e-24	CXCL13high Tph	AKIRIN2
PLEC	1.6813783683948e-28	0.467823734529273	0.267	0.127	6.11012899074672e-24	CXCL13high Tph	PLEC
TALDO11	1.76402671872046e-28	0.273193073852731	0.331	0.19	6.41047309583014e-24	CXCL13high Tph	TALDO1
RAB5IF	1.85053851752728e-28	0.416781617958816	0.251	0.109	6.72485697269413e-24	CXCL13high Tph	RAB5IF
MICOS10	2.13929464376761e-28	0.319695508246592	0.446	0.291	7.77419673545149e-24	CXCL13high Tph	MICOS10
NRBP1	2.35373453014771e-28	0.33129185990851	0.247	0.115	8.55347128255677e-24	CXCL13high Tph	NRBP1
CLPP	2.39023655651577e-28	0.340517345548834	0.297	0.163	8.68611964637831e-24	CXCL13high Tph	CLPP
RELB	2.78114271024317e-28	0.414088126012156	0.232	0.107	1.01066726090237e-23	CXCL13high Tph	RELB
RPN1	2.80412913080613e-28	0.355296069923266	0.335	0.179	1.01902052613495e-23	CXCL13high Tph	RPN1
ATP5MD	2.98676667370657e-28	0.414959073650881	0.525	0.33	1.08539100922497e-23	CXCL13high Tph	ATP5MD
ADSL	4.88711864891429e-28	0.481517471000162	0.304	0.148	1.77597891701545e-23	CXCL13high Tph	ADSL
SRSF9	4.91173135481124e-28	0.553458036572976	0.379	0.192	1.7849231743384e-23	CXCL13high Tph	SRSF9
NARF	5.24566655537103e-28	0.421714735117575	0.247	0.107	1.90627522622183e-23	CXCL13high Tph	NARF
TMEM14C	5.25297685461493e-28	0.356117731261244	0.246	0.118	1.90893178896707e-23	CXCL13high Tph	TMEM14C
PMAIP1	5.28790192836561e-28	0.381394400114504	0.206	0.093	1.92162356076806e-23	CXCL13high Tph	PMAIP1
PTPN22	6.16437764960382e-28	0.341700824201796	0.2	0.082	2.24013483786603e-23	CXCL13high Tph	PTPN22
BUB3	9.74300219047955e-28	0.301130169095034	0.348	0.205	3.54060699602027e-23	CXCL13high Tph	BUB3
STK17A	1.08214128282126e-27	0.338004808323988	0.471	0.305	3.93250142177244e-23	CXCL13high Tph	STK17A
TMEM256	1.10266497600689e-27	0.315150273701218	0.273	0.15	4.00708452280903e-23	CXCL13high Tph	TMEM256
FLNA	1.55580322875528e-27	0.361847246905028	0.464	0.298	5.65378893329667e-23	CXCL13high Tph	FLNA
CHCHD5	1.57276924432151e-27	0.346154330185578	0.226	0.11	5.71544343386435e-23	CXCL13high Tph	CHCHD5
CAPZA2	1.58840525009947e-27	0.306476050140936	0.299	0.147	5.77226467886149e-23	CXCL13high Tph	CAPZA2
HCLS1	1.95675525264902e-27	0.318406537283836	0.59	0.408	7.11084858812655e-23	CXCL13high Tph	HCLS1
CITED2	1.97277657201614e-27	0.524518904746086	0.374	0.21	7.16907006270667e-23	CXCL13high Tph	CITED2
PTP4A2	2.15820471370326e-27	0.435856107514726	0.415	0.245	7.84291592959765e-23	CXCL13high Tph	PTP4A2
CD96	2.36939468964906e-27	0.381232375895023	0.384	0.228	8.61038030218469e-23	CXCL13high Tph	CD96
ANXA6	2.65995833173476e-27	0.317337698730392	0.442	0.284	9.66628857752412e-23	CXCL13high Tph	ANXA6
IFI6	2.68084606107892e-27	0.487217481954564	0.339	0.183	9.74219458596081e-23	CXCL13high Tph	IFI6
VAMP5	2.73573470215431e-27	0.449517050497545	0.352	0.175	9.94165990762878e-23	CXCL13high Tph	VAMP5
PTPN2	2.73667155096358e-27	0.257375312748777	0.263	0.141	9.94506441620167e-23	CXCL13high Tph	PTPN2
EMD	2.85522721463905e-27	0.365766129278708	0.351	0.199	1.03758956979983e-22	CXCL13high Tph	EMD
C1orf43	3.04728440928273e-27	0.312304893525509	0.276	0.141	1.10738315433334e-22	CXCL13high Tph	C1orf43
LAMTOR2	3.31628731476036e-27	0.40856406886194	0.246	0.105	1.20513881018391e-22	CXCL13high Tph	LAMTOR2
GPRIN3	3.79826746018768e-27	0.279027582111498	0.309	0.167	1.3802903950322e-22	CXCL13high Tph	GPRIN3
ANAPC11	3.86515429396563e-27	0.379507525426952	0.36	0.2	1.40459707042711e-22	CXCL13high Tph	ANAPC11
FIBP	3.88180218672363e-27	0.340442104531971	0.224	0.102	1.41064691465537e-22	CXCL13high Tph	FIBP
PRNP	3.9719003040263e-27	0.444356625776167	0.27	0.125	1.44338857048316e-22	CXCL13high Tph	PRNP
IRF7	4.45209504712409e-27	0.451822942669012	0.246	0.105	1.6178913401249e-22	CXCL13high Tph	IRF7
LRPAP1	4.49693426860274e-27	0.384646351028822	0.291	0.145	1.63418591321024e-22	CXCL13high Tph	LRPAP1
SYAP1	6.28635394938128e-27	0.270064653035678	0.244	0.122	2.28446102520516e-22	CXCL13high Tph	SYAP1
PSMA21	6.71755909789861e-27	0.303926411690684	0.354	0.203	2.44116097617635e-22	CXCL13high Tph	PSMA2
NDUFS6	7.26677230274606e-27	0.284115622346866	0.258	0.147	2.64074505481792e-22	CXCL13high Tph	NDUFS6
ATP5PF	7.9353406736015e-27	0.308901974023571	0.404	0.253	2.88370280078678e-22	CXCL13high Tph	ATP5PF
RPN2	8.87925735540524e-27	0.344246174239417	0.363	0.215	3.22672212295426e-22	CXCL13high Tph	RPN2
TAF10	9.02822668804956e-27	0.436299043769182	0.327	0.186	3.28085757843721e-22	CXCL13high Tph	TAF10
MRPL41	9.22127757618458e-27	0.343299217030571	0.318	0.179	3.35101227118548e-22	CXCL13high Tph	MRPL41
PPP2R1A	9.71380191656433e-27	0.330989139991059	0.335	0.194	3.52999561647948e-22	CXCL13high Tph	PPP2R1A
RABGAP1L	1.0364715803727e-26	0.339585559912697	0.269	0.131	3.76653772307438e-22	CXCL13high Tph	RABGAP1L
HIF1A1	1.32252530971422e-26	0.28696721088968	0.369	0.21	4.80605697550146e-22	CXCL13high Tph	HIF1A
GOLPH3	1.35059636264575e-26	0.324634470044887	0.236	0.117	4.90806718185465e-22	CXCL13high Tph	GOLPH3
AUP1	1.40578385517693e-26	0.319162118486359	0.331	0.195	5.10861852971295e-22	CXCL13high Tph	AUP1
AURKAIP1	1.50928248763586e-26	0.324897554951989	0.336	0.193	5.48473256006871e-22	CXCL13high Tph	AURKAIP1
GBP2	1.54168588694649e-26	0.313790058785849	0.291	0.147	5.60248651316355e-22	CXCL13high Tph	GBP2
RAB11A	1.65456974603366e-26	0.3178266562612	0.303	0.159	6.01270645708633e-22	CXCL13high Tph	RAB11A
SERINC3	1.9760488954144e-26	0.283257058043479	0.23	0.119	7.18096168593592e-22	CXCL13high Tph	SERINC3
PDE3B	2.19516523920588e-26	0.268661268859077	0.311	0.19	7.97723047927418e-22	CXCL13high Tph	PDE3B
COMMD7	2.25208483567787e-26	0.313778003657036	0.239	0.128	8.18407629285337e-22	CXCL13high Tph	COMMD7
RPS27L	2.29310827854734e-26	0.423797276245685	0.402	0.224	8.33315548424102e-22	CXCL13high Tph	RPS27L
TM9SF2	2.81255271867318e-26	0.320461926840976	0.256	0.126	1.02208165796583e-21	CXCL13high Tph	TM9SF2
MZT2B	2.82585820511433e-26	0.420193616169628	0.475	0.306	1.02691687173855e-21	CXCL13high Tph	MZT2B
TNFRSF25	2.83865918945479e-26	0.435969016247768	0.231	0.106	1.03156874944787e-21	CXCL13high Tph	TNFRSF25
ARHGDIB	3.02100347772905e-26	0.252489520293225	0.874	0.742	1.09783266380674e-21	CXCL13high Tph	ARHGDIB
MDH2	3.11818889245743e-26	0.312702620347763	0.416	0.258	1.13314984351903e-21	CXCL13high Tph	MDH2
ATP5F1C1	3.34268414572256e-26	0.267288615648889	0.38	0.234	1.21473141855558e-21	CXCL13high Tph	ATP5F1C
PSMA1	3.44735790864346e-26	0.33212592258603	0.406	0.25	1.25276986400103e-21	CXCL13high Tph	PSMA1
C12orf75	3.5641633614662e-26	0.32365597208123	0.215	0.105	1.29521696555682e-21	CXCL13high Tph	C12orf75
CALR1	4.11949592398193e-26	0.391895116804995	0.546	0.375	1.49702481877503e-21	CXCL13high Tph	CALR
NDUFB1	4.33470333285765e-26	0.350811429171425	0.331	0.186	1.57523119116047e-21	CXCL13high Tph	NDUFB1
PSMD13	5.57214630770945e-26	0.366721499629472	0.268	0.132	2.02491796822161e-21	CXCL13high Tph	PSMD13
ELOC	6.381444348994e-26	0.322647609212107	0.29	0.153	2.31901687642442e-21	CXCL13high Tph	ELOC
NDUFAF3	7.21679788031562e-26	0.280644884092163	0.235	0.13	2.6225843497067e-21	CXCL13high Tph	NDUFAF3
DCTN2	7.25902932664567e-26	0.32877372463891	0.23	0.112	2.63793125730304e-21	CXCL13high Tph	DCTN2
COX17	8.34774479151049e-26	0.366150195752009	0.271	0.137	3.03357045723491e-21	CXCL13high Tph	COX17
KIF5B	9.22823011292681e-26	0.297386999522748	0.357	0.206	3.3535388230376e-21	CXCL13high Tph	KIF5B
NENF	1.11336943232022e-25	0.527025288458517	0.219	0.084	4.04598451705169e-21	CXCL13high Tph	NENF
ERGIC3	1.11582008593101e-25	0.389890449951306	0.346	0.189	4.05489019227328e-21	CXCL13high Tph	ERGIC3
UBALD2	1.11699114935131e-25	0.358873956479133	0.415	0.272	4.05914583674264e-21	CXCL13high Tph	UBALD2
CNIH1	1.13939524208135e-25	0.518635666875269	0.335	0.163	4.14056230972363e-21	CXCL13high Tph	CNIH1
ARHGAP9	1.28640966604777e-25	0.40022738290367	0.326	0.181	4.6748127264176e-21	CXCL13high Tph	ARHGAP9
UBE2V11	1.31603401104631e-25	0.255000696996521	0.408	0.255	4.78246759614227e-21	CXCL13high Tph	UBE2V1
A1BG	1.31633413724823e-25	0.420964809800515	0.213	0.091	4.78355825476008e-21	CXCL13high Tph	A1BG
ZYX1	1.43117683702316e-25	0.319448880678764	0.402	0.246	5.20089662574217e-21	CXCL13high Tph	ZYX
MYO1F	1.52128933801177e-25	0.328015658348164	0.201	0.09	5.52836545433476e-21	CXCL13high Tph	MYO1F
SNU13	2.0208748030317e-25	0.31627935730302	0.442	0.285	7.34385903421721e-21	CXCL13high Tph	SNU13
EIF6	2.93213954020713e-25	0.347774414370366	0.249	0.115	1.06553950891127e-20	CXCL13high Tph	EIF6
TRIR	3.25940609754047e-25	0.366727462235168	0.608	0.416	1.18446817584621e-20	CXCL13high Tph	TRIR
CMTM7	4.16306574600244e-25	0.410242957077951	0.299	0.17	1.51285809209729e-20	CXCL13high Tph	CMTM7
ATP5ME	4.29912151333691e-25	0.397149591529738	0.424	0.259	1.56230075794663e-20	CXCL13high Tph	ATP5ME
TRAPPC5	4.83336130881168e-25	0.307850965572134	0.336	0.192	1.75644349962217e-20	CXCL13high Tph	TRAPPC5
LSM2	4.90799383383905e-25	0.340277930807859	0.258	0.123	1.78356495921711e-20	CXCL13high Tph	LSM2
SF3B6	5.24016950623444e-25	0.302805040253487	0.352	0.212	1.9042775985656e-20	CXCL13high Tph	SF3B6
PET100	5.65367752814988e-25	0.41276135087142	0.367	0.205	2.05454641372967e-20	CXCL13high Tph	PET100
BRI3	6.08576962966636e-25	0.437262097637743	0.219	0.102	2.21156868342076e-20	CXCL13high Tph	BRI3
SMARCA2	6.47707171253625e-25	0.401203654561876	0.314	0.171	2.35376786033567e-20	CXCL13high Tph	SMARCA2
ANXA7	1.04181244765058e-24	0.294207734534691	0.316	0.18	3.78594643476222e-20	CXCL13high Tph	ANXA7
IAH1	1.12660389614513e-24	0.368152160333713	0.226	0.099	4.09407855859141e-20	CXCL13high Tph	IAH1
IKZF3	1.30573204156373e-24	0.265745520904025	0.293	0.157	4.74503023904261e-20	CXCL13high Tph	IKZF3
JAK3	1.32851901839475e-24	0.31787268315424	0.296	0.169	4.82783811284651e-20	CXCL13high Tph	JAK3
AIP	1.50513509339066e-24	0.342626358112113	0.327	0.184	5.46966092938166e-20	CXCL13high Tph	AIP
MAT2B	1.95660100056037e-24	0.253477213597758	0.352	0.217	7.11028803603639e-20	CXCL13high Tph	MAT2B
NDUFAB1	2.08108699276063e-24	0.336191381354799	0.318	0.174	7.56267013169214e-20	CXCL13high Tph	NDUFAB1
MTCH1	2.12827433605997e-24	0.301520688856019	0.265	0.147	7.73414893724191e-20	CXCL13high Tph	MTCH1
TCF25	2.29512683996451e-24	0.266787238994019	0.424	0.277	8.34049093643104e-20	CXCL13high Tph	TCF25
CMC2	2.31322604532098e-24	0.329225806860378	0.202	0.092	8.40626344869645e-20	CXCL13high Tph	CMC2
SARAF	3.01769217763983e-24	0.25772466027327	0.905	0.793	1.09662933735431e-19	CXCL13high Tph	SARAF
AKNA	3.08808893985724e-24	0.336920153791793	0.254	0.137	1.12221152074412e-19	CXCL13high Tph	AKNA
SASH3	4.05666402550173e-24	0.335605362526097	0.205	0.096	1.47419170686733e-19	CXCL13high Tph	SASH3
LAMTOR1	4.14838697147894e-24	0.338583683407369	0.345	0.19	1.50752382543545e-19	CXCL13high Tph	LAMTOR1
CIAO2A	5.46849539803365e-24	0.274536825711529	0.217	0.107	1.98725122764543e-19	CXCL13high Tph	CIAO2A
PSMB10	5.76322810629739e-24	0.253708914364879	0.405	0.261	2.09435709382847e-19	CXCL13high Tph	PSMB10
MRPL57	9.39561658265442e-24	0.335101589543239	0.339	0.204	3.41436706613662e-19	CXCL13high Tph	MRPL57
PIH1D1	1.02691846750687e-23	0.303040110163433	0.206	0.101	3.73182171091998e-19	CXCL13high Tph	PIH1D1
ATP5PD	1.06207266153816e-23	0.251486241983953	0.446	0.296	3.85957205202967e-19	CXCL13high Tph	ATP5PD
KDSR	1.07387698473423e-23	0.371564827309014	0.2	0.09	3.9024689625242e-19	CXCL13high Tph	KDSR
UBE2L31	1.1306221029303e-23	0.259849884442782	0.327	0.186	4.10868072204871e-19	CXCL13high Tph	UBE2L3
CLTB	1.45060831070387e-23	0.361450952176356	0.255	0.129	5.27151060109785e-19	CXCL13high Tph	CLTB
VIM1	1.46948980342617e-23	0.337978598094554	0.942	0.881	5.3401259456507e-19	CXCL13high Tph	VIM
ZNF706	1.48172700163372e-23	0.297079755330614	0.304	0.178	5.38459592393692e-19	CXCL13high Tph	ZNF706
ANKRD10	1.55138010747163e-23	0.290268921802972	0.216	0.113	5.63771531055191e-19	CXCL13high Tph	ANKRD10
ETFB	1.82309370635112e-23	0.252068771027448	0.226	0.126	6.62512252887996e-19	CXCL13high Tph	ETFB
FOXO1	2.82788900326008e-23	0.401721163561992	0.241	0.122	1.02765486378471e-18	CXCL13high Tph	FOXO1
PARK7	2.85533203098985e-23	0.287521699727036	0.463	0.302	1.03762766006171e-18	CXCL13high Tph	PARK7
SCAMP2	2.92506154034739e-23	0.27993896080152	0.31	0.174	1.06296736376224e-18	CXCL13high Tph	SCAMP2
NDUFA4	3.27951582540185e-23	0.255948355655899	0.628	0.473	1.19177605095103e-18	CXCL13high Tph	NDUFA4
MRPS36	4.71371309404202e-23	0.297362374808804	0.211	0.102	1.71296333837487e-18	CXCL13high Tph	MRPS36
HNRNPUL1	5.40600061195205e-23	0.358339222335802	0.361	0.208	1.96454062238337e-18	CXCL13high Tph	HNRNPUL1
PFKL	5.96367333869736e-23	0.326197909256814	0.225	0.11	2.16719889128262e-18	CXCL13high Tph	PFKL
NDUFA7	7.82352342376359e-23	0.411124057035485	0.306	0.149	2.84306841219569e-18	CXCL13high Tph	NDUFA7
ANXA11	9.17989352472339e-23	0.290171128480173	0.453	0.302	3.33597330688448e-18	CXCL13high Tph	ANXA11
RNPEPL1	9.74967256750942e-23	0.33632810602378	0.206	0.111	3.54303101103292e-18	CXCL13high Tph	RNPEPL1
SF3B5	1.06051982678568e-22	0.30259822398385	0.429	0.276	3.85392905053917e-18	CXCL13high Tph	SF3B5
CNPY2	1.12707563458576e-22	0.322207681943625	0.269	0.145	4.09579285608464e-18	CXCL13high Tph	CNPY2
DNAJC1	1.15145129655992e-22	0.335498280795724	0.234	0.111	4.18437401169876e-18	CXCL13high Tph	DNAJC1
DYNC1H1	1.19379201680672e-22	0.271543230430416	0.318	0.185	4.33824018907561e-18	CXCL13high Tph	DYNC1H1
CDV3	1.37658868108929e-22	0.473286750883951	0.313	0.164	5.00252326707847e-18	CXCL13high Tph	CDV3
GHITM	1.48074597054584e-22	0.265499289990266	0.343	0.209	5.38103085696359e-18	CXCL13high Tph	GHITM
MRPS34	1.83396477387346e-22	0.289098263287279	0.309	0.181	6.66462798825615e-18	CXCL13high Tph	MRPS34
HMOX2	1.86017057431017e-22	0.36909377397299	0.263	0.133	6.75985986704315e-18	CXCL13high Tph	HMOX2
IER3IP1	1.95474538266993e-22	0.265604864049072	0.215	0.109	7.10354472062254e-18	CXCL13high Tph	IER3IP1
TMUB1	2.09232895995927e-22	0.300990314680329	0.244	0.133	7.60352344049198e-18	CXCL13high Tph	TMUB1
BUD31	2.1828182601865e-22	0.283630254826018	0.242	0.126	7.93236155751775e-18	CXCL13high Tph	BUD31
ZDHHC12	2.20947726791067e-22	0.422780124707219	0.201	0.076	8.02924039158738e-18	CXCL13high Tph	ZDHHC12
SLA	2.22020124825519e-22	0.332511285953762	0.248	0.118	8.06821133615935e-18	CXCL13high Tph	SLA
OS9	2.2244566887995e-22	0.298070040652525	0.265	0.136	8.0836756070974e-18	CXCL13high Tph	OS9
TECR	2.36748690250356e-22	0.257412997108858	0.371	0.245	8.60344740369794e-18	CXCL13high Tph	TECR
ATP6AP1	2.77293897067809e-22	0.319001200538324	0.206	0.097	1.00768602194442e-17	CXCL13high Tph	ATP6AP1
PARP1	3.19142082472979e-22	0.333062158438316	0.296	0.157	1.15976232770681e-17	CXCL13high Tph	PARP1
PPP1CC	3.62885670859484e-22	0.262105098798256	0.402	0.258	1.31872652790337e-17	CXCL13high Tph	PPP1CC
NT5C	4.27676536975483e-22	0.345484225838306	0.212	0.096	1.55417653536891e-17	CXCL13high Tph	NT5C
MEA1	4.49033541439946e-22	0.305148468492407	0.233	0.115	1.63178788959276e-17	CXCL13high Tph	MEA1
TRADD	4.78071989857783e-22	0.306094243272846	0.318	0.191	1.73731361114318e-17	CXCL13high Tph	TRADD
DIAPH1	4.86838649482003e-22	0.2963345326629	0.268	0.142	1.7691716522176e-17	CXCL13high Tph	DIAPH1
NCOR1	6.22487860806753e-22	0.320124912693992	0.419	0.257	2.26212088617174e-17	CXCL13high Tph	NCOR1
NDUFA2	8.37117673349563e-22	0.307637035202225	0.338	0.2	3.04208562495231e-17	CXCL13high Tph	NDUFA2
ADGRE5	9.73940107431614e-22	0.327134691129437	0.364	0.228	3.53929835040649e-17	CXCL13high Tph	ADGRE5
SNX17	1.02852813113214e-21	0.320048161781116	0.282	0.154	3.7376712285342e-17	CXCL13high Tph	SNX17
PTRHD1	1.43950584759789e-21	0.316461570633075	0.229	0.117	5.23116425017072e-17	CXCL13high Tph	PTRHD1
FAM174C	1.59837463183722e-21	0.290416452897205	0.241	0.135	5.80849341209646e-17	CXCL13high Tph	FAM174C
MRPL52	1.81284636196916e-21	0.392602563259394	0.3	0.152	6.58788367939593e-17	CXCL13high Tph	MRPL52
MDH1	1.91349409401717e-21	0.262533406154392	0.304	0.17	6.95363753765839e-17	CXCL13high Tph	MDH1
ELMO1	2.19601767129555e-21	0.337064369054069	0.253	0.123	7.98032821748802e-17	CXCL13high Tph	ELMO1
CNPPD1	2.30119530520311e-21	0.255794033114989	0.203	0.106	8.3625437391081e-17	CXCL13high Tph	CNPPD1
MRPL10	2.82881384713679e-21	0.377406160814838	0.2	0.086	1.02799095204951e-16	CXCL13high Tph	MRPL10
CTSA	3.16319735764345e-21	0.36187699992702	0.252	0.123	1.14950591976763e-16	CXCL13high Tph	CTSA
PDCD6	3.31182430070191e-21	0.353240803862125	0.323	0.18	1.20351695087508e-16	CXCL13high Tph	PDCD6
SCAMP3	3.39430370223623e-21	0.290127153858392	0.201	0.1	1.23348996539265e-16	CXCL13high Tph	SCAMP3
NDUFB4	3.58641231564651e-21	0.364924795078986	0.425	0.266	1.30330223550594e-16	CXCL13high Tph	NDUFB4
FIS1	3.86741025307914e-21	0.29614299665534	0.388	0.249	1.40541688596896e-16	CXCL13high Tph	FIS1
IL6ST	4.77816686673706e-21	0.259297397253871	0.375	0.235	1.73638583937225e-16	CXCL13high Tph	IL6ST
RNF167	5.04764427080974e-21	0.33364991778912	0.289	0.162	1.83431392801226e-16	CXCL13high Tph	RNF167
CMTM3	5.82478769228913e-21	0.359423609144849	0.243	0.122	2.11672784737787e-16	CXCL13high Tph	CMTM3
TMEM160	5.8776273661177e-21	0.255832887484763	0.252	0.149	2.13592978484717e-16	CXCL13high Tph	TMEM160
FERMT3	6.41498219604904e-21	0.313017357528093	0.263	0.139	2.33120453004422e-16	CXCL13high Tph	FERMT3
ACAP1	6.81254536613073e-21	0.347252683557206	0.476	0.317	2.47567898605191e-16	CXCL13high Tph	ACAP1
SHISA5	7.58290541370878e-21	0.344998903957576	0.398	0.245	2.75562782734177e-16	CXCL13high Tph	SHISA5
PAIP2	7.62866555321769e-21	0.277935798587667	0.44	0.291	2.77225706203931e-16	CXCL13high Tph	PAIP2
CACYBP1	7.80949507879706e-21	0.266608468839017	0.335	0.197	2.83797051163485e-16	CXCL13high Tph	CACYBP
CDC37	7.86587610933165e-21	0.251726149082516	0.468	0.316	2.85845937813112e-16	CXCL13high Tph	CDC37
PDCL3	7.92214092028467e-21	0.285015635712345	0.205	0.097	2.87890601043145e-16	CXCL13high Tph	PDCL3
GYPC	8.8827534565011e-21	0.441266485275572	0.577	0.395	3.2279926060925e-16	CXCL13high Tph	GYPC
MGAT1	1.17018246638979e-20	0.269797135364225	0.2	0.094	4.25244308286048e-16	CXCL13high Tph	MGAT1
ZAP70	1.19853420855953e-20	0.369551392999561	0.363	0.221	4.35547331390534e-16	CXCL13high Tph	ZAP70
RANBP1	1.33802683357096e-20	0.271294917787814	0.261	0.154	4.86238951319687e-16	CXCL13high Tph	RANBP1
TSTD1	1.50203541042742e-20	0.377717289726341	0.441	0.281	5.45839668149323e-16	CXCL13high Tph	TSTD1
NAMPT	3.11959951323962e-20	0.260440704422618	0.202	0.091	1.13366246311128e-15	CXCL13high Tph	NAMPT
DBNL	3.22581484475957e-20	0.285051650195018	0.28	0.155	1.17226111458563e-15	CXCL13high Tph	DBNL
MRPL33	3.402453512835e-20	0.290798137054111	0.237	0.133	1.23645160656424e-15	CXCL13high Tph	MRPL33
ITGB1BP1	3.9489321670289e-20	0.301835260285276	0.209	0.1	1.4350419494983e-15	CXCL13high Tph	ITGB1BP1
FAM177A1	4.05352691160804e-20	0.338194046321321	0.351	0.202	1.47305167967836e-15	CXCL13high Tph	FAM177A1
SEPTIN1	4.9116667318199e-20	0.310238548827838	0.473	0.321	1.78489969034335e-15	CXCL13high Tph	SEPTIN1
EIF3I	6.01033984326816e-20	0.252785128818474	0.347	0.217	2.18415749904365e-15	CXCL13high Tph	EIF3I
CD5	6.04497311629528e-20	0.31891814680794	0.346	0.213	2.19674323046171e-15	CXCL13high Tph	CD5
COPZ1	6.17845966877558e-20	0.318379175729708	0.243	0.117	2.24525224363305e-15	CXCL13high Tph	COPZ1
REXO2	6.47215353567006e-20	0.332560917607646	0.276	0.159	2.3519805948625e-15	CXCL13high Tph	REXO2
MLF2	9.53094806455135e-20	0.299030785873912	0.261	0.141	3.46354652665796e-15	CXCL13high Tph	MLF2
RAB5C	9.99078925098561e-20	0.287349880592079	0.325	0.189	3.63065281380817e-15	CXCL13high Tph	RAB5C
EMC6	1.06123158710717e-19	0.299125983468537	0.217	0.108	3.85651558754744e-15	CXCL13high Tph	EMC6
HNRNPL	1.63528847422027e-19	0.338356958794293	0.329	0.199	5.94263831531648e-15	CXCL13high Tph	HNRNPL
MPC2	2.75461735068623e-19	0.30800119444136	0.264	0.142	1.00102794523938e-14	CXCL13high Tph	MPC2
DAD1	2.87318788591515e-19	0.334547745525249	0.456	0.299	1.04411647774156e-14	CXCL13high Tph	DAD1
PLAAT4	3.29908794334569e-19	0.341971261258743	0.529	0.386	1.19888855861182e-14	CXCL13high Tph	PLAAT4
SDHC	4.81587495756123e-19	0.252633342587398	0.262	0.144	1.75008895957775e-14	CXCL13high Tph	SDHC
GSDMD	5.39964538714822e-19	0.350365934942132	0.243	0.125	1.96223113368966e-14	CXCL13high Tph	GSDMD
RNASET2	5.83849420036361e-19	0.265701149625965	0.512	0.376	2.12170879241213e-14	CXCL13high Tph	RNASET2
RHBDD2	7.56136557329271e-19	0.400193308822432	0.297	0.152	2.74780024933457e-14	CXCL13high Tph	RHBDD2
SS18L2	7.7871323714764e-19	0.314254513011654	0.224	0.115	2.82984390379453e-14	CXCL13high Tph	SS18L2
DHRS7	8.30876395687925e-19	0.255241800399775	0.345	0.217	3.01940482192992e-14	CXCL13high Tph	DHRS7
METTL26	9.61969111042972e-19	0.271411820691541	0.333	0.216	3.49579574953016e-14	CXCL13high Tph	METTL26
POLR2L	9.73525100145916e-19	0.313214705709002	0.443	0.293	3.53779021393026e-14	CXCL13high Tph	POLR2L
STUB1	1.06501093452604e-18	0.358452044403196	0.27	0.152	3.87024973606762e-14	CXCL13high Tph	STUB1
CHMP4A	1.32648051250228e-18	0.290478421854836	0.229	0.118	4.82043018243328e-14	CXCL13high Tph	CHMP4A
CPNE1	1.98064858819496e-18	0.255944164522594	0.255	0.142	7.19767696950047e-14	CXCL13high Tph	CPNE1
CCDC107	2.99606171941546e-18	0.359186951687851	0.247	0.128	1.08876882883558e-13	CXCL13high Tph	CCDC107
PIN1	3.30200228861413e-18	0.39168989723254	0.3	0.155	1.19994763168238e-13	CXCL13high Tph	PIN1
RNF166	3.79838376647527e-18	0.274123243156985	0.207	0.121	1.38033266073711e-13	CXCL13high Tph	RNF166
CTBP1	4.06836921617478e-18	0.349406138059144	0.21	0.109	1.47844537315791e-13	CXCL13high Tph	CTBP1
ARPC5L	4.99830738514853e-18	0.318855504422481	0.301	0.17	1.81638490376298e-13	CXCL13high Tph	ARPC5L
SUPT4H1	1.10180276540649e-17	0.299221741627672	0.27	0.147	4.00395124948717e-13	CXCL13high Tph	SUPT4H1
NME3	1.16206847639312e-17	0.341303877456221	0.29	0.169	4.2229568432126e-13	CXCL13high Tph	NME3
KCNAB2	1.287580017344e-17	0.325242803480376	0.21	0.102	4.67906578302808e-13	CXCL13high Tph	KCNAB2
NDUFC1	1.67498061261824e-17	0.306390614887773	0.298	0.177	6.0868795462547e-13	CXCL13high Tph	NDUFC1
MRPS6	1.70911322182937e-17	0.273660115897995	0.227	0.12	6.21091744812792e-13	CXCL13high Tph	MRPS6
ADSS	3.1668663792034e-17	0.271977515147524	0.236	0.129	1.15083924220252e-12	CXCL13high Tph	ADSS
TRAPPC2L	3.79098241874413e-17	0.251619824068029	0.226	0.129	1.37764301097162e-12	CXCL13high Tph	TRAPPC2L
PCBP1	4.03472987434567e-17	0.308343890252596	0.358	0.227	1.46622083633722e-12	CXCL13high Tph	PCBP1
OCIAD2	1.17902660669035e-16	0.270778135718731	0.372	0.247	4.28458268871273e-12	CXCL13high Tph	OCIAD2
MAF1	1.78280753000898e-16	0.261952574502426	0.257	0.151	6.47872256405264e-12	CXCL13high Tph	MAF1
TMEM35B	2.30220419396975e-16	0.304660865469383	0.213	0.108	8.36621004088606e-12	CXCL13high Tph	TMEM35B
POLR2E	2.42501394839762e-16	0.305560196810348	0.285	0.16	8.81250068847694e-12	CXCL13high Tph	POLR2E
DCTN3	3.53918095188105e-16	0.274076739933362	0.294	0.175	1.28613835791357e-11	CXCL13high Tph	DCTN3
PHYKPL	5.31105137886027e-16	0.373671885053312	0.235	0.123	1.93003607107782e-11	CXCL13high Tph	PHYKPL
RILPL2	5.40586636128595e-16	0.250873340281086	0.218	0.115	1.96449183569132e-11	CXCL13high Tph	RILPL2
NDUFS7	5.93548863970014e-16	0.309115959330921	0.326	0.196	2.15695657166703e-11	CXCL13high Tph	NDUFS7
LPXN	8.35723634741251e-16	0.374169306334559	0.254	0.12	3.03701968864971e-11	CXCL13high Tph	LPXN
RHOF	1.01553521152105e-15	0.253234862387534	0.3	0.186	3.69045495866751e-11	CXCL13high Tph	RHOF
POLR2I	1.4207133491004e-15	0.274855043000406	0.248	0.144	5.16287231063084e-11	CXCL13high Tph	POLR2I
DEF6	1.54519049740479e-15	0.368022039580523	0.32	0.181	5.615222267569e-11	CXCL13high Tph	DEF6
MAP2K2	1.75740851364162e-15	0.420401814520811	0.226	0.11	6.38642253857364e-11	CXCL13high Tph	MAP2K2
SSBP4	1.76991272848561e-15	0.37849363393336	0.217	0.112	6.43186285531672e-11	CXCL13high Tph	SSBP4
SUN2	2.01847152893121e-15	0.250676832922312	0.283	0.19	7.335125536136e-11	CXCL13high Tph	SUN2
LAMP1	2.45930817610537e-15	0.304535968629576	0.215	0.122	8.93712591196693e-11	CXCL13high Tph	LAMP1
TSC22D4	7.2786139283293e-15	0.272235701100421	0.246	0.146	2.64504830155487e-10	CXCL13high Tph	TSC22D4
PSMD9	9.73412547546982e-15	0.252865288800054	0.24	0.138	3.53738119778573e-10	CXCL13high Tph	PSMD9
EMC10	1.14280044735914e-14	0.255717093971605	0.223	0.124	4.1529368257031e-10	CXCL13high Tph	EMC10
FAAP20	1.25603700641936e-14	0.261479199333074	0.263	0.158	4.56443848132797e-10	CXCL13high Tph	FAAP20
SUMO3	1.41224022293787e-14	0.253336087886408	0.28	0.166	5.13208097015621e-10	CXCL13high Tph	SUMO3
SELENOS	3.52114602271727e-14	0.303977684107874	0.215	0.109	1.27958446465546e-09	CXCL13high Tph	SELENOS
ADD1	4.31332298756556e-14	0.252652473089383	0.231	0.133	1.56746157368133e-09	CXCL13high Tph	ADD1
IRF9	5.49149128679745e-14	0.251174913222142	0.267	0.162	1.99560793362219e-09	CXCL13high Tph	IRF9
COPS6	6.51761775117312e-14	0.253360328964662	0.244	0.141	2.36850229077631e-09	CXCL13high Tph	COPS6
LMAN1	9.5591124546834e-14	0.254474844623397	0.232	0.135	3.47378146603195e-09	CXCL13high Tph	LMAN1
STXBP2	1.11435653880111e-12	0.251920618592747	0.231	0.124	4.04957166200324e-08	CXCL13high Tph	STXBP2
RSBN1	1.15417312332329e-12	0.279471028278085	0.243	0.146	4.19426513015683e-08	CXCL13high Tph	RSBN1
ORAI1	1.13482552177487e-11	0.321981284588243	0.226	0.126	4.12395594612988e-07	CXCL13high Tph	ORAI1
NFATC2	2.27292186247491e-11	0.275189890624192	0.201	0.107	8.25979804823384e-07	CXCL13high Tph	NFATC2
GRK2	5.81337946095786e-11	0.316944330970355	0.213	0.117	2.11258209611209e-06	CXCL13high Tph	GRK2
NKG7	0	4.0299725762655	0.836	0.071	0	Cytotoxic_CD4_TCells	NKG7
GZMH	0	3.21609939424233	0.694	0.027	0	Cytotoxic_CD4_TCells	GZMH
GNLY	0	3.15192877129639	0.668	0.094	0	Cytotoxic_CD4_TCells	GNLY
CCL51	0	2.99949260760748	0.906	0.179	0	Cytotoxic_CD4_TCells	CCL5
FGFBP2	0	2.51480697286729	0.493	0.009	0	Cytotoxic_CD4_TCells	FGFBP2
GZMA1	0	2.19718409589472	0.754	0.131	0	Cytotoxic_CD4_TCells	GZMA
CST72	0	2.04262333215243	0.817	0.23	0	Cytotoxic_CD4_TCells	CST7
PRF1	2.6649781782865e-314	2.3045685660083	0.56	0.049	9.68453069989315e-310	Cytotoxic_CD4_TCells	PRF1
GZMB	2.94644355857597e-197	1.77267176223004	0.406	0.038	1.07073758918651e-192	Cytotoxic_CD4_TCells	GZMB
CCL4	6.95073544787704e-188	1.57213670025621	0.39	0.045	2.52589726175852e-183	Cytotoxic_CD4_TCells	CCL4
CTSW	2.32087532535716e-163	1.58416034721535	0.494	0.132	8.43406093234793e-159	Cytotoxic_CD4_TCells	CTSW
PLEK	9.46427867333061e-161	1.35168248721026	0.375	0.045	3.43931886988834e-156	Cytotoxic_CD4_TCells	PLEK
B2M1	1.55625402268706e-139	0.457682964698193	1	0.998	5.65542711844476e-135	Cytotoxic_CD4_TCells	B2M
ZNF683	1.4253683971698e-137	1.39115845430225	0.223	0.007	5.17978875531505e-133	Cytotoxic_CD4_TCells	ZNF683
HLA-C1	1.29644873906035e-136	0.625612130686094	0.984	0.898	4.71129471774532e-132	Cytotoxic_CD4_TCells	HLA-C
SH3BGRL32	2.16863265855077e-130	0.64775858268895	0.963	0.842	7.88081108117348e-126	Cytotoxic_CD4_TCells	SH3BGRL3
MT-CO1	6.16225053203913e-122	0.636614599183192	0.987	0.896	2.23936184334302e-117	Cytotoxic_CD4_TCells	MT-CO1
KLRG1	8.62923032788089e-122	1.34523056264891	0.328	0.054	3.13586230115191e-117	Cytotoxic_CD4_TCells	KLRG1
HOPX	9.87910828829527e-116	1.36851618648463	0.337	0.048	3.5900679519665e-111	Cytotoxic_CD4_TCells	HOPX
SPON2	1.02822466955989e-113	1.19393463534631	0.219	0.016	3.73656844918063e-109	Cytotoxic_CD4_TCells	SPON2
EFHD21	1.97393727029774e-106	1.24008702168487	0.408	0.135	7.17328804026198e-102	Cytotoxic_CD4_TCells	EFHD2
ZEB2	9.40192724380786e-102	1.20824076190027	0.32	0.057	3.41666036039978e-97	Cytotoxic_CD4_TCells	ZEB2
HLA-A1	2.60515471481203e-94	0.454316425170221	0.989	0.925	9.4671322336269e-90	Cytotoxic_CD4_TCells	HLA-A
C12orf751	2.58102933580176e-92	1.04354447907588	0.35	0.095	9.37946060630358e-88	Cytotoxic_CD4_TCells	C12orf75
TGFBR3	1.75541535840721e-89	1.01389483137774	0.226	0.038	6.37917941245179e-85	Cytotoxic_CD4_TCells	TGFBR3
CD521	1.86628855935072e-88	0.843677300205119	0.862	0.693	6.7820926246805e-84	Cytotoxic_CD4_TCells	CD52
GZMK	2.83149588914364e-88	1.85437336008677	0.27	0.052	1.0289656061148e-83	Cytotoxic_CD4_TCells	GZMK
FLNA1	1.90685964985827e-86	0.947944389643246	0.559	0.292	6.92952796758495e-82	Cytotoxic_CD4_TCells	FLNA
IL322	3.96644050172613e-83	0.427213589969879	0.944	0.808	1.44140447832728e-78	Cytotoxic_CD4_TCells	IL32
MT-ND5	1.91595586182855e-81	0.722723079474591	0.842	0.658	6.96258360188497e-77	Cytotoxic_CD4_TCells	MT-ND5
LITAF	4.61335132634768e-80	0.941166009499535	0.576	0.309	1.67649187199475e-75	Cytotoxic_CD4_TCells	LITAF
S100A42	1.63883900925982e-76	0.49733872915269	0.92	0.788	5.95554095965019e-72	Cytotoxic_CD4_TCells	S100A4
ITGB21	1.9296856867329e-74	0.810516227433863	0.658	0.403	7.01247778558736e-70	Cytotoxic_CD4_TCells	ITGB2
HCST1	8.81572200912373e-74	0.732991713670053	0.73	0.502	3.20363337811557e-69	Cytotoxic_CD4_TCells	HCST
MT-CO2	3.36006191404918e-73	0.422197943098533	0.98	0.875	1.22104649956547e-68	Cytotoxic_CD4_TCells	MT-CO2
SAMD3	4.08660720710151e-73	0.896778666442176	0.243	0.054	1.48507305906069e-68	Cytotoxic_CD4_TCells	SAMD3
MT-ND4	3.351078416299e-71	0.662786905954537	0.854	0.71	1.21778189648306e-66	Cytotoxic_CD4_TCells	MT-ND4
MT-CYB	8.98180102117468e-67	0.539945383681429	0.945	0.814	3.26398649109488e-62	Cytotoxic_CD4_TCells	MT-CYB
CTSC2	1.84557437544689e-66	0.755166298017523	0.437	0.196	6.706817280374e-62	Cytotoxic_CD4_TCells	CTSC
GZMM1	9.25198163804844e-63	0.848674322423381	0.511	0.265	3.3621701272668e-58	Cytotoxic_CD4_TCells	GZMM
SLC9A3R11	1.02087350228968e-61	0.871156792669838	0.467	0.228	3.70985430732069e-57	Cytotoxic_CD4_TCells	SLC9A3R1
MT-ND4L	7.76207195749733e-61	0.657317669552208	0.868	0.723	2.82073694935453e-56	Cytotoxic_CD4_TCells	MT-ND4L
PFN12	6.3394818211679e-60	0.404019246743633	0.972	0.898	2.30376769381241e-55	Cytotoxic_CD4_TCells	PFN1
HLA-B1	3.81680169736684e-59	0.413319355749482	0.993	0.936	1.38702573682311e-54	Cytotoxic_CD4_TCells	HLA-B
CALM11	2.17700037570012e-57	0.481031717996543	0.893	0.755	7.91121936529423e-53	Cytotoxic_CD4_TCells	CALM1
MSN2	3.57322654780209e-55	0.605546144299932	0.544	0.337	1.29851052747128e-50	Cytotoxic_CD4_TCells	MSN
CD992	1.04005369223458e-53	0.485697831383223	0.746	0.516	3.77955511758045e-49	Cytotoxic_CD4_TCells	CD99
LYAR	4.96760132332278e-53	0.854394828834329	0.257	0.068	1.8052263208955e-48	Cytotoxic_CD4_TCells	LYAR
ANXA12	3.90734337261096e-52	0.480858860994293	0.681	0.467	1.41992858160682e-47	Cytotoxic_CD4_TCells	ANXA1
ARPC22	2.35467210429151e-51	0.426546591605197	0.721	0.547	8.55687842699536e-47	Cytotoxic_CD4_TCells	ARPC2
SYNE1	6.18958377824373e-51	0.962398865552127	0.32	0.118	2.24929474501377e-46	Cytotoxic_CD4_TCells	SYNE1
MYO1F1	1.49727550990589e-50	0.812361202324072	0.266	0.086	5.44109920299799e-46	Cytotoxic_CD4_TCells	MYO1F
MT-ATP6	1.81816678700061e-50	0.51118743853603	0.894	0.758	6.60721810396021e-46	Cytotoxic_CD4_TCells	MT-ATP6
ITGB12	6.36417383280909e-49	0.684317904109383	0.584	0.353	2.31274077084282e-44	Cytotoxic_CD4_TCells	ITGB1
APMAP	1.21194376474194e-47	0.77878231761705	0.236	0.072	4.40420364107222e-43	Cytotoxic_CD4_TCells	APMAP
CYBA1	4.89025003036211e-47	0.594422118815664	0.77	0.57	1.77711686103359e-42	Cytotoxic_CD4_TCells	CYBA
RAP1B2	5.56299842486265e-47	0.556618269943835	0.514	0.336	2.02159362759509e-42	Cytotoxic_CD4_TCells	RAP1B
PLAAT41	1.33463181945284e-46	0.626071773611813	0.567	0.384	4.85005203189163e-42	Cytotoxic_CD4_TCells	PLAAT4
MT-ATP81	1.56935758809589e-46	0.548373387195869	0.696	0.511	5.70304547514047e-42	Cytotoxic_CD4_TCells	MT-ATP8
APOBEC3G	1.31830791913809e-44	0.680217784027174	0.214	0.071	4.79073097814783e-40	Cytotoxic_CD4_TCells	APOBEC3G
CFL12	8.91928042940118e-44	0.327162869289286	0.903	0.788	3.24126650804439e-39	Cytotoxic_CD4_TCells	CFL1
MT-CO3	4.51644367554426e-43	0.362231459337358	0.942	0.814	1.64127563169278e-38	Cytotoxic_CD4_TCells	MT-CO3
CD811	5.55247807059395e-43	0.872606359525411	0.315	0.198	2.01777053085384e-38	Cytotoxic_CD4_TCells	CD81
PSMB92	2.9886388043874e-42	0.477632612031039	0.574	0.403	1.08607134151438e-37	Cytotoxic_CD4_TCells	PSMB9
MT-ND3	4.77051186360607e-42	0.403881372278895	0.888	0.74	1.73360401123445e-37	Cytotoxic_CD4_TCells	MT-ND3
CD3G	2.81649630708621e-40	0.482432754026699	0.577	0.423	1.02351475799513e-35	Cytotoxic_CD4_TCells	CD3G
LSP12	5.50814229497459e-40	0.449513051773422	0.726	0.539	2.00165890999377e-35	Cytotoxic_CD4_TCells	LSP1
YWHAQ2	2.07997410087772e-39	0.554330779161773	0.488	0.292	7.55862588258962e-35	Cytotoxic_CD4_TCells	YWHAQ
ITGAL	4.19325751013157e-39	0.661378711659754	0.231	0.097	1.52382977918181e-34	Cytotoxic_CD4_TCells	ITGAL
RASSF1	4.38524753064059e-39	0.683296233048821	0.213	0.078	1.59359895263479e-34	Cytotoxic_CD4_TCells	RASSF1
PPP1CA2	3.52962379609961e-38	0.537034622844808	0.516	0.338	1.2826652875026e-33	Cytotoxic_CD4_TCells	PPP1CA
SPN	1.97814373802938e-37	0.731893601462781	0.298	0.133	7.18857434399877e-33	Cytotoxic_CD4_TCells	SPN
CLIC12	1.9984040118553e-37	0.378617557478206	0.682	0.485	7.26220017908218e-33	Cytotoxic_CD4_TCells	CLIC1
HLA-E	1.16388564095086e-36	0.413819669831984	0.922	0.809	4.22956041921541e-32	Cytotoxic_CD4_TCells	HLA-E
AHNAK2	1.79888705213257e-36	0.478653434415205	0.651	0.441	6.53715554744976e-32	Cytotoxic_CD4_TCells	AHNAK
GSTP11	8.6841440231043e-33	0.484041796484885	0.411	0.239	3.1558179379961e-28	Cytotoxic_CD4_TCells	GSTP1
PAXX	2.88126504554679e-32	0.594582688418497	0.37	0.222	1.0470517175517e-27	Cytotoxic_CD4_TCells	PAXX
IL2RG2	6.10812776682448e-32	0.321346139598554	0.776	0.618	2.21969363046402e-27	Cytotoxic_CD4_TCells	IL2RG
PYHIN1	4.44033867619915e-31	0.558272624222896	0.206	0.083	1.61361907493077e-26	Cytotoxic_CD4_TCells	PYHIN1
CD22	5.85833948109836e-31	0.348659898602409	0.595	0.43	2.12892056743115e-26	Cytotoxic_CD4_TCells	CD2
CD3201	7.43695164323807e-30	0.632383664337516	0.245	0.111	2.70258822715272e-25	Cytotoxic_CD4_TCells	CD320
EMP32	7.96162079800667e-30	0.28400751388646	0.752	0.6	2.89325299799562e-25	Cytotoxic_CD4_TCells	EMP3
CDC42EP3	2.49737640966219e-29	0.544742154186884	0.219	0.09	9.07546587271241e-25	Cytotoxic_CD4_TCells	CDC42EP3
BIN2	2.68235631415108e-29	0.459603145271683	0.371	0.245	9.74768284562501e-25	Cytotoxic_CD4_TCells	BIN2
ITGA41	1.14339435061069e-28	0.409417650043187	0.479	0.318	4.15509507011925e-24	Cytotoxic_CD4_TCells	ITGA4
MYL12A	6.78199824360002e-28	0.333160992427794	0.823	0.713	2.46457816172425e-23	Cytotoxic_CD4_TCells	MYL12A
MT-ND2	8.87515492651276e-28	0.291922464433369	0.821	0.701	3.22523130029474e-23	Cytotoxic_CD4_TCells	MT-ND2
PTPRC	1.19832889712518e-27	0.435001351694641	0.867	0.749	4.3547272121529e-23	Cytotoxic_CD4_TCells	PTPRC
ZBTB38	4.09534216375616e-27	0.492593679549236	0.25	0.131	1.48824734230899e-22	Cytotoxic_CD4_TCells	ZBTB38
ID2	6.58790363728018e-27	0.508445028726701	0.314	0.166	2.39404418178762e-22	Cytotoxic_CD4_TCells	ID2
ABHD17A1	2.27562874890583e-26	0.580421043456015	0.271	0.182	8.2696348735238e-22	Cytotoxic_CD4_TCells	ABHD17A
DNAJC11	3.95386320199071e-26	0.567785821562534	0.24	0.112	1.43683388760342e-21	Cytotoxic_CD4_TCells	DNAJC1
RNF2131	3.00203286955414e-25	0.384129560028617	0.555	0.393	1.09093874479598e-20	Cytotoxic_CD4_TCells	RNF213
ARL4C	5.07173295598882e-25	0.503951522093975	0.481	0.357	1.84306775620634e-20	Cytotoxic_CD4_TCells	ARL4C
MYL12B2	1.91575697300093e-24	0.327509029571298	0.695	0.562	6.96186083988536e-20	Cytotoxic_CD4_TCells	MYL12B
CAP12	1.94446639235451e-24	0.304262211933404	0.469	0.339	7.06619086981628e-20	Cytotoxic_CD4_TCells	CAP1
PARP8	2.90457925109119e-24	0.434922544632744	0.263	0.155	1.05552409984654e-19	Cytotoxic_CD4_TCells	PARP8
TGFB11	1.68653472514255e-23	0.50251241109716	0.412	0.303	6.12886719116804e-19	Cytotoxic_CD4_TCells	TGFB1
MT-ND1	5.97878630760144e-23	0.297255321033364	0.839	0.709	2.17269094418236e-18	Cytotoxic_CD4_TCells	MT-ND1
GBP5	1.41777328382917e-22	0.527484617239306	0.356	0.202	5.15218811343519e-18	Cytotoxic_CD4_TCells	GBP5
OAZ12	1.92066665274781e-22	0.265300403274621	0.776	0.649	6.97970261608556e-18	Cytotoxic_CD4_TCells	OAZ1
PPP2R5C	4.98370251045394e-22	0.493772457099004	0.434	0.271	1.81107749229896e-17	Cytotoxic_CD4_TCells	PPP2R5C
ADGRE51	5.91814105242444e-22	0.447210591823007	0.345	0.231	2.15065245845104e-17	Cytotoxic_CD4_TCells	ADGRE5
SYNE2	1.49445747473683e-21	0.396805207815132	0.546	0.382	5.43085846319363e-17	Cytotoxic_CD4_TCells	SYNE2
GNG21	3.372437860407e-21	0.463709898937017	0.332	0.199	1.2255439184719e-16	Cytotoxic_CD4_TCells	GNG2
CYTOR1	4.86577736873762e-21	0.45517738869955	0.26	0.127	1.76822349579925e-16	Cytotoxic_CD4_TCells	CYTOR
DHRS71	6.15616535878118e-21	0.430167291363818	0.341	0.219	2.23715049138108e-16	Cytotoxic_CD4_TCells	DHRS7
PSME1	9.26750103202189e-21	0.299772300944948	0.708	0.58	3.36780987503675e-16	Cytotoxic_CD4_TCells	PSME1
SEPTIN71	1.09680910887613e-20	0.35634310630635	0.519	0.387	3.98580430165586e-16	Cytotoxic_CD4_TCells	SEPTIN7
MALAT1	1.3039963978813e-20	0.29492731716882	0.996	0.992	4.73872290990063e-16	Cytotoxic_CD4_TCells	MALAT1
IKZF31	2.96916647673283e-20	0.430644570998792	0.279	0.16	1.07899509764471e-15	Cytotoxic_CD4_TCells	IKZF3
PTPN4	3.13114543835121e-20	0.501376561131547	0.208	0.103	1.13785825229683e-15	Cytotoxic_CD4_TCells	PTPN4
DSTN	4.00644342924413e-20	0.41929584459887	0.287	0.18	1.45594154218732e-15	Cytotoxic_CD4_TCells	DSTN
LCP11	5.71548010266408e-20	0.380030640102613	0.646	0.469	2.07700546930813e-15	Cytotoxic_CD4_TCells	LCP1
CLEC2B	1.30212252485034e-19	0.400268117065796	0.32	0.207	4.73191325530614e-15	Cytotoxic_CD4_TCells	CLEC2B
TLN12	1.42196309396703e-19	0.459824815483749	0.345	0.214	5.16741388347618e-15	Cytotoxic_CD4_TCells	TLN1
BHLHE401	2.11135628067764e-19	0.26967517635402	0.26	0.16	7.67266872398255e-15	Cytotoxic_CD4_TCells	BHLHE40
ACTN41	2.18959502409567e-19	0.38435975717385	0.237	0.135	7.95698831756365e-15	Cytotoxic_CD4_TCells	ACTN4
CDK2AP21	3.61108693909897e-19	0.456632565614228	0.274	0.154	1.31226899366856e-14	Cytotoxic_CD4_TCells	CDK2AP2
RABAC11	9.12406105293247e-19	0.324068407719216	0.411	0.31	3.31568378663566e-14	Cytotoxic_CD4_TCells	RABAC1
MT-ND6	3.95454550212343e-18	0.533206704122319	0.358	0.232	1.43708183547165e-13	Cytotoxic_CD4_TCells	MT-ND6
ANXA61	5.18470090537921e-18	0.385469561152404	0.406	0.289	1.88412030901481e-13	Cytotoxic_CD4_TCells	ANXA6
ITGB7	5.49468310624728e-18	0.41694557009653	0.22	0.138	1.99676784081026e-13	Cytotoxic_CD4_TCells	ITGB7
IDH2	6.6789588148908e-18	0.430138531956792	0.227	0.128	2.42713363333132e-13	Cytotoxic_CD4_TCells	IDH2
GUK11	4.47873186202257e-17	0.309685262959097	0.506	0.388	1.627571158659e-12	Cytotoxic_CD4_TCells	GUK1
PPP1R181	5.9317535475291e-17	0.424770943957994	0.305	0.187	2.15559923917208e-12	Cytotoxic_CD4_TCells	PPP1R18
CALR2	5.9547230116715e-17	0.305402484673887	0.495	0.381	2.16394634244142e-12	Cytotoxic_CD4_TCells	CALR
RORA	8.00632317160441e-17	0.379565318357789	0.329	0.233	2.90949784056104e-12	Cytotoxic_CD4_TCells	RORA
MYO1G	1.42568971067431e-16	0.577320838426071	0.264	0.139	5.18095640859045e-12	Cytotoxic_CD4_TCells	MYO1G
HLA-F1	2.10880070012882e-16	0.412116977144695	0.435	0.309	7.66338174426813e-12	Cytotoxic_CD4_TCells	HLA-F
CORO1A1	2.17268141084634e-16	0.324468742426725	0.739	0.615	7.8955242470156e-12	Cytotoxic_CD4_TCells	CORO1A
PPIB1	3.47934786106542e-16	0.273792974995932	0.651	0.525	1.26439501271117e-11	Cytotoxic_CD4_TCells	PPIB
DBI2	3.83780114196938e-16	0.362460753918014	0.385	0.262	1.39465693499167e-11	Cytotoxic_CD4_TCells	DBI
BLOC1S11	4.81706680913662e-16	0.324670228649265	0.364	0.259	1.75052207844025e-11	Cytotoxic_CD4_TCells	BLOC1S1
BSG1	7.8336274179492e-16	0.316968101377744	0.322	0.23	2.84674020368274e-11	Cytotoxic_CD4_TCells	BSG
ITM2A1	9.15280441108709e-16	0.265898363316946	0.415	0.305	3.32612912298905e-11	Cytotoxic_CD4_TCells	ITM2A
ATP2B41	1.31796255145337e-15	0.461034498954654	0.243	0.129	4.78947591198156e-11	Cytotoxic_CD4_TCells	ATP2B4
LBH	1.79602827212539e-15	0.331324084718851	0.386	0.279	6.52676674090367e-11	Cytotoxic_CD4_TCells	LBH
MTPN	3.11998772007848e-15	0.25580666307812	0.265	0.186	1.13380353747652e-10	Cytotoxic_CD4_TCells	MTPN
SUN21	3.26791188699536e-15	0.449018929302639	0.269	0.192	1.18755917973411e-10	Cytotoxic_CD4_TCells	SUN2
DOK2	7.82522647295672e-15	0.344795879087319	0.216	0.129	2.84368730027247e-10	Cytotoxic_CD4_TCells	DOK2
KLF3	9.1815428339858e-15	0.363933527424394	0.319	0.22	3.33657266587044e-10	Cytotoxic_CD4_TCells	KLF3
DIAPH11	9.23041089435096e-15	0.355419062223403	0.235	0.146	3.35433131900714e-10	Cytotoxic_CD4_TCells	DIAPH1
CLEC2D	2.63119327401535e-14	0.349955648434669	0.326	0.222	9.56175635777179e-10	Cytotoxic_CD4_TCells	CLEC2D
SELPLG1	3.17882640629741e-14	0.296238328104391	0.419	0.312	1.15518551604848e-09	Cytotoxic_CD4_TCells	SELPLG
OSTF11	3.40198297380565e-14	0.275615916401188	0.282	0.198	1.23628061268097e-09	Cytotoxic_CD4_TCells	OSTF1
MBP	3.80864886470394e-14	0.385640271427293	0.36	0.25	1.38406299743341e-09	Cytotoxic_CD4_TCells	MBP
IL10RA	7.59536418166561e-14	0.324530079808087	0.346	0.239	2.76015534361728e-09	Cytotoxic_CD4_TCells	IL10RA
MYH91	8.3461142480203e-14	0.310845251992454	0.542	0.43	3.03297791773058e-09	Cytotoxic_CD4_TCells	MYH9
RASAL31	8.50871925659718e-14	0.297451821959395	0.2	0.144	3.09206857784741e-09	Cytotoxic_CD4_TCells	RASAL3
PTP4A21	1.1376734055574e-13	0.354283606838721	0.327	0.254	4.13430515579559e-09	Cytotoxic_CD4_TCells	PTP4A2
PSMB101	4.0235420097346e-13	0.295224983312059	0.355	0.267	1.46215516633755e-08	Cytotoxic_CD4_TCells	PSMB10
RNF1671	4.51391233820375e-13	0.372088658964763	0.261	0.166	1.64035574370324e-08	Cytotoxic_CD4_TCells	RNF167
CD2471	4.69357848820182e-13	0.302410594074573	0.433	0.325	1.70564642261254e-08	Cytotoxic_CD4_TCells	CD247
UBB2	5.35371542039164e-13	0.292406023234431	0.657	0.533	1.94554018377032e-08	Cytotoxic_CD4_TCells	UBB
IRF1	5.81511634760745e-13	0.449064051179491	0.464	0.329	2.11321328072055e-08	Cytotoxic_CD4_TCells	IRF1
LIME1	8.35251676600646e-13	0.316496893806608	0.489	0.402	3.03530459276675e-08	Cytotoxic_CD4_TCells	LIME1
AKNA1	8.84112748072515e-13	0.43157714043299	0.233	0.14	3.21286572649552e-08	Cytotoxic_CD4_TCells	AKNA
EMB2	9.74555635929868e-13	0.26916017680745	0.425	0.307	3.54153518096914e-08	Cytotoxic_CD4_TCells	EMB
ARHGAP30	1.31205796242731e-12	0.293016617395013	0.259	0.182	4.76801863546086e-08	Cytotoxic_CD4_TCells	ARHGAP30
TNFRSF1B1	2.31208898285535e-12	0.259481188406342	0.255	0.158	8.40213136369636e-08	Cytotoxic_CD4_TCells	TNFRSF1B
CCDC1071	2.42748968799318e-12	0.340808195170003	0.205	0.133	8.82149752616721e-08	Cytotoxic_CD4_TCells	CCDC107
ARPC5L1	2.71266567734884e-12	0.390318645528456	0.274	0.174	9.85782707148568e-08	Cytotoxic_CD4_TCells	ARPC5L
NDUFB101	3.17752672389349e-12	0.26238598649776	0.348	0.267	1.1547132114629e-07	Cytotoxic_CD4_TCells	NDUFB10
IQGAP21	3.49514400645821e-12	0.253965313338986	0.23	0.166	1.27013533194691e-07	Cytotoxic_CD4_TCells	IQGAP2
REEP51	9.59265024702126e-12	0.278846640596363	0.287	0.199	3.48596909976752e-07	Cytotoxic_CD4_TCells	REEP5
UBL51	3.43681242058676e-11	0.251298062087397	0.498	0.401	1.24893763364123e-06	Cytotoxic_CD4_TCells	UBL5
TBCB1	5.86420445028994e-11	0.27572534268547	0.342	0.25	2.13105189723536e-06	Cytotoxic_CD4_TCells	TBCB
TMX41	8.67103927168031e-11	0.2632817488111	0.259	0.176	3.15105567132863e-06	Cytotoxic_CD4_TCells	TMX4
THEMIS	8.99833193832916e-11	0.441776403908407	0.208	0.11	3.26999382638882e-06	Cytotoxic_CD4_TCells	THEMIS
CD61	1.22414998472758e-10	0.318617902257618	0.358	0.271	4.44856104450003e-06	Cytotoxic_CD4_TCells	CD6
SCP2	1.33493246834333e-10	0.276838934893993	0.235	0.154	4.85114458995966e-06	Cytotoxic_CD4_TCells	SCP2
TBC1D10C	1.63925080405447e-10	0.337297839876021	0.316	0.242	5.95703742193394e-06	Cytotoxic_CD4_TCells	TBC1D10C
SYTL31	3.01832318313924e-10	0.31006235385757	0.225	0.138	1.0968586447528e-05	Cytotoxic_CD4_TCells	SYTL3
KLRB11	4.57827537540424e-10	0.280048625890605	0.263	0.185	1.6637452714219e-05	Cytotoxic_CD4_TCells	KLRB1
TAOK3	5.01651459954298e-10	0.303869861099813	0.203	0.132	1.82300140547392e-05	Cytotoxic_CD4_TCells	TAOK3
APBB1IP1	5.5084486715892e-10	0.252090768636696	0.356	0.275	2.00177024725552e-05	Cytotoxic_CD4_TCells	APBB1IP
VAMP2	5.5896865453169e-10	0.264105748554753	0.541	0.451	2.03129209056816e-05	Cytotoxic_CD4_TCells	VAMP2
CD531	7.78368414026741e-10	0.251958635116569	0.454	0.347	2.82859081657318e-05	Cytotoxic_CD4_TCells	CD53
STK10	4.52363569944216e-09	0.322699193519765	0.231	0.159	0.000164388921317728	Cytotoxic_CD4_TCells	STK10
PDIA31	5.2228447710848e-09	0.265161103364132	0.5	0.392	0.000189798178981222	Cytotoxic_CD4_TCells	PDIA3
UTRN	6.01836548419495e-09	0.313653463934835	0.256	0.167	0.000218707401695644	Cytotoxic_CD4_TCells	UTRN
CAPN21	1.11657387533833e-08	0.264397172038274	0.285	0.197	0.000405762946297948	Cytotoxic_CD4_TCells	CAPN2
CD51	3.62613483786389e-08	0.33535224047788	0.306	0.218	0.00131773740007974	Cytotoxic_CD4_TCells	CD5
DUSP2	3.83385240140997e-08	0.416212159930742	0.338	0.267	0.00139322196267238	Cytotoxic_CD4_TCells	DUSP2
P2RY8	5.52051812244083e-08	0.341348827821534	0.238	0.162	0.002006156285695	Cytotoxic_CD4_TCells	P2RY8
RHOF1	7.80676449944799e-08	0.279608055535592	0.259	0.191	0.0028369782190994	Cytotoxic_CD4_TCells	RHOF
FYN1	7.66564112779012e-07	0.281716405065433	0.361	0.287	0.0278569398583893	Cytotoxic_CD4_TCells	FYN
ZAP701	2.62519293490448e-06	0.277554457100266	0.291	0.228	0.0953995112544286	Cytotoxic_CD4_TCells	ZAP70
PRKCH	3.40386427467459e-06	0.265877229583935	0.258	0.19	0.123696427741675	Cytotoxic_CD4_TCells	PRKCH
HMGN3	7.44615061648115e-06	0.288003402444452	0.236	0.17	0.270593113402925	Cytotoxic_CD4_TCells	HMGN3
NDUFB71	7.79452871498215e-06	0.252555029241295	0.277	0.214	0.283253173502451	Cytotoxic_CD4_TCells	NDUFB7
MACF1	1.15366955557535e-05	0.275404415221814	0.283	0.209	0.419243516496081	Cytotoxic_CD4_TCells	MACF1
SYTL1	1.26482442331059e-05	0.280137191987303	0.225	0.172	0.459637195431069	Cytotoxic_CD4_TCells	SYTL1
MAPRE2	1.29788611508282e-05	0.291915829736266	0.215	0.15	0.471651814221097	Cytotoxic_CD4_TCells	MAPRE2
PPP3CC	1.31791258948114e-05	0.267419444260167	0.219	0.158	0.478929435017445	Cytotoxic_CD4_TCells	PPP3CC
TCF251	1.526336334471e-05	0.313944921515073	0.373	0.283	0.554670623946762	Cytotoxic_CD4_TCells	TCF25
DYNC1H11	1.61430623098964e-05	0.258771389455537	0.256	0.191	0.586638884341635	Cytotoxic_CD4_TCells	DYNC1H1
SPSB3	1.89451113109304e-05	0.266594185369493	0.213	0.166	0.68846534503921	Cytotoxic_CD4_TCells	SPSB3
RABGAP1L1	2.09441942634455e-05	0.284567603708006	0.206	0.138	0.76111201953361	Cytotoxic_CD4_TCells	RABGAP1L
PPP1R12A	4.25435083341238e-05	0.252103346279118	0.252	0.188	1	Cytotoxic_CD4_TCells	PPP1R12A
RPS12	2.08866260990271e-160	0.511864291064986	0.998	0.982	7.59019992438644e-156	Central Memory CD4 T cells	RPS12
EEF1A1	7.36842824043332e-156	0.515152197786581	0.999	0.992	2.67768682257347e-151	Central Memory CD4 T cells	EEF1A1
RPL39	7.39807610859071e-143	0.510149721763241	0.993	0.94	2.68846085786187e-138	Central Memory CD4 T cells	RPL39
RPL41	2.28458205805267e-141	0.438761457560936	0.999	0.989	8.30217119896339e-137	Central Memory CD4 T cells	RPL41
RPL10	4.69557703018255e-141	0.440966197310514	0.999	0.989	1.70637269276834e-136	Central Memory CD4 T cells	RPL10
RPS18	1.58260575762659e-139	0.622255979980315	0.992	0.93	5.75118932321503e-135	Central Memory CD4 T cells	RPS18
RPL34	7.20340064773809e-137	0.469259353334831	0.995	0.954	2.61771579538802e-132	Central Memory CD4 T cells	RPL34
RPL13	1.55554530069897e-133	0.480488873852432	0.997	0.968	5.65285162274005e-129	Central Memory CD4 T cells	RPL13
RPS3	1.93851407250155e-128	0.461155020140694	0.993	0.945	7.04456013947064e-124	Central Memory CD4 T cells	RPS3
RPL30	5.16497729891002e-128	0.421789174399078	0.995	0.961	1.8769527504239e-123	Central Memory CD4 T cells	RPL30
RPL32	9.5650818084133e-128	0.455398634069588	0.995	0.959	3.47595072917739e-123	Central Memory CD4 T cells	RPL32
RPL18A	1.29448254188375e-123	0.446271174458978	0.992	0.942	4.70414955720556e-119	Central Memory CD4 T cells	RPL18A
RPS15A	4.81821051888079e-122	0.393648642480862	0.997	0.968	1.75093770256128e-117	Central Memory CD4 T cells	RPS15A
LTB	6.12407651629627e-122	0.739893356433039	0.949	0.697	2.22548940602206e-117	Central Memory CD4 T cells	LTB
RPS25	5.38488501699167e-116	0.45592144306532	0.985	0.889	1.95686721517477e-111	Central Memory CD4 T cells	RPS25
RPL11	2.29457327501247e-115	0.40586879106853	0.996	0.96	8.3384792813953e-111	Central Memory CD4 T cells	RPL11
RPL28	2.28474446112386e-113	0.363290954807905	0.997	0.975	8.30276137172411e-109	Central Memory CD4 T cells	RPL28
RPL3	5.24923004727488e-113	0.561176918554898	0.983	0.87	1.90757019917969e-108	Central Memory CD4 T cells	RPL3
RPS27A	8.34741226546632e-113	0.427914315338366	0.993	0.937	3.03344961727046e-108	Central Memory CD4 T cells	RPS27A
RPLP0	1.10076886687401e-112	0.526319198971394	0.985	0.898	4.00019406222014e-108	Central Memory CD4 T cells	RPLP0
RPS8	4.20362233251582e-111	0.419703908083069	0.996	0.968	1.52759635563625e-106	Central Memory CD4 T cells	RPS8
RPL19	4.97066319530167e-111	0.428214306085963	0.993	0.95	1.80633900517263e-106	Central Memory CD4 T cells	RPL19
RPL29	6.10331023967104e-111	0.428285085577108	0.988	0.91	2.21794294109646e-106	Central Memory CD4 T cells	RPL29
RPS14	4.20200440207732e-110	0.416270225696436	0.995	0.95	1.5270083997149e-105	Central Memory CD4 T cells	RPS14
RPL14	3.95758710552169e-105	0.372589155272013	0.991	0.929	1.43818715414658e-100	Central Memory CD4 T cells	RPL14
RPL26	1.99745302831927e-104	0.420205894721037	0.989	0.918	7.25874430491222e-100	Central Memory CD4 T cells	RPL26
RPS23	3.37115252023584e-104	0.392624215640739	0.993	0.942	1.2250768258537e-99	Central Memory CD4 T cells	RPS23
RPS28	6.30027529370879e-103	0.444596242980781	0.993	0.944	2.28952004173377e-98	Central Memory CD4 T cells	RPS28
RPS6	1.00018546987673e-101	0.460251709237678	0.985	0.898	3.63467399753203e-97	Central Memory CD4 T cells	RPS6
RPL18	1.46041065827812e-101	0.389666341896794	0.99	0.924	5.30713233218268e-97	Central Memory CD4 T cells	RPL18
RPS13	4.86353538854628e-99	0.383803400325181	0.991	0.928	1.76740876019772e-94	Central Memory CD4 T cells	RPS13
RPL36	2.40817845235173e-98	0.468228742993044	0.985	0.876	8.75132049584619e-94	Central Memory CD4 T cells	RPL36
RPL35	2.50548643072849e-97	0.425744663447059	0.963	0.803	9.10493768926734e-93	Central Memory CD4 T cells	RPL35
RPL36A	3.51258532475334e-95	0.473457109824236	0.96	0.789	1.27647350701536e-90	Central Memory CD4 T cells	RPL36A
RPS19	3.99957968134253e-95	0.460699030304336	0.992	0.937	1.45344725619988e-90	Central Memory CD4 T cells	RPS19
EEF1B2	1.47958857183993e-91	0.471660717108217	0.956	0.754	5.37682487006632e-87	Central Memory CD4 T cells	EEF1B2
RPS15	2.60117780255503e-90	0.353190332232708	0.993	0.932	9.45268013448498e-86	Central Memory CD4 T cells	RPS15
RPS5	1.89971653084753e-89	0.449851113710147	0.979	0.859	6.90356987309992e-85	Central Memory CD4 T cells	RPS5
RPL5	5.35383208328326e-88	0.402408344782599	0.98	0.869	1.94558257906514e-83	Central Memory CD4 T cells	RPL5
RPLP1	2.87539027595239e-86	0.368261054206936	0.999	0.987	1.0449168262811e-81	Central Memory CD4 T cells	RPLP1
RPS21	9.18795223175634e-86	0.44514662807314	0.985	0.887	3.33890184102026e-81	Central Memory CD4 T cells	RPS21
ZFP36L2	8.93437841595251e-85	0.595225230833672	0.885	0.647	3.24675311635714e-80	Central Memory CD4 T cells	ZFP36L2
RPS7	9.74336308692799e-85	0.368903606306421	0.988	0.914	3.54073814578963e-80	Central Memory CD4 T cells	RPS7
RPL35A	1.86221081378239e-84	0.368273110374752	0.985	0.9	6.76727409728519e-80	Central Memory CD4 T cells	RPL35A
RPS27	1.38941840568146e-83	0.405035702296687	0.995	0.953	5.04914648624644e-79	Central Memory CD4 T cells	RPS27
RPL9	1.7414755755958e-83	0.416785251771729	0.966	0.804	6.32852224171515e-79	Central Memory CD4 T cells	RPL9
RPL8	3.04276265934322e-83	0.403665750726371	0.986	0.908	1.10573995040533e-78	Central Memory CD4 T cells	RPL8
RPL7A	3.85925874732136e-82	0.375036763597151	0.987	0.908	1.40245462877658e-77	Central Memory CD4 T cells	RPL7A
RPSA	9.35787010493573e-82	0.451808554475382	0.966	0.825	3.40064999613364e-77	Central Memory CD4 T cells	RPSA
IL7R	4.16229951044446e-81	0.426484787892576	0.896	0.651	1.51257964209552e-76	Central Memory CD4 T cells	IL7R
RPS9	7.01144145097013e-81	0.389632660343211	0.97	0.831	2.54795782328254e-76	Central Memory CD4 T cells	RPS9
MAL	4.07125075217912e-80	0.450774461969994	0.544	0.271	1.47949252334189e-75	Central Memory CD4 T cells	MAL
DUSP1	7.35107369321835e-80	0.623253544006081	0.837	0.573	2.67138018011555e-75	Central Memory CD4 T cells	DUSP1
LDHB	2.55808762804308e-79	0.431682457166923	0.861	0.592	9.29609044030854e-75	Central Memory CD4 T cells	LDHB
RPL10A	1.28806374108208e-78	0.408655919317273	0.961	0.802	4.68082363509227e-74	Central Memory CD4 T cells	RPL10A
RPS3A	2.46925552389353e-75	0.339771590976431	0.992	0.934	8.9732745738291e-71	Central Memory CD4 T cells	RPS3A
NFKBIA	1.5441364543926e-74	0.520481083385771	0.862	0.63	5.6113918752627e-70	Central Memory CD4 T cells	NFKBIA
TOMM7	1.49720309296914e-73	0.290953349099921	0.868	0.633	5.44083603984987e-69	Central Memory CD4 T cells	TOMM7
RPL38	1.95221948176934e-73	0.31617496788091	0.915	0.711	7.09436559674977e-69	Central Memory CD4 T cells	RPL38
JUNB	3.30960939738989e-73	0.632882537521441	0.929	0.766	1.20271205501149e-68	Central Memory CD4 T cells	JUNB
RPL37	5.28492062293642e-73	0.358519389164708	0.989	0.917	1.9205401543751e-68	Central Memory CD4 T cells	RPL37
RPL21	2.99509827692201e-72	0.381193230815575	0.935	0.733	1.08841871383346e-67	Central Memory CD4 T cells	RPL21
HINT1	4.17934994895776e-72	0.307484472280188	0.891	0.666	1.51877577145125e-67	Central Memory CD4 T cells	HINT1
RPL27A	1.79298993658764e-70	0.355275187175972	0.86	0.626	6.51572542955947e-66	Central Memory CD4 T cells	RPL27A
EEF2	1.95337059727565e-70	0.352806551988603	0.911	0.71	7.09854875049971e-66	Central Memory CD4 T cells	EEF2
RPLP2	6.41178555078111e-69	0.337007816437153	0.986	0.906	2.33004286915385e-64	Central Memory CD4 T cells	RPLP2
RPL23A	6.94751551873962e-69	0.398728212667162	0.964	0.803	2.52472713950998e-64	Central Memory CD4 T cells	RPL23A
EEF1G	1.30537244035854e-68	0.39053025932883	0.917	0.699	4.74372344826292e-64	Central Memory CD4 T cells	EEF1G
SNHG29	1.86013410245812e-68	0.255598716425941	0.809	0.57	6.75972732833282e-64	Central Memory CD4 T cells	SNHG29
NOSIP	3.16223978073932e-68	0.346402150041959	0.642	0.393	1.14915793632067e-63	Central Memory CD4 T cells	NOSIP
TPT1	1.63424979853611e-67	0.302677282653243	0.996	0.971	5.93886376788023e-63	Central Memory CD4 T cells	TPT1
RPL12	1.72784438942815e-67	0.390327164136476	0.981	0.863	6.27898651118189e-63	Central Memory CD4 T cells	RPL12
RPL17	4.20607118936954e-67	0.37794307940702	0.975	0.862	1.52848627021689e-62	Central Memory CD4 T cells	RPL17
CD69	4.59813867993233e-67	0.398517461585112	0.799	0.547	1.67096359628741e-62	Central Memory CD4 T cells	CD69
COMMD6	3.79891393206335e-66	0.262463856406674	0.801	0.563	1.38052532291182e-61	Central Memory CD4 T cells	COMMD6
RPS29	1.56327681391624e-65	0.355569817324675	0.95	0.786	5.68094794177162e-61	Central Memory CD4 T cells	RPS29
ZFP36	1.69394705848076e-65	0.677819919271456	0.856	0.647	6.1558036105191e-61	Central Memory CD4 T cells	ZFP36
FAU	2.35781644047558e-65	0.308569672584894	0.99	0.918	8.56830494468826e-61	Central Memory CD4 T cells	FAU
AQP3	3.69245136711921e-65	0.514445304235329	0.409	0.185	1.34183682681112e-60	Central Memory CD4 T cells	AQP3
RPL24	7.04022113166049e-64	0.301961569310833	0.97	0.832	2.55841635924542e-59	Central Memory CD4 T cells	RPL24
ARHGAP15	1.00482775343686e-63	0.399206955201844	0.481	0.247	3.65154405598953e-59	Central Memory CD4 T cells	ARHGAP15
RPL4	1.77356705627797e-63	0.328842282239908	0.932	0.748	6.44514268251415e-59	Central Memory CD4 T cells	RPL4
RPL27	8.86611084263671e-62	0.395128125548977	0.925	0.72	3.22194468021418e-57	Central Memory CD4 T cells	RPL27
RACK1	2.74519815200252e-61	0.327939963032227	0.974	0.859	9.97605008437717e-57	Central Memory CD4 T cells	RACK1
FLT3LG	3.12500920402688e-61	0.362265249173188	0.52	0.285	1.13562834474337e-56	Central Memory CD4 T cells	FLT3LG
TLE5	2.40916084103957e-60	0.251355145882637	0.763	0.544	8.75489049633779e-56	Central Memory CD4 T cells	TLE5
NOP53	2.04578894737788e-59	0.253169733167529	0.7	0.464	7.43439703477121e-55	Central Memory CD4 T cells	NOP53
CXCR4	1.28003188236736e-58	0.390439843741502	0.744	0.505	4.65163586052299e-54	Central Memory CD4 T cells	CXCR4
GAS5	6.76082434975879e-58	0.261394862303437	0.655	0.424	2.45688356870234e-53	Central Memory CD4 T cells	GAS5
NACA	9.05892037223492e-58	0.30241378646327	0.975	0.857	3.29201166327017e-53	Central Memory CD4 T cells	NACA
BTF3	2.155280765846e-56	0.261957840758584	0.912	0.71	7.83229030308435e-52	Central Memory CD4 T cells	BTF3
GSTK1	2.68719426134513e-56	0.334402350126776	0.746	0.495	9.76526394572821e-52	Central Memory CD4 T cells	GSTK1
CD48	9.13459538007702e-55	0.298673822407113	0.613	0.372	3.31951196111999e-50	Central Memory CD4 T cells	CD48
RPS2	2.54540965221275e-54	0.296777272991183	0.975	0.864	9.25001867614114e-50	Central Memory CD4 T cells	RPS2
SNHG8	4.0549288113754e-54	0.266422372597725	0.534	0.321	1.47356113005382e-49	Central Memory CD4 T cells	SNHG8
RPL22	1.79443228041192e-53	0.31011500917067	0.955	0.786	6.52096690701691e-49	Central Memory CD4 T cells	RPL22
PTGER2	8.34809959099563e-53	0.487766163266915	0.277	0.103	3.03369939136781e-48	Central Memory CD4 T cells	PTGER2
EIF3L	3.34603700675845e-52	0.285386114671861	0.591	0.36	1.21594984825602e-47	Central Memory CD4 T cells	EIF3L
DDIT4	2.31708135460415e-51	0.369299876046721	0.533	0.31	8.42027364263148e-47	Central Memory CD4 T cells	DDIT4
KLF2	3.63761275490274e-51	0.562768159326476	0.682	0.44	1.32190847513166e-46	Central Memory CD4 T cells	KLF2
RPL15	7.2337129450138e-51	0.288721398784001	0.969	0.842	2.62873128421801e-46	Central Memory CD4 T cells	RPL15
USP10	1.1532540859683e-49	0.310259968199557	0.26	0.117	4.19092534840879e-45	Central Memory CD4 T cells	USP10
UBA52	8.86999903716993e-49	0.261435121082353	0.954	0.804	3.22335765010755e-44	Central Memory CD4 T cells	UBA52
RPL6	1.94023416880146e-47	0.324914106957703	0.982	0.892	7.05081096942451e-43	Central Memory CD4 T cells	RPL6
RPL7	2.18713301955471e-47	0.255010582183115	0.848	0.648	7.94804139306181e-43	Central Memory CD4 T cells	RPL7
RPS16	6.98081542142944e-43	0.257284870967179	0.964	0.835	2.53682832414746e-38	Central Memory CD4 T cells	RPS16
HNRNPA1	2.06351200522203e-42	0.298094477606977	0.726	0.507	7.49880262697684e-38	Central Memory CD4 T cells	HNRNPA1
FOS	4.84347391588402e-42	0.417442211223102	0.903	0.771	1.76011842103225e-37	Central Memory CD4 T cells	FOS
AL138963.4	1.88081796993195e-40	0.522952392663784	0.282	0.138	6.83489250273272e-36	Central Memory CD4 T cells	AL138963.4
TRADD1	1.51124444331333e-39	0.301280779837732	0.343	0.179	5.49186230700063e-35	Central Memory CD4 T cells	TRADD
ICAM2	4.3805448118833e-37	0.285777770437517	0.277	0.132	1.59188998463839e-32	Central Memory CD4 T cells	ICAM2
JUN	1.61037319682964e-34	0.378951352594195	0.796	0.621	5.85209619727893e-30	Central Memory CD4 T cells	JUN
ERN1	2.27250622292777e-32	0.261378600457665	0.209	0.098	8.25828761411953e-28	Central Memory CD4 T cells	ERN1
AREG	9.35126153769922e-28	0.631185915566869	0.27	0.123	3.3982484427999e-23	Central Memory CD4 T cells	AREG
KLRB12	1.93324438234884e-26	0.329894736519699	0.306	0.172	7.02541008545568e-22	Central Memory CD4 T cells	KLRB1
JUND1	5.65433354743931e-18	0.303716315935652	0.554	0.413	2.05478481113944e-13	Central Memory CD4 T cells	JUND
FOS1	2.09396279669488e-239	1.17720719430785	0.988	0.782	7.60946080318919e-235	EGR1 CD4 T cells	FOS
2022-06-01	1.93120705076263e-231	1.50689458163279	0.943	0.634	7.01800642247139e-227	EGR1 CD4 T cells	JUN
EGR1	9.54239888939567e-218	2.12821623071168	0.452	0.047	3.46770775640638e-213	EGR1 CD4 T cells	EGR1
IER2	1.22175698643151e-198	1.78012348747263	0.811	0.414	4.43986488869211e-194	EGR1 CD4 T cells	IER2
JUNB1	6.15581594200791e-166	0.893804147124673	0.971	0.782	2.23702351332568e-161	EGR1 CD4 T cells	JUNB
RPS3A1	1.33362880749565e-161	0.570160679497615	0.994	0.94	4.84640708643921e-157	EGR1 CD4 T cells	RPS3A
DUSP11	8.49255025697589e-150	0.964869370769023	0.908	0.599	3.08619276338504e-145	EGR1 CD4 T cells	DUSP1
FOSB	6.54273008920413e-148	1.26815648942855	0.603	0.206	2.37762811441678e-143	EGR1 CD4 T cells	FOSB
BTG2	1.00440323023258e-136	1.1312803605151	0.767	0.404	3.65000133866519e-132	EGR1 CD4 T cells	BTG2
DNAJB1	1.32469673573097e-131	1.39222931118402	0.734	0.409	4.81394793764635e-127	EGR1 CD4 T cells	DNAJB1
RPS121	1.15377731727035e-128	0.458511909875571	0.998	0.984	4.19282677096044e-124	EGR1 CD4 T cells	RPS12
RPS81	4.92277415623601e-128	0.467270451261161	0.996	0.971	1.78893612837617e-123	EGR1 CD4 T cells	RPS8
EEF1A11	1.26746138036063e-125	0.438164991794409	1	0.993	4.60595465623053e-121	EGR1 CD4 T cells	EEF1A1
RPL321	3.12234284996889e-120	0.456541346264734	0.997	0.963	1.1346593916787e-115	EGR1 CD4 T cells	RPL32
RPS131	6.95129473771768e-119	0.476074800145957	0.992	0.935	2.5261005076866e-114	EGR1 CD4 T cells	RPS13
RPL51	1.32742314343893e-114	0.491317391831696	0.983	0.88	4.82385570325706e-110	EGR1 CD4 T cells	RPL5
RPL101	2.13306542107191e-114	0.384281179930187	0.999	0.99	7.75155974017533e-110	EGR1 CD4 T cells	RPL10
RPL301	2.85557024575948e-114	0.443629347058043	0.997	0.965	1.037714227309e-109	EGR1 CD4 T cells	RPL30
RPL111	9.22103115906849e-114	0.415857541707611	0.995	0.964	3.35092272320549e-109	EGR1 CD4 T cells	RPL11
RPS51	2.07169945670257e-110	0.46822162581313	0.982	0.872	7.52855582565714e-106	EGR1 CD4 T cells	RPS5
RPL291	3.62697006451261e-108	0.417375284827364	0.989	0.918	1.31804092144388e-103	EGR1 CD4 T cells	RPL29
NR4A1	1.79309358739596e-107	1.17816463175546	0.243	0.027	6.51610209659691e-103	EGR1 CD4 T cells	NR4A1
RPS141	2.93995933121895e-104	0.461813994922861	0.995	0.955	1.06838122096497e-99	EGR1 CD4 T cells	RPS14
CD691	5.20856319992686e-104	0.757841730270628	0.85	0.572	1.89279186685342e-99	EGR1 CD4 T cells	CD69
RPL191	1.90243390610401e-103	0.357684473490774	0.996	0.954	6.91344481478197e-99	EGR1 CD4 T cells	RPL19
EEF1B21	8.65148498884227e-97	0.534747583098165	0.959	0.775	3.14394964494528e-92	EGR1 CD4 T cells	EEF1B2
RPS231	4.47816652492157e-96	0.404530076572005	0.995	0.948	1.6273657151565e-91	EGR1 CD4 T cells	RPS23
RPS31	2.79051328969135e-95	0.37575535163079	0.993	0.95	1.01407252947384e-90	EGR1 CD4 T cells	RPS3
RPS27A1	3.44023953280557e-92	0.356693083982018	0.992	0.943	1.25018304622154e-87	EGR1 CD4 T cells	RPS27A
RPL341	2.66058082283759e-85	0.375935539800266	0.995	0.958	9.66855071019179e-81	EGR1 CD4 T cells	RPL34
RPL181	2.13645443998483e-82	0.379108356389256	0.992	0.931	7.76387543490486e-78	EGR1 CD4 T cells	RPL18
RPL35A1	2.14804360490304e-81	0.39729059852999	0.986	0.909	7.80599046021763e-77	EGR1 CD4 T cells	RPL35A
RPS61	1.63456827151866e-80	0.394228205533004	0.985	0.907	5.94002109869881e-76	EGR1 CD4 T cells	RPS6
PPP1R15A1	2.0430523253208e-75	0.630363432406685	0.672	0.409	7.42445215021578e-71	EGR1 CD4 T cells	PPP1R15A
RPS251	2.70154864822392e-75	0.351448412804027	0.986	0.9	9.81742778764574e-71	EGR1 CD4 T cells	RPS25
RPL131	3.12474528116402e-75	0.329632041421644	0.997	0.971	1.13553243517501e-70	EGR1 CD4 T cells	RPL13
RPL221	5.28021780916218e-75	0.442235570914224	0.955	0.804	1.91883115184954e-70	EGR1 CD4 T cells	RPL22
DUSP21	2.91869841836425e-74	1.01371730384472	0.533	0.262	1.06065500523357e-69	EGR1 CD4 T cells	DUSP2
LDHB1	5.02316217861847e-74	0.412022362706621	0.852	0.622	1.82541713570995e-69	EGR1 CD4 T cells	LDHB
RPL91	1.29163185333227e-73	0.432590720088517	0.967	0.822	4.69379015500947e-69	EGR1 CD4 T cells	RPL9
RPS15A1	1.20514636009167e-71	0.32042859967747	0.997	0.971	4.37950187257313e-67	EGR1 CD4 T cells	RPS15A
EEF1G1	7.44105693847996e-70	0.42035890986405	0.915	0.723	2.70408009144362e-65	EGR1 CD4 T cells	EEF1G
RPL10A1	1.82360681043248e-68	0.435195450060288	0.964	0.819	6.62698714911162e-64	EGR1 CD4 T cells	RPL10A
RPL7A1	2.51142244030659e-68	0.332034729334967	0.989	0.917	9.12650914807413e-64	EGR1 CD4 T cells	RPL7A
ZFP361	1.02422141155891e-65	0.727600384358705	0.863	0.669	3.72202060960507e-61	EGR1 CD4 T cells	ZFP36
NACA1	1.22293211093713e-65	0.352138282760232	0.978	0.869	4.44413529114554e-61	EGR1 CD4 T cells	NACA
MALAT11	1.14631495117311e-64	0.424559486288392	1	0.992	4.1657085325631e-60	EGR1 CD4 T cells	MALAT1
RPL241	3.63694318367189e-62	0.319029529456631	0.97	0.847	1.32166515294637e-57	EGR1 CD4 T cells	RPL24
RPL71	7.37860257872165e-62	0.493035059401157	0.863	0.669	2.68138417710745e-57	EGR1 CD4 T cells	RPL7
RPL18A1	7.54882982507518e-62	0.301174110619796	0.995	0.947	2.74324475843232e-57	EGR1 CD4 T cells	RPL18A
HSP90AB11	2.26939740151059e-60	0.409425536111708	0.842	0.643	8.24699015708947e-56	EGR1 CD4 T cells	HSP90AB1
PABPC11	2.67561314204566e-59	0.282322048659983	0.913	0.726	9.72317815819395e-55	EGR1 CD4 T cells	PABPC1
RPL141	7.03071074712754e-58	0.293431775176979	0.991	0.936	2.55496028550615e-53	EGR1 CD4 T cells	RPL14
RPL33	7.49330630110818e-58	0.300114774440679	0.982	0.882	2.72306750982271e-53	EGR1 CD4 T cells	RPL3
RPL23A1	2.63875474044617e-55	0.288840531270024	0.954	0.821	9.58923472678138e-51	EGR1 CD4 T cells	RPL23A
GAS51	3.3804529745609e-55	0.562708015647958	0.69	0.448	1.22845661095543e-50	EGR1 CD4 T cells	GAS5
TUBA1A	4.3193018421465e-55	0.700621587820225	0.547	0.31	1.56963428943604e-50	EGR1 CD4 T cells	TUBA1A
H3F3B	1.26831691479557e-54	0.527314549632034	0.96	0.856	4.60906366836712e-50	EGR1 CD4 T cells	H3F3B
RACK11	4.26249317068838e-54	0.317628417678288	0.973	0.871	1.54899001822816e-49	EGR1 CD4 T cells	RACK1
RPSA1	8.86415488780945e-54	0.329904530183919	0.963	0.84	3.22123388622995e-49	EGR1 CD4 T cells	RPSA
RPL81	3.48976696258603e-53	0.2744352103849	0.987	0.917	1.26818131420376e-48	EGR1 CD4 T cells	RPL8
RPL391	9.8916203292255e-53	0.280213628117232	0.993	0.946	3.59461482764055e-48	EGR1 CD4 T cells	RPL39
GADD45B	1.39522580972112e-51	0.680685227403467	0.462	0.232	5.07025059252653e-47	EGR1 CD4 T cells	GADD45B
BTG1	1.68150559849469e-51	0.412353350811396	0.935	0.777	6.11059134492969e-47	EGR1 CD4 T cells	BTG1
C12orf57	4.28041556356219e-51	0.473658435409695	0.754	0.534	1.5555030157985e-46	EGR1 CD4 T cells	C12orf57
SNHG291	6.51227242119688e-50	0.414822508084932	0.809	0.596	2.36655979786295e-45	EGR1 CD4 T cells	SNHG29
RPLP21	1.8408943155913e-48	0.312874401643961	0.984	0.914	6.68980994285879e-44	EGR1 CD4 T cells	RPLP2
TCF7	3.11767446886381e-47	0.514811154458532	0.591	0.357	1.13296290198511e-42	EGR1 CD4 T cells	TCF7
NFKBIA1	2.20301762696588e-46	0.586699094937762	0.842	0.655	8.005766056394e-42	EGR1 CD4 T cells	NFKBIA
PNRC1	7.97024027003734e-46	0.307083982611659	0.875	0.705	2.89638531413157e-41	EGR1 CD4 T cells	PNRC1
RPL31	3.86227511816211e-45	0.324151528358545	0.881	0.71	1.40355077794011e-40	EGR1 CD4 T cells	RPL31
RPS20	8.55450433388417e-45	0.487380237469577	0.719	0.506	3.10870687493351e-40	EGR1 CD4 T cells	RPS20
AC007952.4	3.33021928985474e-44	0.741750378374697	0.24	0.072	1.21020168993321e-39	EGR1 CD4 T cells	AC007952.4
RPL171	1.00758578517656e-43	0.262763783635773	0.974	0.875	3.66156674333162e-39	EGR1 CD4 T cells	RPL17
CD481	2.35152698125413e-42	0.387638083051113	0.602	0.398	8.54544904987752e-38	EGR1 CD4 T cells	CD48
EIF1	2.47635444531044e-42	0.321084780380829	0.973	0.858	8.99907205425815e-38	EGR1 CD4 T cells	EIF1
RPL381	5.20359090530509e-42	0.261132125490728	0.896	0.733	1.89098493498787e-37	EGR1 CD4 T cells	RPL38
RPS22	2.02940174989501e-41	0.27611524640084	0.971	0.876	7.37484595911845e-37	EGR1 CD4 T cells	RPS2
SNHG5	4.71056079208187e-41	0.552747534168281	0.428	0.243	1.71181779184255e-36	EGR1 CD4 T cells	SNHG5
FAU1	4.93060206353801e-41	0.254459494644646	0.99	0.925	1.79178078988971e-36	EGR1 CD4 T cells	FAU
RPL371	8.62965411011682e-41	0.264992324641271	0.989	0.925	3.13601630361645e-36	EGR1 CD4 T cells	RPL37
NPM1	3.13926737026387e-38	0.257025670315949	0.883	0.71	1.14080976235389e-33	EGR1 CD4 T cells	NPM1
EIF3E	1.84627419046771e-37	0.359255958968942	0.634	0.443	6.70936040815964e-33	EGR1 CD4 T cells	EIF3E
CCR7	4.30863934306536e-37	0.476574910676358	0.485	0.284	1.56575953726995e-32	EGR1 CD4 T cells	CCR7
NR4A2	3.83587739123698e-36	0.607357478434109	0.353	0.166	1.39395784397552e-31	EGR1 CD4 T cells	NR4A2
NOSIP1	2.24873766300392e-35	0.449964796845301	0.638	0.42	8.17191266735624e-31	EGR1 CD4 T cells	NOSIP
RPL13A1	4.42477218247328e-35	0.307422960154746	0.942	0.828	1.60796221111079e-30	EGR1 CD4 T cells	RPL13A
CHMP1B	6.61400675322714e-35	0.529429681850383	0.241	0.108	2.40353005412274e-30	EGR1 CD4 T cells	CHMP1B
LEF1	9.76656214175895e-35	0.436800830203627	0.47	0.285	3.5491686823152e-30	EGR1 CD4 T cells	LEF1
TSC22D3	1.05287308532418e-34	0.275177517273983	0.855	0.695	3.82614079206808e-30	EGR1 CD4 T cells	TSC22D3
NFKBIZ	2.24370373144974e-34	0.46900882325639	0.453	0.27	8.15361936008836e-30	EGR1 CD4 T cells	NFKBIZ
HSPA81	2.24724093720186e-34	0.288595546466663	0.854	0.703	8.16647356579157e-30	EGR1 CD4 T cells	HSPA8
DDIT3	5.75772095017546e-34	0.639016945812161	0.203	0.067	2.09235579329376e-29	EGR1 CD4 T cells	DDIT3
AL499604.1	3.54328752450338e-31	0.568024463802194	0.204	0.071	1.28763068640453e-26	EGR1 CD4 T cells	AL499604.1
SELL	5.02643517709179e-31	0.264816559450725	0.599	0.414	1.82660654335516e-26	EGR1 CD4 T cells	SELL
TOMM71	5.09549172244574e-31	0.279531093367182	0.831	0.66	1.85170169193678e-26	EGR1 CD4 T cells	TOMM7
SRSF7	6.20713911993742e-31	0.421583230262365	0.623	0.439	2.25567435618526e-26	EGR1 CD4 T cells	SRSF7
SNHG81	8.79561705217802e-31	0.326997301781922	0.501	0.345	3.19632723676149e-26	EGR1 CD4 T cells	SNHG8
EIF3H	4.0894738579278e-30	0.258344741300506	0.639	0.466	1.48611479997096e-25	EGR1 CD4 T cells	EIF3H
ILF3-DT	7.09542223511049e-30	0.409539208818289	0.223	0.112	2.57847644023915e-25	EGR1 CD4 T cells	ILF3-DT
CCNL1	3.71522434916314e-29	0.474015602713808	0.562	0.375	1.35011252848589e-24	EGR1 CD4 T cells	CCNL1
SERTAD1	3.86227236700731e-29	0.488849357226955	0.201	0.079	1.40354977817046e-24	EGR1 CD4 T cells	SERTAD1
KLF21	6.86702735134195e-29	0.28795568014476	0.622	0.468	2.49547773947766e-24	EGR1 CD4 T cells	KLF2
CXCR41	7.41842569261266e-29	0.325904047060972	0.703	0.532	2.69585589669544e-24	EGR1 CD4 T cells	CXCR4
SBDS	7.26795513458762e-26	0.367955420779172	0.448	0.29	2.64117489590914e-21	EGR1 CD4 T cells	SBDS
YPEL5	5.69555113299983e-25	0.462874710354734	0.459	0.287	2.06976328173214e-20	EGR1 CD4 T cells	YPEL5
NOP531	1.49094179994417e-24	0.276674481458672	0.659	0.491	5.41808250099711e-20	EGR1 CD4 T cells	NOP53
IFRD1	1.5101037654943e-24	0.409680393897694	0.228	0.118	5.48771708380629e-20	EGR1 CD4 T cells	IFRD1
MAL1	1.66130590995371e-24	0.358336141712132	0.476	0.303	6.0371856767718e-20	EGR1 CD4 T cells	MAL
FOXP1	2.1980044057391e-24	0.350919074431286	0.509	0.339	7.98754801045587e-20	EGR1 CD4 T cells	FOXP1
PIK3IP1	6.34331016151012e-24	0.287607587172999	0.505	0.349	2.30515891269278e-19	EGR1 CD4 T cells	PIK3IP1
AREG1	6.69309206830801e-24	0.439208774108108	0.267	0.139	2.43226965762313e-19	EGR1 CD4 T cells	AREG
PLAC8	8.37257148798543e-24	0.325237065243345	0.271	0.159	3.04259247873391e-19	EGR1 CD4 T cells	PLAC8
SLC2A3	2.40204520116548e-21	0.377253383655828	0.554	0.37	8.72903226103536e-17	EGR1 CD4 T cells	SLC2A3
RGCC	4.52307382359586e-21	0.474416237787508	0.355	0.219	1.64368502749473e-16	EGR1 CD4 T cells	RGCC
EIF3L1	8.0452834403878e-20	0.251295922186212	0.525	0.388	2.92365600223692e-15	EGR1 CD4 T cells	EIF3L
SF1	1.89278950346217e-19	0.281247589748399	0.615	0.475	6.87839705558153e-15	EGR1 CD4 T cells	SF1
TSPYL2	2.43769829039061e-19	0.410734237783144	0.299	0.158	8.85859558727949e-15	EGR1 CD4 T cells	TSPYL2
RPS26	3.24667417623077e-19	0.381600764556984	0.935	0.894	1.17984139564226e-14	EGR1 CD4 T cells	RPS26
TAGAP	6.57864669091297e-19	0.273568788990981	0.325	0.22	2.39068020747777e-14	EGR1 CD4 T cells	TAGAP
RPS10	1.97976588460338e-18	0.285934273365052	0.21	0.118	7.19446922464868e-14	EGR1 CD4 T cells	RPS10
HSPH1	4.90627806302211e-18	0.453526711764559	0.228	0.116	1.78294144810223e-13	EGR1 CD4 T cells	HSPH1
CYCS	5.49027529630625e-18	0.35886292885115	0.346	0.218	1.99516604267769e-13	EGR1 CD4 T cells	CYCS
EIF4A2	9.2796179708838e-18	0.260718650001353	0.448	0.323	3.37221317061917e-13	EGR1 CD4 T cells	EIF4A2
MGAT4A	2.0394379272426e-17	0.25647259991883	0.43	0.293	7.4113174275996e-13	EGR1 CD4 T cells	MGAT4A
FUS	2.38105511931401e-17	0.313730977884838	0.589	0.418	8.65275430358712e-13	EGR1 CD4 T cells	FUS
CITED21	9.23657844356531e-17	0.328836203527278	0.328	0.22	3.35657260639163e-12	EGR1 CD4 T cells	CITED2
CHD2	5.54588326218806e-16	0.272708260607376	0.313	0.205	2.01537397747914e-11	EGR1 CD4 T cells	CHD2
PRKCQ-AS1	7.17734099530614e-16	0.307840504778993	0.366	0.247	2.60824571769425e-11	EGR1 CD4 T cells	PRKCQ-AS1
CCNH	8.88734701072603e-16	0.293570988782662	0.345	0.235	3.22966190369784e-11	EGR1 CD4 T cells	CCNH
MYC	9.40236941056418e-16	0.298779203425961	0.307	0.199	3.41682104379902e-11	EGR1 CD4 T cells	MYC
CAMK4	1.21474623849747e-15	0.332879072565616	0.356	0.232	4.41438783069982e-11	EGR1 CD4 T cells	CAMK4
SNHG1	1.81583253379859e-15	0.369923482350136	0.241	0.14	6.59873542782408e-11	EGR1 CD4 T cells	SNHG1
LINC00861	2.55207014782281e-15	0.27129584143	0.361	0.236	9.27422291718811e-11	EGR1 CD4 T cells	LINC00861
SH3YL1	2.59482348006858e-14	0.286139153572453	0.202	0.116	9.4295885265692e-10	EGR1 CD4 T cells	SH3YL1
ABLIM1	3.29897049978376e-14	0.353823175404926	0.332	0.211	1.19884587962142e-09	EGR1 CD4 T cells	ABLIM1
EIF2S3	3.87864888893221e-14	0.271577821043819	0.419	0.286	1.40950100623797e-09	EGR1 CD4 T cells	EIF2S3
ARL4A	1.84002346142272e-12	0.271777639672676	0.219	0.134	6.68664525881016e-08	EGR1 CD4 T cells	ARL4A
TRABD2A	3.7890951768835e-12	0.289174869450587	0.2	0.119	1.37695718727946e-07	EGR1 CD4 T cells	TRABD2A
SOCS3	1.21232664180777e-11	0.297511140825757	0.371	0.26	4.40559501632945e-07	EGR1 CD4 T cells	SOCS3
SATB1	2.78163772267958e-11	0.260611349772514	0.22	0.142	1.01084714842176e-06	EGR1 CD4 T cells	SATB1
YME1L1	6.78952214494155e-10	0.257395106066413	0.318	0.207	2.46731234747176e-05	EGR1 CD4 T cells	YME1L1
OXNAD1	1.37112797225696e-09	0.279459444154963	0.317	0.212	4.9826790511818e-05	EGR1 CD4 T cells	OXNAD1
ANXA13	3.39132801226778e-92	0.935804836068985	0.684	0.463	1.23240859965811e-87	Effector CD4 T cells	ANXA1
CRIP12	4.09764108933723e-74	0.967189510795725	0.904	0.746	1.48908277186515e-69	Effector CD4 T cells	CRIP1
ZFP36L21	3.71408533583008e-52	0.525461043966936	0.824	0.667	1.34969861104065e-47	Effector CD4 T cells	ZFP36L2
S100A112	9.77858153112415e-49	0.451703262896158	0.7	0.499	3.55353652841051e-44	Effector CD4 T cells	S100A11
SH3BGRL33	2.30190916238872e-47	0.461449444868522	0.945	0.842	8.3651378961206e-43	Effector CD4 T cells	SH3BGRL3
VIM2	1.25174051630075e-45	0.533887006187505	0.944	0.881	4.54882503623694e-41	Effector CD4 T cells	VIM
TMSB4X2	4.35687387285355e-45	0.354679560693553	0.996	0.985	1.58328796539498e-40	Effector CD4 T cells	TMSB4X
HLA-B2	4.33563143019932e-43	0.406205227896606	0.983	0.936	1.57556846173443e-38	Effector CD4 T cells	HLA-B
KLF6	1.10481607993484e-39	0.465254194523989	0.8	0.658	4.0149016344832e-35	Effector CD4 T cells	KLF6
CCL52	4.35877538136539e-39	0.810158839960787	0.412	0.216	1.58397897358818e-34	Effector CD4 T cells	CCL5
S100A102	7.66904546667912e-39	0.463457889712693	0.864	0.718	2.78693112259119e-34	Effector CD4 T cells	S100A10
HLA-A2	4.68711559706152e-36	0.268717282374152	0.981	0.925	1.70329780797216e-31	Effector CD4 T cells	HLA-A
IFITM11	4.74081624517821e-35	0.456580861994435	0.907	0.807	1.72281262349776e-30	Effector CD4 T cells	IFITM1
TAGLN22	1.44836124079877e-33	0.5169093947461	0.777	0.617	5.26334474906272e-29	Effector CD4 T cells	TAGLN2
S100A62	2.00824837612503e-32	0.425896492345894	0.88	0.774	7.29797459883836e-28	Effector CD4 T cells	S100A6
CXCR31	5.85867086216911e-31	0.705542148226373	0.262	0.103	2.12904099131225e-26	Effector CD4 T cells	CXCR3
TGFB12	1.13401975090932e-29	0.576889165449077	0.431	0.3	4.12102777480446e-25	Effector CD4 T cells	TGFB1
CD993	1.60265956575986e-29	0.310915098031345	0.684	0.518	5.82406486197135e-25	Effector CD4 T cells	CD99
AHNAK3	2.21000623248905e-29	0.429750661089484	0.614	0.441	8.03116264886522e-25	Effector CD4 T cells	AHNAK
IFITM21	2.399992558656e-29	0.328288197521986	0.762	0.62	8.72157295815591e-25	Effector CD4 T cells	IFITM2
CYBA2	1.67853763851055e-27	0.478523533061974	0.731	0.57	6.09980577834733e-23	Effector CD4 T cells	CYBA
FXYD51	4.3832140925402e-27	0.294417522953323	0.88	0.786	1.59286000122911e-22	Effector CD4 T cells	FXYD5
PLP22	4.57585690316021e-27	0.467898136197564	0.527	0.373	1.66286639860842e-22	Effector CD4 T cells	PLP2
HLA-C2	1.60935274471914e-26	0.276063704469821	0.966	0.898	5.84838787430936e-22	Effector CD4 T cells	HLA-C
MIF1	3.65900332354751e-26	0.393982704734856	0.84	0.709	1.32968180777717e-21	Effector CD4 T cells	MIF
JUND2	3.69073514603087e-25	0.546351906577691	0.564	0.42	1.34121315206762e-20	Effector CD4 T cells	JUND
ALOX5AP1	4.91120953569675e-25	0.502012196899871	0.466	0.29	1.7847335452722e-20	Effector CD4 T cells	ALOX5AP
IL7R1	8.67698707465234e-25	0.340996330938804	0.781	0.676	3.15321710292866e-20	Effector CD4 T cells	IL7R
COTL11	6.75751612307349e-23	0.46517477756706	0.495	0.348	2.4556813591249e-18	Effector CD4 T cells	COTL1
CLIC13	2.24138847006713e-22	0.260097267665772	0.633	0.486	8.14520570022394e-18	Effector CD4 T cells	CLIC1
EMP33	4.93409239165317e-22	0.381184404048236	0.735	0.6	1.79304917512676e-17	Effector CD4 T cells	EMP3
TRADD2	1.58334340162893e-21	0.465257125434866	0.3	0.192	5.75386992151952e-17	Effector CD4 T cells	TRADD
ANXA22	1.9267629219237e-21	0.400999514314931	0.431	0.268	7.00185645827072e-17	Effector CD4 T cells	ANXA2
CALM12	7.03655266784287e-21	0.290486872060722	0.863	0.755	2.5570832394941e-16	Effector CD4 T cells	CALM1
YWHAB2	8.89042196569956e-19	0.258626833493147	0.709	0.593	3.23077934233522e-14	Effector CD4 T cells	YWHAB
LMNA1	1.16942124364886e-18	0.549517160198484	0.3	0.174	4.24967679941996e-14	Effector CD4 T cells	LMNA
CD441	1.54324283684455e-18	0.426374301786028	0.63	0.491	5.60814446909309e-14	Effector CD4 T cells	CD44
BHLHE402	3.16364301765636e-18	0.304594830543589	0.254	0.159	1.14966787261632e-13	Effector CD4 T cells	BHLHE40
NFKBIA2	7.73779362158722e-18	0.33649690569005	0.758	0.653	2.8119142020848e-13	Effector CD4 T cells	NFKBIA
LY6E2	1.47761865328217e-17	0.334993415176635	0.623	0.502	5.3696661860274e-13	Effector CD4 T cells	LY6E
RGCC1	2.32303868544322e-17	0.43873291829711	0.314	0.215	8.44192258290065e-13	Effector CD4 T cells	RGCC
GZMA2	6.65336204052561e-17	0.43431439717401	0.287	0.166	2.41783176552701e-12	Effector CD4 T cells	GZMA
S100A43	1.26567164059649e-16	0.361595591408357	0.88	0.79	4.59945074192766e-12	Effector CD4 T cells	S100A4
KLRB13	3.20099223520823e-16	0.606431381140852	0.298	0.181	1.16324057827467e-11	Effector CD4 T cells	KLRB1
ZFP362	3.84630183483656e-16	0.353952684666061	0.756	0.668	1.39774608677961e-11	Effector CD4 T cells	ZFP36
C4orf481	4.19197977743147e-16	0.336994388318952	0.291	0.203	1.5233654511186e-11	Effector CD4 T cells	C4orf48
CIB11	2.09533228308131e-15	0.391539003787632	0.466	0.352	7.61443751671747e-11	Effector CD4 T cells	CIB1
ISG201	5.9745868818692e-15	0.405871473218253	0.518	0.385	2.17116487287127e-10	Effector CD4 T cells	ISG20
GNAS1	6.30627322331962e-15	0.369274000695034	0.508	0.408	2.29169968935435e-10	Effector CD4 T cells	GNAS
EZR2	7.48792071435849e-15	0.356095497732716	0.51	0.375	2.72111038759787e-10	Effector CD4 T cells	EZR
EML41	1.76039538595659e-14	0.387091475795939	0.511	0.388	6.39727683256623e-10	Effector CD4 T cells	EML4
RABAC12	2.09521215460581e-14	0.372483336347997	0.409	0.309	7.61400096983753e-10	Effector CD4 T cells	RABAC1
MYL12B3	6.93227175980074e-14	0.273445621339972	0.673	0.562	2.51918755751159e-09	Effector CD4 T cells	MYL12B
LGALS12	1.29587111569421e-13	0.290396961615393	0.494	0.372	4.70919563443276e-09	Effector CD4 T cells	LGALS1
ISG152	3.49659933834655e-13	0.435592603689518	0.3	0.198	1.27066419955514e-08	Effector CD4 T cells	ISG15
ITGB13	1.22603055196095e-12	0.29667460074399	0.48	0.359	4.45539502582611e-08	Effector CD4 T cells	ITGB1
TSC22D31	2.42859560682129e-12	0.297440019365361	0.8	0.692	8.82551643518859e-08	Effector CD4 T cells	TSC22D3
DUSP22	3.38006930013678e-12	0.504340713092231	0.369	0.263	1.22831718366971e-07	Effector CD4 T cells	DUSP2
PLEC1	3.88297489417001e-12	0.348386891819496	0.2	0.133	1.41107307654138e-07	Effector CD4 T cells	PLEC
CXCR42	4.71979158906168e-12	0.300083307505697	0.629	0.53	1.71517226346501e-07	Effector CD4 T cells	CXCR4
MYADM	4.806081850923e-12	0.395063108421678	0.275	0.181	1.74653014462542e-07	Effector CD4 T cells	MYADM
STK17A1	6.44231839652046e-12	0.324073601853263	0.403	0.311	2.34113850529554e-07	Effector CD4 T cells	STK17A
UPP1	1.36353486495987e-11	0.291322299561608	0.288	0.22	4.95508569926416e-07	Effector CD4 T cells	UPP1
CD54	1.55182274224945e-11	0.26470948243782	0.28	0.219	5.63932384533448e-07	Effector CD4 T cells	CD5
FLT3LG1	1.97481083688972e-11	0.29038603405271	0.383	0.312	7.17646258125724e-07	Effector CD4 T cells	FLT3LG
KLF22	5.55356658812395e-11	0.290871110519194	0.553	0.466	2.01816609812424e-06	Effector CD4 T cells	KLF2
FYN2	9.52316491824281e-11	0.391109659887174	0.379	0.284	3.46071813128944e-06	Effector CD4 T cells	FYN
S1PR41	1.15389606998065e-10	0.397189650435955	0.256	0.18	4.19325831830967e-06	Effector CD4 T cells	S1PR4
CD812	1.59931153372546e-10	0.36030190314959	0.271	0.2	5.81189811355834e-06	Effector CD4 T cells	CD81
OCIAD21	1.60128970076151e-10	0.373869553744253	0.336	0.249	5.81908677256733e-06	Effector CD4 T cells	OCIAD2
FTH12	1.73391954634878e-10	0.333006978160271	0.982	0.962	6.30106363143147e-06	Effector CD4 T cells	FTH1
TUBB4B	3.4917209449741e-10	0.316165522926325	0.207	0.13	1.26889139140359e-05	Effector CD4 T cells	TUBB4B
CSRNP1	5.57507670612594e-10	0.292229539816642	0.206	0.142	2.02598287500617e-05	Effector CD4 T cells	CSRNP1
PAXX1	7.95703525860718e-10	0.299422046767654	0.298	0.227	2.89158661297785e-05	Effector CD4 T cells	PAXX
MZT2A1	3.75458979692025e-09	0.307677633344283	0.244	0.194	0.000136441793220082	Effector CD4 T cells	MZT2A
CD62	8.05955786532358e-09	0.319139830763675	0.349	0.271	0.000292884332825859	Effector CD4 T cells	CD6
YPEL31	1.39959400277398e-08	0.375190292030901	0.329	0.258	0.000508612460608065	Effector CD4 T cells	YPEL3
ADGRE52	1.40339346631488e-08	0.326695901340452	0.305	0.233	0.000509993185658826	Effector CD4 T cells	ADGRE5
GUK12	2.08431117113533e-08	0.257800981034816	0.482	0.389	0.000757438679590579	Effector CD4 T cells	GUK1
CMTM71	2.7252111117107e-08	0.284990882725428	0.23	0.176	0.000990341717995669	Effector CD4 T cells	CMTM7
CKLF2	2.82797113344565e-08	0.349093214391391	0.37	0.257	0.00102768470989415	Effector CD4 T cells	CKLF
TRABD	3.6241623695979e-08	0.261410922959827	0.232	0.181	0.00131702060511188	Effector CD4 T cells	TRABD
SH2D2A1	3.63503505069336e-08	0.29885032471669	0.237	0.152	0.00132097173742197	Effector CD4 T cells	SH2D2A
HEBP2	4.30464433015926e-08	0.303211813963638	0.214	0.16	0.00156430774957987	Effector CD4 T cells	HEBP2
FMNL11	7.84994424659591e-08	0.307333324606699	0.2	0.148	0.00285266973921296	Effector CD4 T cells	FMNL1
CDKN2D	8.34568882427384e-08	0.30741204415451	0.237	0.173	0.00303282331874111	Effector CD4 T cells	CDKN2D
MZT2B1	9.22782085238976e-08	0.272165085024465	0.376	0.315	0.00335339009775844	Effector CD4 T cells	MZT2B
LINC015781	1.26524362545307e-07	0.287824771732743	0.431	0.361	0.00459789533489646	Effector CD4 T cells	LINC01578
KRTCAP21	2.14675216974406e-07	0.264082670770961	0.49	0.406	0.0078012973848499	Effector CD4 T cells	KRTCAP2
FLNA2	2.29658030834365e-07	0.262575249861528	0.392	0.304	0.00834577284052082	Effector CD4 T cells	FLNA
AQP31	2.39293453993561e-07	0.314139783250733	0.276	0.211	0.00869592411812599	Effector CD4 T cells	AQP3
RAC11	2.78459010817462e-07	0.277775423839363	0.232	0.179	0.0101192004531066	Effector CD4 T cells	RAC1
R3HDM4	3.07321042665962e-07	0.264889524323933	0.289	0.225	0.011168046690481	Effector CD4 T cells	R3HDM4
ARL4C1	3.1078022974863e-06	0.298595841577025	0.444	0.359	0.112937535490652	Effector CD4 T cells	ARL4C
GNAI21	4.73348727617404e-06	0.263159868241374	0.38	0.315	0.172014927616165	Effector CD4 T cells	GNAI2
TXNL4A1	4.85850740454261e-06	0.297663995445981	0.218	0.168	0.176558159081078	Effector CD4 T cells	TXNL4A
CORO1B1	5.28014774512601e-06	0.264457782880157	0.379	0.3	0.191880569057879	Effector CD4 T cells	CORO1B
CDV31	2.54158012178832e-05	0.258767810701601	0.219	0.172	0.923610216257874	Effector CD4 T cells	CDV3
ARID5A1	8.29087218880071e-05	0.309799534524409	0.243	0.18	1	Effector CD4 T cells	ARID5A
GNB21	0.00063592899574306	0.2526531366245	0.306	0.239	1	Effector CD4 T cells	GNB2
MT-ND51	1.1552889546465e-253	1.68892481970893	0.658	0.672	4.19832006118536e-249	Humanin_Mitochondrial_CD4_TCells	MT-ND5
MT-ATP61	2.70535685409111e-251	1.96506859742125	0.745	0.769	9.83126680776709e-247	Humanin_Mitochondrial_CD4_TCells	MT-ATP6
MT-ND41	1.16187241121107e-247	2.02961533544045	0.714	0.721	4.22224434234104e-243	Humanin_Mitochondrial_CD4_TCells	MT-ND4
MT-ND11	1.09945471750024e-241	1.81701233479538	0.703	0.719	3.99541844339588e-237	Humanin_Mitochondrial_CD4_TCells	MT-ND1
MT-ND21	5.05270669329747e-225	1.84351854700243	0.707	0.711	1.8361536123443e-220	Humanin_Mitochondrial_CD4_TCells	MT-ND2
MT-CO31	2.91814312735602e-206	1.99030072234087	0.777	0.825	1.06045321248118e-201	Humanin_Mitochondrial_CD4_TCells	MT-CO3
MT-ND4L1	8.70994686551461e-197	1.59203426220688	0.707	0.735	3.16519469092801e-192	Humanin_Mitochondrial_CD4_TCells	MT-ND4L
MT-CYB1	2.62110732290749e-179	1.74966102810193	0.781	0.825	9.52510401144582e-175	Humanin_Mitochondrial_CD4_TCells	MT-CYB
MT-ND31	7.83470017945362e-166	1.49659781789938	0.764	0.751	2.84713004521345e-161	Humanin_Mitochondrial_CD4_TCells	MT-ND3
MTRNR2L12	2.95545229824969e-153	1.78032170387845	0.682	0.665	1.07401136518394e-148	Humanin_Mitochondrial_CD4_TCells	MTRNR2L12
MT-CO21	2.86523345947294e-149	1.8256535526368	0.874	0.883	1.04122583917247e-144	Humanin_Mitochondrial_CD4_TCells	MT-CO2
MT-CO11	2.83660098582269e-147	2.02812088264404	0.872	0.904	1.03082079824797e-142	Humanin_Mitochondrial_CD4_TCells	MT-CO1
MTRNR2L8	1.00719081572456e-122	1.71588120988585	0.547	0.407	3.66013142434307e-118	Humanin_Mitochondrial_CD4_TCells	MTRNR2L8
MT-ATP82	2.66968936278648e-110	1.1702519067932	0.475	0.526	9.70165114436606e-106	Humanin_Mitochondrial_CD4_TCells	MT-ATP8
MT-ND61	2.01637290958319e-106	1.57765812000894	0.293	0.24	7.3274991534253e-102	Humanin_Mitochondrial_CD4_TCells	MT-ND6
MTRNR2L1	2.46448463940385e-84	1.65515753128328	0.243	0.151	8.95593717959357e-80	Humanin_Mitochondrial_CD4_TCells	MTRNR2L1
CST31	5.70390782206601e-74	0.86779256077984	0.457	0.403	2.07280010253879e-69	Humanin_Mitochondrial_CD4_TCells	CST3
HLA-DPA11	1.17986338860615e-62	0.537822485945196	0.38	0.422	4.28762355419475e-58	Humanin_Mitochondrial_CD4_TCells	HLA-DPA1
HLA-DRA1	1.53894339825165e-62	0.673670413842307	0.405	0.396	5.59252030924648e-58	Humanin_Mitochondrial_CD4_TCells	HLA-DRA
HLA-DRB51	3.20865333744404e-57	0.60501926938086	0.319	0.325	1.16602462282716e-52	Humanin_Mitochondrial_CD4_TCells	HLA-DRB5
HLA-DPB11	5.40551430027902e-48	0.553882534342681	0.34	0.367	1.96436389672139e-43	Humanin_Mitochondrial_CD4_TCells	HLA-DPB1
CD3D1	3.96404547784977e-45	0.374760318856948	1	1	1.44053412665061e-40	Humanin_Mitochondrial_CD4_TCells	CD3D
HLA-DRB12	7.25678476206222e-45	0.339904161625699	0.256	0.308	2.63711558253341e-40	Humanin_Mitochondrial_CD4_TCells	HLA-DRB1
FTL1	9.92825947476002e-44	0.303377397956399	0.821	0.893	3.60792949312779e-39	Humanin_Mitochondrial_CD4_TCells	FTL
IFI301	1.7047752949036e-42	0.866862890838938	0.27	0.211	6.19515342167967e-38	Humanin_Mitochondrial_CD4_TCells	IFI30
PSAP1	3.89814814600144e-36	0.280299535138207	0.262	0.345	1.41658703625692e-31	Humanin_Mitochondrial_CD4_TCells	PSAP
NEAT11	5.00980871591028e-36	0.46789684220029	0.272	0.396	1.8205644873618e-31	Humanin_Mitochondrial_CD4_TCells	NEAT1
LYZ1	1.93882450908669e-25	0.751149633824817	0.236	0.19	7.04568826602102e-21	Humanin_Mitochondrial_CD4_TCells	LYZ
CD741	7.48438676440925e-25	0.477411755497428	0.794	0.819	2.71982615018632e-20	Humanin_Mitochondrial_CD4_TCells	CD74
HIST1H1E1	7.72204087061416e-24	0.255826399314234	0.297	0.363	2.80618965238119e-19	Humanin_Mitochondrial_CD4_TCells	HIST1H1E
HIST1H1D1	3.80960269957923e-19	0.332617937300263	0.191	0.225	1.38440962102709e-14	Humanin_Mitochondrial_CD4_TCells	HIST1H1D
RPS132	3.13291539740454e-171	0.616779166761518	0.926	0.943	1.13850145541681e-166	Naive CD4 T cells	RPS13
RPS3A2	3.3134489625782e-136	0.616193905422844	0.939	0.944	1.20410735300092e-131	Naive CD4 T cells	RPS3A
RPS232	1.00030350538721e-134	0.516643032138324	0.937	0.956	3.63510293857712e-130	Naive CD4 T cells	RPS23
RPL322	6.36705141710547e-129	0.567713185674507	0.956	0.968	2.31378648497613e-124	Naive CD4 T cells	RPL32
RPS52	5.90525316397333e-125	0.523435424109234	0.858	0.885	2.14596899978791e-120	Naive CD4 T cells	RPS5
RPL52	7.88469466019995e-125	0.573087661092712	0.878	0.887	2.86529803951666e-120	Naive CD4 T cells	RPL5
RPS82	2.47384519212567e-119	0.52502261749219	0.967	0.975	8.98995342818467e-115	Naive CD4 T cells	RPS8
RPL292	7.34950986191317e-119	0.469595491802099	0.908	0.927	2.67081188381924e-114	Naive CD4 T cells	RPL29
EEF1B22	1.59900893753675e-116	0.62274095750894	0.794	0.777	5.81079847900856e-112	Naive CD4 T cells	EEF1B2
RPL35A2	2.88696745575976e-116	0.491816465241934	0.901	0.917	1.0491239734231e-111	Naive CD4 T cells	RPL35A
RPS122	4.98831712058767e-116	0.539647382326114	0.983	0.985	1.81275444162156e-111	Naive CD4 T cells	RPS12
RPL302	1.38781318577423e-108	0.524161695842993	0.958	0.97	5.04331311710356e-104	Naive CD4 T cells	RPL30
RPL112	5.11328666610558e-107	0.473574443987795	0.955	0.97	1.85816837446277e-102	Naive CD4 T cells	RPL11
RPL92	8.90844847363236e-105	0.524051476528603	0.817	0.832	3.237330175318e-100	Naive CD4 T cells	RPL9
RPS252	1.2371461317879e-101	0.434772322032777	0.883	0.912	4.49578904291723e-97	Naive CD4 T cells	RPS25
RPL342	6.9799567422481e-100	0.456619665965584	0.95	0.964	2.53651628013296e-95	Naive CD4 T cells	RPL34
RPL192	1.95908714716395e-99	0.451895079596778	0.943	0.962	7.1193226927938e-95	Naive CD4 T cells	RPL19
RPS62	6.03921900501566e-96	0.452568448346216	0.892	0.919	2.19465218642269e-91	Naive CD4 T cells	RPS6
RPL182	7.69488620260264e-95	0.447836871106475	0.919	0.941	2.7963216460258e-90	Naive CD4 T cells	RPL18
RPL372	4.96436100694384e-94	0.382150718640791	0.912	0.935	1.80404878992339e-89	Naive CD4 T cells	RPL37
RPL222	2.54821548191281e-89	0.544909231563399	0.814	0.809	9.26021506127117e-85	Naive CD4 T cells	RPL22
NACA2	1.60262909911364e-88	0.411281940614637	0.85	0.885	5.82395414617898e-84	Naive CD4 T cells	NACA
RPL142	5.47388162624909e-88	0.368882167433371	0.92	0.946	1.98920858297892e-83	Naive CD4 T cells	RPL14
RPL392	6.6720100450729e-87	0.441038880048163	0.936	0.954	2.42460845037949e-82	Naive CD4 T cells	RPL39
RPS71	1.58541640843415e-85	0.35217703093007	0.907	0.933	5.76140322824969e-81	Naive CD4 T cells	RPS7
RPS32	5.75958273908414e-84	0.388497076615817	0.94	0.957	2.09303236738318e-79	Naive CD4 T cells	RPS3
EEF1A12	7.06864201136957e-84	0.411852814741946	0.993	0.993	2.5687445069317e-79	Naive CD4 T cells	EEF1A1
RPS142	1.02347328725793e-83	0.447821822094298	0.947	0.961	3.71930192589532e-79	Naive CD4 T cells	RPS14
RPL7A2	3.48790665363334e-83	0.390334120978167	0.903	0.928	1.26750527793036e-78	Naive CD4 T cells	RPL7A
RPL102	2.61026814724913e-81	0.409028546004509	0.989	0.991	9.48571444710335e-77	Naive CD4 T cells	RPL10
RPL242	2.85400850274795e-81	0.382999377888924	0.828	0.862	1.03714668989861e-76	Naive CD4 T cells	RPL24
RPS27A2	3.08402470317116e-81	0.422694051863481	0.929	0.953	1.1207345771324e-76	Naive CD4 T cells	RPS27A
RPL61	8.03043736474788e-80	0.405177925151763	0.893	0.91	2.91826093834938e-75	Naive CD4 T cells	RPL6
RPS211	4.0856057859152e-78	0.347579375039396	0.876	0.913	1.48470914260158e-73	Naive CD4 T cells	RPS21
RPL18A2	1.78870275485212e-77	0.360819938350066	0.935	0.955	6.50014581113259e-73	Naive CD4 T cells	RPL18A
RPLP22	6.46996394964791e-77	0.398080348489176	0.904	0.923	2.35118489930205e-72	Naive CD4 T cells	RPLP2
RPL310	1.06797238931127e-75	0.345174966554567	0.857	0.9	3.88101166275716e-71	Naive CD4 T cells	RPL3
RPL10A2	1.06799431509935e-73	0.444290523983059	0.816	0.828	3.88109134107103e-69	Naive CD4 T cells	RPL10A
RPL132	3.19233072549022e-72	0.378233037766591	0.963	0.976	1.16009298564315e-67	Naive CD4 T cells	RPL13
RPS15A2	1.70194803119215e-71	0.383142006267801	0.965	0.975	6.18487914535229e-67	Naive CD4 T cells	RPS15A
RPL82	4.74904755012064e-71	0.333090910053393	0.898	0.93	1.72580387971384e-66	Naive CD4 T cells	RPL8
RPS24	1.03418060301982e-70	0.347697522670448	0.915	0.939	3.75821231137402e-66	Naive CD4 T cells	RPS24
FAU2	5.64781910372038e-69	0.292128657320651	0.905	0.939	2.05241746229199e-64	Naive CD4 T cells	FAU
RPS91	6.64786003784164e-64	0.314570640409858	0.82	0.865	2.41583233775165e-59	Naive CD4 T cells	RPS9
RPS151	1.08910965980531e-62	0.286419589525166	0.92	0.951	3.95782450373249e-58	Naive CD4 T cells	RPS15
RPS281	1.29638951352039e-62	0.343856113481708	0.934	0.959	4.7110794921331e-58	Naive CD4 T cells	RPS28
RACK12	6.26514679633315e-61	0.328417115701479	0.848	0.888	2.27675434578747e-56	Naive CD4 T cells	RACK1
RPL121	2.39999647857438e-60	0.341241144147818	0.851	0.894	8.7215872031393e-56	Naive CD4 T cells	RPL12
RPL361	5.09239672426609e-60	0.299520427994866	0.863	0.905	1.8505769695983e-55	Naive CD4 T cells	RPL36
EEF1G2	1.49998527492437e-54	0.465461363128246	0.736	0.727	5.45094648907516e-50	Naive CD4 T cells	EEF1G
RPLP01	4.74010861257252e-53	0.28297180520231	0.89	0.92	1.72255546980885e-48	Naive CD4 T cells	RPLP0
RPL261	2.82600865958805e-52	0.253780291830608	0.909	0.937	1.0269715468943e-47	Naive CD4 T cells	RPL26
RPL172	6.56970185521525e-52	0.333277087942196	0.859	0.888	2.38742965418522e-47	Naive CD4 T cells	RPL17
TPT11	4.66806735484531e-51	0.33117858675371	0.969	0.977	1.69637567675079e-46	Naive CD4 T cells	TPT1
RPL382	7.12987785848212e-48	0.421794033407874	0.745	0.737	2.5909976137724e-43	Naive CD4 T cells	RPL38
RPL411	4.01788541062859e-47	0.290059012292617	0.989	0.991	1.46009955822243e-42	Naive CD4 T cells	RPL41
RPSA2	1.47694265370897e-45	0.352613980951283	0.832	0.851	5.36720960357838e-41	Naive CD4 T cells	RPSA
RPL36A1	2.62945202687857e-44	0.348011501416199	0.805	0.817	9.55542866567671e-40	Naive CD4 T cells	RPL36A
RPS271	3.54570419538362e-44	0.309478806582911	0.944	0.965	1.28850890460241e-39	Naive CD4 T cells	RPS27
RPL211	4.17122712261791e-44	0.351913540617172	0.734	0.775	1.51582393635935e-39	Naive CD4 T cells	RPL21
RPS181	2.54514544661712e-41	0.299230459016882	0.923	0.946	9.2490585530066e-37	Naive CD4 T cells	RPS18
UBA521	1.0214755763265e-40	0.293179884225403	0.804	0.835	3.71204224437049e-36	Naive CD4 T cells	UBA52
RPL23A2	5.77998167925967e-39	0.287334505635829	0.806	0.835	2.10044534224296e-34	Naive CD4 T cells	RPL23A
RPL42	5.21357277238302e-37	0.347610374483289	0.759	0.781	1.89461234548399e-32	Naive CD4 T cells	RPL4
HLA-DPA12	8.32726283698784e-37	0.270722727477752	0.331	0.465	3.02612731496138e-32	Naive CD4 T cells	HLA-DPA1
RPL13A2	2.7984308733025e-36	0.415612875301587	0.837	0.83	1.01694977935813e-31	Naive CD4 T cells	RPL13A
RPS210	1.39850836152059e-35	0.256749741178158	0.853	0.893	5.08217938576582e-31	Naive CD4 T cells	RPS2
HLA-DPB12	8.31040477593742e-35	0.302860844072061	0.289	0.403	3.02000109557566e-30	Naive CD4 T cells	HLA-DPB1
TCF71	1.87362760400737e-34	0.732663941603797	0.473	0.314	6.80876271296279e-30	Naive CD4 T cells	TCF7
RPL311	2.70143675772953e-33	0.398199001963583	0.718	0.715	9.81702117758912e-29	Naive CD4 T cells	RPL31
RPS261	4.87172530939672e-33	0.370144750627225	0.871	0.907	1.77038497743477e-28	Naive CD4 T cells	RPS26
CCR71	2.0051865711984e-32	0.709872684635406	0.402	0.239	7.28684799973498e-28	Naive CD4 T cells	CCR7
PABPC12	1.67419118527081e-31	0.418564736562848	0.753	0.724	6.08401076727412e-27	Naive CD4 T cells	PABPC1
RPL271	3.38594470224968e-31	0.252345852232909	0.725	0.76	1.23045230479753e-26	Naive CD4 T cells	RPL27
SNHG292	1.92422481187229e-30	0.483764427269524	0.633	0.59	6.99263296634389e-26	Naive CD4 T cells	SNHG29
NPM11	3.96933531933622e-30	0.340733845665802	0.706	0.721	1.44245645504678e-25	Naive CD4 T cells	NPM1
RPL72	1.34766185886201e-29	0.496431203780761	0.702	0.664	4.89740319510453e-25	Naive CD4 T cells	RPL7
NOSIP2	3.32193266518429e-29	0.629843380922922	0.502	0.392	1.20719033052797e-24	Naive CD4 T cells	NOSIP
LDHB2	8.73984442782029e-27	0.443783922515948	0.658	0.617	3.17605946506989e-22	Naive CD4 T cells	LDHB
HLA-DRB52	9.96182816218054e-26	0.324700782500287	0.272	0.35	3.62012835413641e-21	Naive CD4 T cells	HLA-DRB5
HLA-DRA2	9.99702028665942e-26	0.470523329216214	0.361	0.414	3.63291717217203e-21	Naive CD4 T cells	HLA-DRA
PRKCQ-AS11	2.47146783112152e-24	0.636400345385631	0.33	0.213	8.98131409829559e-20	Naive CD4 T cells	PRKCQ-AS1
RPL37A	2.5674283693179e-23	0.253578935187698	0.776	0.811	9.33003469410126e-19	Naive CD4 T cells	RPL37A
TOMM72	9.05341089690868e-23	0.319263225260746	0.658	0.67	3.29000951993662e-18	Naive CD4 T cells	TOMM7
TXNIP	7.31641192564043e-22	0.323157433967893	0.743	0.711	2.65878409377773e-17	Naive CD4 T cells	TXNIP
CD3D2	2.27747358040432e-21	0.328206841984053	1	1	8.2763389911893e-17	Naive CD4 T cells	CD3D
SELL1	1.06976693321639e-19	0.5342354297635	0.505	0.38	3.88753303530835e-15	Naive CD4 T cells	SELL
CST32	1.52557337356891e-19	0.679371098088527	0.41	0.402	5.54393363954941e-15	Naive CD4 T cells	CST3
RPS11	1.74563689008992e-18	0.299085317546765	0.66	0.676	6.34364445858676e-14	Naive CD4 T cells	RPS11
PCED1B-AS1	2.61862442853133e-18	0.302736629704088	0.577	0.582	9.51608117328286e-14	Naive CD4 T cells	PCED1B-AS1
LEF11	3.04713182875603e-17	0.578299306102935	0.371	0.253	1.10732770656994e-12	Naive CD4 T cells	LEF1
MYC1	7.381932927025e-17	0.550220711027913	0.266	0.172	2.68259442568088e-12	Naive CD4 T cells	MYC
C12orf571	1.67373821640072e-16	0.378711481495587	0.563	0.532	6.08236467840023e-12	Naive CD4 T cells	C12orf57
GAS52	2.20231118171394e-16	0.506758244764013	0.507	0.433	8.00319883434845e-12	Naive CD4 T cells	GAS5
RPS17	3.09996849201689e-16	0.282676769655104	0.483	0.489	1.12652854999894e-11	Naive CD4 T cells	RPS17
NOP532	3.60861281641344e-16	0.309736297256723	0.51	0.492	1.31136989748465e-11	Naive CD4 T cells	NOP53
RPS201	1.59750237917219e-13	0.450781462135467	0.54	0.501	5.80532364591175e-09	Naive CD4 T cells	RPS20
LINC008611	2.71674440969575e-13	0.537846481853621	0.307	0.209	9.87264918483437e-09	Naive CD4 T cells	LINC00861
IFI302	3.43621513187065e-13	0.429110350569354	0.2	0.219	1.24872057892179e-08	Naive CD4 T cells	IFI30
HSP90AB12	3.01713989670559e-12	0.253827145493501	0.643	0.655	1.09642863846281e-07	Naive CD4 T cells	HSP90AB1
MAL2	3.13473692676623e-12	0.458763422849648	0.369	0.28	1.13916339918685e-07	Naive CD4 T cells	MAL
LYZ2	3.7200628472867e-12	0.611346198050509	0.208	0.184	1.35187083870399e-07	Naive CD4 T cells	LYZ
RPL23	6.11761333071997e-12	0.365368523926177	0.553	0.537	2.22314068438364e-07	Naive CD4 T cells	RPL23
EIF3E1	3.04789660154717e-11	0.428386192111527	0.483	0.434	1.10760562500224e-06	Naive CD4 T cells	EIF3E
PIM1	7.661342207437e-11	0.327176388868988	0.374	0.344	2.78413175818261e-06	Naive CD4 T cells	PIM1
PCBP21	1.69694287810568e-10	0.286462182813084	0.445	0.455	6.16669041903605e-06	Naive CD4 T cells	PCBP2
SNHG82	2.05626483709296e-10	0.376670584960123	0.385	0.335	7.47246641799583e-06	Naive CD4 T cells	SNHG8
NSA2	2.15592836111005e-10	0.321121843756416	0.375	0.354	7.83464366427393e-06	Naive CD4 T cells	NSA2
EIF3H1	3.3435300166194e-09	0.358324736466029	0.487	0.466	0.000121503880803949	Naive CD4 T cells	EIF3H
PLAC81	6.28860218325463e-09	0.418606430104875	0.209	0.142	0.000228527803339473	Naive CD4 T cells	PLAC8
MGAT4A1	9.09849048311332e-09	0.350524171897709	0.337	0.28	0.000330639144156338	Naive CD4 T cells	MGAT4A
RPL27A1	4.02606091718077e-08	0.276958327591694	0.651	0.664	0.00146307053730349	Naive CD4 T cells	RPL27A
HIST1H1D2	4.89076473162057e-08	0.343516022521342	0.218	0.226	0.00177730390347092	Naive CD4 T cells	HIST1H1D
EIF4B1	1.2597488417833e-07	0.291062957983144	0.412	0.405	0.0045779272910405	Naive CD4 T cells	EIF4B
EIF2S31	2.93949565583528e-07	0.336209481372123	0.309	0.283	0.0106821272133054	Naive CD4 T cells	EIF2S3
ALKBH7	3.96908643666742e-07	0.255854543634218	0.256	0.235	0.0144236601108494	Naive CD4 T cells	ALKBH7
SMDT1	7.00604946329251e-07	0.265675791926169	0.396	0.391	0.025459983749605	Naive CD4 T cells	SMDT1
ST13	8.35481840180588e-07	0.290268324378719	0.343	0.332	0.0303614100721626	Naive CD4 T cells	ST13
RSL1D1	9.39384120105574e-06	0.347638292439344	0.341	0.309	0.341372189246366	Naive CD4 T cells	RSL1D1
RCAN3	9.71526749789356e-06	0.264232383877315	0.266	0.242	0.353052820873452	Naive CD4 T cells	RCAN3
EIF3L2	1.5725269123066e-05	0.254774905555481	0.4	0.389	0.571456279932218	Naive CD4 T cells	EIF3L
SOCS31	2.43216542463982e-05	0.372363517487247	0.298	0.248	0.883848915314111	Naive CD4 T cells	SOCS3
NBEAL1	3.60410559133074e-05	0.25310390762086	0.23	0.209	1	Naive CD4 T cells	NBEAL1
CD482	0.0002620937267786	0.321570367847738	0.423	0.398	1	Naive CD4 T cells	CD48
OXNAD11	0.00158131836736156	0.307551984972702	0.244	0.203	1	Naive CD4 T cells	OXNAD1
ABLIM11	0.00500175937478639	0.295037572499722	0.249	0.2	1	Naive CD4 T cells	ABLIM1
NEAT12	2.48638211388802e-261	2.19134610302961	0.791	0.38	9.03551260186905e-257	CXCL13low Tph	NEAT1
RNF19A1	3.52350010173782e-215	1.85240784747093	0.653	0.228	1.28043993697152e-210	CXCL13low Tph	RNF19A
RNF2132	5.93052994016728e-213	1.63432997925761	0.74	0.395	2.15515458025679e-208	CXCL13low Tph	RNF213
MT-CO12	5.05575244281284e-201	1.07339570481703	0.995	0.9	1.83726043771818e-196	CXCL13low Tph	MT-CO1
NR3C11	4.12959898556771e-173	1.52448853097224	0.608	0.255	1.50069627135531e-168	CXCL13low Tph	NR3C1
PTPN131	3.86214203075892e-168	1.8086732261259	0.345	0.042	1.40350241397779e-163	CXCL13low Tph	PTPN13
PRDM12	9.87361158774111e-165	1.63951777288522	0.612	0.244	3.58807045098512e-160	CXCL13low Tph	PRDM1
AKAP131	2.47861539943271e-164	1.50013585850845	0.637	0.292	9.00728836153846e-160	CXCL13low Tph	AKAP13
SYNE21	2.26729354376342e-157	1.3829271097816	0.698	0.385	8.23934473803626e-153	CXCL13low Tph	SYNE2
SPOCK21	4.02521062437349e-148	1.20860532769157	0.734	0.466	1.46276154089732e-143	CXCL13low Tph	SPOCK2
PTPRC1	4.56135085637861e-146	1.04658505615166	0.888	0.754	1.65759490120799e-141	CXCL13low Tph	PTPRC
CBLB1	3.39904651804566e-145	1.60882611386405	0.484	0.151	1.23521350465779e-140	CXCL13low Tph	CBLB
EML42	1.17144315011962e-142	1.25076952141688	0.666	0.391	4.25702440753471e-138	CXCL13low Tph	EML4
DUSP41	6.50856715099594e-141	1.58704824412968	0.517	0.147	2.36521330267192e-136	CXCL13low Tph	DUSP4
PELI11	1.58583502319343e-140	1.46750945218341	0.492	0.201	5.76292447428492e-136	CXCL13low Tph	PELI1
ITGA42	4.54765026571306e-135	1.47941617390844	0.657	0.32	1.65261610656013e-130	CXCL13low Tph	ITGA4
AHNAK4	6.01963866904189e-135	1.35097574552915	0.742	0.448	2.18753669232982e-130	CXCL13low Tph	AHNAK
ANKRD281	9.93989550606516e-131	1.58957350152246	0.346	0.069	3.61215802690408e-126	CXCL13low Tph	ANKRD28
LAG31	2.32011488426203e-127	1.8283923938852	0.502	0.151	8.43129748940823e-123	CXCL13low Tph	LAG3
NIBAN11	2.24246347571916e-125	1.43256698109833	0.465	0.143	8.14911227076342e-121	CXCL13low Tph	NIBAN1
MAF2	3.44610574505189e-124	1.45899154080623	0.427	0.124	1.25231482775186e-119	CXCL13low Tph	MAF
FKBP52	5.94522103791954e-124	1.2766837588606	0.565	0.259	2.16049332517996e-119	CXCL13low Tph	FKBP5
MT-CO22	6.36087739979747e-123	0.7503999594589	0.991	0.88	2.3115428470864e-118	CXCL13low Tph	MT-CO2
GPRIN31	2.1574228268947e-118	1.46084819796624	0.468	0.17	7.84007455293535e-114	CXCL13low Tph	GPRIN3
IL6ST1	2.12750357582256e-117	1.40481545095958	0.526	0.238	7.73134799453919e-113	CXCL13low Tph	IL6ST
MT-CO32	5.09340996809076e-115	0.779516845517271	0.963	0.82	1.85094518240418e-110	CXCL13low Tph	MT-CO3
SPTAN11	2.79944517365449e-112	1.18928740376192	0.505	0.246	1.01731837610604e-107	CXCL13low Tph	SPTAN1
PDE4D1	1.56885278492611e-110	1.43601323819573	0.455	0.164	5.7012110204215e-106	CXCL13low Tph	PDE4D
CTLA41	1.0470202239426e-108	1.32738492545944	0.451	0.154	3.80487149380742e-104	CXCL13low Tph	CTLA4
SNX91	9.07903113779218e-104	1.44004852735703	0.474	0.186	3.29931991547368e-99	CXCL13low Tph	SNX9
MALAT12	4.99623575986069e-103	0.832855520698506	0.998	0.992	1.81563207513337e-98	CXCL13low Tph	MALAT1
MACF11	3.81431836368693e-101	1.29779430619917	0.468	0.207	1.38612329336383e-96	CXCL13low Tph	MACF1
PBXIP11	1.91417063629671e-100	1.14067872948553	0.524	0.28	6.95609609230224e-96	CXCL13low Tph	PBXIP1
ATP2B42	6.15296355656517e-98	1.28430681335987	0.389	0.13	2.23598695645578e-93	CXCL13low Tph	ATP2B4
MYH92	1.23753716852898e-95	1.02693517440198	0.661	0.431	4.4972100704343e-91	CXCL13low Tph	MYH9
TRPS1	3.37730391788685e-95	1.16960366725982	0.251	0.052	1.22731224376008e-90	CXCL13low Tph	TRPS1
RBPJ1	3.90485430496662e-94	1.2903612901847	0.387	0.137	1.41902405442487e-89	CXCL13low Tph	RBPJ
MTRNR2L121	9.22210385988899e-91	1.04250334713419	0.823	0.661	3.35131254268366e-86	CXCL13low Tph	MTRNR2L12
IQGAP12	1.10639449712606e-90	1.21295253156783	0.541	0.273	4.02063760255611e-86	CXCL13low Tph	IQGAP1
MT-CYB2	1.49189871710252e-86	0.689064034455446	0.954	0.82	5.42155993795056e-82	CXCL13low Tph	MT-CYB
CD41	3.73461547296604e-86	1.1696978398552	0.449	0.219	1.35715926287586e-81	CXCL13low Tph	CD4
NCOR11	5.10511155461832e-86	1.05500321220712	0.473	0.265	1.8551975389483e-81	CXCL13low Tph	NCOR1
MIAT	2.80288589907669e-85	1.2276034333437	0.245	0.053	1.01856873572447e-80	CXCL13low Tph	MIAT
PDE3B1	2.55799254177875e-83	1.19206160205972	0.429	0.194	9.29574489682397e-79	CXCL13low Tph	PDE3B
SMG1	9.11172948155903e-83	1.11470798134851	0.382	0.17	3.31120249359855e-78	CXCL13low Tph	SMG1
ADAM191	6.59704895483893e-79	1.25193876982367	0.279	0.065	2.39736759018847e-74	CXCL13low Tph	ADAM19
TOX1	7.09647677895156e-79	1.14976093475745	0.274	0.066	2.578859661471e-74	CXCL13low Tph	TOX
KLF61	1.47910253186464e-78	0.855850658595729	0.832	0.666	5.3750586007961e-74	CXCL13low Tph	KLF6
ZNF292	9.39110918756583e-77	1.09769616471224	0.431	0.211	3.41272907876142e-72	CXCL13low Tph	ZNF292
ARGLU1	2.11689496827754e-76	0.837089857569322	0.566	0.407	7.69279631472059e-72	CXCL13low Tph	ARGLU1
MT-ND52	2.43991657952228e-75	0.779665229689275	0.828	0.667	8.86665684998397e-71	CXCL13low Tph	MT-ND5
NAP1L41	8.54510303607291e-74	1.07074532946197	0.502	0.274	3.1052904433089e-69	CXCL13low Tph	NAP1L4
SYTL32	1.12147621893626e-73	1.18696099550191	0.351	0.138	4.07544457961436e-69	CXCL13low Tph	SYTL3
RSRP1	1.69026439312454e-72	0.933988554603847	0.489	0.31	6.14242080461456e-68	CXCL13low Tph	RSRP1
NKTR	2.32893408444717e-71	1.0377286604148	0.419	0.218	8.46334646288101e-67	CXCL13low Tph	NKTR
CYTH1	3.46432805468064e-71	0.994387431525453	0.485	0.273	1.25893681507094e-66	CXCL13low Tph	CYTH1
SMARCA21	2.01874268739322e-70	1.00938353077068	0.355	0.178	7.33611092598696e-66	CXCL13low Tph	SMARCA2
HLA-A3	4.26329253549786e-70	0.580122953098393	0.972	0.929	1.54928050739992e-65	CXCL13low Tph	HLA-A
TNFAIP3	5.87672472027737e-70	0.807689929474646	0.735	0.566	2.1356017633488e-65	CXCL13low Tph	TNFAIP3
TSHZ21	3.73365656018484e-69	1.1015643417293	0.313	0.126	1.35681079397117e-64	CXCL13low Tph	TSHZ2
BHLHE403	4.77630420646332e-69	1.10511999333328	0.386	0.161	1.73570894862877e-64	CXCL13low Tph	BHLHE40
TP53INP1	1.16927472934333e-68	1.12390925757846	0.27	0.074	4.24914436643364e-64	CXCL13low Tph	TP53INP1
MT-ATP62	2.01882203904599e-67	0.754797810841739	0.896	0.765	7.33639928989314e-63	CXCL13low Tph	MT-ATP6
GOLGB1	5.65700748535899e-67	1.01072642458003	0.311	0.129	2.05575652017946e-62	CXCL13low Tph	GOLGB1
MCL1	1.2418828927409e-66	0.847700450743531	0.525	0.336	4.51300243222044e-62	CXCL13low Tph	MCL1
JAK31	1.66205568826336e-66	0.955391354039312	0.354	0.175	6.03991037114906e-62	CXCL13low Tph	JAK3
TENT5C2	9.17279417739207e-65	0.904845703246354	0.401	0.21	3.33339340406428e-60	CXCL13low Tph	TENT5C
ARID5B	1.47488561029851e-64	0.928447453181457	0.518	0.329	5.35973430782477e-60	CXCL13low Tph	ARID5B
STAT3	1.97364250133919e-64	0.896420271139168	0.529	0.346	7.1722168498666e-60	CXCL13low Tph	STAT3
CASP8	4.32450410616778e-63	0.947340144698755	0.322	0.162	1.57152479218137e-58	CXCL13low Tph	CASP8
SRSF11	5.8383080435782e-63	0.850628801102974	0.486	0.328	2.12164114303632e-58	CXCL13low Tph	SRSF11
KMT2E	9.23203113409182e-63	0.717333682426886	0.49	0.35	3.35492011412897e-58	CXCL13low Tph	KMT2E
MT-ND12	2.62476918513271e-62	0.577062782935558	0.839	0.715	9.53841121877226e-58	CXCL13low Tph	MT-ND1
SMAP21	2.839800708019e-62	0.973024407730936	0.525	0.346	1.0319835772941e-57	CXCL13low Tph	SMAP2
RORA1	3.99514089979417e-61	0.961354967259604	0.408	0.235	1.4518342029852e-56	CXCL13low Tph	RORA
PGM2L11	1.03375666847603e-59	1.21539276083354	0.253	0.075	3.7566717332419e-55	CXCL13low Tph	PGM2L1
CCNL11	4.38472847100228e-59	0.828001575003779	0.538	0.378	1.59341032636223e-54	CXCL13low Tph	CCNL1
ANKRD11	7.18471924050552e-59	0.811434202239049	0.341	0.196	2.6109269719997e-54	CXCL13low Tph	ANKRD11
SRGN2	8.25394920826857e-59	0.638377054214304	0.809	0.638	2.9994851422848e-54	CXCL13low Tph	SRGN
PRRC2C	1.12957326861881e-58	0.756614662303001	0.531	0.389	4.10486925816076e-54	CXCL13low Tph	PRRC2C
IKZF32	2.49944835086784e-58	1.13404576139574	0.377	0.163	9.08299530705372e-54	CXCL13low Tph	IKZF3
FAS1	6.68867093372818e-58	1.02547903678118	0.33	0.134	2.43066301731682e-53	CXCL13low Tph	FAS
WIPF12	1.46299841542851e-57	0.803734662180589	0.493	0.299	5.31653624166721e-53	CXCL13low Tph	WIPF1
SMCHD1	2.78983530514755e-57	0.808968588391587	0.553	0.399	1.01382614989062e-52	CXCL13low Tph	SMCHD1
MT-ATP83	7.13774263896599e-57	0.746254887421237	0.656	0.52	2.59385567500024e-52	CXCL13low Tph	MT-ATP8
ELMO11	4.19815857170782e-56	0.862639176705728	0.283	0.13	1.52561082495862e-51	CXCL13low Tph	ELMO1
HIF1A2	4.59082099775649e-56	0.843635758915341	0.392	0.219	1.66830435058471e-51	CXCL13low Tph	HIF1A
RNF149	8.40913425378682e-56	0.794722270921229	0.389	0.235	3.05587938782613e-51	CXCL13low Tph	RNF149
IL6R	1.53301666242847e-55	0.93308347372461	0.243	0.096	5.57098255126507e-51	CXCL13low Tph	IL6R
SYT111	4.73140186277157e-55	1.03070704272801	0.242	0.066	1.71939143693119e-50	CXCL13low Tph	SYT11
MT-ND4L2	5.80112609498714e-55	0.57473760934773	0.856	0.73	2.10812922291833e-50	CXCL13low Tph	MT-ND4L
IQGAP22	2.07634478303816e-54	0.984640802676821	0.364	0.165	7.54543694156069e-50	CXCL13low Tph	IQGAP2
ITGB14	2.35105105311564e-54	0.870724229326334	0.573	0.364	8.54371952702224e-50	CXCL13low Tph	ITGB1
ADAR	2.68764629922184e-54	0.80502002252143	0.394	0.232	9.76690665137217e-50	CXCL13low Tph	ADAR
RAB11FIP11	5.33217775585614e-53	0.996442076370227	0.265	0.094	1.93771339647812e-48	CXCL13low Tph	RAB11FIP1
FUS1	7.80005534240075e-53	0.684217618746394	0.523	0.422	2.83454011142843e-48	CXCL13low Tph	FUS
MTRNR2L81	1.39448178610323e-52	1.00571577410812	0.551	0.407	5.06754681069913e-48	CXCL13low Tph	MTRNR2L8
DDX17	2.43224053684785e-52	0.751018455375697	0.457	0.298	8.8387621109051e-48	CXCL13low Tph	DDX17
SIPA1L1	6.96609692308519e-52	0.983398925452127	0.214	0.056	2.53147962184916e-47	CXCL13low Tph	SIPA1L1
ITK	8.39222714293727e-52	0.779016876249624	0.401	0.261	3.0497353437434e-47	CXCL13low Tph	ITK
TCF252	1.20210727803808e-51	0.730107095508607	0.418	0.286	4.3684578483904e-47	CXCL13low Tph	TCF25
PCM1	1.5375593859087e-51	0.796773683899268	0.325	0.181	5.58749080839222e-47	CXCL13low Tph	PCM1
F2R1	9.1172185234466e-51	0.941922318840338	0.208	0.056	3.3131972114205e-46	CXCL13low Tph	F2R
ANTXR21	1.03218730322658e-50	1.0182904637506	0.265	0.09	3.7509686599254e-46	CXCL13low Tph	ANTXR2
DYNC1H12	1.96082078753053e-50	0.836706775248117	0.343	0.192	7.12562274188595e-46	CXCL13low Tph	DYNC1H1
ANKRD12	2.22683944358651e-50	0.704968370906218	0.507	0.385	8.09233453799336e-46	CXCL13low Tph	ANKRD12
PPP1R16B1	3.47765674852592e-50	0.949861277959932	0.247	0.081	1.26378046241432e-45	CXCL13low Tph	PPP1R16B
JARID2	3.64524398479142e-50	1.01283134924534	0.217	0.066	1.3246816640732e-45	CXCL13low Tph	JARID2
FYN3	4.01634455117216e-50	0.870995354041969	0.451	0.288	1.45953960989596e-45	CXCL13low Tph	FYN
CNOT6L	4.9782993756177e-50	0.842020392458202	0.313	0.159	1.80911399309947e-45	CXCL13low Tph	CNOT6L
FAM160B1	9.96866890272391e-50	0.954082569676221	0.251	0.086	3.62261427924987e-45	CXCL13low Tph	FAM160B1
RABGAP1L2	3.69948006496701e-49	0.804345654230639	0.288	0.138	1.34439105560901e-44	CXCL13low Tph	RABGAP1L
RBM39	7.59938385189633e-49	0.702920493654053	0.555	0.428	2.76161609177913e-44	CXCL13low Tph	RBM39
CD84	8.34021665806325e-49	0.945272224459502	0.238	0.081	3.03083473354019e-44	CXCL13low Tph	CD84
EPSTI11	1.46483633899405e-48	0.775517083228436	0.29	0.129	5.32321525590438e-44	CXCL13low Tph	EPSTI1
CFLAR1	2.06787339015073e-48	0.824402030517176	0.43	0.256	7.51465189980776e-44	CXCL13low Tph	CFLAR
ARID4B	2.08554456800381e-48	0.752284158713929	0.43	0.29	7.57886896012585e-44	CXCL13low Tph	ARID4B
ACTN42	2.68213951450674e-48	0.915085775218347	0.316	0.138	9.74689499571749e-44	CXCL13low Tph	ACTN4
XIST	3.60645104315128e-48	1.04493374702034	0.284	0.127	1.31058430908117e-43	CXCL13low Tph	XIST
HNRNPLL1	4.13479412660001e-48	0.979569381401239	0.299	0.122	1.50258418560644e-43	CXCL13low Tph	HNRNPLL
DNAJB14	7.77414732242684e-48	0.883348694920237	0.281	0.13	2.82512513696992e-43	CXCL13low Tph	DNAJB14
GLG1	1.36283066241719e-47	0.905410569554597	0.356	0.197	4.95252662722407e-43	CXCL13low Tph	GLG1
ATXN1	1.97278763567535e-47	0.902848039936736	0.206	0.061	7.16911026804424e-43	CXCL13low Tph	ATXN1
OGT	3.42936060594824e-47	0.825824257502953	0.284	0.141	1.24622964420159e-42	CXCL13low Tph	OGT
CD442	5.44447542922387e-47	0.600298006823339	0.629	0.5	1.97852237097995e-42	CXCL13low Tph	CD44
TMEM1731	2.45201415591414e-46	0.849079912254286	0.371	0.208	8.91061944259197e-42	CXCL13low Tph	TMEM173
OGA	2.80207959275959e-46	0.829141870648401	0.313	0.169	1.01827572400884e-41	CXCL13low Tph	OGA
RBM25	4.04173843135731e-46	0.736486006004155	0.389	0.263	1.46876774595525e-41	CXCL13low Tph	RBM25
TNFRSF181	5.60172490154969e-46	0.729415018583707	0.313	0.138	2.03566682922316e-41	CXCL13low Tph	TNFRSF18
RAPGEF6	1.29469839304062e-45	0.794735776466051	0.333	0.191	4.70493396030962e-41	CXCL13low Tph	RAPGEF6
PDCD11	1.50618057484704e-45	0.95139303233833	0.252	0.081	5.47346020899414e-41	CXCL13low Tph	PDCD1
NFKBIZ1	3.04036319382268e-45	0.642003663163127	0.394	0.273	1.10486798463516e-40	CXCL13low Tph	NFKBIZ
ASH1L	6.41814945405088e-45	0.756658276667276	0.286	0.153	2.33235551160209e-40	CXCL13low Tph	ASH1L
MT-ND42	7.41425834421887e-45	0.505349509519449	0.828	0.717	2.69434148228914e-40	CXCL13low Tph	MT-ND4
PDE4B	1.17918160251136e-44	0.82178858117784	0.323	0.172	4.28514594352626e-40	CXCL13low Tph	PDE4B
LDLRAD4	1.49444055397517e-44	0.855871808928781	0.208	0.064	5.43079697314577e-40	CXCL13low Tph	LDLRAD4
THADA	1.56649413568918e-44	0.917932822914661	0.206	0.061	5.69263968909446e-40	CXCL13low Tph	THADA
ZEB21	2.92379483029125e-44	0.807558474597329	0.225	0.073	1.06250704132784e-39	CXCL13low Tph	ZEB2
CD23	5.17510283739819e-44	0.675152388153357	0.595	0.438	1.8806323711105e-39	CXCL13low Tph	CD2
CEMIP2	6.15121092331033e-44	0.870257913607432	0.232	0.092	2.23535004953097e-39	CXCL13low Tph	CEMIP2
PHTF21	1.24782852021179e-43	0.914570479269823	0.264	0.114	4.53460884244963e-39	CXCL13low Tph	PHTF2
TFRC	4.94600587764879e-43	0.992250307790283	0.206	0.063	1.79737853593757e-38	CXCL13low Tph	TFRC
CELF2	9.36792391172864e-43	0.753289808390993	0.4	0.27	3.40430354952219e-38	CXCL13low Tph	CELF2
WNK1	9.73663409057426e-43	0.81841486046245	0.303	0.154	3.53829282851469e-38	CXCL13low Tph	WNK1
HERC1	1.21388226423555e-42	0.832922270883992	0.247	0.112	4.41124814823199e-38	CXCL13low Tph	HERC1
USP15	1.62439477234463e-42	0.548236194736329	0.39	0.299	5.9030506027004e-38	CXCL13low Tph	USP15
ANKRD44	1.70360908032833e-42	0.793053172221153	0.332	0.191	6.19091539791315e-38	CXCL13low Tph	ANKRD44
DOCK8	1.89486672529425e-42	0.765946806463635	0.29	0.157	6.8859456797193e-38	CXCL13low Tph	DOCK8
HUWE1	2.37840534941232e-42	0.798076390795415	0.235	0.104	8.64312503976438e-38	CXCL13low Tph	HUWE1
CLK1	5.57752723868976e-42	0.756730355651829	0.318	0.185	2.02687339853986e-37	CXCL13low Tph	CLK1
EZR3	6.94863334484105e-42	0.629034674802608	0.533	0.383	2.52513335751524e-37	CXCL13low Tph	EZR
RESF11	8.03772278362327e-42	0.736924238024591	0.499	0.363	2.9209084595687e-37	CXCL13low Tph	RESF1
NAMPT1	1.04686768852422e-41	0.81557440935712	0.229	0.097	3.804317180097e-37	CXCL13low Tph	NAMPT
PPP2R5C1	1.15244510402777e-41	0.81034095062839	0.445	0.279	4.18798550803691e-37	CXCL13low Tph	PPP2R5C
SON	1.3397173402004e-41	0.544335719119178	0.583	0.492	4.86853281428825e-37	CXCL13low Tph	SON
CD46	6.3451219036263e-41	0.770461608721048	0.315	0.18	2.3058172997778e-36	CXCL13low Tph	CD46
SECISBP2L	2.23021378767615e-40	0.764932943048267	0.23	0.109	8.10459690441512e-36	CXCL13low Tph	SECISBP2L
CD71	2.23056974410311e-40	0.856470547287599	0.606	0.517	8.10589045007071e-36	CXCL13low Tph	CD7
KIAA1109	4.98312304290183e-40	0.865185472298351	0.252	0.101	1.81086691379053e-35	CXCL13low Tph	KIAA1109
KMT2A	1.24114642192456e-39	0.806417867875077	0.363	0.216	4.51032609727385e-35	CXCL13low Tph	KMT2A
CD226	1.37902229091955e-39	0.776888916686707	0.216	0.086	5.01136700520166e-35	CXCL13low Tph	CD226
SLC2A31	1.81213148641779e-39	0.661288954684177	0.485	0.374	6.58528582164224e-35	CXCL13low Tph	SLC2A3
STK4	2.18052862260903e-39	0.601203343857121	0.509	0.399	7.92404101456123e-35	CXCL13low Tph	STK4
TLN13	2.61019521304235e-39	0.757213643804434	0.369	0.22	9.4854494041959e-35	CXCL13low Tph	TLN1
CLEC2D1	2.61169866661055e-39	0.581159896860672	0.328	0.227	9.49091295446273e-35	CXCL13low Tph	CLEC2D
IRF91	2.64194311466375e-39	0.700094049780273	0.277	0.167	9.60082127868807e-35	CXCL13low Tph	IRF9
MYCBP2	3.92709341157169e-39	0.742509552643214	0.333	0.213	1.42710574576515e-34	CXCL13low Tph	MYCBP2
ETS11	4.14411754108616e-39	0.606312473310783	0.619	0.492	1.50597231443071e-34	CXCL13low Tph	ETS1
ADGRE53	5.24273470301888e-39	0.755530968174227	0.343	0.237	1.90520979107706e-34	CXCL13low Tph	ADGRE5
SF3B1	7.22610937388163e-39	0.595042663435223	0.485	0.369	2.62596814646858e-34	CXCL13low Tph	SF3B1
GBP51	1.04673839965885e-38	0.753566741152723	0.36	0.209	3.80384734436025e-34	CXCL13low Tph	GBP5
MT-ND22	1.08554302836686e-38	0.456375610141855	0.823	0.707	3.94486336508518e-34	CXCL13low Tph	MT-ND2
GLUD11	1.20115362349201e-38	0.699289443709557	0.277	0.161	4.36499226776998e-34	CXCL13low Tph	GLUD1
RASAL32	1.27288364102344e-38	0.72536819684792	0.265	0.145	4.62565915147918e-34	CXCL13low Tph	RASAL3
ARAP2	1.33369085052947e-38	0.806662112682467	0.23	0.098	4.84663255082409e-34	CXCL13low Tph	ARAP2
TRIP12	1.63159183355264e-38	0.717593264672794	0.206	0.09	5.92920472313029e-34	CXCL13low Tph	TRIP12
MBNL1	1.72832458071688e-38	0.610524472810252	0.594	0.487	6.28073152632512e-34	CXCL13low Tph	MBNL1
SYNE11	7.45729987283616e-38	0.792319967081681	0.262	0.129	2.70998277378866e-33	CXCL13low Tph	SYNE1
EMB3	8.69744764387773e-38	0.671277010338865	0.461	0.312	3.16065247378517e-33	CXCL13low Tph	EMB
SP100	9.05327195879151e-38	0.646240667384877	0.422	0.303	3.28995902982483e-33	CXCL13low Tph	SP100
CXCL132	1.11879143823375e-37	0.602711551835398	0.454	0.252	4.06568808654144e-33	CXCL13low Tph	CXCL13
NUP98	1.15641209375536e-37	0.727635546731825	0.215	0.097	4.20240154870696e-33	CXCL13low Tph	NUP98
PPP1R12A1	1.55997480335536e-37	0.712984036964551	0.32	0.189	5.66894843539338e-33	CXCL13low Tph	PPP1R12A
ATP2B1	1.67701399177562e-37	0.828669635646623	0.279	0.143	6.09426884611261e-33	CXCL13low Tph	ATP2B1
NOP58	2.73169277688272e-37	0.635588895230153	0.336	0.232	9.92697155119181e-33	CXCL13low Tph	NOP58
IFI162	2.95124560468684e-37	0.613472066460598	0.328	0.203	1.0724826527432e-32	CXCL13low Tph	IFI16
ANK3	3.70622432805051e-37	0.838807327259687	0.22	0.096	1.34684192081355e-32	CXCL13low Tph	ANK3
NPEPPS	5.88977829079559e-37	0.707293675369474	0.238	0.114	2.14034543087512e-32	CXCL13low Tph	NPEPPS
UBXN41	6.50837703137805e-37	0.567205665347125	0.361	0.265	2.36514421320278e-32	CXCL13low Tph	UBXN4
ZNRF11	1.0940049520539e-36	0.815987338294559	0.206	0.077	3.97561399576389e-32	CXCL13low Tph	ZNRF1
KIF5B1	1.37749048212234e-36	0.670697322471115	0.331	0.216	5.00580041203258e-32	CXCL13low Tph	KIF5B
DDX3X	1.5058770663639e-36	0.614070519956801	0.391	0.266	5.4723572591664e-32	CXCL13low Tph	DDX3X
EIF3A	2.47860569423712e-36	0.629005136700141	0.348	0.237	9.0072530928577e-32	CXCL13low Tph	EIF3A
TNFRSF1B2	5.30218451917314e-36	0.841993833449139	0.315	0.161	1.92681385426752e-31	CXCL13low Tph	TNFRSF1B
LRRFIP2	5.32240247359873e-36	0.761045873180374	0.204	0.086	1.93416105890578e-31	CXCL13low Tph	LRRFIP2
CANX1	8.70150062902159e-36	0.656241667019688	0.383	0.263	3.16212532858645e-31	CXCL13low Tph	CANX
JAK1	9.18126928704959e-36	0.535765498833027	0.568	0.471	3.33647325891382e-31	CXCL13low Tph	JAK1
OSBPL8	1.99040825693668e-35	0.695824170072212	0.338	0.205	7.2331436057079e-31	CXCL13low Tph	OSBPL8
SAMSN11	2.1117213950879e-35	0.676671984879999	0.239	0.116	7.67399554974942e-31	CXCL13low Tph	SAMSN1
FRYL	2.16373735479234e-35	0.697544962386508	0.211	0.108	7.86302154731536e-31	CXCL13low Tph	FRYL
KAT6B	2.28064761005114e-35	0.7901338233692	0.247	0.124	8.28787341492583e-31	CXCL13low Tph	KAT6B
NCKAP1L	2.74265862724188e-35	0.707885924245737	0.239	0.121	9.966821451397e-31	CXCL13low Tph	NCKAP1L
AKAP9	3.50966588262792e-35	0.670966959981775	0.282	0.175	1.27541258174698e-30	CXCL13low Tph	AKAP9
SLC4A7	3.87281915635181e-35	0.765858996449537	0.205	0.089	1.40738248141825e-30	CXCL13low Tph	SLC4A7
FYB1	5.34752398029566e-35	0.466238994513107	0.65	0.564	1.94329021443944e-30	CXCL13low Tph	FYB1
HCLS11	6.95549398920199e-35	0.434232613015504	0.502	0.422	2.527626515676e-30	CXCL13low Tph	HCLS1
EPC1	8.2636020882245e-35	0.567623918419234	0.457	0.374	3.00299299886078e-30	CXCL13low Tph	EPC1
VMP1	1.07445632083312e-34	0.669632722724515	0.208	0.106	3.90457426990756e-30	CXCL13low Tph	VMP1
USP34	1.48292559628191e-34	0.83243200070441	0.296	0.156	5.38895161688845e-30	CXCL13low Tph	USP34
AFF1	2.49036676356732e-34	0.755517857468754	0.217	0.094	9.04999281880364e-30	CXCL13low Tph	AFF1
PTGER4	6.02506152498043e-34	0.654889046828417	0.346	0.221	2.18950735817789e-29	CXCL13low Tph	PTGER4
PTPN111	6.61040838634227e-34	0.775991119064924	0.231	0.101	2.40222240759678e-29	CXCL13low Tph	PTPN11
PSAP2	7.15926206575851e-34	0.540022811561927	0.48	0.338	2.60167583469664e-29	CXCL13low Tph	PSAP
MAP4	1.37880609073184e-33	0.626215240636054	0.215	0.114	5.01058133371951e-29	CXCL13low Tph	MAP4
PAK22	2.19053514417145e-33	0.57277713101928	0.409	0.298	7.96040471391905e-29	CXCL13low Tph	PAK2
SPPL2A1	3.52749187825224e-33	0.714443631207135	0.218	0.102	1.28189054855686e-28	CXCL13low Tph	SPPL2A
TGOLN2	4.59335428690439e-33	0.677242916576598	0.315	0.191	1.66922494786106e-28	CXCL13low Tph	TGOLN2
PAFAH1B1	4.98903057550571e-33	0.552882709221504	0.277	0.182	1.81301371113878e-28	CXCL13low Tph	PAFAH1B1
JMJD1C	5.84159693178458e-33	0.630576872008482	0.302	0.198	2.12283632501052e-28	CXCL13low Tph	JMJD1C
XRN1	6.55105458366021e-33	0.675388292566726	0.257	0.148	2.38065323570212e-28	CXCL13low Tph	XRN1
CD64	6.70849796688316e-33	0.653760539070943	0.391	0.274	2.43786816116534e-28	CXCL13low Tph	CD6
LINC-PINT	1.38678636768641e-32	0.817000744827679	0.212	0.089	5.03958166017243e-28	CXCL13low Tph	LINC-PINT
LNPEP	1.63497015637846e-32	0.650960436142164	0.26	0.16	5.94148154827933e-28	CXCL13low Tph	LNPEP
LRRC8C	2.94888850187182e-32	0.71356312145897	0.216	0.099	1.07162608158022e-27	CXCL13low Tph	LRRC8C
ACAP11	2.94967461621481e-32	0.599174219368716	0.419	0.328	1.07191175553246e-27	CXCL13low Tph	ACAP1
NUMA1	5.66485938377864e-32	0.645720885475302	0.23	0.122	2.05860990006516e-27	CXCL13low Tph	NUMA1
TPR	6.01608126025123e-32	0.569747219058886	0.383	0.286	2.1862439299753e-27	CXCL13low Tph	TPR
USP47	7.20040117813256e-32	0.664814147809631	0.208	0.105	2.61662578813337e-27	CXCL13low Tph	USP47
MBP1	8.53647134009493e-32	0.487767586614476	0.337	0.256	3.1021536849905e-27	CXCL13low Tph	MBP
VCP1	9.64303059376416e-32	0.577805260463143	0.337	0.232	3.5042773177739e-27	CXCL13low Tph	VCP
TLK1	1.57756663045527e-31	0.570295590495472	0.28	0.175	5.73287713507446e-27	CXCL13low Tph	TLK1
SRPRA	2.71122840872325e-31	0.560579857499419	0.257	0.169	9.85260403730031e-27	CXCL13low Tph	SRPRA
SRRM2	4.3171953783244e-31	0.524628712813958	0.439	0.353	1.56886880048309e-26	CXCL13low Tph	SRRM2
SUPT5H	4.37001034057245e-31	0.613971581784001	0.225	0.124	1.58806175776403e-26	CXCL13low Tph	SUPT5H
NSD1	4.52385100517891e-31	0.715531443189622	0.24	0.126	1.64396745528202e-26	CXCL13low Tph	NSD1
BIRC6	5.44397178805452e-31	0.729225804704779	0.268	0.145	1.97833934777901e-26	CXCL13low Tph	BIRC6
PNISR	5.66838097608534e-31	0.52862869126265	0.455	0.373	2.05988964670941e-26	CXCL13low Tph	PNISR
IL10RA1	5.72784723931595e-31	0.66917726937254	0.375	0.243	2.08149968676742e-26	CXCL13low Tph	IL10RA
H2AFZ2	7.04485012199194e-31	0.627576779611244	0.397	0.354	2.56009853433187e-26	CXCL13low Tph	H2AFZ
PLEC2	7.23215136054551e-31	0.812661038937029	0.268	0.135	2.62816380442224e-26	CXCL13low Tph	PLEC
BRWD1	7.82963344545131e-31	0.642803694490527	0.247	0.149	2.84528879407701e-26	CXCL13low Tph	BRWD1
LRRFIP1	9.83209808162356e-31	0.537839408992457	0.437	0.345	3.572984442862e-26	CXCL13low Tph	LRRFIP1
DDX39B	1.04154345252642e-30	0.53785511408862	0.321	0.232	3.78496890648101e-26	CXCL13low Tph	DDX39B
SLA1	1.04814320792014e-30	0.776348398108065	0.252	0.125	3.80895241758177e-26	CXCL13low Tph	SLA
APOL6	1.07346976180574e-30	0.650298353375409	0.202	0.099	3.90098911440206e-26	CXCL13low Tph	APOL6
TIGIT1	1.26333576163619e-30	0.646377032737817	0.302	0.147	4.59096215778593e-26	CXCL13low Tph	TIGIT
MYO1F2	1.6937885536463e-30	0.767344968591741	0.22	0.096	6.15522760395064e-26	CXCL13low Tph	MYO1F
UTRN1	1.90818037422555e-30	0.701780805412	0.291	0.17	6.93432747993565e-26	CXCL13low Tph	UTRN
PRPF38B	3.06317032620159e-30	0.480780992186779	0.254	0.194	1.11315609654166e-25	CXCL13low Tph	PRPF38B
SELPLG2	4.00935590832439e-30	0.582632949755514	0.423	0.317	1.45699993708508e-25	CXCL13low Tph	SELPLG
WSB1	4.11562165006651e-30	0.746088224678275	0.306	0.19	1.49561690763417e-25	CXCL13low Tph	WSB1
AKNA2	4.67710993645277e-30	0.659657650065005	0.25	0.144	1.69966175090694e-25	CXCL13low Tph	AKNA
PRRC2B	5.15505270266979e-30	0.614534879205	0.217	0.118	1.8733461521502e-25	CXCL13low Tph	PRRC2B
PRKCH1	6.09723405943281e-30	0.647945659510869	0.302	0.192	2.21573485719788e-25	CXCL13low Tph	PRKCH
EWSR1	7.90851605196071e-30	0.569635383015535	0.349	0.257	2.87395473328252e-25	CXCL13low Tph	EWSR1
MT-ND32	8.82376509868585e-30	0.399236230244128	0.839	0.748	3.20655623686244e-25	CXCL13low Tph	MT-ND3
STOM1	1.03376783070568e-29	0.684764566675041	0.218	0.095	3.75671229678446e-25	CXCL13low Tph	STOM
N4BP2L2	1.51513377460669e-29	0.53158168766005	0.363	0.284	5.50599613692071e-25	CXCL13low Tph	N4BP2L2
CYTOR2	1.55129099267394e-29	0.720589407799183	0.264	0.133	5.63739146737708e-25	CXCL13low Tph	CYTOR
DDX6	1.80757351290288e-29	0.501898434221885	0.367	0.28	6.56872214588908e-25	CXCL13low Tph	DDX6
SEPTIN2	1.91024659360782e-29	0.63534161040707	0.298	0.184	6.9418361211708e-25	CXCL13low Tph	SEPTIN2
DIAPH12	1.91820978992002e-29	0.721253241144242	0.276	0.149	6.97077437656935e-25	CXCL13low Tph	DIAPH1
HNRNPA2B11	5.38291220345034e-29	0.368070407655698	0.729	0.672	1.95615029473385e-24	CXCL13low Tph	HNRNPA2B1
LGALS8	6.17456581877338e-29	0.673396955950755	0.225	0.111	2.24383721854225e-24	CXCL13low Tph	LGALS8
LRBA	1.14119271297304e-28	0.77136393207727	0.224	0.101	4.14709431894404e-24	CXCL13low Tph	LRBA
[truncated: 1,819 more rows]
