# Supplementary material for: Single cell sequencing identifies clonally expanded synovial CD4+ TPH cells expressing GPR56 in rheumatoid arthritis
Source: Nat Commun. 2022 Jul 13;13:4046. doi: 10.1038/s41467-022-31519-6 (PMC9279430; doi:10.1038/s41467-022-31519-6)
Supplement: Supplementary file 7 — Supplementary Data 4 [file 41467_2022_31519_MOESM7_ESM.xlsx]

## Sheet: RA8
Supplementary Data 4. CDR3 alpha/beta sequences in annotated clusters in PB
	CT_aa	publication_celltypes	Frequency
10936	CAGATGNTPLVF_CAWRKEGMTFNGYTF	Central_Memory_CD4_Tcells	3
11820	CATSPGGGNKLTF_CSAQGGLSDVGSYNEQFF	Central_Memory_CD4_Tcells	3
12018	CAVGLLQGAQKLVF_CASTGTGLGQPQHF	Central_Memory_CD4_Tcells	3
7563	CAGIRTNAGKSTF_CASSPVGRNTGELFF	Cytotoxic_CD4_TCells	2
10445	CAASALSGGGADGLTF_CASSAGTGPYGYTF	Central_Memory_CD4_Tcells	2
10579	CAASLTGNQFYF_CASRGQVNTEAFF	Central_Memory_CD4_Tcells	2
11049	CAGQSMNRDDKIIF_CSTLGGRVGETQYF	Central_Memory_CD4_Tcells	2
11174	CALIAGGTSYGKLTF_CASSHPGEKNIQYF	Central_Memory_CD4_Tcells	2
11236	CALRATGGGNKLTF_CSARTGGVSTDTQYF	Central_Memory_CD4_Tcells	2
11270	CALRRSGTYKYIF_CASSPSGGRGTDTQYF	Central_Memory_CD4_Tcells	2
11273	CALRSTGGGNKLTF_CSARVAGVSTDTQYF	Central_Memory_CD4_Tcells	2
11461	CALVWAQKLVF_CASIPGGRANQPQHF	Central_Memory_CD4_Tcells	2
11928	CAVEGRWSSSGNTGKLIF_CASSPMRQPEAFF	Central_Memory_CD4_Tcells	2
11988	CAVGASNNAGNMLTF_CASSPPTAGSRGYTF	Central_Memory_CD4_Tcells	2
12042	CAVGSSNTGKLIF_CASSLAPGAPYEQYF	Central_Memory_CD4_Tcells	2
12167	CAVNEWGAQKLVF_CAGTGASGNTIYF	Central_Memory_CD4_Tcells	2
12599	CAVTSISNDYKLSF_CSAVRDSRYPGELFF	Central_Memory_CD4_Tcells	2
12686	CAYRSAVIDMRF_CASSVVAGSQETQYF	Central_Memory_CD4_Tcells	2
12871	CLLKDGGSQGNLIF_CASDRGGANYGYTF	Central_Memory_CD4_Tcells	2
12876	CLVAPNYGGSQGNLIF_CATGGLDNEQFF	Central_Memory_CD4_Tcells	2
12895	CLVGDQGYSTLTF_CSARPQGGVKGGEQFF	Central_Memory_CD4_Tcells	2
13032	CVVNRNFGNEKLTF_CAIRLTGGLNEQFF	Central_Memory_CD4_Tcells	2
13117	CVVTRAAGNKLTF_CASSSTGEGNTIYF	Central_Memory_CD4_Tcells	2
14208	CAENYPLYGGSQGNLIF_CASSEWSVSNTGELFF	EGR1_CD4_Tcells	2
16649	NA_CASSFRRGIDTQYF	EGR1_CD4_Tcells	2
18369	CAMREGLSSSARQLTF_CSAPNPIGKNTGELFF	Effector_CD4_Tcells	2
23214	CVQNQAGTALIF_CASSPRQGFTDTQYF	Humanin_CD4_TCells	2
24544	CAFMKGPTQGAQKLVF_CASSQNTEAFF	Naive_CD4_TCells	2
26313	CAVYTDKLIF_CASKGQGV	Naive_CD4_TCells	2
31709	CALIGGSGGSNYKLTF_CASSPGTGLPEAFF	Proliferating_CD4_TCells	2
39900	CAVSRFQKLVF_CASSLRVGQETQYF	Tregs	2
463	CAEGGQTGANNLFF_CASSQVSRANVLTF	Activated_CD4_TCells	1
688	CAGESGYQKVTF_CASSLTFSMGGYTF	Activated_CD4_TCells	1
722	CAGKAAGGTSYGKLTF_CASSFTAARSSYNSPLHF	Activated_CD4_TCells	1
821	CAGTGGGNKLTF_CASSYSAGTGYEQYF	Activated_CD4_TCells	1
1828	CAVKGGNNRLAF_CASSPGVTGYEQYF	Activated_CD4_TCells	1
2199	CAVSDSGYSTLTF;CAASDFYNQGGKLIF_CSARDHGDQETQYF	Activated_CD4_TCells	1
2612	CLVDDTSGTYKYIF_CASSVATGRDTEAFF	Activated_CD4_TCells	1
3653	CAASFNDYKLSF;CVVGPGDSNYQLIW_CAWSLASGENGYTF	CXCL13_Tph-high	1
4000	CAFIHTDKLIF_CASSPWQGAGNTIYF	CXCL13_Tph-high	1
4309	CALGEGTGGSYIPTF_CASSLRDRTIGEQYF	CXCL13_Tph-high	1
4573	CALSSGGNEKLTF_CASSPSGTSGGSKDTQYF	CXCL13_Tph-high	1
5127	CAVGAGSNFGNEKLTF_CASSPRRTNTEAFF	CXCL13_Tph-high	1
6240	CVVSGLASGTYKYIF_CASSGVEGSPLHF	CXCL13_Tph-high	1
6686	NA_CASSVGESLGYTF	CXCL13_Tph-high	1
7092	CAASGGDYKLSF_CASSQGLGGGPIQETQYF	Cytotoxic_CD4_TCells	1
7093	CAASGGGDTGRRALTF;CALSRRGNNRLAF_CASSHVGEASNTGELFF	Cytotoxic_CD4_TCells	1
7287	CACGGGGADGLTF_CASSFLSPSSYNEQFF	Cytotoxic_CD4_TCells	1
7415	CAFGGAGSRLTF_CASSWDYYYGYTF	Cytotoxic_CD4_TCells	1
7575	CAGLPGGYQKVTF_CATRPGGRDTQYF	Cytotoxic_CD4_TCells	1
7830	CALRIQGAQKLVF_CASSLDLGKYF	Cytotoxic_CD4_TCells	1
7957	CALSGNNFNKFYF;CAGGEIKAAGNKLTF_CASSLTGTTEAFF	Cytotoxic_CD4_TCells	1
7962	CALSGRGANSKLTF_CASSPRRTDEETQYF	Cytotoxic_CD4_TCells	1
8127	CAMREHNAGNMLTF_CASSLGSQIYGYTF	Cytotoxic_CD4_TCells	1
8243	CAPGRDARLMF_CSAKRGGGKDTQYF	Cytotoxic_CD4_TCells	1
8286	CASETSGSRLTF_CASSSTGGTGNTIYF	Cytotoxic_CD4_TCells	1
8720	CAVMRGVPLGGNVLHC_CASSARAGSTSYEQYF	Cytotoxic_CD4_TCells	1
8795	CAVNSGSARQLTF_CASSLFEGGEQYF;CASSLVMGENIQYF	Cytotoxic_CD4_TCells	1
8916	CAVRDSNYQLIW_CASSDRDTGELFF	Cytotoxic_CD4_TCells	1
8922	CAVRDWGNSGYALNF_CASSSGLAANYEQYF	Cytotoxic_CD4_TCells	1
9168	CAVTQGAQKLVF_CASSPTTHNEQFF	Cytotoxic_CD4_TCells	1
9216	CAYKSGFIRTQGGSEKLVF_CASSSDRVPLPQHF	Cytotoxic_CD4_TCells	1
9240	CAYRRGYGGSQGNLIF_NA	Cytotoxic_CD4_TCells	1
9549	CVVIPSNGNKLVF_NA	Cytotoxic_CD4_TCells	1
9642	CVVSASNYGGSQGNLIF_CASSPQPGRWPDTQYF	Cytotoxic_CD4_TCells	1
9775	NA_CASSEDRGLDQYF	Cytotoxic_CD4_TCells	1
9895	NA_CASSLGRGTDTQYF	Cytotoxic_CD4_TCells	1
9996	NA_CASSPVGRNTGELFF	Cytotoxic_CD4_TCells	1
10101	NA_CASSVARGTVARNTIYF	Cytotoxic_CD4_TCells	1
10268	CAAADTGGFKTIF_CASSLESEQYF	Central_Memory_CD4_Tcells	1
10269	CAAAEYGNKLVF_CSAPPRGPHGYTF	Central_Memory_CD4_Tcells	1
10274	CAAANNARLMF_CASSGIFVGAGTGELFF	Central_Memory_CD4_Tcells	1
10278	CAACYSGGGADGLTF_CASSQRGNTEAFF	Central_Memory_CD4_Tcells	1
10282	CAADPKSDGQKLLF;CAVNRMAQAGTALIF_CATSGTQGLLTLNTEAFF	Central_Memory_CD4_Tcells	1
10283	CAADSGAGSYQLTF_CASSYSLGGSLYEQYF	Central_Memory_CD4_Tcells	1
10293	CAAFNRFSDGQKLLF_CASSAGDRVVLEKLFF	Central_Memory_CD4_Tcells	1
10295	CAAFSGGYNKLIF_CSAPRDQTYEQYF	Central_Memory_CD4_Tcells	1
10299	CAAGDTDKLIF_CASSPSGAFYEQYF	Central_Memory_CD4_Tcells	1
10302	CAAGGGNQFYF_CASGHGVQGGYGYTF	Central_Memory_CD4_Tcells	1
10303	CAAGGGSNYKLTF_CASSVDRVRGYTF	Central_Memory_CD4_Tcells	1
10305	CAAGGYGGYNKLIF_CAWSRRRTGVWYGYTF	Central_Memory_CD4_Tcells	1
10309	CAAGSPRFSDGQKLLF_CASSFRGSLYF	Central_Memory_CD4_Tcells	1
10310	CAAGYNFNKFYF_CASSRPQGGGADTEAFF	Central_Memory_CD4_Tcells	1
10322	CAAIPIYGGATNKLIF_CASSQEVSDPTDTQYF	Central_Memory_CD4_Tcells	1
10324	CAAISGGGADGLTF_CASSFGGANNSPLHF	Central_Memory_CD4_Tcells	1
10325	CAAISGSARQLTF_CSADTDTQYF;CASSLGGRNSAFF	Central_Memory_CD4_Tcells	1
10326	CAAISYNNNDMRF_CASSVEGPYNYGYTF	Central_Memory_CD4_Tcells	1
10328	CAAITKGGANNLFF_CASSYNPSSYNEQFF	Central_Memory_CD4_Tcells	1
10332	CAAKGGVNNNDMRF_NA	Central_Memory_CD4_Tcells	1
10336	CAAKRVQGAQKLVF_CASSPTDRDRYGYTF	Central_Memory_CD4_Tcells	1
10338	CAAKVMNYGGSQGNLIF_CSARALGRINSPLHF	Central_Memory_CD4_Tcells	1
10341	CAALGGNNARLMF_CASKGGRTIYEQYF	Central_Memory_CD4_Tcells	1
10343	CAALHGETSGSRLTF_CASSLQGASYNEQFF	Central_Memory_CD4_Tcells	1
10344	CAALHTGANSKLTF_CASSELGGGGGAGELFF	Central_Memory_CD4_Tcells	1
10345	CAALIGFGNVLHC_CASSLVTGGSYEQYF	Central_Memory_CD4_Tcells	1
10347	CAALKGTSGSRLTF_CAWSVLQSHEKLFF	Central_Memory_CD4_Tcells	1
10349	CAALNAGNMLTF_CASSVHSSRRDYLYEQFF	Central_Memory_CD4_Tcells	1
10350	CAALNNAGNMLTF_CASGQGSGGYGYTF	Central_Memory_CD4_Tcells	1
10351	CAALNSGGGADGLTF_CASSPIDRFNQPQHF	Central_Memory_CD4_Tcells	1
10365	CAAMRSGGYNKLIF_CASSLELAGTYNEQFF	Central_Memory_CD4_Tcells	1
10370	CAANPESGGSNYKLTF_CASSPGAGADTQYF	Central_Memory_CD4_Tcells	1
10372	CAANRGYSTLTF_CASSLSVSQGRWLNEQFF;CARPRQGAPGGQETQYF	Central_Memory_CD4_Tcells	1
10382	CAAPPGSGTYKYIF_CASSGTGFSETQYF	Central_Memory_CD4_Tcells	1
10386	CAAQTGANNLFF_CASSLTGTQYF	Central_Memory_CD4_Tcells	1
10396	CAARGGKLQF;CAVTEGYNQGGKLIF_CASSLQITDTQYF	Central_Memory_CD4_Tcells	1
10404	CAARGTSGTYKYIF_CASSAGGGDGYTF	Central_Memory_CD4_Tcells	1
10405	CAARGWASNARLMF_CASSGQGASSYEQYF	Central_Memory_CD4_Tcells	1
10407	CAARGYGGSQGNLIF_CASSLGQNYEQYF	Central_Memory_CD4_Tcells	1
10412	CAARLSGGYNKLIF_CASSLDGTGTQYF	Central_Memory_CD4_Tcells	1
10413	CAARPFGNEKLTF_CASSPRTGESYEQYF	Central_Memory_CD4_Tcells	1
10415	CAARQDDKIIF;CIVRSRYSGAGSYQLTF_CASSWGGAFSTDTQYF	Central_Memory_CD4_Tcells	1
10417	CAARREAAGNKLTF_CASILTQGAGVLTF	Central_Memory_CD4_Tcells	1
10418	CAARRGGADGLTF_CASSFDRSGANVLTF	Central_Memory_CD4_Tcells	1
10420	CAARSRGGSNYKLTF_CASKPVAGKLFF	Central_Memory_CD4_Tcells	1
10421	CAARTGTASKLTF;CAPGGLSSGGSNYKLTF_CASSGHNTGELFF	Central_Memory_CD4_Tcells	1
10428	CAASADNYGQNFVF_CATSPRTGGNEKLFF	Central_Memory_CD4_Tcells	1
10435	CAASAGNTPLVF_CASTDRNQPQHF	Central_Memory_CD4_Tcells	1
10440	CAASAIYNQGGKLIF_CSARPGRGGSNEQFF	Central_Memory_CD4_Tcells	1
10446	CAASALTGGFKTIF_CATSRDPLVTGRQYF	Central_Memory_CD4_Tcells	1
10448	CAASALTSGNTPLVF;CAVLDFGNEKLTF_CASSLSPGAALTDTQYF	Central_Memory_CD4_Tcells	1
10459	CAASASGYALNF;CAVIPLSGSARQLTF_CASSLDHYEQYF	Central_Memory_CD4_Tcells	1
10473	CAASDHGSSNTGKLIF_CASNPTENTEAFF;CSALLGATGNQPQHF	Central_Memory_CD4_Tcells	1
10474	CAASDNDMRF_CASSQPARPLHF	Central_Memory_CD4_Tcells	1
10475	CAASDNQGGKLIF_CASSYQGMEETQYF	Central_Memory_CD4_Tcells	1
10476	CAASDRAGTALIF_CSARWYNEQFF	Central_Memory_CD4_Tcells	1
10485	CAASEGDMRF_CASSLLGGGAMGDTQYF	Central_Memory_CD4_Tcells	1
10490	CAASERSNDYKLSF_CASSQLSINYGYTF	Central_Memory_CD4_Tcells	1
10496	CAASFFGNEKLTF_CASSEQGNYGYTF	Central_Memory_CD4_Tcells	1
10501	CAASGAGGTSYGKLTF_CASSRLGGYEKLFF	Central_Memory_CD4_Tcells	1
10505	CAASGDDKIIF;CALSERTNDYKLSF_CASSLVGGHYGYTF	Central_Memory_CD4_Tcells	1
10510	CAASGETGNTGKLIF_CASSNLGGNNSPLHF	Central_Memory_CD4_Tcells	1
10516	CAASGGMRGGATNKLIF_CASSLGTWLRSSDTQYF	Central_Memory_CD4_Tcells	1
10518	CAASGGSNYKLTF_CASSFGGEAFF	Central_Memory_CD4_Tcells	1
10527	CAASGPGNQFYF_CASSPNYGTQYF	Central_Memory_CD4_Tcells	1
10533	CAASGTSGSRLTF;CAYVNKIIF_CASSLATRGNTGELFF	Central_Memory_CD4_Tcells	1
10534	CAASGVDFGNEKLTF_CASSSSRGAGEQFF	Central_Memory_CD4_Tcells	1
10536	CAASGVGNKLVF_CASSASQGGYNEQFF	Central_Memory_CD4_Tcells	1
10538	CAASGWGTSGSRLTF_CATSDLVRGMGETQYF	Central_Memory_CD4_Tcells	1
10548	CAASIIQGAQKLVF_CAILGTGTDTQYF	Central_Memory_CD4_Tcells	1
10549	CAASILGSARQLTF_CASSLRGTAAFGNTIYF	Central_Memory_CD4_Tcells	1
10560	CAASKETSGTYKYIF_CASSLPSDRNEKLFF	Central_Memory_CD4_Tcells	1
10563	CAASKGGGSNYKLTF_CASSLATGSETQYF	Central_Memory_CD4_Tcells	1
10567	CAASKGYGGATNKLIF;CAVSAMEYGNKLVF_CSAYGTSGHQETQYF	Central_Memory_CD4_Tcells	1
10571	CAASKYNFNKFYF_CASSERGHNEKLFF	Central_Memory_CD4_Tcells	1
10572	CAASLFLAGNNRKLIW_CASSLAGTDTQYF	Central_Memory_CD4_Tcells	1
10573	CAASLGGSNYKLTF_CASRHGLAGGRTGELFF	Central_Memory_CD4_Tcells	1
10575	CAASLLSWGKLQF_CSALSGGNTQYF	Central_Memory_CD4_Tcells	1
10585	CAASMGTGGFKTIF_CASSRLAGGQDNEQFF	Central_Memory_CD4_Tcells	1
10587	CAASMVYGGATNKLIF;CALPFSGGYNKLIF_CASGDDSYSGNTIYF	Central_Memory_CD4_Tcells	1
10592	CAASNRYSGGSNYKLTF_CASRAPGNQPQHF	Central_Memory_CD4_Tcells	1
10595	CAASNVLRGGSNYKLTF_CASRKISSGNTIYF	Central_Memory_CD4_Tcells	1
10596	CAASPFQYDKLIF_CASSLSAVETQYF	Central_Memory_CD4_Tcells	1
10601	CAASPPGNTPLVF_CASSIPGVGQPQHF;CANSQVGTGDEKLFF	Central_Memory_CD4_Tcells	1
10606	CAASPYNFNKFYF_CASSFQVREVKTGKETQYF	Central_Memory_CD4_Tcells	1
10609	CAASRFGNEKLTF_CSARDPRGQGDEQFF	Central_Memory_CD4_Tcells	1
10611	CAASRGGTYKYIF;CAVRSYGNNRLAF_CAAQRRDPEDEQYF	Central_Memory_CD4_Tcells	1
10620	CAASRNTGRRALTF;CVVRGNQFYF_CASSFGGGNTGELFF	Central_Memory_CD4_Tcells	1
10623	CAASRVPGGGNKLTF_CASSVGIGVTNEKLFF	Central_Memory_CD4_Tcells	1
10624	CAASSDSGGGADGLTF_CSARALNEKLFF	Central_Memory_CD4_Tcells	1
10630	CAASSNSNSGYALNF_CATAGQGREKLFF;CASSQDSPGRGQPQHF	Central_Memory_CD4_Tcells	1
10635	CAASTGTASKLTF_CSARDYRLGHWGQPQHF	Central_Memory_CD4_Tcells	1
10643	CAASVGGFGNVLHC_CSAFRGGAYGYTF	Central_Memory_CD4_Tcells	1
10644	CAASVGGGSEKLVF_CASSLGRANSPLHF	Central_Memory_CD4_Tcells	1
10645	CAASVLYPSGTSYGKLTF_CASSLTTGVNYGYTF	Central_Memory_CD4_Tcells	1
10647	CAASVPRNSGYALNF_NA	Central_Memory_CD4_Tcells	1
10658	CAASYGNNDMRF_CASRRDTNEKLFF	Central_Memory_CD4_Tcells	1
10660	CAATAGNNRKLIW_CASSPGGGGTYEQYF	Central_Memory_CD4_Tcells	1
10664	CAATGGATNKLIF_CASSHTFGRATKETQYF	Central_Memory_CD4_Tcells	1
10665	CAATGTGNNNDMRF_CASSGGQGRAGELFF	Central_Memory_CD4_Tcells	1
10669	CAATLETSGSRLTF_CATSGDGLYGYTF;CASSFYLLASWYNEQFF	Central_Memory_CD4_Tcells	1
10671	CAATMNSGNTPLVF_CASRLMNTEAFF	Central_Memory_CD4_Tcells	1
10682	CAATSGQNFVF_CASRPTMGTGAGTDTQYF	Central_Memory_CD4_Tcells	1
10684	CAATSYNNNDMRF_CASSLASTNQETQYF	Central_Memory_CD4_Tcells	1
10687	CAATTSGTYKYIF_CASSAGTGHSYGYTF	Central_Memory_CD4_Tcells	1
10696	CAAVSGGYQKVTF_CASSPEAGRNNSPLHF	Central_Memory_CD4_Tcells	1
10699	CAAVYNNNDMRF_CASSLWAEKLFF	Central_Memory_CD4_Tcells	1
10700	CAAVYYNNARLMF_CASSPGGWGTEAFF	Central_Memory_CD4_Tcells	1
10704	CAAWVGYSSASKIIF_CSAGGRGYTYNEQFF	Central_Memory_CD4_Tcells	1
10708	CAAYTGNQFYF_CASSPGQGAYSPLHF	Central_Memory_CD4_Tcells	1
10711	CACSGTYKYIF_CASSQARLGYNEQFF	Central_Memory_CD4_Tcells	1
10719	CADMGNQFYF;CAVVTGNQFYF_CASSPTNEADRNYGYTF	Central_Memory_CD4_Tcells	1
10733	CAEILNNAGNMLTF_CASSFPPGFAHSPLHF	Central_Memory_CD4_Tcells	1
10738	CAEIVNNAGNMLTF_CASSFPAGLARGEQYF	Central_Memory_CD4_Tcells	1
10739	CAEKGYSSASKIIF_CASSLSTTYEQYF;CASSSGQGASMEAFF	Central_Memory_CD4_Tcells	1
10742	CAEKNFGNEKLTF_CASTGQGREDTQYF	Central_Memory_CD4_Tcells	1
10743	CAEKPGTGGFKTIF_CASSLTGRDQPQHF	Central_Memory_CD4_Tcells	1
10747	CAEMNNQGGKLIF_CASSQEGLGSGANVLTF	Central_Memory_CD4_Tcells	1
10748	CAEMNSGYSTLTF_CASTPQDYYGYTF	Central_Memory_CD4_Tcells	1
10752	CAENGGATNKLIF_CAWSIGDSPLHF	Central_Memory_CD4_Tcells	1
10756	CAENINYGGSQGNLIF_CASSHLFTREGVVSNQPQHF;CASSSYTGSSYEQYF	Central_Memory_CD4_Tcells	1
10758	CAENLLSPNDMRF;CAASDGRGSTLGRLYF_CASSQFLKSNYGYTF	Central_Memory_CD4_Tcells	1
10765	CAENPRRRGYSTLTF_CASSSGEKLFF	Central_Memory_CD4_Tcells	1
10768	CAENQAGTALIF_CASSQTQGLGTEAFF	Central_Memory_CD4_Tcells	1
10769	CAENQAGTALIF_CASSTVLAGGRETQYF	Central_Memory_CD4_Tcells	1
10770	CAENRAGGANSKLTF_CASSQDRRGTPQHF	Central_Memory_CD4_Tcells	1
10781	CAENTGGFKTIF_CASASPRDNQKLFF	Central_Memory_CD4_Tcells	1
10785	CAENYGGSQGNLIF_CASSPDPGTGEEKLFF	Central_Memory_CD4_Tcells	1
10787	CAEPASSSGGSYIPTF;CAVRGSYGNNRLAF_CASTRSGSGNTIYF	Central_Memory_CD4_Tcells	1
10789	CAEPTDKLIF_CASSRDLPATGELFF;CASSFPGHLANYGYTF	Central_Memory_CD4_Tcells	1
10791	CAEREDSNYQLIW_CASSWGLAGEQYF	Central_Memory_CD4_Tcells	1
10794	CAERGSGGSNYKLTF_CASTPVPPRGVLHF	Central_Memory_CD4_Tcells	1
10795	CAERHWNSGGSNYKLTF_CASSEAGWVERFDGYTF	Central_Memory_CD4_Tcells	1
10802	CAESIGSNDYKLSF_CASSGALSSYNEQFF	Central_Memory_CD4_Tcells	1
10806	CAESMEGDDKIIF_CASSLEGQPQHF	Central_Memory_CD4_Tcells	1
10807	CAESMGGFGNVLHC;CVVNPSGGYNKLIF_CASSLGTRGSTGELFF	Central_Memory_CD4_Tcells	1
10809	CAESNFWGATNKLIF_CASSVEVDGELFF	Central_Memory_CD4_Tcells	1
10812	CAESRGSNDYKLSF_CASSGGLSSYNEQFF	Central_Memory_CD4_Tcells	1
10813	CAESRPTGGGNKLTF_CASSRTGGDSPLHF	Central_Memory_CD4_Tcells	1
10815	CAESRYSGGGADGLTF_CASSQGGGLHF	Central_Memory_CD4_Tcells	1
10816	CAESSGAGSYQLTF_CSASPVSGANVLTF	Central_Memory_CD4_Tcells	1
10817	CAESYGGSQGNLIF_CASSTGARNTIYF	Central_Memory_CD4_Tcells	1
10818	CAETGDDKIIF;CAMSDGDTDKLIF_CASSSKGRSGANTGELFF	Central_Memory_CD4_Tcells	1
10820	CAETGGGNKLTF_CATSDLMGGQETQYF	Central_Memory_CD4_Tcells	1
10822	CAETLNSGYSTLTF_CATPFAPIGDSPLHF	Central_Memory_CD4_Tcells	1
10827	CAETRSYIPTF_CASSLWGAGGRQETQYF	Central_Memory_CD4_Tcells	1
10831	CAEWGAAGSARQLTF_CASSDRQKGTIYF	Central_Memory_CD4_Tcells	1
10832	CAEWGFSGTYKYIF_CSAPRGGKSQPQHF	Central_Memory_CD4_Tcells	1
10835	CAFDPRNNDMRF_CAWSVGAIKRGYTF	Central_Memory_CD4_Tcells	1
10842	CAFIERDGGSQGNLIF_CASSPLYGYTF	Central_Memory_CD4_Tcells	1
10845	CAFIRFPNAGKSTF;CVVSDRLRWEGADGLTF_CASSASLQGWAEAFF	Central_Memory_CD4_Tcells	1
10847	CAFKALQSARLMF_CASSLGGAEPNSPLHF	Central_Memory_CD4_Tcells	1
10857	CAFMKGSQGNLIF_CASSFLPTVGGTYEQYF	Central_Memory_CD4_Tcells	1
10861	CAFMKHENNARLMF_CASSLGSVGGLETQYF	Central_Memory_CD4_Tcells	1
10862	CAFMKHGAGGTSYGKLTF;CAGPHVARWYDFGNEKLTF_CASSYSRTGQGARQYF	Central_Memory_CD4_Tcells	1
10869	CAFMKHVGGTSYGKLTF_CSATRTPGPRNEQFF;CASRGGVMNTEAFF	Central_Memory_CD4_Tcells	1
10872	CAFMKLRGGSEKLVF_CASSLFARANYGYTF	Central_Memory_CD4_Tcells	1
10878	CAFMKQSGGSQGNLIF_CASSYDGTYQFF	Central_Memory_CD4_Tcells	1
10881	CAFMKTNARLMF;CAYRSAGYTGANSKLTF_CASSSPRLRGASSYNSPLHF	Central_Memory_CD4_Tcells	1
10884	CAFMNPNNNARLMF_CASSLGQGLGYTF	Central_Memory_CD4_Tcells	1
10888	CAFMSDTGANSKLTF_CASSLTVPNYGYTF	Central_Memory_CD4_Tcells	1
10895	CAFPSANTGNQFYF_CATSEGGWGVSNQPQHF	Central_Memory_CD4_Tcells	1
10898	CAFRLDTGRRALTF_CASSLSLGQGTGNGYTF	Central_Memory_CD4_Tcells	1
10913	CAFVGAQKLVF_CASRRGVGNQPQHF	Central_Memory_CD4_Tcells	1
10921	CAGAGTYKYIF_CASSLTGRNQPQHF	Central_Memory_CD4_Tcells	1
10925	CAGALGDGNQFYF;CAVTVNTGNQFYF_CATSRPDGGGMWGTQYF	Central_Memory_CD4_Tcells	1
10932	CAGARGATNKLIF_NA	Central_Memory_CD4_Tcells	1
10934	CAGASHNQGGKLIF_CASSQGTGWYEQYF	Central_Memory_CD4_Tcells	1
10938	CAGATSGTYKYIF_CASSASRDTDGPYF	Central_Memory_CD4_Tcells	1
10946	CAGEAGTYKYIF_CASSSTGANYGYTF	Central_Memory_CD4_Tcells	1
10949	CAGEGGAQKLVF_CSASGDTDQPQHF	Central_Memory_CD4_Tcells	1
10953	CAGESGGGADGLTF_CASSLDYASQGYTF	Central_Memory_CD4_Tcells	1
10957	CAGFFQGAQKLVF_CASSLQSLVSNEQFF	Central_Memory_CD4_Tcells	1
10960	CAGFTGGGNKLTF_CSARGETDNYGYTF	Central_Memory_CD4_Tcells	1
10961	CAGFTGGGNKLTF_CSARKSGVSTGELFF	Central_Memory_CD4_Tcells	1
10964	CAGGDNQGGKLIF_CASSPGTDTMGDTQYF	Central_Memory_CD4_Tcells	1
10967	CAGGDSWGKLQF_CATKYQGRGADTQYF;CSAAQGASSNQPQHF	Central_Memory_CD4_Tcells	1
10972	CAGGRSNSGYALNF_CASSLGQYSNQPQHF	Central_Memory_CD4_Tcells	1
10973	CAGGTASKLTF;CATDATGGGADGLTF_CAISSSGGVKFF	Central_Memory_CD4_Tcells	1
10975	CAGGTYDKVIF_CASSRTGGAETQYF	Central_Memory_CD4_Tcells	1
10976	CAGHENSGGSNYKLTF_CASSYEGWEYF	Central_Memory_CD4_Tcells	1
10984	CAGIRGSNYKLTF_CASSLDPLYSVGPQGYTF	Central_Memory_CD4_Tcells	1
10991	CAGLFLSGTYKYIF_CASSPTEIQPQHF	Central_Memory_CD4_Tcells	1
10992	CAGLIQGAQKLVF_NA	Central_Memory_CD4_Tcells	1
10995	CAGLNDMRF;CAVREPNTGGFKTIF_CASSHGTSGGEETQYF	Central_Memory_CD4_Tcells	1
11002	CAGLTGGGNKLTF_CASSLYGQGGEAFF	Central_Memory_CD4_Tcells	1
11003	CAGNDMRF_CSASMAPGQGEANEKLFF	Central_Memory_CD4_Tcells	1
11004	CAGNFGNEKLTF_CASSSYRTTNEKLFF	Central_Memory_CD4_Tcells	1
11006	CAGNSMEYGNKLVF_CASSFRAQRGGTEAFF	Central_Memory_CD4_Tcells	1
11011	CAGPGNQFYF_CAITASGEAYNEQFF	Central_Memory_CD4_Tcells	1
11014	CAGPLRGTSYGKLTF_NA	Central_Memory_CD4_Tcells	1
11015	CAGPLVGGSEKLVF_CASSLDNSPLHF	Central_Memory_CD4_Tcells	1
11021	CAGPPSGNTPLVF_CASSLLGPGNEKLFF	Central_Memory_CD4_Tcells	1
11024	CAGPRGSTLGRLYF_CASSVQVGPSGGSSPLHF	Central_Memory_CD4_Tcells	1
11025	CAGPRGSYARLMF_CASSLTGGGGQPQHF	Central_Memory_CD4_Tcells	1
11028	CAGPYSGGGADGLTF_CASSLRSGEVWEQYF	Central_Memory_CD4_Tcells	1
11029	CAGQASGTYKYIF_CASRDREGVNQPQHF	Central_Memory_CD4_Tcells	1
11032	CAGQGGSEKLVF_CASSLSQIYGYTF	Central_Memory_CD4_Tcells	1
11038	CAGQLSGGSNYKLTF_CASKGPNEKLFF	Central_Memory_CD4_Tcells	1
11041	CAGQLYDRDDKIIF_CSARLRLHQPQHF;CASRKTGYNEQYF	Central_Memory_CD4_Tcells	1
11042	CAGQNSGSARQLTF_CASSQGTGFSNQPQHF;CASSQGDGYTDTQYF	Central_Memory_CD4_Tcells	1
11047	CAGQRTRTASKLTF;CAVEYGNKLVF_CASRASGGAGTGELFF	Central_Memory_CD4_Tcells	1
11053	CAGQTRVGSARQLTF_CASSFGAEAFF	Central_Memory_CD4_Tcells	1
11056	CAGRDNYGQNFVF_CAISESPGRVSNTEAFF	Central_Memory_CD4_Tcells	1
11060	CAGRGIKAAGNKLTF_CASSLSLSFVLEVTDTQYF	Central_Memory_CD4_Tcells	1
11062	CAGRHSGNTPLVF_NA	Central_Memory_CD4_Tcells	1
11071	CAGRSSNTGKLIF_CSATAPLAGNYEQYF	Central_Memory_CD4_Tcells	1
11076	CAGSLSGWGKLQF_CASSLVSSGNTIYF	Central_Memory_CD4_Tcells	1
11078	CAGSNFGNEKLTF_CSATYTTGSNQPQHF	Central_Memory_CD4_Tcells	1
11085	CAGTDEGTSYGKLTF_CASSLRGSYEQYF	Central_Memory_CD4_Tcells	1
11094	CAGTSGNTPLVF_CASSLGGGADTQYF	Central_Memory_CD4_Tcells	1
11096	CAGTYFRGSEKLVF_CASSVARDSSNTGELFF	Central_Memory_CD4_Tcells	1
11109	CAGYGQGGSEKLVF_CATRQGPYGYTF;CAISSSGPLYEQYF	Central_Memory_CD4_Tcells	1
11113	CAGYSGNTPLVF_CASSQGLLAGPPQHF	Central_Memory_CD4_Tcells	1
11119	CAHVSGNMLTF_CASTKAPRTAGYNSPLHF	Central_Memory_CD4_Tcells	1
11120	CAIGAGNQFYF_CASSLSSGGQETQYF	Central_Memory_CD4_Tcells	1
11123	CAISFNKFYF_CASSLGGSGGAIYNEQFF	Central_Memory_CD4_Tcells	1
11124	CAISFNKFYF_NA	Central_Memory_CD4_Tcells	1
11125	CAIYNFNKFYF_CASSDPRGRGNEQYF	Central_Memory_CD4_Tcells	1
11127	CALADETNAGKSTF_CATGLAGVAGEQFF	Central_Memory_CD4_Tcells	1
11128	CALAGDSNYQLIW_CASSQPIGVENSPLHF	Central_Memory_CD4_Tcells	1
11129	CALAGSARQLTF_CSALDRGALGTQYF	Central_Memory_CD4_Tcells	1
11130	CALAHGSSNTGKLIF_CASAGTPTHDTQYF	Central_Memory_CD4_Tcells	1
11132	CALALLQGAQKLVF_CASSGTGFQPQHF	Central_Memory_CD4_Tcells	1
11134	CALASGSARQLTF_CASSQDPGGVYEQYF	Central_Memory_CD4_Tcells	1
11135	CALATGANSKLTF_CASSPPGASNQPQHF	Central_Memory_CD4_Tcells	1
11137	CALDLQGAQKLVF_CASSIDRVAEHF	Central_Memory_CD4_Tcells	1
11138	CALDLSGSRLTF_CASSFSGGGNTGELFF	Central_Memory_CD4_Tcells	1
11148	CALFGGGADGLTF_CASSLSGGTDTQYF	Central_Memory_CD4_Tcells	1
11151	CALGDDYKLSF_CSARVPPGQGTPSTDTQYF	Central_Memory_CD4_Tcells	1
11152	CALGDSWGKLQF_CASSEQGNTEAFF	Central_Memory_CD4_Tcells	1
11154	CALGEVNRDDKIIF_CASSPLREGSETQYF	Central_Memory_CD4_Tcells	1
11156	CALGGDYKLSF_CASTPSGQIYEQYF	Central_Memory_CD4_Tcells	1
11159	CALGNQAGTALIF_CASCRDSSTNEKLFF	Central_Memory_CD4_Tcells	1
11161	CALGNTGNQFYF_CASSPRTGGAGDTQYF	Central_Memory_CD4_Tcells	1
11162	CALGNYGQNFVF_CASSEGPSSGGDTQYF	Central_Memory_CD4_Tcells	1
11167	CALGTDKLIF_CASSVEANEKLFF	Central_Memory_CD4_Tcells	1
11173	CALIAAQKLVF_CASSTSALRVNEKLFF	Central_Memory_CD4_Tcells	1
11175	CALIFKAAGNKLTF;CAVLPSGAGSYQLTF_CASSSPGSNTEAFF	Central_Memory_CD4_Tcells	1
11178	CALIGGTSYGKLTF_CASSGREKYNEQFF	Central_Memory_CD4_Tcells	1
11179	CALIGSGGSNYKLTF_CASSSPGGAEIKQYF	Central_Memory_CD4_Tcells	1
11182	CALILNNAGNMLTF_CAWSKESDPDTQYF	Central_Memory_CD4_Tcells	1
11183	CALINTGTASKLTF_CASETGSSSWANYGYTF;CASSLGEPLHF	Central_Memory_CD4_Tcells	1
11185	CALIRRPGRRGFGNVLHC_CASSLEGAGAFF	Central_Memory_CD4_Tcells	1
11186	CALIRTNFGNEKLTF_CASSRAGGSTGELFF	Central_Memory_CD4_Tcells	1
11191	CALKGGSNDYKLSF_CATSRDPNQPQHF	Central_Memory_CD4_Tcells	1
11192	CALKGGYQKVTF_CASTWDGISGANVLTF	Central_Memory_CD4_Tcells	1
11193	CALKNFNKFYF_CATASVSTDTQYF	Central_Memory_CD4_Tcells	1
11194	CALKRGNTPLVF_CASSLLTGDGYTF	Central_Memory_CD4_Tcells	1
11196	CALKSGGGNKLTF_CSARDRTGDPQPQHF	Central_Memory_CD4_Tcells	1
11200	CALLGGSGYALNF;CARGALNF_CASSLQTPGQTNTEAFF	Central_Memory_CD4_Tcells	1
11202	CALLNAGGTSYGKLTF_CSATKEAETQYF	Central_Memory_CD4_Tcells	1
11207	CALLRSYNTDKLIF_CASSYSILAGNLGEQYF	Central_Memory_CD4_Tcells	1
11208	CALLSGGYNKLIF_CSAPALTSGYNEQFF	Central_Memory_CD4_Tcells	1
11212	CALLYNFNKFYF_CASSQGAGTQYF	Central_Memory_CD4_Tcells	1
11216	CALNAGNNRKLIW_CASSSIGGSYNSPLHF	Central_Memory_CD4_Tcells	1
11217	CALNDMRF_CASSLDVGRDSPLHF;CASSPTDRDRYGYTF	Central_Memory_CD4_Tcells	1
11218	CALNDYKLSF_CSAPGQGAQNFEGEQYF	Central_Memory_CD4_Tcells	1
11219	CALNGDSGAGSYQLTF_CASSFGIATGKLFF	Central_Memory_CD4_Tcells	1
11220	CALNGPREGSARQLTF_CASSEVGIFQPQHF	Central_Memory_CD4_Tcells	1
11221	CALNKLGGKLIF_CASSQELRTGGKGGYTF	Central_Memory_CD4_Tcells	1
11223	CALNPNTGNQFYF_CSSGTVALEQYF	Central_Memory_CD4_Tcells	1
11224	CALNPNTNAGKSTF_CASSPPGTSSYNEQFF	Central_Memory_CD4_Tcells	1
11227	CALPNQAGTALIF_CASSPAHSGQLLETQYF	Central_Memory_CD4_Tcells	1
11232	CALQIQGAQKLVF_CASSRGGDYSPLHF	Central_Memory_CD4_Tcells	1
11242	CALRDSGGGADGLTF_CATETRGAFSGNTIYF	Central_Memory_CD4_Tcells	1
11243	CALRDSGGSNYKLTF_CASSLEGGASKAFF;CASSFYTGGSHEQYF	Central_Memory_CD4_Tcells	1
11245	CALRGDISNFGNEKLTF_CSARWASRGTGELFF	Central_Memory_CD4_Tcells	1
11248	CALRGPGANNLFF_CASSLSEGSSYGYTF	Central_Memory_CD4_Tcells	1
11249	CALRGTGGSYIPTF_CSARPWTGTSYEQYF	Central_Memory_CD4_Tcells	1
11251	CALRGWANAGKSTF_CASSWGKKGQDDSPLHF	Central_Memory_CD4_Tcells	1
11254	CALRKVATSYGKLTF_CSAGGERDEAFF	Central_Memory_CD4_Tcells	1
11258	CALRMGTSYGKLTF_CASSFVIDKSSTDTQYF	Central_Memory_CD4_Tcells	1
11260	CALRNNNARLMF_CASRLSLDPNYGYTF	Central_Memory_CD4_Tcells	1
11262	CALRPGNTPLVF_CATSRGGPRVDTEAFF	Central_Memory_CD4_Tcells	1
11264	CALRPNFNKFYF_CSATPGGSYNEQFF	Central_Memory_CD4_Tcells	1
11271	CALRRVARLMF_CATSDLQGDRDLNYGYTF;CASSQGAQYGTPYEQYF	Central_Memory_CD4_Tcells	1
11275	CALRTGVFQGAQKLVF_CASSETGGASYEQYF	Central_Memory_CD4_Tcells	1
11276	CALRTIKAAGNKLTF_NA	Central_Memory_CD4_Tcells	1
11279	CALRYAGGTSYGKLTF_CASSLGGDYQPQHF	Central_Memory_CD4_Tcells	1
11283	CALSAASGGGADGLTF;CAENGGSQGNLIF_CASSLPGTVVPEEFF	Central_Memory_CD4_Tcells	1
11285	CALSAEGNTPLVF_CASSLEGRNSGNTIYF	Central_Memory_CD4_Tcells	1
11290	CALSARQAGTALIF_CASSENSDARAHF	Central_Memory_CD4_Tcells	1
11299	CALSDGSGNTGKLIF_CASSIVAGIMNTEAFF	Central_Memory_CD4_Tcells	1
11304	CALSDLNTDKLIF_CSASWGEQFF	Central_Memory_CD4_Tcells	1
11305	CALSDLSGAGSYQLTF;CVVNDKKKSSGDKLTF_CASSLSVNEQFF	Central_Memory_CD4_Tcells	1
11306	CALSDLSNARLMF_CASSLKGFSYEQYF	Central_Memory_CD4_Tcells	1
11307	CALSDNAGNMLTF_CASSLARVGAETQYF	Central_Memory_CD4_Tcells	1
11309	CALSDNQGGKLIF_CASSLGPRGAGGYGYTF	Central_Memory_CD4_Tcells	1
11318	CALSDRDTGKLIF_CASSRNQGSTGELFF	Central_Memory_CD4_Tcells	1
11323	CALSDRGTASKLTF_CASSPREGGTDTQYF	Central_Memory_CD4_Tcells	1
11324	CALSDRLNAGNNRKLIW_CASSPDRVRPQHF	Central_Memory_CD4_Tcells	1
11330	CALSDSATSGTYKYIF;CAVANSGNTPLVF_CSARDESKGLLRYEQYF	Central_Memory_CD4_Tcells	1
11332	CALSDSGSARQLTF_CASSGLQGRNTEAFF	Central_Memory_CD4_Tcells	1
11335	CALSDTTGFQKLVF_CSAGRGGRFNEQFF	Central_Memory_CD4_Tcells	1
11338	CALSEAKGSGGGADGLTF_CASLFRVFTEAFF	Central_Memory_CD4_Tcells	1
11339	CALSEALNYKLSF_CSARDRGAGGNTIYF	Central_Memory_CD4_Tcells	1
11340	CALSEALSGGSYIPTF_CASSFRGAYTDTQYF;CAIPGWGPGGAFF	Central_Memory_CD4_Tcells	1
11341	CALSEALTGANSKLTF_CASSPHPSNYGYTF	Central_Memory_CD4_Tcells	1
11345	CALSEASTGNQFYF_CASSIAGVNTEAFF	Central_Memory_CD4_Tcells	1
11346	CALSEEYQGAQKLVF;CAARLTLSHTGANSKLTF_CRGQNPHPSYEQYF	Central_Memory_CD4_Tcells	1
11348	CALSEGTARF_NA	Central_Memory_CD4_Tcells	1
11351	CALSEISYGSSNTGKLIF_CASSFYNSPLHF	Central_Memory_CD4_Tcells	1
11352	CALSEITGGFKTIF_CASSEFPGQSSYNEQFF;CASSLTREPTDTQYF	Central_Memory_CD4_Tcells	1
11359	CALSERSSNSGNTPLVF_CASSLNRGGGRGETQYF	Central_Memory_CD4_Tcells	1
11360	CALSETPGNTPLVF_NA	Central_Memory_CD4_Tcells	1
11361	CALSEVRNRDDKIIF_CASSPQGRAYSPLHF	Central_Memory_CD4_Tcells	1
11363	CALSEWSGGSNYKLTF_CASSQFGTSGDKTQYF	Central_Memory_CD4_Tcells	1
11366	CALSGAGGTSYGKLTF_CASSLSLAVSYNEQFF	Central_Memory_CD4_Tcells	1
11368	CALSGDAGGTSYGKLTF_CASSSSPGTGLIGYTF	Central_Memory_CD4_Tcells	1
11370	CALSGGGADGLTF_CASSFRGGRGSYEQYF	Central_Memory_CD4_Tcells	1
11380	CALSGNSGGSNYKLTF_CASSPFLSMSGGGTEAFF	Central_Memory_CD4_Tcells	1
11385	CALSGRGGNKLTF_CAIRRGGAEAEAFF	Central_Memory_CD4_Tcells	1
11386	CALSGRNAGNMLTF_CAWSVGSNQPQHF	Central_Memory_CD4_Tcells	1
11390	CALSGYDYKLSF_CATEASRGLAGGHGTGELFF	Central_Memory_CD4_Tcells	1
11393	CALSHNAGNMLTF_CASSFSGGIYEQYF	Central_Memory_CD4_Tcells	1
11394	CALSHRDDKIIF_CATSKLYPQATDTQYF;CAIPLVQGSSNQPQHF	Central_Memory_CD4_Tcells	1
11399	CALSLYNQGGKLIF_CASSLTQGAIYGYTF	Central_Memory_CD4_Tcells	1
11401	CALSNTGTASKLTF_CASSADWEWPNTEAFF	Central_Memory_CD4_Tcells	1
11402	CALSPDRGSGTYKYIF_CASSGFSGNTIYF	Central_Memory_CD4_Tcells	1
11407	CALSPPYNFNKFYF_CASISGGGLPYNEQFF	Central_Memory_CD4_Tcells	1
11409	CALSQYGQNFVF_CSATGTAYGYTF	Central_Memory_CD4_Tcells	1
11411	CALSRIGNQFYF_CASSPGVDGEYGYTF	Central_Memory_CD4_Tcells	1
11412	CALSRSGNTPLVF_CSASRGDPGELFF	Central_Memory_CD4_Tcells	1
11413	CALSRVDSSYKLIF_CASSLAGGASYNEQFF	Central_Memory_CD4_Tcells	1
11422	CALSSQGYSTLTF_CASIGFMNTEAFF	Central_Memory_CD4_Tcells	1
11423	CALSSSGSARQLTF_CASSPPGDAEKLFF	Central_Memory_CD4_Tcells	1
11426	CALSTLTSGGSYIPTF_CASSPFYSGGAGDTQYF	Central_Memory_CD4_Tcells	1
11430	CALSVLRGGADGLTF_CASSQDPRRGPLNEKLFF	Central_Memory_CD4_Tcells	1
11431	CALSVSDGQKLLF_CATSQALQAPSYEQYF	Central_Memory_CD4_Tcells	1
11432	CALSVSGNTGKLIF_CASSSQTIQYF	Central_Memory_CD4_Tcells	1
11433	CALSVSGTYKYIF;CAMSRNNNARLMF_CACGAGHPQPQHF	Central_Memory_CD4_Tcells	1
11434	CALSVSSNTGKLIF_CASIFASSYEQYF	Central_Memory_CD4_Tcells	1
11438	CALTGFQGSSGGGADGLTF;CASNAGNYQLIW_CAIKGGQKQGWYNEQFF	Central_Memory_CD4_Tcells	1
11439	CALTHLTGNQFYF_CASSPVVGVETQYF	Central_Memory_CD4_Tcells	1
11442	CALTLAAGNKLTF_CATGGPWDEQFF	Central_Memory_CD4_Tcells	1
11447	CALTPRRGQNFVF_CASSERGLSNYGYTF	Central_Memory_CD4_Tcells	1
11448	CALTPYSGNTPLVF_CASSLGVSTYEQYF	Central_Memory_CD4_Tcells	1
11449	CALTQGGSEKLVF;CLLYFGNEKLTF_CASEGGPEFSYEQYF	Central_Memory_CD4_Tcells	1
11450	CALTRRTGNQFYF_CAWRTHSGANVLTF	Central_Memory_CD4_Tcells	1
11451	CALTSNTGKLIF_CASSLDSVSYEQYF	Central_Memory_CD4_Tcells	1
11452	CALTSRGGGYNKLIF_CASSFRLRAYGYTF	Central_Memory_CD4_Tcells	1
11453	CALTTPLNTGKLIF_CASSLHARGRSRGETQYF	Central_Memory_CD4_Tcells	1
11455	CALVGYNTDKLIF_CASRTGSSPLHF	Central_Memory_CD4_Tcells	1
11460	CALVSGGYNKLIF_CASSLAGPPNEKLFF	Central_Memory_CD4_Tcells	1
11468	CALYRGTGFQKLVF;CAGGLRGNRDDKIIF_CASSVRRDKNSPLHF	Central_Memory_CD4_Tcells	1
11471	CALYSSASKIIF;CAVRDRSGGSYIPTF_CASSLTSLSNQPQHF	Central_Memory_CD4_Tcells	1
11473	CALYTGNQFYF_CASSLAPGLYEQYF	Central_Memory_CD4_Tcells	1
11475	CAMAGNTGKLIF_CAIARSGDRIYEQYF	Central_Memory_CD4_Tcells	1
11485	CAMLEDAGGTSYGKLTF_CASSSLPSSLKEKLFF	Central_Memory_CD4_Tcells	1
11486	CAMLLDTGRRALTF_CASSPPGKSKKDTQYF	Central_Memory_CD4_Tcells	1
11499	CAMREALESSASKIIF_CRGGGNTEAFF	Central_Memory_CD4_Tcells	1
11500	CAMREAQGAQKLVF_CASSLGQASYYGYTF	Central_Memory_CD4_Tcells	1
11510	CAMREDYNQGGKLIF_CASLRGERKNYGYTF	Central_Memory_CD4_Tcells	1
11514	CAMREFAYSGAGSYQLTF_CASSAPSVGGFNSPLHF	Central_Memory_CD4_Tcells	1
11518	CAMREGGNNNDMRF_CASSQPLLAPYEQYF	Central_Memory_CD4_Tcells	1
11526	CAMREGLYNGSEKLVF;CAVKGGSNYKLTF_CASSEAILRDSLHF	Central_Memory_CD4_Tcells	1
11529	CAMREGPDNDMRF_CASSRQGGNSPLHF	Central_Memory_CD4_Tcells	1
11530	CAMREGPGGTSYGKLTF_CASRKVDGGEKLFF	Central_Memory_CD4_Tcells	1
11532	CAMREGPGSGTYKYIF_CASSPRQMSSYEQYF	Central_Memory_CD4_Tcells	1
11533	CAMREGPLGWGGATNKLIF_CASSLQETQYF;CSAPRDRGLRIRPYEQYF	Central_Memory_CD4_Tcells	1
11542	CAMREGSTSGTYKYIF_CASSSDRADTQYF	Central_Memory_CD4_Tcells	1
11553	CAMREMDSGYSTLTF_CASSLDRADYGYTF	Central_Memory_CD4_Tcells	1
11556	CAMRENLLTGANSKLTF_CASTAGSGKETQYF	Central_Memory_CD4_Tcells	1
11559	CAMREPYISSGSARQLTF_CASSYSRGTEAFF	Central_Memory_CD4_Tcells	1
11560	CAMREPYTGGFKTIF_CASGTSGPYTDTQYF	Central_Memory_CD4_Tcells	1
11564	CAMRERSYNDYKLSF_CASSSPTDLPTNEKLFF	Central_Memory_CD4_Tcells	1
11569	CAMRETYTGANSKLTF_CASSFRDRGYGYTF	Central_Memory_CD4_Tcells	1
11575	CAMRGDRGSTLGRLYF_CASSQSIGPGSGNTIYF	Central_Memory_CD4_Tcells	1
11582	CAMRGSYSGAGSYQLTF_CASSRDRSSYEQYF	Central_Memory_CD4_Tcells	1
11585	CAMRLDSSYKLIF_CASSFSSETRGNQPQHF	Central_Memory_CD4_Tcells	1
11587	CAMRLPDSGGSNYKLTF_CASSLAIFKRGANEQFF	Central_Memory_CD4_Tcells	1
11590	CAMRPLGDTGRRALTF;CAVVGSTLGRLYF_CASSPGSTSYEQYF	Central_Memory_CD4_Tcells	1
11594	CAMRRGSNYKLTF_CASSLLKTVNSGNTIYF	Central_Memory_CD4_Tcells	1
11615	CAMSASTGGFKTIF_CASGGQGVYSPLHF	Central_Memory_CD4_Tcells	1
11616	CAMSATNNARLMF_CSARDVGVSPLHF	Central_Memory_CD4_Tcells	1
11620	CAMSEGAQKLVF;CAVSSQGAQKLVF_CASSISVTGLTEAFF	Central_Memory_CD4_Tcells	1
11621	CAMSEGGSYQLTF_CSARSPASGGLQQFF	Central_Memory_CD4_Tcells	1
11622	CAMSEGGTSYGKLTF_CASRYLYEQYF	Central_Memory_CD4_Tcells	1
11624	CAMSGARLMF_CSAQDTGPGQQYF	Central_Memory_CD4_Tcells	1
11628	CAMSGVSSNTGKLIF_CASSSRTGAGSQYF	Central_Memory_CD4_Tcells	1
11631	CAMSLRGASASKIIF;CAMRNTGRRALTF_CASSTSGDEQFF	Central_Memory_CD4_Tcells	1
11632	CAMSPLSNFGNEKLTF_CASSQWADSRGTF;CASSSRGTSGNTIYF	Central_Memory_CD4_Tcells	1
11637	CAMSPPYNNNDMRF_CASSVDSNSPLHF	Central_Memory_CD4_Tcells	1
11643	CAMSSNSGNTPLVF_CATSDLTGGRNEKLFF	Central_Memory_CD4_Tcells	1
11644	CAMSSSGSARQLTF_CSASREPNRVYGYTF	Central_Memory_CD4_Tcells	1
11646	CAMSVFYGQNFVF_CASSQGDSGVETQYF	Central_Memory_CD4_Tcells	1
11650	CAMTGTGRRALTF;CALKSGGSNYKLTF_CASSQVGTRGTGELFF	Central_Memory_CD4_Tcells	1
11657	CAPCETSGSRLTF_CASSYSNRGCYEKLFF	Central_Memory_CD4_Tcells	1
11658	CAPDTGGFKTIF_CASSFNRGGSPLHF	Central_Memory_CD4_Tcells	1
11666	CAPGYTGGFKTIF_CASSSVPGSGVRETQYF	Central_Memory_CD4_Tcells	1
11667	CAPHPTPGGYQKVTF;CAVSPRRALTF_CASSSPRQGPYGYTF	Central_Memory_CD4_Tcells	1
11670	CAPKTDRGSTLGRLYF_CASSRIIPPRAASEQYF	Central_Memory_CD4_Tcells	1
11672	CAPLSGRDSNYQLIW_CASRPHPLSNQPQHF	Central_Memory_CD4_Tcells	1
11680	CAPRYGGSYIPTF_CASSGLAGGGFSEQYF	Central_Memory_CD4_Tcells	1
11681	CAPSALNF_CASSQPGQSKNIQYF	Central_Memory_CD4_Tcells	1
11683	CAPSGAGSYQLTF_CASSLVRPWDYGYTF	Central_Memory_CD4_Tcells	1
11686	CAPTRNNNARLMF_CASSYIGEVAYF	Central_Memory_CD4_Tcells	1
11691	CAQAGNNNARLMF_CASRDLTGGLQTYGYTF;CANGGGPTYEQYF	Central_Memory_CD4_Tcells	1
11693	CAQIGQGTYKYIF_CSAILAGALTDTQYF	Central_Memory_CD4_Tcells	1
11699	CARGGQGNLIF_CASSQRLPTRPYNSPLHF	Central_Memory_CD4_Tcells	1
11703	CARMNSNYKLTF_CASTPGALIYEQYF	Central_Memory_CD4_Tcells	1
11704	CARNTDKLIF;CAASKNSGGSNYKLTF_CASSFSTLGAFF	Central_Memory_CD4_Tcells	1
11714	CASNAGNNRKLIW_CASSQEARTYGYTF	Central_Memory_CD4_Tcells	1
11716	CASNSGNTPLVF_CASSFLGDPNQPQHF	Central_Memory_CD4_Tcells	1
11718	CASQKTGANSKLTF_CASSLAGQPQHF	Central_Memory_CD4_Tcells	1
11725	CASSRGNTPLVF_CASWGYEVQDSNSYEQYF	Central_Memory_CD4_Tcells	1
11726	CASSTGGGNKLTF_CSASLDRVAFF	Central_Memory_CD4_Tcells	1
11727	CASSTTSGTYKYIF_CASSLGIGPVEAFF	Central_Memory_CD4_Tcells	1
11736	CATAHTGGFKTIF_CASSLTGASNTEAFF	Central_Memory_CD4_Tcells	1
11737	CATAKSSGDKLTF_CASSLGGAGTDTQYF	Central_Memory_CD4_Tcells	1
11741	CATAPGAQKLVF_CASTRQGLTYEQYF	Central_Memory_CD4_Tcells	1
11742	CATAPTSSYNTDKLIF_CASSTRQGSGANVLTF	Central_Memory_CD4_Tcells	1
11746	CATATNTGGFKTIF_CASSPTSSGGETQYF	Central_Memory_CD4_Tcells	1
11747	CATAVRVGDMRF_CASSYSTRGNEKLFF	Central_Memory_CD4_Tcells	1
11748	CATAYLTGTASKLTF_CASSPSSGGANEQFF	Central_Memory_CD4_Tcells	1
11749	CATDAGDSGYSTLTF_CASSPLRLVKGEKLFF	Central_Memory_CD4_Tcells	1
11755	CATDAVSSWGKLQF;CAYRSFTLNTGTASKLTF_CAISESDWTYEQYF	Central_Memory_CD4_Tcells	1
11758	CATDESDYKLSF_CASSSGLDRGQSPLHF	Central_Memory_CD4_Tcells	1
11760	CATDGAYGQNFVF_CASSRESPGVPQYF	Central_Memory_CD4_Tcells	1
11764	CATDGPAAGNKLTF_CASSYMAATNEKLFF	Central_Memory_CD4_Tcells	1
11765	CATDGPQGAQKLVF_CASSLGPNGGGKLFF	Central_Memory_CD4_Tcells	1
11769	CATDINLFDRGSTLGRLYF_CASSTRQVLASYNSPLHF	Central_Memory_CD4_Tcells	1
11770	CATDLNNARLMF_CASSLSFSGDYEQYF	Central_Memory_CD4_Tcells	1
11771	CATDNDMRF;CAMRTIKAAGNKLTF_CASSVDNRELFF	Central_Memory_CD4_Tcells	1
11773	CATDPGGFKTIF_CASSVLLAGGGEQYF;CASSFTDLEPQHF	Central_Memory_CD4_Tcells	1
11775	CATDPNTDKLIF_CASSRERASINEQFF	Central_Memory_CD4_Tcells	1
11782	CATDSGGSNYKLTF_CSARDRGRMDSPLHF	Central_Memory_CD4_Tcells	1
11785	CATDTQGAQKLVF_CASSYHGMGEPQHF	Central_Memory_CD4_Tcells	1
11788	CATEDSNYQLIW_CASSFGTGGWGTQYF	Central_Memory_CD4_Tcells	1
11793	CATERAGGTSYGKLTF_CASSRKSTGIAGYTF	Central_Memory_CD4_Tcells	1
11797	CATGHPQGAQKLVF_CSARVYRSRVDQPQHF	Central_Memory_CD4_Tcells	1
11798	CATGIGFGNVLHC_CASSQETGVYLSNQPQHF	Central_Memory_CD4_Tcells	1
11801	CATGLGLGSGGGADGLTF_CASSARFNLNTEAFF	Central_Memory_CD4_Tcells	1
11804	CATGPNNAGNMLTF_CASSLYPGASGVNNEQFF	Central_Memory_CD4_Tcells	1
11809	CATLSGTYKYIF_CATSTNTEAFF	Central_Memory_CD4_Tcells	1
11816	CATRGTGTASKLTF_CASSLGGGRYEQYF	Central_Memory_CD4_Tcells	1
11819	CATRYSGAGSYQLTF_CASRSYLGGKYGYTF	Central_Memory_CD4_Tcells	1
11821	CATSQAGTALIF_CSARPQATTNEKLFF	Central_Memory_CD4_Tcells	1
11823	CATSTGGYNKLIF_CASSPLSAGDSPLHF	Central_Memory_CD4_Tcells	1
11826	CATTRIDSWGKLQF_CATNREIQETQYF	Central_Memory_CD4_Tcells	1
11828	CATVGGGFKTIF_CASSLRVNVNNEQFF	Central_Memory_CD4_Tcells	1
11829	CATVGMYSGGGADGLTF_CASSWGGFGQPQHF	Central_Memory_CD4_Tcells	1
11832	CATVWDARLMF;CAPQGGNMLTF_CASSPRVFSGGNTIYF	Central_Memory_CD4_Tcells	1
11836	CAVADTGRRALTF_CASSLQDREDYGYTF	Central_Memory_CD4_Tcells	1
11837	CAVAFLDSSYKLIF_CASSYSGAEAFF	Central_Memory_CD4_Tcells	1
11841	CAVAGKLVF;CAVPNSGGSNYKLTF_CASSLSQNNEQFF	Central_Memory_CD4_Tcells	1
11843	CAVAGTNAGKSTF;CAASRRRAQKLVF_CASSFPFLKQGYEQYF	Central_Memory_CD4_Tcells	1
11845	CAVAKAAGNKLTF_CASSPQDRGQNTEAFF	Central_Memory_CD4_Tcells	1
11847	CAVALSYSGGGADGLTF_CASSSTAGSYEKLFF	Central_Memory_CD4_Tcells	1
11857	CAVARYGGSQGNLIF_NA	Central_Memory_CD4_Tcells	1
11858	CAVARYNTDKLIF_CATIQTGRGETQYF	Central_Memory_CD4_Tcells	1
11860	CAVAWNNARLMF_CASSYVAAEETQYF	Central_Memory_CD4_Tcells	1
11865	CAVDASGGSNYKLTF_CATSDPFTDTQYF	Central_Memory_CD4_Tcells	1
11870	CAVDHTGTASKLTF_CASGLGTGAPEETQYF	Central_Memory_CD4_Tcells	1
11874	CAVDMLNNNNDMRF_CASSVDRAYGYTF	Central_Memory_CD4_Tcells	1
11877	CAVDNQAGTALIF_CASTLSNTGELFF	Central_Memory_CD4_Tcells	1
11891	CAVDSPLGGYNKLIF_CASSLAVGGPGANVLTF	Central_Memory_CD4_Tcells	1
11896	CAVEAAGANSKLTF;CAFMNYGGSQGNLIF_CASSQVPQGPNTQYF	Central_Memory_CD4_Tcells	1
11900	CAVEAKPTNAGGTSYGKLTF_CASSLSTSSGGIYNEQFF	Central_Memory_CD4_Tcells	1
11902	CAVEDGAGGGNKLTF_CASSGLLAESYNEQFF	Central_Memory_CD4_Tcells	1
11903	CAVEDGDSNSGYALNF_CASSQQLLTYEQYF	Central_Memory_CD4_Tcells	1
11913	CAVEDRSSGSARQLTF_CASSRFGQGGIAEAFF;CAWSVRVGGTYEQYF	Central_Memory_CD4_Tcells	1
11915	CAVEDSNYQLIW_CATGGRQPSTYEQYF	Central_Memory_CD4_Tcells	1
11918	CAVEESGAGSYQLTF;CAASGSGTASKLTF_CASSDARSPGETQYF	Central_Memory_CD4_Tcells	1
11923	CAVEGHNYGQNFVF_CASSSDTNTEAFF	Central_Memory_CD4_Tcells	1
11926	CAVEGPNNARLMF_CASSGRVNNEQFF	Central_Memory_CD4_Tcells	1
11927	CAVEGRDSNYQLIW_CASSLVFFSDTGELFF	Central_Memory_CD4_Tcells	1
11929	CAVEGSSYKLIF_CASSLGVGGGSSYGYTF	Central_Memory_CD4_Tcells	1
11931	CAVEILRSGNMLTF_CASRIDRDIYEQYF	Central_Memory_CD4_Tcells	1
11934	CAVEMYSGGGADGLTF_CASSQGPRYEQYF	Central_Memory_CD4_Tcells	1
11936	CAVEPDSWGKLQF_CASSDPSVPTDTQYF	Central_Memory_CD4_Tcells	1
11941	CAVERDNTGNQFYF_CASSPLGGARGYGYTF	Central_Memory_CD4_Tcells	1
11943	CAVERRPSGTYKYIF_CASSYTGNTIYF	Central_Memory_CD4_Tcells	1
11946	CAVETGGTSYGKLTF_CASSLGYQETQYF	Central_Memory_CD4_Tcells	1
11948	CAVEWNRDDKIIF_CAISESGNGYTF	Central_Memory_CD4_Tcells	1
11949	CAVEYGNKLVF_CASRTGPYEQYF	Central_Memory_CD4_Tcells	1
11953	CAVFGTSYGKLTF_CASMQEGREQYF	Central_Memory_CD4_Tcells	1
11954	CAVFNDYKLSF_CASSPRTGSNQPQHF	Central_Memory_CD4_Tcells	1
11955	CAVFSDGQKLLF_CASSPGGAKQETQYF	Central_Memory_CD4_Tcells	1
11961	CAVGADKLIF_CASSLQTGRDYGYTF	Central_Memory_CD4_Tcells	1
11977	CAVGANDYKLSF_CASSLDRFAQHF	Central_Memory_CD4_Tcells	1
11980	CAVGAPLGARLMF_CASSSLGRTDTQYF	Central_Memory_CD4_Tcells	1
11981	CAVGAQAGTALIF_CSAQGAGGRITEAFF	Central_Memory_CD4_Tcells	1
11986	CAVGASGTYKYIF_CASTRGETYEQYF	Central_Memory_CD4_Tcells	1
11987	CAVGASGTYKYIF;CAATPPRSNQFYF_CASSSRGTQETQYF	Central_Memory_CD4_Tcells	1
11989	CAVGASNTGKLIF_CASGGDRENYGYTF	Central_Memory_CD4_Tcells	1
11990	CAVGASSNAGNMLTF_CASSRQVVHGYTF	Central_Memory_CD4_Tcells	1
11993	CAVGDDKIIF_CASSRFEQGPGFYGYTF	Central_Memory_CD4_Tcells	1
11994	CAVGDNFNKFYF_CASTRLAETGELFF	Central_Memory_CD4_Tcells	1
11995	CAVGDTDKLIF_CSARGQGPYQRNNSPLHF	Central_Memory_CD4_Tcells	1
11999	CAVGFMTGNQFYF_CASSGGADTQYF	Central_Memory_CD4_Tcells	1
12000	CAVGFNYGQNFVF_CASSPLVGGPETQYF	Central_Memory_CD4_Tcells	1
12005	CAVGGGGFKTIF_CSARSLRVGETQYF	Central_Memory_CD4_Tcells	1
12006	CAVGGMNTGFQKLVF_CASSDRGHRRSNYGYTF	Central_Memory_CD4_Tcells	1
12007	CAVGGNAGNMLTF_CASRPGTGSNQPQHF	Central_Memory_CD4_Tcells	1
12015	CAVGKDTGNQFYF_CASSERTGFPSEQYF	Central_Memory_CD4_Tcells	1
12019	CAVGLMEYGNKLVF_CASSAGGSQGATEAFF	Central_Memory_CD4_Tcells	1
12023	CAVGMDSNYQLIW_NA	Central_Memory_CD4_Tcells	1
12027	CAVGNTGGFKTIF_CASGRTSQETQYF	Central_Memory_CD4_Tcells	1
12030	CAVGPDSRRGAQKLVF_CASSTRSGSGETQYF	Central_Memory_CD4_Tcells	1
12034	CAVGPPGANNDMRF_CASSFPTSGQETQYF;CASSQGGGAYNEQFF	Central_Memory_CD4_Tcells	1
12036	CAVGPSSSNDYKLSF_CASSGGQGSETQYF	Central_Memory_CD4_Tcells	1
12040	CAVGSGGSNYKLTF_CASSGTGQETQYF	Central_Memory_CD4_Tcells	1
12043	CAVGSTGGYNKLIF_CASSQGDERYEQYF	Central_Memory_CD4_Tcells	1
12050	CAVGYRIQGAQKLVF_CASSFTGLVHEQYF	Central_Memory_CD4_Tcells	1
12053	CAVHPGANSKLTF_CASSVDGGPKDTQYF	Central_Memory_CD4_Tcells	1
12056	CAVHPTSGTYKYIF_CASSAQGTYNSPLHF	Central_Memory_CD4_Tcells	1
12061	CAVHTRNSGYALNF_CASSDIGGGGGQETQYF	Central_Memory_CD4_Tcells	1
12067	CAVIGSGNNRKLIW_CAISAAGVNYGYTF	Central_Memory_CD4_Tcells	1
12068	CAVIKRNNNARLMF_CASKGGTPYNEQFF	Central_Memory_CD4_Tcells	1
12071	CAVILQFYF_CASSLDPRPNTGELFF	Central_Memory_CD4_Tcells	1
12074	CAVINTGTASKLTF_CASRGTGVSPLHF	Central_Memory_CD4_Tcells	1
12078	CAVIPVSGNTGKLIF_CASSQYVRGLNEKLFF	Central_Memory_CD4_Tcells	1
12082	CAVIRNTGGFKTIF_CASSQRTGGREAEKLFF	Central_Memory_CD4_Tcells	1
12083	CAVISGAAGNKLTF_CSGTSSETQYF	Central_Memory_CD4_Tcells	1
12090	CAVKFGGATNKLIF_CASSHSYEAFF	Central_Memory_CD4_Tcells	1
12092	CAVKGAGNMLTF_CASSLSGSRGGQETQYF	Central_Memory_CD4_Tcells	1
12093	CAVKGFGNVLHC_CAWSRLRGTSGGGEQFF	Central_Memory_CD4_Tcells	1
12101	CAVKHNAGKSTF_CSARDRRRPTDTQYF	Central_Memory_CD4_Tcells	1
12105	CAVKRWEGFKTIF_CASSADRASPLHF	Central_Memory_CD4_Tcells	1
12108	CAVKSVDSGAGSYQLTF_CASSIAVWGAGVTDTQYF	Central_Memory_CD4_Tcells	1
12112	CAVLDTGGFKTIF_CASSSGREETQYF	Central_Memory_CD4_Tcells	1
12115	CAVLGGSQGNLIF_CASSLDPGNTEAFF	Central_Memory_CD4_Tcells	1
12118	CAVLIYNQGGKLIF_CASSRRQGSFSGELFF	Central_Memory_CD4_Tcells	1
12121	CAVLKTSYDKVIF;CATDVGTDKLIF_CASSRNGLIRAF	Central_Memory_CD4_Tcells	1
12122	CAVLLAGGTSYGKLTF_CASSYAGSYNSPLHF	Central_Memory_CD4_Tcells	1
12130	CAVLRNAGNMLTF_CASSLGGAWEQYF	Central_Memory_CD4_Tcells	1
12131	CAVLSGSARQLTF_NA	Central_Memory_CD4_Tcells	1
12138	CAVMEYGNKLVF_CASSQVDPIAKNIQYF	Central_Memory_CD4_Tcells	1
12140	CAVMPSGGSYIPTF_CSVPTSGSTDTQYF	Central_Memory_CD4_Tcells	1
12143	CAVMRTGTASKLTF_CASSLAGTGGEQYF	Central_Memory_CD4_Tcells	1
12150	CAVNAGNQGGKLIF;CAVEQNMDSNYQLIW_CASSQDHGNSPLHF	Central_Memory_CD4_Tcells	1
12157	CAVNAVGGGADGLTF_CASSSRDRGNQPQHF	Central_Memory_CD4_Tcells	1
12158	CAVNAVNTGFQKLVF_CASSFNGRDNQPQHF	Central_Memory_CD4_Tcells	1
12166	CAVNEGNNQGGKLIF;CAASSNYQLIW_CASAYSYEQYF	Central_Memory_CD4_Tcells	1
12168	CAVNEWVQGAQKLVF_CASSQDLVAGGRETQYF	Central_Memory_CD4_Tcells	1
12173	CAVNFRFDDYKLSF;CAVNFRFDDYKLSF_CASSLWQGGPGELFF	Central_Memory_CD4_Tcells	1
12177	CAVNGGFGNVLHC_CASSFWGGHEQFF	Central_Memory_CD4_Tcells	1
12178	CAVNGGFGNVLHC_CASSFWGGHEQYF	Central_Memory_CD4_Tcells	1
12180	CAVNGGSNYKLTF_CASSLGGQGVRQYF	Central_Memory_CD4_Tcells	1
12182	CAVNGISNTGKLIF_CASSPSRETVYGYTF	Central_Memory_CD4_Tcells	1
12184	CAVNGYGNYQLIW_CSAGVPSGGAYGEQFF	Central_Memory_CD4_Tcells	1
12186	CAVNIAYSGNTPLVF_NA	Central_Memory_CD4_Tcells	1
12189	CAVNIQTGANNLFF_CASSVGQGVFSGNTIYF	Central_Memory_CD4_Tcells	1
12192	CAVNKPGANNLFF_CASSSSLGELFF	Central_Memory_CD4_Tcells	1
12193	CAVNLNTDKLIF;CLPRISAGNKLTF_CASSKGQGNTEAFF	Central_Memory_CD4_Tcells	1
12195	CAVNLWTNAGKSTF;CAASRGGGTSYGKLTF_CASHSSGNTIYF	Central_Memory_CD4_Tcells	1
12203	CAVNPLSSKIIF;CAVSAIGFGNVLHC_CSAPEWDRGENTEAFF	Central_Memory_CD4_Tcells	1
12204	CAVNPNNARLMF_CSVGRDSSYEQYF	Central_Memory_CD4_Tcells	1
12206	CAVNQWSYKLSF_CASSPPREETQYF	Central_Memory_CD4_Tcells	1
12207	CAVNRAAGAAGNKLTF_CASSLEGAFTDTQYF;CASSYSSSQGTGSVLTF	Central_Memory_CD4_Tcells	1
12210	CAVNRGSSASKIIF_CASSFFRARETGELFF	Central_Memory_CD4_Tcells	1
12215	CAVNSGGSNYKLTF_CATSGRQGRESTEAFF;CASSWKSTGGNTGELFF	Central_Memory_CD4_Tcells	1
12221	CAVNTGFQKLVF_CASTPIQGDTGELFF	Central_Memory_CD4_Tcells	1
12225	CAVNVADGSSNTGKLIF_CASSLDLAGGKEAGEQFF	Central_Memory_CD4_Tcells	1
12228	CAVNYGGATNKLIF_CASSDGGRGGARAYGYTF	Central_Memory_CD4_Tcells	1
12231	CAVPALTYSGGGADGLTF_CASKATFGNTIYF	Central_Memory_CD4_Tcells	1
12232	CAVPDSGGSNYKLTF_CASSLRGGLGYGYTF	Central_Memory_CD4_Tcells	1
12233	CAVPEAGNMLTF_CASSLELAGVFTDTQYF	Central_Memory_CD4_Tcells	1
12234	CAVPEGTSYDKVIF_CASSPDRDETQYF	Central_Memory_CD4_Tcells	1
12235	CAVPGGSGNNRLAF_CASSVDRGQPYF	Central_Memory_CD4_Tcells	1
12238	CAVPKAAGNKLTF_CASSQDSSPVHQYF	Central_Memory_CD4_Tcells	1
12240	CAVPLNTGFQKLVF_CASSRGNTDTQYF	Central_Memory_CD4_Tcells	1
12241	CAVPLTGANNLFF_CATSDSMRQGSGYTF	Central_Memory_CD4_Tcells	1
12242	CAVPNAGNNRKLIW_CSASRPSGAPRSYF	Central_Memory_CD4_Tcells	1
12243	CAVPNNAGNMLTF_CASSFAGTEQYF	Central_Memory_CD4_Tcells	1
12248	CAVPPAGTASKLTF_CASRELAGGLTDTQYF	Central_Memory_CD4_Tcells	1
12249	CAVPPQAGTALIF_CASSLASGRETQYF	Central_Memory_CD4_Tcells	1
12251	CAVPPTSGTYKYIF_CASSETGFTHTQYF	Central_Memory_CD4_Tcells	1
12252	CAVPQAGTALIF_NA	Central_Memory_CD4_Tcells	1
12255	CAVPRSGNTPLVF_CASTQPGGGEKLFF	Central_Memory_CD4_Tcells	1
12262	CAVQAGIGNEKLTF_CASSLGQGAYYGYTF	Central_Memory_CD4_Tcells	1
12265	CAVQAGTGGFKTIF_CSARQGYDSPLHF	Central_Memory_CD4_Tcells	1
12267	CAVQALRQAGTALIF_CASSLTDTQYF	Central_Memory_CD4_Tcells	1
12269	CAVQAPRDYKLSF_CASSLVEVRKTYGYTF	Central_Memory_CD4_Tcells	1
12275	CAVQASKDGGTSYGKLTF_CASSPRQGWGTEAFF	Central_Memory_CD4_Tcells	1
12279	CAVQAWSNTGKLIF_CASSPRDGNSPLHF	Central_Memory_CD4_Tcells	1
12280	CAVQAYGGNSGYSTLTF_CSARPGSGNTIYF	Central_Memory_CD4_Tcells	1
12281	CAVQAYQAGTALIF_CASSPRIERVSSYEQYF	Central_Memory_CD4_Tcells	1
12290	CAVQGGTYKYIF_CASSLAGGAGVIQTYEQYF	Central_Memory_CD4_Tcells	1
12296	CAVQQQGGGGNKLTF_CATSRDLHYEQYF	Central_Memory_CD4_Tcells	1
12297	CAVQRFSGYSTLTF_CASSQDSNQPQHF	Central_Memory_CD4_Tcells	1
12298	CAVQSAYNQGGKLIF_CASSSGLAGNTIYF	Central_Memory_CD4_Tcells	1
12302	CAVRALSGSARQLTF_CATQLGRDPNQPQHF	Central_Memory_CD4_Tcells	1
12304	CAVRAPGSGNTGKLIF_CASSHRGTGYTF;CASSLLDSNQPQHF	Central_Memory_CD4_Tcells	1
12305	CAVRAPHSGGGADGLTF_CASSDGGKVANTEAFF	Central_Memory_CD4_Tcells	1
12313	CAVRDGGYGGSQGNLIF_CASSYQGEGTDTQYF	Central_Memory_CD4_Tcells	1
12319	CAVRDHRGSTLGRLYF_CASSLVSRNEQFF	Central_Memory_CD4_Tcells	1
12326	CAVRDNAGGTSYGKLTF_CATSRDLTGISVGYEKLFF	Central_Memory_CD4_Tcells	1
12343	CAVRDWDNYGQNFVF_CASSQDSQSRADTQYF	Central_Memory_CD4_Tcells	1
12347	CAVRETINARLMF_CSASSGTVYNSPLHF	Central_Memory_CD4_Tcells	1
12349	CAVREYRDDKIIF_CASSLLRAGGLETQYF	Central_Memory_CD4_Tcells	1
12350	CAVRFSGGYQKVTF_CASSLTQETQYF	Central_Memory_CD4_Tcells	1
12352	CAVRGDNAGNNRKLIW_CASSLRDTGELFF	Central_Memory_CD4_Tcells	1
12356	CAVRGFGNVLHC_CGGAQLPNQPQHF	Central_Memory_CD4_Tcells	1
12358	CAVRGGTMDSSYKLIF_CASSLGPDKQPQHF	Central_Memory_CD4_Tcells	1
12360	CAVRGLKGGGFKTIF;CAVGPLLPASKLTF_CASSWNRGQNTEAFF	Central_Memory_CD4_Tcells	1
12363	CAVRGNAGNNRKLIW_CASSGFAGGHPSTDTQYF	Central_Memory_CD4_Tcells	1
12365	CAVRGNTGFQKLVF_CASNSPGDRNIQYF	Central_Memory_CD4_Tcells	1
12366	CAVRGRYEKLTF_CASSLNSGGAGGELFF	Central_Memory_CD4_Tcells	1
12369	CAVRGYGGSQGNLIF_CASSSLTGTDTQYF	Central_Memory_CD4_Tcells	1
12374	CAVRKAAGNKLTF_CSAPDRTDTQYF	Central_Memory_CD4_Tcells	1
12390	CAVRPNYGQNFVF_CASSRFGQGGIAEAFF;CAWSVRVGGTYEQYF	Central_Memory_CD4_Tcells	1
12393	CAVRPSGGFKTIF_CASSLFGGTGPEAFF	Central_Memory_CD4_Tcells	1
12394	CAVRPSGGYQKVTF_CASSLIGGGTDTQYF	Central_Memory_CD4_Tcells	1
12399	CAVRPYNQGGKLIF_CAWSVGGTGELFF	Central_Memory_CD4_Tcells	1
12400	CAVRQDRDDKIIF_CASSPLAFGLFF	Central_Memory_CD4_Tcells	1
12401	CAVRQGDSSYKLIF_CAWSPAAGINQPQHF	Central_Memory_CD4_Tcells	1
12402	CAVRRGGADGLTF_CASSAPSGAAYNEQFF;CASSQTGGRSYGSNQPQHF	Central_Memory_CD4_Tcells	1
12409	CAVRSDYQLIW_CASSLEDPIYEQYF	Central_Memory_CD4_Tcells	1
12414	CAVRSYTDKLIF_CASSVSGGVFPPTGELFF	Central_Memory_CD4_Tcells	1
12416	CAVRTSGTYKYIF_CASSQGGSGDSYNEQFF	Central_Memory_CD4_Tcells	1
12419	CAVRVGSARQLTF_CASSLGSGGGNQPQHF	Central_Memory_CD4_Tcells	1
12430	CAVSANTGNQFYF_CSARGYLRGETQYF	Central_Memory_CD4_Tcells	1
12431	CAVSAQNTGNQFYF_CASSLGLAGADTQYF	Central_Memory_CD4_Tcells	1
12438	CAVSDDTNAGKSTF_CASSQGGRNQETQYF	Central_Memory_CD4_Tcells	1
12440	CAVSDGARLSF_CASSLGQGMNFNTEAFF	Central_Memory_CD4_Tcells	1
12452	CAVSDPNAGGTSYGKLTF_CASEQGYPYEQYF	Central_Memory_CD4_Tcells	1
12453	CAVSDQAGTALIF_CASSRQGAKDTEAFF	Central_Memory_CD4_Tcells	1
12455	CAVSDQGGSYIPTF_CASRGIANSPLHF	Central_Memory_CD4_Tcells	1
12462	CAVSDSGAGSYQLTF_CASRETGATDTQYF	Central_Memory_CD4_Tcells	1
12468	CAVSEASGTYKYIF_CASSLAGANYGYTF	Central_Memory_CD4_Tcells	1
12473	CAVSEMDSSYKLIF_CSATAGHNEQFF	Central_Memory_CD4_Tcells	1
12475	CAVSESNAGNMLTF_CASSFLRGGPYEQYF	Central_Memory_CD4_Tcells	1
12477	CAVSEVGNQGGKLIF_NA	Central_Memory_CD4_Tcells	1
12488	CAVSGPTGFQKLVF_CASLQAGQGNIQYF	Central_Memory_CD4_Tcells	1
12489	CAVSGRRGYSTLTF_CASSLSGTGEMEGNTIYF	Central_Memory_CD4_Tcells	1
12498	CAVSKETSGSRLTF_CASSKGRGYANTGELFF	Central_Memory_CD4_Tcells	1
12504	CAVSNNARLMF_CAWSRDRPYGYTF	Central_Memory_CD4_Tcells	1
12518	CAVSPTDSWGKLQF_CASSPRGRMSANYGYTF	Central_Memory_CD4_Tcells	1
12519	CAVSPTRGNEKLTF_CSAIPDRITGELFF	Central_Memory_CD4_Tcells	1
12534	CAVSSGNTGKLIF_CSVEPDRWDNEQFF;CASKNIGTGDSPLHF	Central_Memory_CD4_Tcells	1
12541	CAVSTAGGYIPTF_CASSREGGQPQHF	Central_Memory_CD4_Tcells	1
12546	CAVSTRFQKLVF;CASRGPHSGAGSYQLTF_CSARDITVSSYEQYF	Central_Memory_CD4_Tcells	1
12547	CAVSVAGSARQLTF_CASSQDLDQPQHF	Central_Memory_CD4_Tcells	1
12548	CAVSVASGTYKYIF_CASSPMTSGGYNEQFF	Central_Memory_CD4_Tcells	1
12551	CAVSVPTSGTYKYIF_CASSLPGTSTDTQYF	Central_Memory_CD4_Tcells	1
12555	CAVSVTGGGNKLTF_CASSYPRLAGGTDTQYF	Central_Memory_CD4_Tcells	1
12560	CAVTASGGSYIPTF_CASSQDGGTGTQYF	Central_Memory_CD4_Tcells	1
12562	CAVTDYNTDKLIF_CASSRKEGGADTQYF	Central_Memory_CD4_Tcells	1
12563	CAVTEGYSSASKIIF_CASRGTGTYEQYF	Central_Memory_CD4_Tcells	1
12567	CAVTGGATNKLIF_CATSRGLSYSYNEQFF	Central_Memory_CD4_Tcells	1
12568	CAVTGGFGNVLHC_CASSVWANQPQHF	Central_Memory_CD4_Tcells	1
12574	CAVTHFGNEKLTF_CATSVAGGRTETQYF	Central_Memory_CD4_Tcells	1
12575	CAVTILLTGGGNKLTF_CASSTPPPGQGIHLGYNEQFF	Central_Memory_CD4_Tcells	1
12581	CAVTPGGGFKTIF_CASSVDTTRSNEQFF	Central_Memory_CD4_Tcells	1
12596	CAVTRRGGGFKTIF_CASSLGGGQETQYF	Central_Memory_CD4_Tcells	1
12597	CAVTRSNDYKLSF_CASSLWGGQAIYGYTF	Central_Memory_CD4_Tcells	1
12602	CAVTTNTGFQKLVF_CSGTSGETQYF	Central_Memory_CD4_Tcells	1
12604	CAVVDNNAGNMLTF_CASSLGTVQETQYF	Central_Memory_CD4_Tcells	1
12605	CAVVGDSNYQLIW_CASSLGQGYYNEQFF	Central_Memory_CD4_Tcells	1
12610	CAVVLTGKLIF_CASSRDSMNTEAFF	Central_Memory_CD4_Tcells	1
12613	CAVVSGYALNF;CAVPPKGTGANSKLTF_CASSPGGDRKDRKVF	Central_Memory_CD4_Tcells	1
12618	CAVYGIRGGKLIF_CASSQTMRETQYF	Central_Memory_CD4_Tcells	1
12620	CAVYPRGNYQLIW_CASSLNGEETQYF	Central_Memory_CD4_Tcells	1
12621	CAVYRWAGSARQLTF;CAMREGRKILTGGGNKLTF_CASSQGTGGRETQYF	Central_Memory_CD4_Tcells	1
12628	CAYFGQGGKLIF_CASSQIQGRRNQPQHF	Central_Memory_CD4_Tcells	1
12629	CAYFPGGYQKVTF_CASSSGTSSNQPQHF	Central_Memory_CD4_Tcells	1
12630	CAYFPGGYQKVTF;CVVKEGFGNVLHC_CASSSGTSSNQPQHF	Central_Memory_CD4_Tcells	1
12636	CAYKARGSRLTF_CASNDRNSKGTRNYGYTF	Central_Memory_CD4_Tcells	1
12651	CAYRKIGFGNVLHC_CASNGGMNTEAFF	Central_Memory_CD4_Tcells	1
12656	CAYRPSNNNAGNMLTF_CASSFRAGRNIQYF	Central_Memory_CD4_Tcells	1
12663	CAYRRLDNYGQNFVF_CSASRPNTDTQYF	Central_Memory_CD4_Tcells	1
12664	CAYRRLYNNNDMRF;CALDNNAGNMLTF_CASSQDRGAGNTIYF	Central_Memory_CD4_Tcells	1
12665	CAYRRNFGNEKLTF_CASRVRGNRIPYNEQFF	Central_Memory_CD4_Tcells	1
12666	CAYRRNTGNQFYF_CASSQVARANTEAFF;CSATFRTAYGYTF	Central_Memory_CD4_Tcells	1
12675	CAYRSAADSNYQLIW_CASRDRAWDTGELFF	Central_Memory_CD4_Tcells	1
12685	CAYRSASTEKLTF_CASSLSPGVGNTIYF	Central_Memory_CD4_Tcells	1
12688	CAYRSAYFSGYALNF_CASSFGGTERLGGYGYTF	Central_Memory_CD4_Tcells	1
12690	CAYRSDSTGNQFYF;CAVHGLTF_CASSRVVLRTGSFEGRDEQFF	Central_Memory_CD4_Tcells	1
12692	CAYRSEETSGSRLTF_CASRALQGRGNSPLHF	Central_Memory_CD4_Tcells	1
12693	CAYRSFTLNTGTASKLTF_CAISESDWTYEQYF	Central_Memory_CD4_Tcells	1
12698	CAYRSLIQGAQKLVF_CASSPVTGSSYNSPLHF	Central_Memory_CD4_Tcells	1
12704	CAYRSQTGANNLFF_CASTVRSRTAWGTEAFF	Central_Memory_CD4_Tcells	1
12713	CAYRSYQTGANNLFF_CASSQLTGGTYEQYF	Central_Memory_CD4_Tcells	1
12714	CAYRTNFGNEKLTF_CASSLYNEQYF	Central_Memory_CD4_Tcells	1
12718	CAYSPYSGYALNF_CASRTGGLGNQPQHF	Central_Memory_CD4_Tcells	1
12722	CAYVESYNTDKLIF_CAISERPAINTDTQYF	Central_Memory_CD4_Tcells	1
12729	CGADGGGNKLVF_CASSGGLNQPQHF	Central_Memory_CD4_Tcells	1
12731	CGADKSNTGKLIF_CASIHIPTSLINEQFF	Central_Memory_CD4_Tcells	1
12733	CGADMGPNDMRF_CASSEYIGRSPFISVYEQYF	Central_Memory_CD4_Tcells	1
12734	CGADRYGGSQGNLIF_CAISEPKLGTGPYF	Central_Memory_CD4_Tcells	1
12735	CGAQTGNAGGTSYGKLTF_CASEGSSYNSPLHF	Central_Memory_CD4_Tcells	1
12737	CGAVEYGNNRLAF_CASSPPGSPNYGYTF	Central_Memory_CD4_Tcells	1
12741	CGIRTGGTSYGKLTF;CAVTSGGSYIPTF_CASSLVGELFF	Central_Memory_CD4_Tcells	1
12751	CGTDQRGQNFVF_NA	Central_Memory_CD4_Tcells	1
12753	CGTEGGDDKIIF_CASRGGYGYTF;CASSHTGAKETQYF	Central_Memory_CD4_Tcells	1
12761	CGTENVGNQFYF_CSAHPPPGQSNTGELFF	Central_Memory_CD4_Tcells	1
12763	CGTGGGGSNYKLTF_CASMRTGGTDTQYF	Central_Memory_CD4_Tcells	1
12770	CGTNPGAGGTSYGKLTF_CASRNRAQGTEAFF	Central_Memory_CD4_Tcells	1
12775	CIARRDSGGSNYKLTF_CASSLGQGGETQYF	Central_Memory_CD4_Tcells	1
12777	CIAYGGSQGNLIF_CASSEQGTPYEQYF	Central_Memory_CD4_Tcells	1
12780	CILEYGNKLVF_CASSLHAGTWGPWYNEQFF	Central_Memory_CD4_Tcells	1
12784	CILKNAGNNRKLIW_CASSQDWGGIYNEQFF	Central_Memory_CD4_Tcells	1
12785	CILKWAGRAQKLVF_CASSSGTDTQYF	Central_Memory_CD4_Tcells	1
12800	CILRGALRSGNTPLVF_CASSVRGAASQETQYF	Central_Memory_CD4_Tcells	1
12802	CILRPGSGNTGKLIF_CASSPRPTGVRYTGELFF	Central_Memory_CD4_Tcells	1
12805	CILRTNWANNLFF_CASSPDRFNTEAFF	Central_Memory_CD4_Tcells	1
12806	CILSSNTGKLIF_CASSPQGGRGNTIYF	Central_Memory_CD4_Tcells	1
12808	CILTADQTGANNLFF_CASSLRLAYQETQYF	Central_Memory_CD4_Tcells	1
12811	CITRDSGGSNYKLTF_NA	Central_Memory_CD4_Tcells	1
12813	CIVIVNRDDKIIF_CASSIGILLTDTQYF;CASSLTGGNSPLHF	Central_Memory_CD4_Tcells	1
12815	CIVLRLGGGKLIF_CASSSAFRELKQYF	Central_Memory_CD4_Tcells	1
12817	CIVRAFNAGNMLTF_CASSFGSFSSTDTQYF	Central_Memory_CD4_Tcells	1
12821	CIVRENRGSTLGRLYF_CASSLAVTSGQYEQYF	Central_Memory_CD4_Tcells	1
12823	CIVRGGNNNARLMF_CASSPGGGGYNEQFF	Central_Memory_CD4_Tcells	1
12827	CIVRPLNTPLVF_CASRPLPSGGSKQFF	Central_Memory_CD4_Tcells	1
12829	CIVRRTSGGGADGLTF_CASSLGGGGVYEQYF	Central_Memory_CD4_Tcells	1
12832	CIVRVALARLMF_NA	Central_Memory_CD4_Tcells	1
12834	CIVRVANQAGTALIF_CASSMGFGETQYF	Central_Memory_CD4_Tcells	1
12835	CIVRVARNAGNMLTF_CASSLGQNSLYNEQFF	Central_Memory_CD4_Tcells	1
12837	CIVRVDDSWGKLQF_CASSLVDLQETQYF	Central_Memory_CD4_Tcells	1
12847	CIVRVGYGGSQGNLIF_CASGRGWNRDPTNEKLFF	Central_Memory_CD4_Tcells	1
12850	CIVRVLGFGNEKLTF_CASSYSSGPRSSYEQYF	Central_Memory_CD4_Tcells	1
12854	CIVRVSDSSYKLIF_CASSYSRGFQPQHF	Central_Memory_CD4_Tcells	1
12856	CIVRVVDNYGQNFVF_CASSKRGGYTDTQYF	Central_Memory_CD4_Tcells	1
12865	CLETNTNAGKSTF_CASSLQDSFSYEQYF	Central_Memory_CD4_Tcells	1
12873	CLLPNFGNEKLTF_CASSLAGTLDAYGYTF	Central_Memory_CD4_Tcells	1
12874	CLQARVYF_CASRSRREGVNTEAFF	Central_Memory_CD4_Tcells	1
12875	CLSSGVNQAGTALIF_CASFPGPNTEAFF	Central_Memory_CD4_Tcells	1
12877	CLVASGSARQLTF_CASSNPGDRAVEQYF	Central_Memory_CD4_Tcells	1
12884	CLVGDEYMRF_CASSQARTGRYYEQYF	Central_Memory_CD4_Tcells	1
12885	CLVGDGGGYNKLIF_CASSRGGGANTGELFF	Central_Memory_CD4_Tcells	1
12887	CLVGDGVAGSARQLTF_CASSSITGGIPYEQYF	Central_Memory_CD4_Tcells	1
12896	CLVGDRTGSARQLTF_CASSLGGVARGDSEQYF	Central_Memory_CD4_Tcells	1
12897	CLVGDSLMDSSYKLIF_CSARGEEGGDFRGRYGYTF	Central_Memory_CD4_Tcells	1
12898	CLVGEGNTPLVF_CASSLPGGSGGNEQFF	Central_Memory_CD4_Tcells	1
12901	CLVGENTGGFKTIF_CASSVRWEDNEQYF	Central_Memory_CD4_Tcells	1
12904	CLVGGDTGFQKLVF_CSAGLGPNSPLHF	Central_Memory_CD4_Tcells	1
12905	CLVGGYGSGNTGKLIF_CASSQADRFYEQYF	Central_Memory_CD4_Tcells	1
12906	CLVGLETGGFKTIF_CATSRGMGIGGYTF;CASSQGLATTYTQYF	Central_Memory_CD4_Tcells	1
12909	CLVGPGATNKLIF_CASSPEGVGEQYF	Central_Memory_CD4_Tcells	1
12910	CLVGPMNRDDKIIF_CASSPGTRTEAFF	Central_Memory_CD4_Tcells	1
12911	CLVGPNNNARLMF_CASSLPGQGKNTEAFF	Central_Memory_CD4_Tcells	1
12913	CLVGSNDYKLSF_CAWSRGLQETQYF	Central_Memory_CD4_Tcells	1
12917	CLVGVATGGGNKLTF_CASSRPGGKVTGELFF	Central_Memory_CD4_Tcells	1
12924	CQGSARQLTF;CVVIGGSYIPTF_CSAGGGTAKNIQYF	Central_Memory_CD4_Tcells	1
12927	CSLAGSQGNLIF_CASSYDSNQPQHF	Central_Memory_CD4_Tcells	1
12929	CSPESSGAGSYQLTF_CASSLGLAGGYQETQYF	Central_Memory_CD4_Tcells	1
12931	CVAGTDSWGKLQF_CSLSLDRRGVDTQYF	Central_Memory_CD4_Tcells	1
12934	CVASPTNRDDKIIF_CASSRTGGAETQYF	Central_Memory_CD4_Tcells	1
12944	CVLDGSSNTGKLIF_CASSPQQGTNEKLFF	Central_Memory_CD4_Tcells	1
12945	CVLWIGTGNQFYF;CAMREGPNSGGGADGLTF_CASNKGRWLTANTEAFF	Central_Memory_CD4_Tcells	1
12947	CVPSETDSWGKLQF_CASNGDRNSPLHF	Central_Memory_CD4_Tcells	1
12960	CVVDRQNFVF_CASSQDLDQPQHF	Central_Memory_CD4_Tcells	1
12966	CVVGRGKLIF_CASSLSGFYEQYF	Central_Memory_CD4_Tcells	1
12969	CVVILTSGTYKYIF_CASSAGTGAYGYTF	Central_Memory_CD4_Tcells	1
12972	CVVITNTGKLIF_CASSSLGLAETQYF	Central_Memory_CD4_Tcells	1
12973	CVVIWGSGNTGKLIF_CASAQAGRDRGYGYTF	Central_Memory_CD4_Tcells	1
12975	CVVKGKSNDYKLSF_CASSEKLVLATYSSYEQYF	Central_Memory_CD4_Tcells	1
12976	CVVKIYNQGGKLIF_CATSGTSGGPERTDTQYF	Central_Memory_CD4_Tcells	1
12977	CVVKKSTGFQKLVF_CASSDNLGGGDDEKLFF	Central_Memory_CD4_Tcells	1
12981	CVVKWDFGNEKLTF_CASSQGQGNTEAFF	Central_Memory_CD4_Tcells	1
12983	CVVLPGTYKYIF_CASSQVVTEAFF	Central_Memory_CD4_Tcells	1
12991	CVVNGDTGFQKLVF_CSALGAVSTDTQYF	Central_Memory_CD4_Tcells	1
12992	CVVNGGSNYKLTF_CAWTPRGVAFF	Central_Memory_CD4_Tcells	1
12999	CVVNHEGGGADGLTF_CASSTDGRSSEAFF	Central_Memory_CD4_Tcells	1
13000	CVVNHRGGATNKLIF_CASSLRARTSGGLTDTQYF	Central_Memory_CD4_Tcells	1
13006	CVVNKGNARLMF_CASSLGAGRDTQYF	Central_Memory_CD4_Tcells	1
13008	CVVNKNTGTASKLTF_CATSTGANEKLFF	Central_Memory_CD4_Tcells	1
13011	CVVNLTSGTYKYIF_CASSRTGVTYEQYF	Central_Memory_CD4_Tcells	1
13012	CVVNMDTSGTYKYIF_CASTLSNSGSDTQYF	Central_Memory_CD4_Tcells	1
13014	CVVNMTGTASKLTF;CAMRETLQEYGNKLVF_CASSPHGVGELFF	Central_Memory_CD4_Tcells	1
13017	CVVNNGANNLFF_CASSVVASGNYGYTF	Central_Memory_CD4_Tcells	1
13025	CVVNQYQHTGRRALTF_CASSIRRGTGEETQYF	Central_Memory_CD4_Tcells	1
13027	CVVNRGAGYSSASKIIF_CSARGQPQGGGYYGYTF	Central_Memory_CD4_Tcells	1
13029	CVVNRGGGFKTIF_NA	Central_Memory_CD4_Tcells	1
13031	CVVNRGNNNNDMRF_CASSEGWEQYF	Central_Memory_CD4_Tcells	1
13034	CVVNRRDDKIIF_CASSYTRQGSMNGYTF	Central_Memory_CD4_Tcells	1
13037	CVVNSGSNNARLMF_CASSGIDSYEQYF;CASSATGPVNYGYTF	Central_Memory_CD4_Tcells	1
13039	CVVNSNAGKSTF_CASSLVSDTQYF	Central_Memory_CD4_Tcells	1
13040	CVVNSRAGGGGSQGNLIF_CASSFRGGGYYEQYF;CASSFDNETGTVNYGYTF	Central_Memory_CD4_Tcells	1
13043	CVVNWGGSGNTGKLIF_CASSHQGQGHYEQYF	Central_Memory_CD4_Tcells	1
13050	CVVRGTNAGKSTF_CASSPLTRGNEAFF	Central_Memory_CD4_Tcells	1
13056	CVVRTITSGTYKYIF_CASSQDPEDRWYQETQYF	Central_Memory_CD4_Tcells	1
13058	CVVSAESGNTPLVF_CASRPGTGESPQHF	Central_Memory_CD4_Tcells	1
13059	CVVSAHNNNDMRF_CASSLVGGQFF	Central_Memory_CD4_Tcells	1
13060	CVVSALRGGATNKLIF_CASSQAASGSYEQYF;CASSLRLAGVLEEQFF	Central_Memory_CD4_Tcells	1
13063	CVVSANSGYALNF_CASSLGWGTDEQYF	Central_Memory_CD4_Tcells	1
13068	CVVSAYRGGFKTIF_CASSIKENTEAFF	Central_Memory_CD4_Tcells	1
13069	CVVSDLGNTDKLIF_CASSFRTGSNQPQHF	Central_Memory_CD4_Tcells	1
13071	CVVSDNTGRRALTF_CASSWDSTDTQYF	Central_Memory_CD4_Tcells	1
13076	CVVSEGYGGSQGNLIF_CASRPLGRMNTEAFF	Central_Memory_CD4_Tcells	1
13077	CVVSERSNQGGKLIF_CAWSEGLETQYF	Central_Memory_CD4_Tcells	1
13079	CVVSEYNQGGKLIF_CASSLRGGSGANVLTF	Central_Memory_CD4_Tcells	1
13086	CVVSGPGGGRRALTF_CASSLSLQETQYF	Central_Memory_CD4_Tcells	1
13087	CVVSGYNTDKLIF;CAAKKGTGGFKTIF_CASTLEAGAGGHNEQFF	Central_Memory_CD4_Tcells	1
13088	CVVSGYSGTYKYIF;CAANRSNNNDMRF_CASSYQGSSSYNEQFF	Central_Memory_CD4_Tcells	1
13091	CVVSLSYNTDKLIF_CASSRTGTEAYEQYF	Central_Memory_CD4_Tcells	1
13098	CVVSRRLFTNFGNEKLTF_CASSRPGQGGYGYTF	Central_Memory_CD4_Tcells	1
13102	CVVSTNYGGSQGNLIF_CASSFGRNEQYF	Central_Memory_CD4_Tcells	1
13108	CVVTLYNQGGKLIF_CSARGRGRTDTQYF	Central_Memory_CD4_Tcells	1
13115	CVVTPYARLMF_CATAVYQETQYF	Central_Memory_CD4_Tcells	1
13116	CVVTPYNQGGKLIF_CASSPGGHQPQHF	Central_Memory_CD4_Tcells	1
13120	CVVTVSGNTGKLIF;CAASAYSGNTPLVF_CASSLIGSSNTEAFF	Central_Memory_CD4_Tcells	1
13121	CVVTYNTNAGKSTF_CASSLGAYEQYF	Central_Memory_CD4_Tcells	1
13126	CYWRETSGSRLTF_CASSASNLEPAFF	Central_Memory_CD4_Tcells	1
13129	NA_CAIASLGVNTGELFF	Central_Memory_CD4_Tcells	1
13134	NA_CAISESGRDTEAFF	Central_Memory_CD4_Tcells	1
13136	NA_CASARSNTGELFF	Central_Memory_CD4_Tcells	1
13142	NA_CASGILGLSSYNEQFF	Central_Memory_CD4_Tcells	1
13149	NA_CASGVPGELFF	Central_Memory_CD4_Tcells	1
13155	NA_CASKVLAGVVNEQFF	Central_Memory_CD4_Tcells	1
13158	NA_CASLKRGMGTEAFF	Central_Memory_CD4_Tcells	1
13159	NA_CASMGLRSPLHF	Central_Memory_CD4_Tcells	1
13166	NA_CASNYPRRGGGIHEQFF	Central_Memory_CD4_Tcells	1
13167	NA_CASQTGISGNTIYF	Central_Memory_CD4_Tcells	1
13171	NA_CASRKVGGNTEAFF	Central_Memory_CD4_Tcells	1
13172	NA_CASRLGGVGDSGANVLTF	Central_Memory_CD4_Tcells	1
13175	NA_CASRLTGGNIYGYTF	Central_Memory_CD4_Tcells	1
13176	NA_CASRLTGPSYNEQFF	Central_Memory_CD4_Tcells	1
13180	NA_CASRPPGHPSSYNSPLHF	Central_Memory_CD4_Tcells	1
13186	NA_CASSAHLDPRYEQYF	Central_Memory_CD4_Tcells	1
13200	NA_CASSEGAHTGELFF	Central_Memory_CD4_Tcells	1
13203	NA_CASSERVRIANYGYTF	Central_Memory_CD4_Tcells	1
13208	NA_CASSEWGTVYEQYF	Central_Memory_CD4_Tcells	1
13209	NA_CASSFDRGFRQPQHF	Central_Memory_CD4_Tcells	1
13210	NA_CASSFDSDIQYF	Central_Memory_CD4_Tcells	1
13213	NA_CASSFGLGDGYTF	Central_Memory_CD4_Tcells	1
13216	NA_CASSFGRGWDTGELFF	Central_Memory_CD4_Tcells	1
13221	NA_CASSFQGGGAFF	Central_Memory_CD4_Tcells	1
13230	NA_CASSFSGAGEGRQNEQFF	Central_Memory_CD4_Tcells	1
13234	NA_CASSFSRGRVQPQHF	Central_Memory_CD4_Tcells	1
13236	NA_CASSFTGVASGNTIYF	Central_Memory_CD4_Tcells	1
13246	NA_CASSGRQGSYEQYF	Central_Memory_CD4_Tcells	1
13248	NA_CASSGSGYSGNTIYF	Central_Memory_CD4_Tcells	1
13253	NA_CASSHNRGGTEAFF	Central_Memory_CD4_Tcells	1
13261	NA_CASSIGQGYEQYF	Central_Memory_CD4_Tcells	1
13284	NA_CASSLAPKSSYEQYF	Central_Memory_CD4_Tcells	1
13296	NA_CASSLENTQYF	Central_Memory_CD4_Tcells	1
13305	NA_CASSLGETQYF	Central_Memory_CD4_Tcells	1
13307	NA_CASSLGGFGEEKLFF	Central_Memory_CD4_Tcells	1
13310	NA_CASSLGGLAGVTYEQYF	Central_Memory_CD4_Tcells	1
13319	NA_CASSLGSGGGNQPQHF	Central_Memory_CD4_Tcells	1
13322	NA_CASSLILEGNTEAFF	Central_Memory_CD4_Tcells	1
13324	NA_CASSLISTAGGLTEAFF	Central_Memory_CD4_Tcells	1
13328	NA_CASSLLGWARSTDTQYF	Central_Memory_CD4_Tcells	1
13333	NA_CASSLPGGAAKLDIQYF	Central_Memory_CD4_Tcells	1
13335	NA_CASSLPSDRNEKLFF	Central_Memory_CD4_Tcells	1
13343	NA_CASSLRWDETGELFF	Central_Memory_CD4_Tcells	1
13344	NA_CASSLSGGIAYEQYF	Central_Memory_CD4_Tcells	1
13359	NA_CASSLVGAIGGASSYEQYF	Central_Memory_CD4_Tcells	1
13361	NA_CASSLVGGQFF	Central_Memory_CD4_Tcells	1
13365	NA_CASSLVPSGLQNIQYF	Central_Memory_CD4_Tcells	1
13366	NA_CASSLVQGTSTDTQYF	Central_Memory_CD4_Tcells	1
13370	NA_CASSLYWQTGRGNYGYTF	Central_Memory_CD4_Tcells	1
13372	NA_CASSNPGEHYEQYF	Central_Memory_CD4_Tcells	1
13373	NA_CASSNPVGDTQYF	Central_Memory_CD4_Tcells	1
13375	NA_CASSPAAGSPDTQYF	Central_Memory_CD4_Tcells	1
13376	NA_CASSPDTGAHLNYGYTF	Central_Memory_CD4_Tcells	1
13381	NA_CASSPGEGYTF	Central_Memory_CD4_Tcells	1
13385	NA_CASSPGRAGGNSPLHF	Central_Memory_CD4_Tcells	1
13389	NA_CASSPIEGADEQFF	Central_Memory_CD4_Tcells	1
13393	NA_CASSPMGGPSLNYGYTF	Central_Memory_CD4_Tcells	1
13394	NA_CASSPNRVDYEQYF	Central_Memory_CD4_Tcells	1
13395	NA_CASSPPGGGAGGNEQFF	Central_Memory_CD4_Tcells	1
13396	NA_CASSPPGQRAFF	Central_Memory_CD4_Tcells	1
13405	NA_CASSPRDRGSTNTEAFF	Central_Memory_CD4_Tcells	1
13412	NA_CASSPSNYGYTF	Central_Memory_CD4_Tcells	1
13413	NA_CASSPSTGRNEQFF	Central_Memory_CD4_Tcells	1
13426	NA_CASSQDGAGYSNQPQHF	Central_Memory_CD4_Tcells	1
13430	NA_CASSQDQGAATDTQYF	Central_Memory_CD4_Tcells	1
13436	NA_CASSQDSGAVQPQHF	Central_Memory_CD4_Tcells	1
13439	NA_CASSQEVDSPLHF	Central_Memory_CD4_Tcells	1
13450	NA_CASSQLGDGYTF	Central_Memory_CD4_Tcells	1
13453	NA_CASSQPGQANYGYTF	Central_Memory_CD4_Tcells	1
13454	NA_CASSQPPRDVNTGELFF	Central_Memory_CD4_Tcells	1
13464	NA_CASSQVPRTSGGYNEQFF	Central_Memory_CD4_Tcells	1
13468	NA_CASSRDGVNYGYTF	Central_Memory_CD4_Tcells	1
13470	NA_CASSRDRGYEQYF	Central_Memory_CD4_Tcells	1
13472	NA_CASSRGGGGPQHF	Central_Memory_CD4_Tcells	1
13476	NA_CASSRLDSSYEQYF	Central_Memory_CD4_Tcells	1
13482	NA_CASSRPQGGGADTEAFF	Central_Memory_CD4_Tcells	1
13496	NA_CASSSGLWLFF	Central_Memory_CD4_Tcells	1
13506	NA_CASSSPGQGGGNQPQHF	Central_Memory_CD4_Tcells	1
13516	NA_CASSSSSGEGGYTF	Central_Memory_CD4_Tcells	1
13520	NA_CASSTAGVYTEAFF	Central_Memory_CD4_Tcells	1
13524	NA_CASSVASGGPEQETQYF	Central_Memory_CD4_Tcells	1
13526	NA_CASSVATGSTDTQYF	Central_Memory_CD4_Tcells	1
13528	NA_CASSVDTRLAKNIQYF	Central_Memory_CD4_Tcells	1
13541	NA_CASSWTGSNYGYTF	Central_Memory_CD4_Tcells	1
13544	NA_CASSYGFGRIANYGYTF	Central_Memory_CD4_Tcells	1
13545	NA_CASSYGGEQAINYGYTF	Central_Memory_CD4_Tcells	1
13552	NA_CASSYPGPHSYNSPLHF	Central_Memory_CD4_Tcells	1
13561	NA_CASSYSNAGYGYTF	Central_Memory_CD4_Tcells	1
13571	NA_CASTLGGGNTIYF	Central_Memory_CD4_Tcells	1
13574	NA_CASTNFLALRDRPYEQYF	Central_Memory_CD4_Tcells	1
13577	NA_CASTRRSGIGTQYF	Central_Memory_CD4_Tcells	1
13579	NA_CASTSMWGKSPYEQYF	Central_Memory_CD4_Tcells	1
13583	NA_CATGGLDNEQFF	Central_Memory_CD4_Tcells	1
13586	NA_CATKTGGWSNQPQHF	Central_Memory_CD4_Tcells	1
13589	NA_CATRPTSGYTGELFF	Central_Memory_CD4_Tcells	1
13591	NA_CATSDFRQGTYEQYF	Central_Memory_CD4_Tcells	1
13593	NA_CATSDHYPTGSDANEQFF	Central_Memory_CD4_Tcells	1
13594	NA_CATSDLKTPGTDTQYF	Central_Memory_CD4_Tcells	1
13598	NA_CATSDSAALGEQYF	Central_Memory_CD4_Tcells	1
13600	NA_CATSQSPQETQYF	Central_Memory_CD4_Tcells	1
13601	NA_CATSRGLDRGSYGYTF	Central_Memory_CD4_Tcells	1
13604	NA_CATSSDGVSRSVNEKLFF	Central_Memory_CD4_Tcells	1
13609	NA_CAWSGDSSRYGYTF	Central_Memory_CD4_Tcells	1
13611	NA_CAWSRGLQETQYF	Central_Memory_CD4_Tcells	1
13615	NA_CSAARGFTGELFF	Central_Memory_CD4_Tcells	1
13617	NA_CSAGQGAPYGYTF	Central_Memory_CD4_Tcells	1
13618	NA_CSAGRGGRFNEQFF	Central_Memory_CD4_Tcells	1
13620	NA_CSAHDRYEQYF	Central_Memory_CD4_Tcells	1
13623	NA_CSAKGDALGEQYF	Central_Memory_CD4_Tcells	1
13626	NA_CSALPLQGRKDTGELFF	Central_Memory_CD4_Tcells	1
13628	NA_CSANRGHNQPQHF	Central_Memory_CD4_Tcells	1
13636	NA_CSARALGQGAPETQYF	Central_Memory_CD4_Tcells	1
13638	NA_CSARDETGGYPLYGYTF	Central_Memory_CD4_Tcells	1
13641	NA_CSARDLDRLTDTQYF	Central_Memory_CD4_Tcells	1
13643	NA_CSARDQSGANVLTF	Central_Memory_CD4_Tcells	1
13654	NA_CSARKRTGGRNSNQPQHF	Central_Memory_CD4_Tcells	1
13656	NA_CSARPQGGVKGGEQFF	Central_Memory_CD4_Tcells	1
13657	NA_CSARQGGYEQYF	Central_Memory_CD4_Tcells	1
13660	NA_CSARVGQGPNSPLHF	Central_Memory_CD4_Tcells	1
13661	NA_CSARVGTMNTEAFF	Central_Memory_CD4_Tcells	1
13670	NA_CSASSGGIYEQYF	Central_Memory_CD4_Tcells	1
13672	NA_CSASWGVGQPQHF	Central_Memory_CD4_Tcells	1
13677	NA_CSGGQGTDTQYF	Central_Memory_CD4_Tcells	1
13680	NA_CSTSRVNIETQYF	Central_Memory_CD4_Tcells	1
13683	NA_CSVDRTGRTEQFF	Central_Memory_CD4_Tcells	1
13688	NA_CSVLTGGEGDLHF	Central_Memory_CD4_Tcells	1
13701	CAADKTGANNLFF_CSASTSATEDTQYF	EGR1_CD4_Tcells	1
13712	CAAFDSWGKLQF_CSASKRGVTPLHF	EGR1_CD4_Tcells	1
13753	CAAKGADSWGKLQF_CASSSRLVGDTQYF	EGR1_CD4_Tcells	1
13756	CAAKPMNRDDKIIF_CASSGYNEQFF	EGR1_CD4_Tcells	1
13757	CAAKRHTGNQFYF_CASSSGTGSYEQYF	EGR1_CD4_Tcells	1
13802	CAAPNQAGTALIF_CASRGDMNTEAFF	EGR1_CD4_Tcells	1
13805	CAAPRSAGGGADGLTF_CAISAGTRRGTEAFF	EGR1_CD4_Tcells	1
13858	CAASAGQVGTLAAGNMLTF_CSVETSGGARRKTQYF	EGR1_CD4_Tcells	1
13866	CAASALRTGANNLFF_CASSENEWPLYGYTF	EGR1_CD4_Tcells	1
13900	CAASDSGTYKYIF_CASSHLGSYNEQFF	EGR1_CD4_Tcells	1
13942	CAASGIGSSNTGKLIF_CAISESRPGQGGNTIYF	EGR1_CD4_Tcells	1
13945	CAASGLGINTGTASKLTF_CASSPRELEQFF	EGR1_CD4_Tcells	1
13963	CAASHFGNEKLTF_CASSSRDRSSSYEQYF	EGR1_CD4_Tcells	1
13966	CAASIATGNQFYF_CSARAYEQFF	EGR1_CD4_Tcells	1
14024	CAASPPNTGTASKLTF_NA	EGR1_CD4_Tcells	1
14029	CAASRDTGNQFYF_CASSSDTIDTIYF	EGR1_CD4_Tcells	1
14040	CAASRNAGGTSYGKLTF;CAGTQETSGSRLTF_CASRRESETQYF	EGR1_CD4_Tcells	1
14044	CAASRVGGAQKLVF_CASSTGAQGKILGNTIYF	EGR1_CD4_Tcells	1
14053	CAASSRNRDDKIIF_CASSVISGELFF	EGR1_CD4_Tcells	1
14058	CAASTGYQKVTF_CSANRLGEKLFF	EGR1_CD4_Tcells	1
14061	CAASTTSGTYKYIF_CASRAQGALGTEAFF	EGR1_CD4_Tcells	1
14090	CAATKGSGTYKYIF_CAISDGTGGQKSNEKLFF	EGR1_CD4_Tcells	1
14103	CAATRGQAGTALIF_CASSFYSVGSPLHF	EGR1_CD4_Tcells	1
14111	CAATVQRHYGGSQGNLIF_CASSLGGQGAIGELFF	EGR1_CD4_Tcells	1
14113	CAAVHNDYKLSF_CASSLSGVSTDTQYF	EGR1_CD4_Tcells	1
14127	CAAYGSSNTGKLIF_CASSRAETDTQYF	EGR1_CD4_Tcells	1
14137	CADHSMNSGGYQKVTF_CASGFSGTPGTDTVTEAFF	EGR1_CD4_Tcells	1
14156	CAEIPPFAGNMLTF_CASSNRKDTGELFF	EGR1_CD4_Tcells	1
14158	CAEISNFGNEKLTF_CASSIDRDSKETQYF	EGR1_CD4_Tcells	1
14193	CAENRDNNARLMF_CASSQGRVRHTEAFF	EGR1_CD4_Tcells	1
14195	CAENRLGSNDYKLSF_CAISESRGEDTQYF	EGR1_CD4_Tcells	1
14212	CAERDYGGSQGNLIF_CASSVGTGDSNQPQHF	EGR1_CD4_Tcells	1
14215	CAERGPGGNMLTF_CATKAGAGLDTQYF	EGR1_CD4_Tcells	1
14236	CAESRTSGTYKYIF_CASSVAGTSTDTQYF	EGR1_CD4_Tcells	1
14276	CAFMGLYNNNDMRF_CASSLGRHGTNTEAFF	EGR1_CD4_Tcells	1
14298	CAFMKQGAQKLVF_CASGGTRTQGLWGETQYF	EGR1_CD4_Tcells	1
14302	CAFMKSYNTDKLIF_CSARPGRGGSNEQFF	EGR1_CD4_Tcells	1
14308	CAFMRETSGSRLTF_CASSWTVATNEKLFF	EGR1_CD4_Tcells	1
14372	CAGEGGTYKYIF_CATRPGISRGGYTF	EGR1_CD4_Tcells	1
14400	CAGHLSWGNTGKLIF_CASMIRDTSYEQYF	EGR1_CD4_Tcells	1
14415	CAGLKETSGSRLTF_CASSLTGTLNQPQHF;CASSSVLAGGNEQYF	EGR1_CD4_Tcells	1
14455	CAGQGGVAGGTSYGKLTF;CAYRMLTGNQFYF_CASTGTSASYEQYF	EGR1_CD4_Tcells	1
14459	CAGQLRSGGSNYKLTF_CATSNWDTQYF	EGR1_CD4_Tcells	1
14485	CAGRHTGTASKLTF_CASTVRGGTHEQYF	EGR1_CD4_Tcells	1
14492	CAGRSSGAGSYQLTF_CASSQRITSTDTQYF	EGR1_CD4_Tcells	1
14513	CAGTINFGNEKLTF;CASYNNNDMRF_CASSPDRAGVLNQPQHF	EGR1_CD4_Tcells	1
14521	CAGVGGTSYGKLTF_CASTGQFSYNEQFF	EGR1_CD4_Tcells	1
14590	CALGTGNQFYF_CASSLVSGGATDTQYF	EGR1_CD4_Tcells	1
14627	CALLQYSSASKIIF_CASTKGGFTGGNYGYTF	EGR1_CD4_Tcells	1
14635	CALMDSSYKLIF_CASSILGAKNTEAFF	EGR1_CD4_Tcells	1
14636	CALMNSNSGYALNF_CSARVPAWGTDTQYF	EGR1_CD4_Tcells	1
14651	CALPRGLIYNQGGKLIF_CASSLGLGARYDQPQHF;CASSQEDKQLSNQPQHF	EGR1_CD4_Tcells	1
14653	CALPYNQGGKLIF_CASSQKVRDRGPIYGYTF	EGR1_CD4_Tcells	1
14660	CALRDDKIIF_CASSLAFGYRGSDTGELFF	EGR1_CD4_Tcells	1
14675	CALRISAGGTSYGKLTF_CASSQNRDPYNEQFF	EGR1_CD4_Tcells	1
14748	CALSDRNNNARLMF_CASSPRSSRVVYGYTF;CASSLEGRVSTDTQYF	EGR1_CD4_Tcells	1
14775	CALSELLPNYGGSQGNLIF_CASSPRQLHEQFF	EGR1_CD4_Tcells	1
14787	CALSFTSGTYKYIF_CASNTGTGSTDTQYF	EGR1_CD4_Tcells	1
14800	CALSGLTGGGNKLTF_CSASEGGGGYTF	EGR1_CD4_Tcells	1
14813	CALSGYNNNDMRF_CASSLEGTELYGYTF	EGR1_CD4_Tcells	1
14819	CALSLPQGGSEKLVF_CATYRGTSTGELFF	EGR1_CD4_Tcells	1
14820	CALSLRGGTSYGKLTF_CASRGTGGTGTQYF	EGR1_CD4_Tcells	1
14886	CALWEENEKLTF_CSAARSNQPQHF	EGR1_CD4_Tcells	1
14928	CAMREDPRDGQKLLF_CASSLARMQWNTEAFF	EGR1_CD4_Tcells	1
14933	CAMREELSEDGDMRF_CASSWLSSEGDHYGYTF	EGR1_CD4_Tcells	1
14950	CAMREGNNAGNMLTF_CSARVRRVNTGELFF	EGR1_CD4_Tcells	1
14956	CAMREGRISNFGNEKLTF;CAAYNAGGTSYGKLTF_CASSAGTSNEQFF	EGR1_CD4_Tcells	1
14959	CAMREGRTYYGNNRLAF;CAVRSNYQLIW_CAISSTGGDGYTF	EGR1_CD4_Tcells	1
14985	CAMRERPYSGAGSYQLTF;CAMSASNYGQNFVF_CASSKSPGTGEEQYF	EGR1_CD4_Tcells	1
15008	CAMRLEGAQKLVF_CSASPQTGISYTF	EGR1_CD4_Tcells	1
15021	CAMRSYTGTASKLTF_CASSQEQIRVGANVLTF	EGR1_CD4_Tcells	1
15032	CAMSAKLVF_CASSMGGYEAFF	EGR1_CD4_Tcells	1
15041	CAMSEDSNYQLIW_CASSLTGGISPLHF	EGR1_CD4_Tcells	1
15107	CAPSYSGAGSYQLTF_CASSLLAGGPYEQYF	EGR1_CD4_Tcells	1
15122	CARGGSSNTGKLIF_CASSIQGGYEQYF	EGR1_CD4_Tcells	1
15144	CASRFKAAGNKLTF_CSAPNVWGDTDTQYF	EGR1_CD4_Tcells	1
15153	CATACDNNAGNMLTF_CSVAVGDRRHEQYF	EGR1_CD4_Tcells	1
15154	CATADPFSDGQKLLF;CVVSRGTGANNLFF_CATSDPRQGEVSEQYF	EGR1_CD4_Tcells	1
15196	CATDPGRSGGSNYKLTF_CASTSYGEADTQYF	EGR1_CD4_Tcells	1
15253	CATVSTGTYKYIF_CASSTRSDSSGPGANVLTF	EGR1_CD4_Tcells	1
15268	CAVALNAGNMLTF_CSARVPYQETQYF	EGR1_CD4_Tcells	1
15272	CAVAPKLTF_CASSPSRVGYEQYF	EGR1_CD4_Tcells	1
15274	CAVAPWGAQKLVF;CAMSTNFGNEKLTF_CASSHKPGRNMNTEAFF	EGR1_CD4_Tcells	1
15277	CAVARASGGSYIPTF_CASSLGGQGAIETQYF	EGR1_CD4_Tcells	1
15320	CAVEAGNTPLVF_CASSLVRPASPSTDTQYF	EGR1_CD4_Tcells	1
15339	CAVEEDYKLSF;CAVSRYSSASKIIF_CASSQEVTQGHQPQHF	EGR1_CD4_Tcells	1
15405	CAVGARGGGADGLTF;CATDAELGLTGGGNKLTF_CASSLEGFTSTDTQYF	EGR1_CD4_Tcells	1
15451	CAVGPASYGKLTF_CATSDPGQGFNEQFF	EGR1_CD4_Tcells	1
15459	CAVGPYGNNRLAF_CASTSGGNSNQPQHF	EGR1_CD4_Tcells	1
15463	CAVGSGNTGKLIF_CASSVDSSYNEQFF	EGR1_CD4_Tcells	1
15517	CAVKGGSSNTGKLIF_CATSDWTASTDTQYF	EGR1_CD4_Tcells	1
15545	CAVLMDSNYQLIW_NA	EGR1_CD4_Tcells	1
15557	CAVMAVPSGNTPLVF_CASSPRGGAREQYF;CASPGWVKTQYF	EGR1_CD4_Tcells	1
15594	CAVNFNTNAGKSTF_CASTPGAPPYNEQFF	EGR1_CD4_Tcells	1
15597	CAVNGAGSYQLTF_CAISESPGGGMDEQFF	EGR1_CD4_Tcells	1
15603	CAVNGIQGAQKLVF_CASSLGRTLNTEAFF	EGR1_CD4_Tcells	1
15613	CAVNIYSGGGADGLTF_CASRTSRDNEQFF	EGR1_CD4_Tcells	1
15631	CAVNRGSNDYKLSF_CASSRDRGGVEAFF	EGR1_CD4_Tcells	1
15649	CAVNWPGGFKTIF_CASSFTGEQTDTQYF	EGR1_CD4_Tcells	1
15696	CAVQASGTASKLTF_CASSYSPWRGPGTEAFF	EGR1_CD4_Tcells	1
15708	CAVQEGYGGATNKLIF_CASSEVGSISYNSPLHF	EGR1_CD4_Tcells	1
15709	CAVQEYSGGGADGLTF_CASSSTGGRGKLFF	EGR1_CD4_Tcells	1
15710	CAVQFAQGGSEKLVF_CASSLSGGRDTQYF	EGR1_CD4_Tcells	1
15715	CAVQNTDKLIF_CASSSGGVSYEQYF	EGR1_CD4_Tcells	1
15743	CAVRDIMDSSYKLIF_CASSSWQATGELFF	EGR1_CD4_Tcells	1
15744	CAVRDIQQGGKLIF_CASMGGDRLTEAFF	EGR1_CD4_Tcells	1
15777	CAVRGESGGYQKVTF_CASSVFAQGTDTQYF	EGR1_CD4_Tcells	1
15784	CAVRGLSGNTGKLIF_CASSFGENTEAFF	EGR1_CD4_Tcells	1
15798	CAVRKILGGGADGLTF_CSARDTKRGAGGEQYF	EGR1_CD4_Tcells	1
15809	CAVRPEYGNKLVF_CASSLWTGADTQYF	EGR1_CD4_Tcells	1
15826	CAVRRRVTSGSRLTF_CASSSRTSGGARDTQYF	EGR1_CD4_Tcells	1
15830	CAVRSDQRWGSQGNLIF_CASSTGGMNTEAFF	EGR1_CD4_Tcells	1
15848	CAVSAATSGSRLTF;CAVWIGGYNKLIF_CASSPHWGDDEKLFF	EGR1_CD4_Tcells	1
15861	CAVSDEGDKIIF_CASSQGTGRGRGYTF	EGR1_CD4_Tcells	1
15865	CAVSDILTGGGNKLTF_CASLRVFGGARGGYTF	EGR1_CD4_Tcells	1
15866	CAVSDLDDYKLSF_CASRRFTGSTGELFF	EGR1_CD4_Tcells	1
15872	CAVSDMGSSNTGKLIF_CASSQDLASSSYNEQFF	EGR1_CD4_Tcells	1
15898	CAVSETGANSKLTF_CASSSQHLGTGELFF	EGR1_CD4_Tcells	1
15921	CAVSKGEMGTGRRALTF_CASSIWADTEAFF	EGR1_CD4_Tcells	1
15924	CAVSLNTGGFKTIF_CASSSRTSGGHSTDTQYF	EGR1_CD4_Tcells	1
15952	CAVSRNTGGFKTIF_CASSILLAGGNGDTQYF	EGR1_CD4_Tcells	1
15966	CAVSTGGGNKLTF;CIVLKRSNDYKLSF_CASSPPLSYEQYF	EGR1_CD4_Tcells	1
15981	CAVTAMNYGGSQGNLIF_CASSPWTSGGPGETQYF	EGR1_CD4_Tcells	1
15994	CAVTGRALTF_CASSFGEGTDTQYF	EGR1_CD4_Tcells	1
16001	CAVTNYGGSQGNLIF_CASRPRDSNQETQYF	EGR1_CD4_Tcells	1
16083	CAYRRGYGGATNKLIF_CASSQEDTMWYEQYF	EGR1_CD4_Tcells	1
16102	CAYRSAHRDDKIIF_CASSPGQGNSGNTIYF	EGR1_CD4_Tcells	1
16139	CAYSNTGNQFYF_CSARTDRQGAWGYTF	EGR1_CD4_Tcells	1
16150	CFAYSGAGSYQLTF_CASSRGSPAASSSYNSPLHF	EGR1_CD4_Tcells	1
16160	CGFAGTGNQFYF_CSARDPLAGGPHTQYF	EGR1_CD4_Tcells	1
16174	CGTEDGGSNYKLTF_CASSDPLRVDQPQHF	EGR1_CD4_Tcells	1
16179	CGTEISFNNARLMF_CASSHGQGGDTQYF	EGR1_CD4_Tcells	1
16194	CGTVLSNSGYALNF_CASRRPAGTSYEQYF	EGR1_CD4_Tcells	1
16195	CHGGDMRF_CASSTGTDYGYTF	EGR1_CD4_Tcells	1
16218	CILRDVGTGNQFYF;CAGAGGGSNYKLTF_CASSRRGTSLWRGYTF	EGR1_CD4_Tcells	1
16263	CIVRVESGNTPLVF_CASGVTLGYTF	EGR1_CD4_Tcells	1
16264	CIVRVESMDSNYQLIW_CASSFVSTIYF	EGR1_CD4_Tcells	1
16311	CLVGDIGGSQRGTYKYIF_CASSPGQGGEAFF	EGR1_CD4_Tcells	1
16313	CLVGDKGSGYSTLTF_CASSRPGGAYEQYF	EGR1_CD4_Tcells	1
16340	CLVGYNFNKFYF_CASSEALQISYEQYF	EGR1_CD4_Tcells	1
16342	CLVINNAGNMLTF_CASRPPGHPSSYNSPLHF	EGR1_CD4_Tcells	1
16343	CLVPNSGNTPLVF_CASSATGGFEGEQYF	EGR1_CD4_Tcells	1
16379	CVVASGGSYIPTF_CASSFRVGRTDTQYF	EGR1_CD4_Tcells	1
16380	CVVASLYGQNFVF_CASSFEAGGPDEQFF	EGR1_CD4_Tcells	1
16383	CVVDSGAGSYQLTF_CASRGGQGQETQYF	EGR1_CD4_Tcells	1
16384	CVVEYGNKLVF_CASSGSGTPNTEAFF	EGR1_CD4_Tcells	1
16390	CVVILRGSNYKLTF_CASSYAGDRGNEQFF	EGR1_CD4_Tcells	1
16460	CVVNSIGYGGATNKLIF_CATATGEMRRLGEKLFF	EGR1_CD4_Tcells	1
16463	CVVNVLGGSQGNLIF_CASSPDRNQPQHF	EGR1_CD4_Tcells	1
16467	CVVPLSGGYNKLIF_CASSPTPGPNYGYTF	EGR1_CD4_Tcells	1
16511	CVVSLIGATNKLIF_CSTTDRAQPQHF	EGR1_CD4_Tcells	1
16515	CVVSLYNTDKLIF_CASSVRQAPGGELFF	EGR1_CD4_Tcells	1
16521	CVVSSASGTYKYIF;CAQISNFGNEKLTF_CAITERGSDNSPLHF	EGR1_CD4_Tcells	1
16525	CVVTAYNTDKLIF_CASSLQGYEQFF	EGR1_CD4_Tcells	1
16526	CVVTDSNYQLIW_CASSPFDSGRGETQYF	EGR1_CD4_Tcells	1
16528	CVVTHNQGGKLIF_CAWSDSNQPQHF	EGR1_CD4_Tcells	1
16541	CVVTVDSNYQLIW_CASSLVPGQGMGNTEAFF	EGR1_CD4_Tcells	1
16565	NA_CASGKTGSETQYF	EGR1_CD4_Tcells	1
16574	NA_CASKAQSSYEQYF	EGR1_CD4_Tcells	1
16599	NA_CASRNLDRYSNQPQHF	EGR1_CD4_Tcells	1
16607	NA_CASRTATYEQYF	EGR1_CD4_Tcells	1
16612	NA_CASSATNEKLFF	EGR1_CD4_Tcells	1
16645	NA_CASSFQGYQETQYF	EGR1_CD4_Tcells	1
16688	NA_CASSITGQGAFYGYTF	EGR1_CD4_Tcells	1
16693	NA_CASSLAAPGGKGWGYTF	EGR1_CD4_Tcells	1
16694	NA_CASSLADGHVRNTIYF	EGR1_CD4_Tcells	1
16701	NA_CASSLAGTGLFNEQFF	EGR1_CD4_Tcells	1
16717	NA_CASSLEGSPSTDTQYF	EGR1_CD4_Tcells	1
16804	NA_CASSPGGGSYEQYF	EGR1_CD4_Tcells	1
16824	NA_CASSPPSSPDTQYF	EGR1_CD4_Tcells	1
16826	NA_CASSPQTVPGEQYF	EGR1_CD4_Tcells	1
16838	NA_CASSPTSGVTGELFF	EGR1_CD4_Tcells	1
16859	NA_CASSQDSRGKAFF	EGR1_CD4_Tcells	1
16869	NA_CASSQISRGLIATDTQYF	EGR1_CD4_Tcells	1
16873	NA_CASSQNSEQYF	EGR1_CD4_Tcells	1
16903	NA_CASSRPPREEAFF	EGR1_CD4_Tcells	1
16914	NA_CASSRTSGSSYNEQFF	EGR1_CD4_Tcells	1
16933	NA_CASSSRLDYNEQFF	EGR1_CD4_Tcells	1
16936	NA_CASSSSGRAHLNTEAFF	EGR1_CD4_Tcells	1
16985	NA_CASSYSRARTGTYNEQFF	EGR1_CD4_Tcells	1
17018	NA_CATSDRNRDGTDTQYF	EGR1_CD4_Tcells	1
17019	NA_CATSDRTGPDTQYF	EGR1_CD4_Tcells	1
17035	NA_CAWSVGGGQYF	EGR1_CD4_Tcells	1
17043	NA_CSAIRVGNEQFF	EGR1_CD4_Tcells	1
17046	NA_CSAKGGPANTEAFF	EGR1_CD4_Tcells	1
17047	NA_CSAKQGGSYNSPLHF	EGR1_CD4_Tcells	1
17064	NA_CSARDNLAGVDTQYF	EGR1_CD4_Tcells	1
17104	NA_CSVDHLGDEQYF	EGR1_CD4_Tcells	1
17115	CAAAFSDGQKLLF_CASSSLKGNEKLFF	Effector_CD4_Tcells	1
17135	CAAFGSTASKLTF_CATSDPQGLYGYTF	Effector_CD4_Tcells	1
17148	CAAGGTSYGKLTF;CFLNARLMF_CSANPGQSNEKLFF	Effector_CD4_Tcells	1
17197	CAALPLYNQGGKLIF_CASSQEQGGGYTF	Effector_CD4_Tcells	1
17201	CAALSMEYGNKLVF_NA	Effector_CD4_Tcells	1
17238	CAARGANDYKLSF_CASTRDYNSPLHF	Effector_CD4_Tcells	1
17246	CAARGLSGSARQLTF_CASGQVSEETQYF	Effector_CD4_Tcells	1
17316	CAASDGGVGGSQGNLIF_CASSLGGLQWFF	Effector_CD4_Tcells	1
17335	CAASERSNGNQFYF_CASSQGGTSGANVLTF	Effector_CD4_Tcells	1
17343	CAASFTGNQFYF_CASSPTSGADGTGELFF	Effector_CD4_Tcells	1
17347	CAASGAGTASKLTF_CASSLGRGKTQYF;CASSPGSGIEQYF	Effector_CD4_Tcells	1
17420	CAASLLYGKLTF_CASSVDRGQEKLFF	Effector_CD4_Tcells	1
17438	CAASNTSPASKLTF_NA	Effector_CD4_Tcells	1
17471	CAASSGYSTLTF_CASSEARGGVQPQHF	Effector_CD4_Tcells	1
17485	CAASTYGNNRLAF_CASSSWEGLSFGNTIYF	Effector_CD4_Tcells	1
17486	CAASVESGGGADGLTF_CASRRMAGELFF	Effector_CD4_Tcells	1
17498	CAASWGGGSNYQLIW_CASSRETGQGQYEQYF	Effector_CD4_Tcells	1
17527	CAATSGSRLTF_CASSLTARVNTGELFF	Effector_CD4_Tcells	1
17558	CADDQGAQKLVF_CASSLSGGFTDTQYF	Effector_CD4_Tcells	1
17562	CADLDSSYKLIF_CASSPPPGRGTEAFF	Effector_CD4_Tcells	1
17597	CAENGGGADGLTF_CATSDLPNRDRIYEQYF;CASSFSTSGQPQHF	Effector_CD4_Tcells	1
17655	CAESPLGGSSNTGKLIF_CASSQVFNWENTEAFF	Effector_CD4_Tcells	1
17693	CAFKGGSQGNLIF_CASSPNRGQDTEAFF	Effector_CD4_Tcells	1
17708	CAFMKHHDYKLSF_CASSLLRANGRETQYF	Effector_CD4_Tcells	1
17709	CAFMKHNRDDKIIF_CASSPQGQVNTEAFF	Effector_CD4_Tcells	1
17710	CAFMKHSGGGADGLTF_CASSLGGAKNIQYF	Effector_CD4_Tcells	1
17727	CAFMNLNNNAGNMLTF_CASKRGRGNNSPLHF	Effector_CD4_Tcells	1
17759	CAGAFPGGSYIPTF_CASSPALVGSPLHF	Effector_CD4_Tcells	1
17760	CAGAGDMRF_CASSQATATQYF	Effector_CD4_Tcells	1
17840	CAGLNNAGNMLTF_CASSTLGTDTQYF	Effector_CD4_Tcells	1
17849	CAGNNDYKLSF_CASSQPGQGGYGYTF	Effector_CD4_Tcells	1
17918	CAGRWGGADGLTF_CASSRLGGGVGQETQYF	Effector_CD4_Tcells	1
17927	CAGSYGGATNKLIF_CASSTGDRSQPQHF	Effector_CD4_Tcells	1
17947	CAGVKREYGNKLVF_CASSHYRDRSYGYTF	Effector_CD4_Tcells	1
17949	CAGVTSNYKLTF_CASSSDPGGLGNTIYF	Effector_CD4_Tcells	1
18002	CALGGYGGATNKLIF_CATSIVSGTEAFF	Effector_CD4_Tcells	1
18034	CALKEYGNKLVF_CASGTSGGSYEQYF	Effector_CD4_Tcells	1
18100	CALRLTSGGSNYKLTF_CAISASYNEKLFF	Effector_CD4_Tcells	1
18116	CALRSNDYKLSF_CASSFGGSLSSEQYF	Effector_CD4_Tcells	1
18133	CALSAPFRDDKIIF_CASSLNQGDASEQYF	Effector_CD4_Tcells	1
18147	CALSDLNAGNMLTF_CASSNRGSFYEQYF	Effector_CD4_Tcells	1
18165	CALSDRGKLIF_CSARDTRGGGNTEAFF	Effector_CD4_Tcells	1
18249	CALSPNGGYNKLIF_CASSPLGPTEAFF	Effector_CD4_Tcells	1
18262	CALSSLGGNNRLAF_CASSPFGPGAPYEQYF	Effector_CD4_Tcells	1
18263	CALSSNFGNEKLTF_CASSWTGGATEAFF	Effector_CD4_Tcells	1
18287	CALTLPLGGGNKLTF_CASSYPTSSYEQYF	Effector_CD4_Tcells	1
18321	CAMDSSYKLIF_CASSDSGLANTEAFF	Effector_CD4_Tcells	1
18335	CAMRAPDYKLSF_CASSSAGGSETQYF	Effector_CD4_Tcells	1
18411	CAMRETNNAGNMLTF_CASSLRLGSGSQPQHF	Effector_CD4_Tcells	1
18519	CAPQPGKSTF_CATSRERGGRDSANEQYF;CASSYVLQGGQETQYF	Effector_CD4_Tcells	1
18538	CAQQIGGSNYKLTF_CASSQDWGWGYTF	Effector_CD4_Tcells	1
18542	CARGCRDDKIIF_CASSRNREETQYF	Effector_CD4_Tcells	1
18578	CATAGGRDSSYKLIF_CASRASTGNSPLHF	Effector_CD4_Tcells	1
18598	CATDAVGARLMF_CASSLARRAYEQYF	Effector_CD4_Tcells	1
18655	CATMNSGYSTLTF_CASSVSQGTNIQYF	Effector_CD4_Tcells	1
18705	CAVAYSGAGSYQLTF;CLLRGVYSGGGADGLTF_CASSYYRHPSNF	Effector_CD4_Tcells	1
18717	CAVDLSGTYKYIF_CASSEVGQGIYGYTF	Effector_CD4_Tcells	1
18781	CAVEPGTNAGKSTF_NA	Effector_CD4_Tcells	1
18807	CAVGAFSGNTPLVF_CASSTLGTGKGNTIYF	Effector_CD4_Tcells	1
18816	CAVGAGSNYQLIW_CASSYSSQAGNEQFF	Effector_CD4_Tcells	1
18822	CAVGANTGRRALTF_CATSINPNTEAFF	Effector_CD4_Tcells	1
18836	CAVGAWASYDKVIF_CASSQESRDEQFF	Effector_CD4_Tcells	1
18841	CAVGEKSGSARQLTF_CSANRPGGGVGYTF	Effector_CD4_Tcells	1
18856	CAVGGSQGNLIF_CASSLRGPSTEAFF	Effector_CD4_Tcells	1
18870	CAVGNQGGKLIF_CATSRAGNNPDTQYF	Effector_CD4_Tcells	1
18876	CAVGPLGGGNKLTF_CASSYGGNQPQHF	Effector_CD4_Tcells	1
18901	CAVHQETSGSRLTF_CASSFNTVLYGYTF	Effector_CD4_Tcells	1
18948	CAVKPLSRGNYGQNFVF_CASSRSLGSSYEQYF	Effector_CD4_Tcells	1
18968	CAVLNQAGTALIF;CAVEAPRDDKIIF_CASSLQTGNTEAFF	Effector_CD4_Tcells	1
18971	CAVLNTGNQFYF_CASSYSRLATGELFF	Effector_CD4_Tcells	1
18995	CAVNALSTDKLIF_CASSRPGRGAESTDTQYF	Effector_CD4_Tcells	1
19005	CAVNDGGGADGLTF_CASGFRRRGDEKLFF	Effector_CD4_Tcells	1
19009	CAVNEGGTYKYIF_CASSQEEGADQPQHF	Effector_CD4_Tcells	1
19012	CAVNEWVQGAQKLVF_CASSQDLVAGGRETQYF	Effector_CD4_Tcells	1
19015	CAVNFNNAGNMLTF_CASSLGDGGQYF	Effector_CD4_Tcells	1
19041	CAVNMANARLMF_CASSYGSTGGQPQHF	Effector_CD4_Tcells	1
19100	CAVPSGGGADGLTF_CAWSDIGGGQPQHF	Effector_CD4_Tcells	1
19139	CAVQPPRGGDYKLSF_CASSWEGRPFF	Effector_CD4_Tcells	1
19150	CAVRAPSSYKLSF_CATSDRIQGISTDTQYF	Effector_CD4_Tcells	1
19164	CAVRDILRRSSGDKLTF_CASSYGAGANVLTF	Effector_CD4_Tcells	1
19174	CAVRDPFSGSARQLTF_CASSLGGATDTQYF	Effector_CD4_Tcells	1
19186	CAVRDTYSGAGSYQLTF_CASSLSREGIDNSPLHF	Effector_CD4_Tcells	1
19205	CAVRGLRGSNYQLIW_CASQPQRTTDTQYF	Effector_CD4_Tcells	1
19266	CAVRVSNYQLIW_CASSPESSGIRDTQYF	Effector_CD4_Tcells	1
19272	CAVSALNSGGYQKVTF_CASSLFTGTDTQYF	Effector_CD4_Tcells	1
19307	CAVSDSGGSNYKLTF_CASSHGGHGTGELFF	Effector_CD4_Tcells	1
19330	CAVSGGYNKLIF_CASSQAGGDTEAFF	Effector_CD4_Tcells	1
19352	CAVSPADGGATNKLIF_CASSQGTGEKLFF	Effector_CD4_Tcells	1
19355	CAVSPIQGAQKLVF_CASSSPRVRGGRETQYF	Effector_CD4_Tcells	1
19426	CAVTPGGNTGKLIF_CATSRDSNQPQHF	Effector_CD4_Tcells	1
19447	CAVTYSGGGADGLTF_CASSSGPGGDPSQTF	Effector_CD4_Tcells	1
19513	CAYRRRGDYGGSQGNLIF_CASSQEARQQPQHF	Effector_CD4_Tcells	1
19521	CAYRSAFRVSNYQLIW_CASSPPQDRREAFF	Effector_CD4_Tcells	1
19527	CAYRSARTGTASKLTF_CASSIGTGGYIQYF	Effector_CD4_Tcells	1
19622	CIGDTGRRALTF_CASSITLAGNNEQFF	Effector_CD4_Tcells	1
19656	CIVGANTGNQFYF_CATSRVRSRGRGQPQHF	Effector_CD4_Tcells	1
19668	CIVRGNYGGSQGNLIF;CVVNKNNNARLMF_CASSFSLAGGDEQYF	Effector_CD4_Tcells	1
19675	CIVRVAGGSDYKLSF_CSARVLAYSNQPQHF	Effector_CD4_Tcells	1
19682	CIVRVDGIGNSGYALNF_CSVDRRVNTEAFF	Effector_CD4_Tcells	1
19710	CLFGNEKLTF_CSALTGVVTDTQYF	Effector_CD4_Tcells	1
19743	CLVGEGSTGRRALTF_CASSFPGTNGQTQYF	Effector_CD4_Tcells	1
19746	CLVGFNDYKLSF;CAGQYNNARLMF_CASSDPGTAQQETQYF	Effector_CD4_Tcells	1
19747	CLVGGANNNDMRF_CASSPYWGADEKLFF	Effector_CD4_Tcells	1
19781	CVGDSSGTYKYIF_CASSPRQGWGNTIYF	Effector_CD4_Tcells	1
19798	CVSNAGGTSYGKLTF_CASSPVGTSGTDTQYF	Effector_CD4_Tcells	1
19845	CVVNIERGNQFYF_CASKEGTNTDTQYF	Effector_CD4_Tcells	1
19870	CVVNREGFQKLVF_CASSILRPGQGNQPQHF	Effector_CD4_Tcells	1
19880	CVVNSGNTGKLIF_CASSVVPGTLSDTQYF	Effector_CD4_Tcells	1
19888	CVVPFRNQGGKLIF_CASSLAAGTGQPQHF	Effector_CD4_Tcells	1
19909	CVVSASSNTGKLIF_CASNYRANTEAFF	Effector_CD4_Tcells	1
19916	CVVSDQGTYKYIF_CASSSTGTGSGNTIYF	Effector_CD4_Tcells	1
19929	CVVSGNPNTGNQFYF_CASSQDSPPSSYEQYF	Effector_CD4_Tcells	1
19939	CVVSPFTGGGNKLTF_CASSIRVGDPVYGYTF	Effector_CD4_Tcells	1
19951	CVVTLHTGGFKTIF_CASSGLQGGYEQYF	Effector_CD4_Tcells	1
19969	CVYSGAGSYQLTF;CVVSPSSNTGKLIF_CASSPSSDFRNTGELFF	Effector_CD4_Tcells	1
19976	NA_CAISERPAINTDTQYF	Effector_CD4_Tcells	1
20040	NA_CASSEAAYEQYF	Effector_CD4_Tcells	1
20091	NA_CASSGSGQLQETQYF	Effector_CD4_Tcells	1
20162	NA_CASSLGSDQGKKLFF	Effector_CD4_Tcells	1
20224	NA_CASSPFGVANTEAFF	Effector_CD4_Tcells	1
20234	NA_CASSPKGGEFDEAFF	Effector_CD4_Tcells	1
20235	NA_CASSPLGGARGYGYTF	Effector_CD4_Tcells	1
20242	NA_CASSPPGTGEKLFF	Effector_CD4_Tcells	1
20262	NA_CASSPVGRNTGELFF	Effector_CD4_Tcells	1
20279	NA_CASSQDRNTGELFF	Effector_CD4_Tcells	1
20290	NA_CASSQIPGTSGIDVQETQYF	Effector_CD4_Tcells	1
20307	NA_CASSQVGQGNSPLHF	Effector_CD4_Tcells	1
20324	NA_CASSRPGFNYGYTF	Effector_CD4_Tcells	1
20337	NA_CASSRVGEFYGYTF	Effector_CD4_Tcells	1
20357	NA_CASSSRTGLNTEAFF	Effector_CD4_Tcells	1
20377	NA_CASSVLGGGNTGELFF	Effector_CD4_Tcells	1
20392	NA_CASSYHSGNQPQHF	Effector_CD4_Tcells	1
20424	NA_CASTVTSGGAAETQYF	Effector_CD4_Tcells	1
20432	NA_CATLVAVGRETQYF	Effector_CD4_Tcells	1
20445	NA_CATSRGLDRGSYGYTF	Effector_CD4_Tcells	1
20451	NA_CAWRGVGVVSYEQYF	Effector_CD4_Tcells	1
20483	NA_CSARDGRGYNSPLHF	Effector_CD4_Tcells	1
20489	NA_CSARDSRGGPYEQYF	Effector_CD4_Tcells	1
20554	CAAETGANNLFF_CASSFGLGAENYGYTF	Humanin_CD4_TCells	1
20566	CAAGDTGGFKTIF_CASSLGRSTDTQYF	Humanin_CD4_TCells	1
20586	CAAIIDRDKIIF_CASSLPARGRQPQHF	Humanin_CD4_TCells	1
20618	CAALPESGAGSYQLTF_CASSYSNRVDTEAFF	Humanin_CD4_TCells	1
20639	CAANRPGNTPLVF_CASSLGSLSSYEQYF	Humanin_CD4_TCells	1
20653	CAARAILTGGGNKLTF_CASSYSQGVYQETQYF	Humanin_CD4_TCells	1
20655	CAAREDTGRRALTF_CASSYGRATDYTGELFF	Humanin_CD4_TCells	1
20704	CAASAHTGTASKLTF_CASSLLGGDDQPQHF	Humanin_CD4_TCells	1
20709	CAASALNTGNQFYF_CASSSGERYTGELFF	Humanin_CD4_TCells	1
20734	CAASAYGGSQGNLIF_CASSDGRGYGYTF	Humanin_CD4_TCells	1
20737	CAASDFGNEKLTF_CASSLSGLSGNQPQHF	Humanin_CD4_TCells	1
20749	CAASEDYGQNFVF_CASSPTSGAYNEQFF	Humanin_CD4_TCells	1
20795	CAASGSGGSNYKLTF_CASSLGVMNTGELFF	Humanin_CD4_TCells	1
20808	CAASHMNYGGSQGNLIF_CASSLGGATNSPLHF	Humanin_CD4_TCells	1
20818	CAASINFGNEKLTF_CASSLVLTEAFF	Humanin_CD4_TCells	1
20824	CAASKDNNARLMF_CASSAHLNGYTF	Humanin_CD4_TCells	1
20844	CAASLSGGGYQKVTF_CASSPLPGEEYEQYF	Humanin_CD4_TCells	1
20847	CAASMARGDYKLSF_CSVDLGAGDTEAFF	Humanin_CD4_TCells	1
20849	CAASMGNAGNMLTF_CASSSIGRGGGEKLFF	Humanin_CD4_TCells	1
20951	CAATTDSWGKLQF_CASSLYTGQGHYEQYF	Humanin_CD4_TCells	1
20989	CAEAGNTGKLIF_CASSLDGSSPGNTIYF	Humanin_CD4_TCells	1
21011	CAELGYGQNFVF_CASSPRGGVNSNQPQHF	Humanin_CD4_TCells	1
21025	CAENMGGNKLVF_CASSQNRGNEAFF	Humanin_CD4_TCells	1
21090	CAETPLGNNRLAF_CSAAVPTQETQYF	Humanin_CD4_TCells	1
21106	CAFGSNNARLMF_CASSTQTGGIGGGGETQYF	Humanin_CD4_TCells	1
21141	CAFMKPYFYNQGGKLIF_CASSLFPGKDAYEQYF	Humanin_CD4_TCells	1
21171	CAFSGNQGGKLIF_CASSQEWERDPPGELFF	Humanin_CD4_TCells	1
21176	CAFTNTGTASKLTF_CASSSPGRKNTEAFF	Humanin_CD4_TCells	1
21184	CAGAGNTDKLIF;CAESIRTMDSNYQLIW_CASSPGLIRNTEAFF	Humanin_CD4_TCells	1
21197	CAGARDSWGKLQF_CAWTSQGGTEAFF	Humanin_CD4_TCells	1
21246	CAGHVTRNTPLVF_CAISPQGGGSNEQFF	Humanin_CD4_TCells	1
21265	CAGLSEDTGRRALTF_CASSLARGSSGNTIYF	Humanin_CD4_TCells	1
21359	CAGTNYGQNFVF_CATSRDLASYNEQFF	Humanin_CD4_TCells	1
21364	CAGVFTGTASKLTF_CASRLQQNTEAFF	Humanin_CD4_TCells	1
21409	CALDQRNSGYSTLTF_CASSPPGDNSPLHF	Humanin_CD4_TCells	1
21523	CALRLYNQGGKLIF_CSARGAVNSNQPQHF	Humanin_CD4_TCells	1
21562	CALSDGGSQGNLIF_CASSLAAVTTYEQYF	Humanin_CD4_TCells	1
21583	CALSDRDSNYQLIW_CASSQDIGTVVEKLFF	Humanin_CD4_TCells	1
21588	CALSDRGNNRLAF_CASSPSTAGVDTQYF	Humanin_CD4_TCells	1
21594	CALSDRTGAGGTSYGKLTF_CASSYRVDHEQYF	Humanin_CD4_TCells	1
21609	CALSEARNDYKLSF_CASSSLWVSSYEQYF	Humanin_CD4_TCells	1
21610	CALSEARNDYKLSF_CASSWGGYGYTF	Humanin_CD4_TCells	1
21637	CALSGGNFNKFYF_CASSQQTRAPRYGYTF	Humanin_CD4_TCells	1
21669	CALSPKGNNRLAF_CASSLSGTASGANVLTF	Humanin_CD4_TCells	1
21689	CALSSSGSARQLTF_CASSPPGDAEKLFF	Humanin_CD4_TCells	1
21729	CALVYNFNKFYF_CASSHNRGGTEAFF	Humanin_CD4_TCells	1
21746	CAMKATGNQFYF_CASTKRQNTDTQYF	Humanin_CD4_TCells	1
21810	CAMREGWASGSRLTF_CATSDFSGGAQNTQYF	Humanin_CD4_TCells	1
21818	CAMRELRSGGSNYKLTF_CSVGRGAALSYEQYF	Humanin_CD4_TCells	1
21821	CAMRENLGNEKLTF_CASSSMGGYEQYF	Humanin_CD4_TCells	1
21828	CAMRERNNQGGKLIF;CAAEGPNDYKLSF_CASSTYRGDLTDTQYF	Humanin_CD4_TCells	1
21917	CAMTMGRRALTF_CSALGQASEADTQYF	Humanin_CD4_TCells	1
21935	CAPISSGSARQLTF_CSANPDRRGGDEQYF	Humanin_CD4_TCells	1
21939	CAPLSPNPGNTPLVF_CASSSPTSGGIDTQYF	Humanin_CD4_TCells	1
21943	CAPRGELTGGGNKLTF_CASSQFSGGGNEQFF	Humanin_CD4_TCells	1
21944	CAPRNGTDKLIF;CAPCAGAQKLVF_CASSPTLNEQFF	Humanin_CD4_TCells	1
21972	CARRGNAGNMLTF_CAWSGGGGLGYEQYF	Humanin_CD4_TCells	1
22033	CATDHGVNHDKIIF;CALFSGSARQLTF_CASSSGYKNIQYF	Humanin_CD4_TCells	1
22191	CAVEGNTDKLIF_CSVGSRATDTQYF	Humanin_CD4_TCells	1
22208	CAVERRGQNFVF_CASSFRTRHDPGISYNEQFF	Humanin_CD4_TCells	1
22239	CAVGAGTASKLTF_CASSEDWIEAYF	Humanin_CD4_TCells	1
22291	CAVGNGGATNKLIF_CATSDSTGRPEAFF;CATSYHREVICEQYF	Humanin_CD4_TCells	1
22311	CAVGVENMRF_CASSQSLPPLHF	Humanin_CD4_TCells	1
22314	CAVGVTFSGNTPLVF_CASTSGRLMTGEQYF	Humanin_CD4_TCells	1
22400	CAVMAGSGGYNKLIF_CSAPGLAAGGFPSYEQYF	Humanin_CD4_TCells	1
22428	CAVNDNDMRF_CASSDTGGGGTDTQYF	Humanin_CD4_TCells	1
22477	CAVNRRNRDDKIIF_CASSLSSGLQYF	Humanin_CD4_TCells	1
22480	CAVNSGGSNYKLTF_CACPRPRNTGELFF	Humanin_CD4_TCells	1
22489	CAVNTGNQFYF_CASSPQRLANYGYTF	Humanin_CD4_TCells	1
22503	CAVPIYNQGGKLIF_CASSSPGQPQHF	Humanin_CD4_TCells	1
22505	CAVPLGNQFYF;CIVRVGAQKLVF_CATSRDSTYEQYF	Humanin_CD4_TCells	1
22525	CAVPYGGATNKLIF_CASSILAGGPGDTQYF	Humanin_CD4_TCells	1
22536	CAVQAPRSTDKLIF_CSARDYEQYF	Humanin_CD4_TCells	1
22537	CAVQAPYGGSQGNLIF_CASSRDRGRANYGYTF	Humanin_CD4_TCells	1
22543	CAVQATGTYKYIF_CASRTDRDTGELFF	Humanin_CD4_TCells	1
22594	CAVRDNTGGFKTIF_CASSYGGSTDTQYF	Humanin_CD4_TCells	1
22602	CAVRDRGSGTYKYIF;CAVGAGAGNNRKLIW_CARNRFMNTEAFF	Humanin_CD4_TCells	1
22650	CAVRNGGATNKLIF_CASRLGQREAFF	Humanin_CD4_TCells	1
22715	CAVSDLSTGRRALTF_CASSAERFVETDFFIGTF	Humanin_CD4_TCells	1
22717	CAVSDMGTGANNLFF_CASSTLQVLGTF	Humanin_CD4_TCells	1
22751	CAVSGGSNYKLTF_CASSLAVPGEAFF	Humanin_CD4_TCells	1
22756	CAVSGTGANSKLTF_CASSLQTGVNGYTF;CASSLWNSDYGYTF	Humanin_CD4_TCells	1
22767	CAVSLNQGSARQLTF_CASSGNYGYTF	Humanin_CD4_TCells	1
22857	CAVTRDNYGQNFVF_CASSLGTTNTEAFF	Humanin_CD4_TCells	1
22877	CAVVPASGGSARQLTF_CASSVVGSGSPNQPQHF	Humanin_CD4_TCells	1
22889	CAVYSGGGADGLTF_CASSPPGRAGTQYF	Humanin_CD4_TCells	1
22967	CAYRSPNTGANSKLTF_CASSLYPDRIQGPNTEAFF	Humanin_CD4_TCells	1
22968	CAYRSPRGSNYKLTF_CSAESRREPNTEAFF	Humanin_CD4_TCells	1
22989	CAYWGSNYKLTF_CASSLAVVAGYQETQYF	Humanin_CD4_TCells	1
23025	CGTEKPTQGRNQFYF_CASSRDKTGVRQYF	Humanin_CD4_TCells	1
23030	CGTGGNRDDKIIF_CSVLRSYGYTF	Humanin_CD4_TCells	1
23034	CGTKMNRDDKIIF_CASSPQDRILNEQFF	Humanin_CD4_TCells	1
23064	CILREEYGNKLVF_CASSLAPPESNEKLFF	Humanin_CD4_TCells	1
23094	CIVRPTYNFNKFYF;CALKGGEYKLSF_CSARDLDTGELFF	Humanin_CD4_TCells	1
23119	CIVRVRDTGNQFYF_CASSFYTAGSVAFF	Humanin_CD4_TCells	1
23127	CIVSRVSNTGKLIF_CASSDRDRGYGYTF	Humanin_CD4_TCells	1
23133	CLLGASGGGADGLTF_CASSYSKGDSPLHF	Humanin_CD4_TCells	1
23180	CLVGSPNDYKLSF_CSPSGGQGTYGYTF	Humanin_CD4_TCells	1
23244	CVVKMDSSYKLIF_CASGLLRGTGIEKLFF	Humanin_CD4_TCells	1
23288	CVVNPTSGTYKYIF_CASSSFNEQFF	Humanin_CD4_TCells	1
23315	CVVRDNFNKFYF_CSASQGASNQPQHF	Humanin_CD4_TCells	1
23371	CVVTFAYGGATNKLIF;CAASLNRDDKIIF_CASSRPGQGNTEAFF	Humanin_CD4_TCells	1
23376	CVVTPLTGGGNKLTF_CASSFAPPREQFF	Humanin_CD4_TCells	1
23401	NA_CAISESGSEGTEAFF	Humanin_CD4_TCells	1
23411	NA_CASGLEQGAGNTIYF	Humanin_CD4_TCells	1
23458	NA_CASSDFNRGLNYGYTF	Humanin_CD4_TCells	1
23467	NA_CASSEGAKNIQYF	Humanin_CD4_TCells	1
23477	NA_CASSFFQGANEKLFF	Humanin_CD4_TCells	1
23480	NA_CASSFGQDTDTQYF	Humanin_CD4_TCells	1
23504	NA_CASSFYFHTPNEQFF	Humanin_CD4_TCells	1
23650	NA_CASSPGPYGYTF	Humanin_CD4_TCells	1
23699	NA_CASSQDRGAGNTIYF	Humanin_CD4_TCells	1
23749	NA_CASSRPSLGQGDREQYF	Humanin_CD4_TCells	1
23773	NA_CASSSPRTISTDTQYF	Humanin_CD4_TCells	1
23783	NA_CASSSSTGGTGELFF	Humanin_CD4_TCells	1
23822	NA_CASSYSEAQSATDTQYF	Humanin_CD4_TCells	1
23856	NA_CATRRQETQYF	Humanin_CD4_TCells	1
23858	NA_CATSDFSGGAQNTQYF	Humanin_CD4_TCells	1
23893	NA_CSALRPRAYEQYF	Humanin_CD4_TCells	1
23900	NA_CSAQGDRDTSTDTQYF	Humanin_CD4_TCells	1
23924	NA_CSARSPRGGAMDEQFF	Humanin_CD4_TCells	1
23951	NA_CSVGETGEFQPQHF	Humanin_CD4_TCells	1
23955	CAAADTGAGSYQLTF_CASSRGGGNQPQHF	Naive_CD4_TCells	1
23958	CAAAFNDYKLSF_CASSYSPAQPETQYF	Naive_CD4_TCells	1
23960	CAAALSGSARQLTF_NA	Naive_CD4_TCells	1
23961	CAAANAGGTSYGKLTF_CSEGVKRGLGEQFF	Naive_CD4_TCells	1
23963	CAAANTGNQFYF_NA	Naive_CD4_TCells	1
23964	CAAAQGGSEKLVF_CASSDPGGYQETQYF	Naive_CD4_TCells	1
23965	CAACTSGGYNKLIF_CASSSAGGPDNEQFF	Naive_CD4_TCells	1
23968	CAADNQAGTALIF_CASRTSGGGNEKLFF	Naive_CD4_TCells	1
23969	CAADNQGGGGNKLTF_CASSPAARTGKEKLFF	Naive_CD4_TCells	1
23974	CAAEEGTSGSRLTF_NA	Naive_CD4_TCells	1
23975	CAAEFMNRDDKIIF_CSVVRERPGSSYNEQFF	Naive_CD4_TCells	1
23977	CAAETGGGADGLTF_CATSRDLRWLAGGQVVYEQFF	Naive_CD4_TCells	1
23980	CAAFNNNDMRF_CASSSTGTSGGFYEQYF	Naive_CD4_TCells	1
23982	CAAFPYNQGGKLIF_CASSPGTYAGQPQHF	Naive_CD4_TCells	1
23984	CAAGANAGNMLTF_CATGRGLAGGTEAFF	Naive_CD4_TCells	1
23985	CAAGDGGTSYGKLTF_CASSLWGLAGGGDTQYF	Naive_CD4_TCells	1
23986	CAAGDNQGGKLIF_CASSYPQWDGYTF	Naive_CD4_TCells	1
23989	CAAGGAYSGAGSYQLTF_CASSATLAGADTQYF	Naive_CD4_TCells	1
23994	CAAGKVSGSEKLVF_CASSEVGRIYGYTF	Naive_CD4_TCells	1
23995	CAAGSGNTGKLIF_CSARDPGLAGETQYF	Naive_CD4_TCells	1
23996	CAAGSPPGETSGSRLTF_NA	Naive_CD4_TCells	1
23999	CAAHNNARLMF_CASSQEGLAIEQYF	Naive_CD4_TCells	1
24000	CAAHRGSTLGRLYF;CALRRNRDDKIIF_CAWSVWNRDEKLFF	Naive_CD4_TCells	1
24001	CAAHYGGSQGNLIF_CASRGRGTGELFF	Naive_CD4_TCells	1
24002	CAAHYGGSQGNLIF_CATKSQGAYPYNEQFF	Naive_CD4_TCells	1
24003	CAAIAGGTYKYIF_CASSVLQGGHGYTF	Naive_CD4_TCells	1
24004	CAAIEVSGTYKYIF_NA	Naive_CD4_TCells	1
24005	CAAIGGADGLTF_CASSSQPTDTQYF	Naive_CD4_TCells	1
24006	CAAIGSGANNLFF_CATSARATNTGELFF	Naive_CD4_TCells	1
24007	CAAIGYNNNDMRF_CASSWGTGGAGTEAFF	Naive_CD4_TCells	1
24009	CAAIPGAGSYQLTF_CASSVSSGSTEAFF	Naive_CD4_TCells	1
24011	CAAIPKGDNNAGNMLTF;CAASRGTGKLIF_CASSPLTSTDTQYF	Naive_CD4_TCells	1
24015	CAAISYNTDKLIF_CASTPGGAGREQYF	Naive_CD4_TCells	1
24018	CAAKDSGTYKYIF_CASSRAGTGEAFF	Naive_CD4_TCells	1
24021	CAAKGRGGGFKTIF;CAVNADSGGGADGLTF_CSARAAGRSSYNSPLHF	Naive_CD4_TCells	1
24025	CAAKSNTGKLIF_CASSWGQRKDNSPLHF	Naive_CD4_TCells	1
24027	CAAKVRGSQGNLIF_CASSPRAYYYEQYF	Naive_CD4_TCells	1
24030	CAALGGNYQLIW_CAWTIGGAYEQYF	Naive_CD4_TCells	1
24036	CAALLNDMRF_CASTSLRTGTSQYF	Naive_CD4_TCells	1
24042	CAALQTGTASKLTF_CASRTLAGGRGTEAFF	Naive_CD4_TCells	1
24043	CAALRKLLF;CALTPDRGSTLGRLYF_CAISGRQELYEQYF	Naive_CD4_TCells	1
24047	CAALVATSGSARQLTF_CASSLQGGDTEAFF	Naive_CD4_TCells	1
24049	CAALYNAGNMLTF_CASSRVGNTEAFF	Naive_CD4_TCells	1
24051	CAAMDKAAGNKLTF_CASSFTTDYGYTF	Naive_CD4_TCells	1
24056	CAANLLFRGQNFVF_CASTVGGGIYEQYF	Naive_CD4_TCells	1
24057	CAANPDTGNQFYF_NA	Naive_CD4_TCells	1
24059	CAANPGGGNKLTF_CSARDRKGDDGYTF	Naive_CD4_TCells	1
24063	CAANSGNTGKLIF;CAASKVNSGTYKYIF_CSARDRGEVGELFF	Naive_CD4_TCells	1
24064	CAAPDQTGANNLFF_CASSVQRARNEQYF	Naive_CD4_TCells	1
24065	CAAPDSNYQLIW_CASSIGGVSYEQYF	Naive_CD4_TCells	1
24066	CAAPGDYNAGNMLTF;CAVSPPGGGNKLTF_CSARDVRGYGYTF	Naive_CD4_TCells	1
24067	CAAPLSSGSGDKLTF_CASSLARSVQYF	Naive_CD4_TCells	1
24069	CAAPPAGRRALTF_CASSQAFPGTGAKAFF	Naive_CD4_TCells	1
24072	CAAPSRAGGTSYGKLTF_CASSLGGELFF	Naive_CD4_TCells	1
24073	CAAQPITSGSRLTF_CASSSYTEAFF	Naive_CD4_TCells	1
24076	CAAREDTGANSKLTF_CASSLQRGSGELFF	Naive_CD4_TCells	1
24080	CAARFSGGYNKLIF_CASSPRPTATSSYNSPLHF	Naive_CD4_TCells	1
24081	CAARGALNAGNNRKLIW_CATSRGAGTGYTGELFF	Naive_CD4_TCells	1
24083	CAARGETSGSRLTF_CASSPPGGDNEKLFF	Naive_CD4_TCells	1
24085	CAARGGPAGTASKLTF;CIPFNSGGSNYKLTF_CSARISNSPLHF	Naive_CD4_TCells	1
24086	CAARGGSNYKLTF_CASSPRDPGTRKQYF	Naive_CD4_TCells	1
24087	CAARGGSNYKLTF_CASSPTGGSYGYTF	Naive_CD4_TCells	1
24088	CAARGGTASKLTF_CASSIESRLYNEQFF	Naive_CD4_TCells	1
24089	CAARGLGSARQLTF_CASSFSSGPDQPQHF	Naive_CD4_TCells	1
24091	CAARGNFGNEKLTF_CASSSGKAGGETQYF	Naive_CD4_TCells	1
24094	CAARGWSSASKIIF_CASSYSRVSGANPTGEQYF	Naive_CD4_TCells	1
24096	CAARKQYNNARLMF;CAVIGFGNVLHC_CASSQTGLRDSNQPQHF	Naive_CD4_TCells	1
24098	CAARLLNFNKFYF_CASKGQGTDTQYF	Naive_CD4_TCells	1
24099	CAARLNYQLIW_CATSRDLGQGRDYGYTF	Naive_CD4_TCells	1
24102	CAARPLSSGSARQLTF_CASIRQVGSNEQFF	Naive_CD4_TCells	1
24104	CAARQNAGGTSYGKLTF_CASSYRGQGSNQPQHF	Naive_CD4_TCells	1
24107	CAARSLIQGAQKLVF_CASSSYPAYEQYF	Naive_CD4_TCells	1
24110	CAARTIHTGTASKLTF_CASSATGAVTEAFF	Naive_CD4_TCells	1
24111	CAARTYSGAGSYQLTF_CAVRDRDNDGYTF	Naive_CD4_TCells	1
24112	CAARVIGFGNVLHC_CSVDWVNTGELFF	Naive_CD4_TCells	1
24113	CAARVNEKLTF_CSASPGTGWRYTEAFF	Naive_CD4_TCells	1
24114	CAARYGGATNKLIF_CASSYDFTGELFF	Naive_CD4_TCells	1
24115	CAASAAYGGSQGNLIF_CASSLSSYEQYF	Naive_CD4_TCells	1
24117	CAASADTGNQFYF;CAGAGGTSYGKLTF_CAIGGNGMKTGELFF	Naive_CD4_TCells	1
24118	CAASAFGNQFYF_CSARDRKQFF	Naive_CD4_TCells	1
24119	CAASAGGSARQLTF_CASLPSGVTDTQYF	Naive_CD4_TCells	1
24120	CAASAGGSYIPTF_CASSLTANTEAFF	Naive_CD4_TCells	1
24122	CAASAGNAGGTSYGKLTF_CASSVHRGPSTEAFF	Naive_CD4_TCells	1
24125	CAASAGTTSGTYKYIF_CASSQGSGGDTQYF	Naive_CD4_TCells	1
24127	CAASAINSGGSNYKLTF_CASLGWGTNTEAFF	Naive_CD4_TCells	1
24130	CAASALKGGADGLTF_CASSPIGTIQGEQFF	Naive_CD4_TCells	1
24133	CAASALSGGGADGLTF_CASSAGTGPYGYTF	Naive_CD4_TCells	1
24137	CAASANFGNEKLTF_CASSPVPGTEAFF	Naive_CD4_TCells	1
24138	CAASAQARLMF_CASSPGLAGGLNEQFF	Naive_CD4_TCells	1
24139	CAASAQSNYQLIW_CASSKLPQGLGAEAFF	Naive_CD4_TCells	1
24140	CAASARDTGRRALTF_CASSNGGSSNQPQHF	Naive_CD4_TCells	1
24141	CAASARETSGSRLTF_CASSPGGMRGYTF	Naive_CD4_TCells	1
24142	CAASARGFGNVLHC_CASSPGTANTEAFF	Naive_CD4_TCells	1
24143	CAASARRGAQKLVF_CASSSDGNEKLFF	Naive_CD4_TCells	1
24144	CAASASDNYGGSQGNLIF_CASSRDGNYGYTF	Naive_CD4_TCells	1
24145	CAASASDNYGGSQGNLIF_CSARDMSYEQYF	Naive_CD4_TCells	1
24146	CAASASGSARQLTF_CASSSTSGTPYGYTF	Naive_CD4_TCells	1
24148	CAASASLVGDDKIIF_CASSPRFSVAMNTEAFF	Naive_CD4_TCells	1
24150	CAASASTGTASKLTF_CSASQGTNTEAFF	Naive_CD4_TCells	1
24151	CAASATGANSKLTF_CASSAGLARPYNEQFF	Naive_CD4_TCells	1
24152	CAASAVQGAQKLVF;CGGFKTIF_CASSQKGLAADTQYF	Naive_CD4_TCells	1
24153	CAASAWDAGYALNF_CASNSGATGELFF	Naive_CD4_TCells	1
24154	CAASAWGRGRVGRAGGTSYGKLTF_CASSLQGVGEKLFF	Naive_CD4_TCells	1
24155	CAASAWTGGGADGLTF_CASSLGGVLSYNEQFF	Naive_CD4_TCells	1
24157	CAASAYIYGGATNKLIF_CASSFIGHLNTGELFF	Naive_CD4_TCells	1
24165	CAASDSGGGADGLTF_CASSLGGGSQPQHF	Naive_CD4_TCells	1
24167	CAASDTNAGGTSYGKLTF_CASSPGYGMAFF	Naive_CD4_TCells	1
24168	CAASEDGEYNYGQNFVF_CASSLAAGSVSGELFF	Naive_CD4_TCells	1
24169	CAASEDMTGGFKTIF_CASSLYGGSPSYEQYF	Naive_CD4_TCells	1
24170	CAASEDPLTHSGGGADGLTF_CASSAGLAGRTDYEQYF	Naive_CD4_TCells	1
24172	CAASEESGYSTLTF_CASRRALGEKLFF	Naive_CD4_TCells	1
24174	CAASEGGSYIPTF_CASRRGTTSSPLHF	Naive_CD4_TCells	1
24175	CAASEGSNYQLIW_CASKETGIGEQYF	Naive_CD4_TCells	1
24176	CAASEGVGGGFKTIF_CASSMAGGQPQHF	Naive_CD4_TCells	1
24177	CAASEMGFGYALNF_CASSDGTGLNTEAFF	Naive_CD4_TCells	1
24180	CAASESGAQKLVF_CASSLVTGGMDEQYF	Naive_CD4_TCells	1
24181	CAASESNSGYALNF_CASSLTGDNQPQHF	Naive_CD4_TCells	1
24182	CAASESNTGTASKLTF_NA	Naive_CD4_TCells	1
24186	CAASFSGGSNYKLTF_CASSLRPGGEKLFF	Naive_CD4_TCells	1
24188	CAASFYSGGGADGLTF_CASSVGETQYF	Naive_CD4_TCells	1
24190	CAASGAGGYQKVTF_CASLGGVNTGELFF	Naive_CD4_TCells	1
24192	CAASGDDKIIF_CASSDRYTQYF	Naive_CD4_TCells	1
24194	CAASGDLNRDDKIIF_CAIRAAGRSNYGYTF	Naive_CD4_TCells	1
24196	CAASGDTGNQFYF_CSARDEISNQPQHF	Naive_CD4_TCells	1
24197	CAASGESNFGNEKLTF_CASSLNSFGNQPQHF	Naive_CD4_TCells	1
24200	CAASGGATNKLIF_CASSHLSNTGSGTGYTF	Naive_CD4_TCells	1
24205	CAASGGNSNYQLIW_CASSRRQGSTDTQYF	Naive_CD4_TCells	1
24207	CAASGGSYIPTF_CAVLRGDTTEAFF	Naive_CD4_TCells	1
24210	CAASGLGAGSYQLTF_CASSEPNNEQFF	Naive_CD4_TCells	1
24213	CAASGNAGGTSYGKLTF_CASRRGGTRGYTF	Naive_CD4_TCells	1
24214	CAASGNRDDKIIF_CASRGAQGDTQYF	Naive_CD4_TCells	1
24218	CAASGSNQGGKLIF_CASSLGGPSYSNQPQHF	Naive_CD4_TCells	1
24219	CAASGSSNTGKLIF_CASSQSSWPAKNIQYF	Naive_CD4_TCells	1
24220	CAASGTNDMRF_CASSPRAGRTYGYTF	Naive_CD4_TCells	1
24223	CAASGVEETSGSRLTF_CASSDRPGQVNNEQFF	Naive_CD4_TCells	1
24225	CAASGVSNSGYALNF_CASSQEPTSGAREQYF	Naive_CD4_TCells	1
24227	CAASGYGNKLVF_CASSRSGAGGYEQYF	Naive_CD4_TCells	1
24228	CAASGYYTGANSKLTF_CSVEIGGNQPQHF	Naive_CD4_TCells	1
24231	CAASIASGTYKYIF_CASSERGGTYEQYF	Naive_CD4_TCells	1
24234	CAASIENQGGKLIF_CASSLGQVNQPQHF	Naive_CD4_TCells	1
24235	CAASIESRSGNQFYF_CASSLGTGPNYGYTF	Naive_CD4_TCells	1
24238	CAASILLRGAQKLVF_CASSQRRANTGELFF	Naive_CD4_TCells	1
24239	CAASILWGGGYNKLIF_CASSPGAPDTEAFF	Naive_CD4_TCells	1
24241	CAASINSGYSTLTF_CASSYAGLSMGEKLFF	Naive_CD4_TCells	1
24242	CAASISGGGADGLTF_CASSVGTAQETQYF	Naive_CD4_TCells	1
24243	CAASISGYSSASKIIF_CASTQGYGYTF	Naive_CD4_TCells	1
24244	CAASITSGTYKYIF_CSATRGGVLYNEQFF	Naive_CD4_TCells	1
24245	CAASIYNNDMRF_CASSRDRGGTDTQYF	Naive_CD4_TCells	1
24247	CAASKETSGSRLTF_CSASGTANYGYTF	Naive_CD4_TCells	1
24249	CAASKGAAGNKLTF_CASSLGLADFTDTQYF	Naive_CD4_TCells	1
24252	CAASKGNQGGKLIF_CASSQGVQGATGELFF	Naive_CD4_TCells	1
24253	CAASKGQAGTALIF_CASSFLARGLNEQFF	Naive_CD4_TCells	1
24254	CAASKGSSNTGKLIF_CASSSPTVRAWDTEAFF	Naive_CD4_TCells	1
24256	CAASKNSGGYQKVTF_CASSLGQTISNQPQHF	Naive_CD4_TCells	1
24257	CAASKNTGNQFYF_CASSPPGAYGYTF	Naive_CD4_TCells	1
24258	CAASKRNTDKLIF_CASSVSRETEAFF	Naive_CD4_TCells	1
24262	CAASLHGSSNTGKLIF_CASSKGAADQPQHF	Naive_CD4_TCells	1
24265	CAASLPGSNYQLIW_CAIGYSTRMETQYF	Naive_CD4_TCells	1
24268	CAASLYSNYQLIW_CASRGLSLKQGPSYEQYF	Naive_CD4_TCells	1
24270	CAASMGGGSQGNLIF_CASSAQGYYEQYF	Naive_CD4_TCells	1
24272	CAASMGSSYKLIF_NA	Naive_CD4_TCells	1
24276	CAASMYNQGGKLIF_CASSSLGGTGTEAFF	Naive_CD4_TCells	1
24278	CAASNNQGGKLIF_CSAPRGGYWNTGELFF	Naive_CD4_TCells	1
24279	CAASNQAGTALIF_CASSLALSTDTQYF	Naive_CD4_TCells	1
24281	CAASNTGNQFYF_CASSPQGAPGISPLHF	Naive_CD4_TCells	1
24285	CAASPGGSARQLTF_CSRLAGNEQFF	Naive_CD4_TCells	1
24286	CAASPLIQGAQKLVF_CASSHDAYEGGNTIYF	Naive_CD4_TCells	1
24287	CAASPNNNAGNMLTF_CASSLTGAGGTEAFF	Naive_CD4_TCells	1
24288	CAASPNRGSTLGRLYF_CASSNFRQNQPQHF	Naive_CD4_TCells	1
24292	CAASPRHGSGNTGKLIF_CATREGVPYNEQFF	Naive_CD4_TCells	1
24293	CAASPYGQNFVF_CSVFIAKNIQYF	Naive_CD4_TCells	1
24296	CAASRETAGNMLTF_CASRRTTGGYGYTF	Naive_CD4_TCells	1
24298	CAASRGGAGNMLTF_CASSFRSEGWEKLFF	Naive_CD4_TCells	1
24300	CAASRGKNNNAGNMLTF_CASSQPGQMNTIYF	Naive_CD4_TCells	1
24301	CAASRGLSNFGNEKLTF_CASSRDEVEQYF	Naive_CD4_TCells	1
24302	CAASRGRVNRKLTF_CASSFRDTYTDTQYF	Naive_CD4_TCells	1
24303	CAASRGTNAGKSTF_CASSPRAGDSYEQYF	Naive_CD4_TCells	1
24304	CAASRHNTDKLIF_CASSLERGGNEKLFF	Naive_CD4_TCells	1
24305	CAASRLRGGADGLTF_CASSVAGSLGAQYF	Naive_CD4_TCells	1
24307	CAASRNSGYSTLTF_CASSSRLEGYTF	Naive_CD4_TCells	1
24309	CAASRQGAQKLVF_CASSQDRGLNEAFF	Naive_CD4_TCells	1
24313	CAASSFGGGKLIF_CASSQGPFSYEQYF	Naive_CD4_TCells	1
24314	CAASSGGTSYGKLTF_CASSQTGGANTEAFF	Naive_CD4_TCells	1
24316	CAASSLYGQNFVF;CAVRDDNAGNMLTF_CASSLGRGAYGYTF	Naive_CD4_TCells	1
24317	CAASSNNAGNMLTF_CASSYPREFGGELFF	Naive_CD4_TCells	1
24321	CAASSYNTDKLIF_CAWSVPGQALYEQYF	Naive_CD4_TCells	1
24322	CAASTGSNYQLIW_CASSMTVVDYGYTF	Naive_CD4_TCells	1
24325	CAASTRSNDYKLSF_CASSYRGGGTANIQYF	Naive_CD4_TCells	1
24326	CAASTSGTYKYIF_CASSPSRGQGAFSDTQYF	Naive_CD4_TCells	1
24328	CAASTVSRDDKIIF_CASSLAGGRGTGELFF	Naive_CD4_TCells	1
24334	CAASVPGGSNYKLTF;CAIYTQGGSEKLVF_CASSLVGQGGGEGEKLFF	Naive_CD4_TCells	1
24336	CAASVRYSGAGSYQLTF_CASSVDGNTGELFF	Naive_CD4_TCells	1
24337	CAASVSPYGGSQGNLIF_CASSQGFGWQDTQYF	Naive_CD4_TCells	1
24338	CAASVSSGNTPLVF_CASSPFSTDTQYF	Naive_CD4_TCells	1
24339	CAASVSSGNTPLVF_NA	Naive_CD4_TCells	1
24341	CAASWGDNYGQNFVF;CAFMKLNNNNDMRF_CASSRPVSGATNEKLFF	Naive_CD4_TCells	1
24343	CAASWGYGGATNKLIF_CASSVEGHSGANVLTF	Naive_CD4_TCells	1
24344	CAASYFGNEKLTF_CASSPRTSGGDTQYF	Naive_CD4_TCells	1
24345	CAASYGGSQGNLIF_CATSSDRGVGSPLHF	Naive_CD4_TCells	1
24347	CAASYNQAGTALIF_CASSPNRGDSPLHF	Naive_CD4_TCells	1
24349	CAATDRGGTYKYIF_CAWLASGYTF	Naive_CD4_TCells	1
24350	CAATDTSGTYKYIF_NA	Naive_CD4_TCells	1
24351	CAATGGANNLFF_CASSPQSHLFSNSPLHF	Naive_CD4_TCells	1
24354	CAATGYSTLTF_CASSPFGQGNTEAFF	Naive_CD4_TCells	1
24355	CAATHQAAGNKLTF_CASSIDREVGAFF	Naive_CD4_TCells	1
24358	CAATLSGGSYIPTF_CASSPGRAGYGYTF	Naive_CD4_TCells	1
24360	CAATNDYKLSF_CASSQVQSTGELFF	Naive_CD4_TCells	1
24361	CAATNNDYKLSF_CASSSYRHRELFF	Naive_CD4_TCells	1
24362	CAATNTGNQFYF_CASRQGGSYEQYF	Naive_CD4_TCells	1
24364	CAATPPGNTGKLIF;CAVGGNAGNMLTF_CASSLDAGGTEAFF	Naive_CD4_TCells	1
24366	CAATQGSTLGRLYF_CASCEGYSGNTIYF	Naive_CD4_TCells	1
24367	CAATQVRRLTGGGNKLTF;CAIASRRDGQKLLF_CASSRGGSGQGGTGELFF	Naive_CD4_TCells	1
24368	CAATRETSGSRLTF_CASSLTPVLPVHPEGQKTFTDTQYF	Naive_CD4_TCells	1
24374	CAATTKTGTALIF;CALSEFRRAQTGANNLFF_CASSDPRAYSYEQYF	Naive_CD4_TCells	1
24376	CAATTTGGGNKLTF_CASSQAWGVGNQPQHF	Naive_CD4_TCells	1
24378	CAATYGNNRLAF_CASRPSTGSSYNEQFF	Naive_CD4_TCells	1
24380	CAAVMIYNQGGKLIF_CAIRGGPSTDTQYF	Naive_CD4_TCells	1
24381	CAAVMNTGFQKLVF;CAEITNNARLMF_CATTLTEISGNTIYF	Naive_CD4_TCells	1
24383	CAAVNYGGSQGNLIF_CAIAARGGGAGTEAFF	Naive_CD4_TCells	1
24385	CAAVSNDYKLSF_CASSIGLPSYNEQFF	Naive_CD4_TCells	1
24386	CAAVVNYGGSQGNLIF_CASTRDGGDYGYTF	Naive_CD4_TCells	1
24389	CAAWFSDGQKLLF_CASSYTGVDQFNYGYTF	Naive_CD4_TCells	1
24391	CAAWNTGNQFYF_CASSSSRSRGYGYTF	Naive_CD4_TCells	1
24394	CAAYRDDKIIF_CSASQPGGSTEAFF	Naive_CD4_TCells	1
24395	CAAYSGGGADGLTF_CASSWPRLAKNIQYF	Naive_CD4_TCells	1
24400	CADALAGGATNKLIF;CALSEAIGFGNVLHC_CASSLVQGGAFF	Naive_CD4_TCells	1
24401	CADAYSGAGSYQLTF_CSARATQGSYNSPLHF	Naive_CD4_TCells	1
24404	CADIGFGNVLHC;CALNFNKFYF_CASSLGTSGAANTGELFF	Naive_CD4_TCells	1
24405	CADINSGGSNYKLTF_CASSLAGRETQYF	Naive_CD4_TCells	1
24408	CADSGGYQKVTF_CASSQDAGPRLYF	Naive_CD4_TCells	1
24409	CADSPGNTGNQFYF;CAFMPYNNNDMRF_CAISEWAGTEAFF	Naive_CD4_TCells	1
24410	CAEAFNDYKLSF_CASRPDSGAGGTGELFF	Naive_CD4_TCells	1
24413	CAEDRDDKIIF_CASRSSLPAFGDTQYF	Naive_CD4_TCells	1
24415	CAEFYNQGGKLIF;CATVPTSGTYKYIF_CATSEPTSGVSTDTQYF	Naive_CD4_TCells	1
24416	CAEGDSGYALNF;CAASARASNTGKLIF_CASSWTGTDSYNEQFF	Naive_CD4_TCells	1
24418	CAEGSGGGADGLTF_CASSLGGGAVYEQYF	Naive_CD4_TCells	1
24419	CAEGSGGGADGLTF_CASSQRTGGGNQPQHF;CASRRTGQAKNIQYF	Naive_CD4_TCells	1
24420	CAEIAAGGTSYGKLTF_CASSPGGWVETQYF	Naive_CD4_TCells	1
24423	CAEIRSSGSRLTF_CASSSSLSGNTIYF	Naive_CD4_TCells	1
24428	CAEKGYSSASKIIF_CASSSGQGASMEAFF	Naive_CD4_TCells	1
24429	CAEKLKAGYGGATNKLIF;CAASKGSNYKLTF_CASSQDLGTNTEAFF	Naive_CD4_TCells	1
24432	CAEKVGSNYQLIW_CASSPPGTGELFF;CASSEARNNSPLHF	Naive_CD4_TCells	1
24434	CAELRAGTYKYIF_CASSVGGGAYNEQFF	Naive_CD4_TCells	1
24437	CAENAGGSNYKLTF_CASSQSPPDTQYF	Naive_CD4_TCells	1
24438	CAENEGDKLIF_CASSSQAGVRGYTF	Naive_CD4_TCells	1
24439	CAENGEGFQKLVF_CSAYTTGLGDEKLFF	Naive_CD4_TCells	1
24442	CAENGGGGADGLTF_CASSPSGGANEKLFF	Naive_CD4_TCells	1
24443	CAENIFSTDKLIF_CATNGQANEKLFF	Naive_CD4_TCells	1
24445	CAENIQGSNYKLTF_CASRPGGLASTDTQYF	Naive_CD4_TCells	1
24448	CAENMGNSGGSNYKLTF_CASSSLGGTNEKLFF	Naive_CD4_TCells	1
24449	CAENMKNTGNQFYF_CASSRSGGPGRKTQYF	Naive_CD4_TCells	1
24450	CAENMRAGNNRKLIW_CSARFRTGGGDEQYF	Naive_CD4_TCells	1
24451	CAENNFNKFYF_CASSRESTMGMSYTF	Naive_CD4_TCells	1
24454	CAENPSDYKLSF_CASRPDTGVNQPQHF	Naive_CD4_TCells	1
24455	CAENPSGLRGGGADGLTF_CASSRVNYGYTF	Naive_CD4_TCells	1
24460	CAENRERDTGRRALTF_CAISESDSNQPQHF	Naive_CD4_TCells	1
24462	CAENRLMGSNYKLTF_CASSWGDYGYTF	Naive_CD4_TCells	1
24463	CAENRRFSDGQKLLF_CASSLNRNRGTNSGANVLTF	Naive_CD4_TCells	1
24464	CAENRRIQGAQKLVF_CASTVLEGQYF	Naive_CD4_TCells	1
24465	CAENSPPTSITQGGSEKLVF_CASSSEKGASTDTQYF	Naive_CD4_TCells	1
24466	CAENSSGNDYKLSF_CASSLVGGSTEAFF	Naive_CD4_TCells	1
24467	CAENSYQLTF;CVVSDRRGSQGNLIF_CASSLFAGTGTYNSPLHF	Naive_CD4_TCells	1
24468	CAENTGASYGKLTF_CASSSGTSGGKETQYF	Naive_CD4_TCells	1
24470	CAENTGGGNKLTF_CASRPGPQGETQYF	Naive_CD4_TCells	1
24471	CAENWGQGGSEKLVF_CASSPLNSGNTIYF	Naive_CD4_TCells	1
24472	CAENWTGNQFYF_CATSDHTGFNQPQHF	Naive_CD4_TCells	1
24476	CAEPKGGGGADGLTF_CAWSVLGRGGGYTF	Naive_CD4_TCells	1
24480	CAERGDSSYKLIF_CASSARGRRTYNSPLHF	Naive_CD4_TCells	1
24484	CAERKPGGKLIF_CASSLDRGNTEAFF	Naive_CD4_TCells	1
24485	CAERNQGGKLIF_NA	Naive_CD4_TCells	1
24486	CAERPQGGNMLTF_CASRISTFPRNGYTF	Naive_CD4_TCells	1
24487	CAERRPAGTALIF_NA	Naive_CD4_TCells	1
24488	CAERSNFNKFYF_CASSQELGPYEQYF	Naive_CD4_TCells	1
24489	CAERVNSGNTPLVF_CASSVVRSGGPYNEQFF	Naive_CD4_TCells	1
24491	CAESIRRGSTLGRLYF_CASREIAQGESSYEQYF	Naive_CD4_TCells	1
24492	CAESISGGYQKVTF_CASSSSTGLDYGYTF	Naive_CD4_TCells	1
24496	CAESMTAGNKLTF_CASSEIGVGNEQFF	Naive_CD4_TCells	1
24498	CAESPLEAGNNRKLIW_CASSDLQGTGELFF	Naive_CD4_TCells	1
24507	CAETGFGNVLHC_CASRSVSSGNTIYF	Naive_CD4_TCells	1
24509	CAETHTNAGKSTF_CASSLERRGELFF	Naive_CD4_TCells	1
24511	CAETPGGYNKLIF_CSAYRAAGPDTQYF	Naive_CD4_TCells	1
24514	CAETRGADGLTF_CASRDRGYGYTF	Naive_CD4_TCells	1
24516	CAETSQGGGNKLTF_CASSRPGENSPLHF	Naive_CD4_TCells	1
24517	CAETSWSNDYKLSF_CASSYGGAGRREQYF	Naive_CD4_TCells	1
24518	CAEVFNNAGNMLTF_CASSPPISSDTQYF	Naive_CD4_TCells	1
24521	CAEYTGANSKLTF;CAERSDGGSQGNLIF_CASSFRGGLSTDTQYF	Naive_CD4_TCells	1
24522	CAFAYNTDKLIF_CASSPGTDYGGELFF	Naive_CD4_TCells	1
24524	CAFETQGGSEKLVF_CASSQDFQETQYF	Naive_CD4_TCells	1
24526	CAFGGNTPLVF_NA	Naive_CD4_TCells	1
24529	CAFHSGNTPLVF_CAWSVGQTTEAFF	Naive_CD4_TCells	1
24531	CAFIGNNNDMRF_CASSQDVYLDRVGKLFF	Naive_CD4_TCells	1
24534	CAFIRYGGSQGNLIF_CASSQDRGSETQYF	Naive_CD4_TCells	1
24536	CAFKEGYSTLTF;CAAVGRDYKLSF_CASSPQLGITDTQYF	Naive_CD4_TCells	1
24538	CAFLGGVAGNMLTF_CASSLREGQGGFF	Naive_CD4_TCells	1
24539	CAFLGSGAGSYQLTF;CAVDRQETSGSRLTF_CASSLAGFGRNEQFF	Naive_CD4_TCells	1
24540	CAFLYNFNKFYF_CASSSPGGNSPLHF	Naive_CD4_TCells	1
24541	CAFMERGSGSARQLTF_CASSLIRDRGKETQYF	Naive_CD4_TCells	1
24546	CAFMKHARNNDMRF_CASSPTEDYEQYF	Naive_CD4_TCells	1
24547	CAFMKHDAYSGGGADGLTF_CASSLNLRSYEQYF	Naive_CD4_TCells	1
24548	CAFMKHDLGFGNVLHC_CASSYVGRTGGQEDTEAFF	Naive_CD4_TCells	1
24551	CAFMKHGSTDSWGKLQF_CASSVANSGAPDTQYF	Naive_CD4_TCells	1
24555	CAFMKHSTSGTYKYIF_CASIGAGNTEAFF	Naive_CD4_TCells	1
24556	CAFMKHVGGEKLTF;CAASRGQGGSEKLVF_CASSSAKDRTSYEQYF	Naive_CD4_TCells	1
24558	CAFMKHVQNEKLTF_CASSPGEVSGYGYTF	Naive_CD4_TCells	1
24559	CAFMKISPWGSNFGNEKLTF_CASSPPRTGRHTGELFF	Naive_CD4_TCells	1
24561	CAFMKPGKSTF_CASSRGGAGDDSSGNTIYF	Naive_CD4_TCells	1
24562	CAFMKPSGTYKYIF_CASSQGAKGTEAFF	Naive_CD4_TCells	1
24565	CAFMKQGGSNFGNEKLTF_CASETLSGNTIYF	Naive_CD4_TCells	1
24567	CAFMKRHYTGANSKLTF_CASSLKWQGYRNTEAFF	Naive_CD4_TCells	1
24570	CAFMNARGGNKLVF_CASSLWAVGTEAFF	Naive_CD4_TCells	1
24573	CAFMRATSGSRLTF_CASSLLGVTNEKLFF	Naive_CD4_TCells	1
24575	CAFMRGGATNKLIF_CASSLTGSYEQYF	Naive_CD4_TCells	1
24577	CAFMSYNFGNEKLTF_CASKNEGGSYEQYF	Naive_CD4_TCells	1
24578	CAFMSYSNDYKLSF;CAVTVFGNEKLTF_CASSRRAGVRGTDTQYF	Naive_CD4_TCells	1
24579	CAFMTGTYKYIF_CAISDPPGTGGANTEAFF	Naive_CD4_TCells	1
24580	CAFMTIYNFNKFYF_CASSYSENTEAFF	Naive_CD4_TCells	1
24581	CAFMTYNNNDMRF_CASSYSLWSDEQFF	Naive_CD4_TCells	1
24582	CAFPNTGNQFYF_CASSLGDRVTGELFF	Naive_CD4_TCells	1
24584	CAFPSSGSARQLTF_CASSILGQGAEETQYF	Naive_CD4_TCells	1
24585	CAFRHSGAGSYQLTF;CAASSNLDTGNQFYF_CASSSSPSYEQYF	Naive_CD4_TCells	1
24587	CAFRRGSTLGRLYF_CASSRDTYSYEQYF	Naive_CD4_TCells	1
24588	CAFRRLETSYDKVIF_CASSSGPLQPQHF	Naive_CD4_TCells	1
24589	CAFRSYQKVTF;CALKGTYKYIF_CASSLDRGQETQYF	Naive_CD4_TCells	1
24590	CAFSDAGNNRKLIW;CLLGPCAGKSTF_CASSLEPRRPQHF	Naive_CD4_TCells	1
24591	CAFSDARLMF_CASSLASEPIQETQYF	Naive_CD4_TCells	1
24592	CAFSGNQFYF_CASSPGTAEYYGYTF	Naive_CD4_TCells	1
24594	CAFSGNTGKLIF_CSAPVWTVQETQYF	Naive_CD4_TCells	1
24596	CAFTASNNNDMRF_CASSLGAAGRQETQYF	Naive_CD4_TCells	1
24597	CAFTEGNEKLTF_CASSLAGSPGYTF	Naive_CD4_TCells	1
24600	CAFTSGTYKYIF_NA	Naive_CD4_TCells	1
24602	CAGAAASNDYKLSF_CASGPAGGSGNTIYF	Naive_CD4_TCells	1
24605	CAGAGGTSYGKLTF_CASSSQYLQGQETQYF	Naive_CD4_TCells	1
24608	CAGAGSGGSNYKLTF;CASFSMNYGGSQGNLIF_CASSLYTWTSRGEQFF	Naive_CD4_TCells	1
24610	CAGAKGGSEKLVF_CASSFVHANTGELFF	Naive_CD4_TCells	1
24611	CAGALDAGNMLTF_CASSLEAGGDYGYTF;CASSYSAVRLDTQYF	Naive_CD4_TCells	1
24612	CAGALGAQKLVF_CASSWTDYTDTQYF	Naive_CD4_TCells	1
24621	CAGARYAGNNRKLIW_CATQGKVAGANVLTF	Naive_CD4_TCells	1
24623	CAGASTDSWGKLQF_CASSLGQGRQPQHF	Naive_CD4_TCells	1
24625	CAGATGTGNQFYF_CASTLTGGVGGYTF	Naive_CD4_TCells	1
24627	CAGAVSNYQLIW_CASSPRDTQETQYF	Naive_CD4_TCells	1
24628	CAGAWAGRRALTF_CASTSSGGIYSYNEQFF	Naive_CD4_TCells	1
24630	CAGDNTDKLIF_CASSLSGINYGYTF	Naive_CD4_TCells	1
24631	CAGDRSKGTNAGKSTF;CAVTPYNNNDMRF_CASSRGRGTEAFF	Naive_CD4_TCells	1
24632	CAGDSSYKLIF_CASSRGLDGYTF	Naive_CD4_TCells	1
24633	CAGDTNAGKSTF_CASSGEGAPNSPLHF	Naive_CD4_TCells	1
24635	CAGEGAGGTSYGKLTF;CAMGGNNRLAF_CASSLGPGTEAFF	Naive_CD4_TCells	1
24636	CAGEGAGNMLTF_CAWNGHDNSPLHF	Naive_CD4_TCells	1
24639	CAGEIGFGNEKLTF_CSARTAGGSYEQYF	Naive_CD4_TCells	1
24643	CAGETDSSYKLIF_NA	Naive_CD4_TCells	1
24644	CAGEYGNKLVF_CASRGSTSIGTQYF	Naive_CD4_TCells	1
24646	CAGFNSGNTPLVF_CSASTPPGTGGHEQYF	Naive_CD4_TCells	1
24647	CAGFRYNFNKFYF_CASTPDNPYNEQFF	Naive_CD4_TCells	1
24650	CAGGAGSYQLTF_CASSFSGGDTGELFF	Naive_CD4_TCells	1
24651	CAGGAPRAGKSTF_CASSIPTGGYYTF	Naive_CD4_TCells	1
24653	CAGGDSGGGADGLTF;CAPRNYGQNFVF_CASSQEGTGLYEQYF	Naive_CD4_TCells	1
24656	CAGGGNTGKLIF_CASSLFGQGGEAEAFF	Naive_CD4_TCells	1
24657	CAGGGRSGYALNF_CASSLVGSWDTEAFF	Naive_CD4_TCells	1
24658	CAGGLTGTASKLTF_CATRAGTGAYEQYF	Naive_CD4_TCells	1
24659	CAGGRNNNARLMF_CSARDRVYSNQPQHF	Naive_CD4_TCells	1
24662	CAGGTGNQFYF_CASSPRDSEAFF	Naive_CD4_TCells	1
24665	CAGHEYGNKLVF_CASSSDSFRRGYEQYF	Naive_CD4_TCells	1
24669	CAGHYAGKSTF_CASSPGQGAANEKLFF	Naive_CD4_TCells	1
24670	CAGILPGTYKYIF_CASSSPWGASGTEAFF	Naive_CD4_TCells	1
24674	CAGIRTYKYIF_CASGPGDRESEAFF	Naive_CD4_TCells	1
24675	CAGITGANNLFF_CASSLDPSSYEQYF	Naive_CD4_TCells	1
24677	CAGKVAGGTSYGKLTF_CATSRGRSLYEQYF	Naive_CD4_TCells	1
24678	CAGLDNYGQNFVF_CASTPDRVGYNEQFF	Naive_CD4_TCells	1
24682	CAGLLSGAGSYQLTF_CASSANRELQHF	Naive_CD4_TCells	1
24689	CAGLSYGNKLVF_CAGHRACKNIQYF;CASSSVAGNVLTF	Naive_CD4_TCells	1
24695	CAGNTNAGKSTF_CASSDWTGINEQFF	Naive_CD4_TCells	1
24696	CAGPGAGGTSYGKLTF;CAVSRSSNYKLTF_CATSRTTGSSGTYEQYF	Naive_CD4_TCells	1
24697	CAGPGGATNKLIF_CASSGQGANSPLHF	Naive_CD4_TCells	1
24698	CAGPGGSSNTGKLIF_CASSPRVGTGGEKLFF	Naive_CD4_TCells	1
24700	CAGPGSGGSNYKLTF_CASSLGGDFWQYF	Naive_CD4_TCells	1
24701	CAGPHSGGSNYKLTF;CGADILNSGYALNF_CASSYGLRTEGISSYNSPLHF	Naive_CD4_TCells	1
24704	CAGPMGGSEKLVF_CASSFGGGVGYGYTF	Naive_CD4_TCells	1
24705	CAGPNFGNEKLTF_CASSQVLGTSLGEKLFF	Naive_CD4_TCells	1
24706	CAGPNSGNTPLVF_CASSLSFETASNQPQHF	Naive_CD4_TCells	1
24707	CAGPPGGAGGTSYGKLTF_CSGSFDTEAFF	Naive_CD4_TCells	1
24710	CAGPRAGNQFYF_CASSQTWGRSLSENYGYTF	Naive_CD4_TCells	1
24711	CAGPRGGGSNYKLTF_CASLTQGSSTDTQYF	Naive_CD4_TCells	1
24714	CAGPSGGGADGLTF_CASSRTVFNSPLHF;CAISDRTV	Naive_CD4_TCells	1
24715	CAGPSLSGGSNYKLTF_CASSYSGQSRGQYF	Naive_CD4_TCells	1
24718	CAGQDGKSSSNTGKLIF_CASSAQAEQFF	Naive_CD4_TCells	1
24719	CAGQEIYNTDKLIF_CASSRYGGDYGYTF	Naive_CD4_TCells	1
24724	CAGQLNSGYSTLTF_CASSPTRNTEAFF	Naive_CD4_TCells	1
24727	CAGQLTGANSKLTF_CASSYSPSTGELFF	Naive_CD4_TCells	1
24731	CAGQPHTGNQFYF_CASSQVPRSGVLAKNIQYF	Naive_CD4_TCells	1
24732	CAGQPVGGSEKLVF_CASSSGVGYTF	Naive_CD4_TCells	1
24733	CAGQRASKIIF_CASSLDLGGVYGYTF	Naive_CD4_TCells	1
24734	CAGQRGAQKLVF_CASSLAGQGLNTEAFF	Naive_CD4_TCells	1
24736	CAGQSGNQFYF_CAWTAGTGVQPQHF	Naive_CD4_TCells	1
24740	CAGQTGTASKLTF_CASTGQGKSRPQHF	Naive_CD4_TCells	1
24743	CAGRASGSARQLTF_CASSLRDRGDQETQYF	Naive_CD4_TCells	1
24745	CAGRDSGTYKYIF_CASSGGTGSTNEQFF	Naive_CD4_TCells	1
24746	CAGRFGNEKLTF_CASSLDPGTDTQYF	Naive_CD4_TCells	1
24747	CAGRFRNNNARLMF_CASSSTGGRSNQPQHF	Naive_CD4_TCells	1
24749	CAGRGTSYGKLTF_CASSLLAGAYEQYF	Naive_CD4_TCells	1
24752	CAGRIYGQNFVF_CSVEVDSTYEQYF	Naive_CD4_TCells	1
24753	CAGRNARLMF_CASSLTAGGISYEQYF	Naive_CD4_TCells	1
24754	CAGRNTGNQFYF_CARTRQAHSGNTIYF;CASSDTGTTETQYF	Naive_CD4_TCells	1
24756	CAGRSNTGKLIF_CATSDIGVTTDTQYF	Naive_CD4_TCells	1
24757	CAGRSQGAQKLVF_CASSVAGAGGAYGYTF	Naive_CD4_TCells	1
24761	CAGRVTNAGKSTF_CASSLPGTGGTQPQHF	Naive_CD4_TCells	1
24763	CAGRWPGTYKYIF_CASSLGIKGSGNQPQHF	Naive_CD4_TCells	1
24765	CAGSNDYKLSF_CASSRGGARDNYGYTF	Naive_CD4_TCells	1
24767	CAGSNQAGTALIF_CASSLYRPTGGPLHF	Naive_CD4_TCells	1
24768	CAGSNSGGSNYKLTF_CASSLIGGNTIYF	Naive_CD4_TCells	1
24769	CAGSNTGFQKLVF_CASSYTPYRLGGSGNTIYF	Naive_CD4_TCells	1
24770	CAGSSSSNTGKLIF_CASSQQSGAPLHF	Naive_CD4_TCells	1
24772	CAGSYNFNKFYF_CATSDLSSSGPRRDTQYF	Naive_CD4_TCells	1
24774	CAGTGGGADGLTF_CASSLTTGTVSGNTIYF	Naive_CD4_TCells	1
24777	CAGTGLRNRDDKIIF_CASSIGRAPETQYF	Naive_CD4_TCells	1
24778	CAGTGNQFYF_CASSNLTPGGRLDTGELFF	Naive_CD4_TCells	1
24780	CAGTNTGKLIF_CASSQLVGQQLPYEQYF	Naive_CD4_TCells	1
24783	CAGTSNTGNQFYF;CALTLPGGGFKTIF_CASSLAGQLGTEAFF	Naive_CD4_TCells	1
24785	CAGVDYGGATNKLIF_CAAQEGQDYGYTF	Naive_CD4_TCells	1
24788	CAGVGLIQGAQKLVF_CASSFWAGGPYEQYF	Naive_CD4_TCells	1
24789	CAGVGSGGSNYKLTF_CATSGQGVRETQYF	Naive_CD4_TCells	1
24790	CAGVHSSASKIIF_CASSLQGYNTEAFF	Naive_CD4_TCells	1
24792	CAGVRDTGRRALTF_CASSGGLTGGSYNEQFF	Naive_CD4_TCells	1
24794	CAGVWGRLMF_CASSLDPAGGDQETQYF	Naive_CD4_TCells	1
24795	CAGVWNAGNMLTF_CASSSSSTGDTQYF	Naive_CD4_TCells	1
24798	CAGYLKYNNNDMRF_CASSPSLGETQYF	Naive_CD4_TCells	1
24799	CAGYMDSNYQLIW_CASSLTQTWGGYTF	Naive_CD4_TCells	1
24800	CAGYRGGPGGGADGLTF_CAWSVGLGPILRELFF	Naive_CD4_TCells	1
24802	CAGYYGGSQGNLIF;CAGQETSYDKVIF_CASRSWLDRRIYNSPLHF	Naive_CD4_TCells	1
24803	CAHGGSNYKLTF_CSARAPWQGDNEQFF	Naive_CD4_TCells	1
24804	CAHKAAGNKLTF_CASSAPRTSPSTDTQYF;CASSPNTGPFYEQYF	Naive_CD4_TCells	1
24806	CAHSPWAQKLVF_CSARAGLAGGPVDTQYF	Naive_CD4_TCells	1
24810	CAIPNNAGNMLTF_CASSVGSSGNTIYF	Naive_CD4_TCells	1
24814	CAKRSNDYKLSF_CASSRDQNTEAFF	Naive_CD4_TCells	1
24819	CALAISARQLTF_CASSSSGSEEALHF	Naive_CD4_TCells	1
24821	CALARDYKLSF_CASSLRDRGRFGGELFF	Naive_CD4_TCells	1
24824	CALDAGNMLTF_CASSYRDGSYQETQYF	Naive_CD4_TCells	1
24828	CALDNAGGTSYGKLTF_CASSLAGGTYEQYF	Naive_CD4_TCells	1
24829	CALDPFGDMRF_CASSSDRAGGYTF	Naive_CD4_TCells	1
24832	CALDRSNDYKLSF_CASSFTGDNSPLHF	Naive_CD4_TCells	1
24833	CALDSNAGGTSYGKLTF_CASSLTQGAREQYF	Naive_CD4_TCells	1
24834	CALDYSNYQLIW_CSGGGGTQETQYF	Naive_CD4_TCells	1
24835	CALEDDKIIF_CASSIGLAGAPRDTQYF	Naive_CD4_TCells	1
24837	CALFSGNTPLVF_CASREDRSLSYEQYF	Naive_CD4_TCells	1
24838	CALFSSGSARQLTF_CASSLRVNLGSNQPQHF	Naive_CD4_TCells	1
24843	CALGFSGANNLFF_CASIRDRPYGYTF	Naive_CD4_TCells	1
24845	CALGGSYDKVIF_CASSAGGRYQETQYF	Naive_CD4_TCells	1
24848	CALGNSGYALNF_CASSSAGGSTEAFF	Naive_CD4_TCells	1
24851	CALGQEGGADGLTF_CASTRTGFNTEAFF	Naive_CD4_TCells	1
24852	CALGSGNTPLVF_CASSVGLAGAEQYF	Naive_CD4_TCells	1
24853	CALGSRLTF_CASSLPGALGGYTF	Naive_CD4_TCells	1
24854	CALGSYGNNRLAF;CAAIFSGGYNKLIF_CASSYSRPGWGTEAFF	Naive_CD4_TCells	1
24858	CALHNAGNMLTF_CASSHLLATISYEQYF	Naive_CD4_TCells	1
24859	CALHSTSGTYKYIF_CSVPVGGQGETGELFF	Naive_CD4_TCells	1
24860	CALHTGGFKTIF_CASSPLGTSGEETQYF	Naive_CD4_TCells	1
24864	CALIGFGNVLHC_NA	Naive_CD4_TCells	1
24872	CALIPRGGGGNKLTF_CAIGVPQETQYF	Naive_CD4_TCells	1
24875	CALISGGSNYKLTF_CASSFDYREVNYGYTF	Naive_CD4_TCells	1
24876	CALITLGTGNQFYF_CSAGRGGETQYF	Naive_CD4_TCells	1
24877	CALKEVNQFYF_CASSLGGGETQYF	Naive_CD4_TCells	1
24883	CALKRRYGGSQGNLIF_CASSSPGGGAYNEQFF	Naive_CD4_TCells	1
24885	CALKTAPFGGYQKVTF_CASSLEPRAEKLFF	Naive_CD4_TCells	1
24887	CALLASGGSYIPTF;CVVPRGVESGGSYIPTF_CASRQESRLAEAFF	Naive_CD4_TCells	1
24889	CALLGWAGSYQLTF_CASSFGTMNTEAFF	Naive_CD4_TCells	1
24891	CALLNSGYSTLTF_CASSLPGTSPVNEQFF	Naive_CD4_TCells	1
24892	CALLPSGSARQLTF_CSAMKGGGPQYEQYF	Naive_CD4_TCells	1
24894	CALLRGTSYGKLTF_CASSAGQGNEQFF	Naive_CD4_TCells	1
24897	CALLYGNNRLAF_CASTREGGGKLFF	Naive_CD4_TCells	1
24898	CALLYNFNKFYF_CASSLFVQGENSPLHF	Naive_CD4_TCells	1
24899	CALLYNFNKFYF_CASSPPGGGNTGELFF	Naive_CD4_TCells	1
24903	CALMTGGSNYKLTF_CASSATVPYEQYF	Naive_CD4_TCells	1
24910	CALNLSGGYNKLIF_CASSLDREYEQYF	Naive_CD4_TCells	1
24913	CALNTGGFKTIF_CASSIGVQVLGNQPQHF	Naive_CD4_TCells	1
24914	CALNYGGATNKLIF_CASSASGGSGNTIYF;CASSQRLPTRPYNSPLHF	Naive_CD4_TCells	1
24918	CALPSLLILTGGGNKLTF;CAALKGGNTPLVF_CASSRADGPGQKLFF	Naive_CD4_TCells	1
24921	CALQSYNTDKLIF;CALRVDKLIF_CASTPLGGVANYGYTF	Naive_CD4_TCells	1
24922	CALRAHDTGRRALTF_CASSVELGTEAFF	Naive_CD4_TCells	1
24925	CALRDAGGTSYGKLTF;CAAPHLGGTSYGKLTF_CASSSRDSINEQFF	Naive_CD4_TCells	1
24928	CALRDIANTGNQFYF_CSAPGTASYEQYF	Naive_CD4_TCells	1
24932	CALRGAQKLVF_CASSLDRDTGELFF	Naive_CD4_TCells	1
24934	CALRGGAQKLVF_CASSTNQENYGYTF	Naive_CD4_TCells	1
24935	CALRGGYGGATNKLIF_CASSFSRRSYEQYF	Naive_CD4_TCells	1
24938	CALRGVTGGGNKLTF_CSASWPGGSNQPQHF	Naive_CD4_TCells	1
24943	CALRKYGNKLVF;CAASADYGGATNKLIF_CSVRIPGHLNTGELFF	Naive_CD4_TCells	1
24947	CALRNAGGTSYGKLTF_CASSFSLLSDTDTQYF	Naive_CD4_TCells	1
24949	CALRPDTGRRALTF_CASRGGGASLLSTDTQYF	Naive_CD4_TCells	1
24951	CALRPLYNFNKFYF_CASSLEQAYGYTF	Naive_CD4_TCells	1
24953	CALRPQGGSEKLVF_CASNVGMNTEAFF	Naive_CD4_TCells	1
24954	CALRPTNFGNEKLTF_CASSPTDRSTDTQYF	Naive_CD4_TCells	1
24955	CALRQGGSEKLVF_CASSANGDIGNSPLHF	Naive_CD4_TCells	1
24956	CALRRGGGQKLLF_CASSEGGLHQETQYF	Naive_CD4_TCells	1
24962	CALRTGSSNTGKLIF_CASSLGGTVDQYF	Naive_CD4_TCells	1
24966	CALRVRAAGNKLTF_CASSFRTLNTEAFF	Naive_CD4_TCells	1
24969	CALRYGANSKLTF_CATRKREFENTIYF	Naive_CD4_TCells	1
24970	CALRYGSNYKLTF_CASSLAGIAYGYTF	Naive_CD4_TCells	1
24972	CALSADTGANSKLTF;CAGSNAGGTSYGKLTF_CSAREDRYTEAFF	Naive_CD4_TCells	1
24974	CALSAGGTQGAQKLVF_CASKAAGADLNTEAFF	Naive_CD4_TCells	1
24975	CALSALQGAQKLVF_NA	Naive_CD4_TCells	1
24976	CALSALYGNKLVF_CASSLARVQETQYF	Naive_CD4_TCells	1
24979	CALSATDSWGKLQF_CATSTSRDEQFF;CASSLRQNTEAFF	Naive_CD4_TCells	1
24980	CALSATGGNSGGSNYKLTF_CASSLRPITQTGWTGELFF	Naive_CD4_TCells	1
24982	CALSATLSDGQKLLF_CASSQSGGQGNNEQFF	Naive_CD4_TCells	1
24983	CALSATMDSNYQLIW_CASSSTVPNTEAFF	Naive_CD4_TCells	1
24985	CALSDGNYGGSQGNLIF_CAWSPGTGLYGYTF	Naive_CD4_TCells	1
24986	CALSDGRGSSNTGKLIF_NA	Naive_CD4_TCells	1
24988	CALSDGTGGFKTIF_CASSPTGGERETQYF	Naive_CD4_TCells	1
24989	CALSDIAGGTSYGKLTF_CASGTGTVGNTIYF	Naive_CD4_TCells	1
24990	CALSDKNRGGKLIF_CASTKRASSDYEQYF	Naive_CD4_TCells	1
24996	CALSDNAGNMLTF_CASSLRTEDGYTF	Naive_CD4_TCells	1
24998	CALSDPVGKLTF_CASSLLRDNQPQHF	Naive_CD4_TCells	1
25001	CALSDQGGGADGLTF_CASWTGSKSGYTF	Naive_CD4_TCells	1
25002	CALSDQRSGGSNYKLTF_CASSIAPLTGGSLPLHF	Naive_CD4_TCells	1
25003	CALSDQSGGSYIPTF_CAWSGGTRQGGYQETQYF	Naive_CD4_TCells	1
25004	CALSDQTGGTSYGKLTF_CASRKSRPPQNEQFF	Naive_CD4_TCells	1
25007	CALSDRGAGNNRKLIW_CASRSEGATEQFF	Naive_CD4_TCells	1
25008	CALSDRGGETSGSRLTF_CASSPVSNTEAFF	Naive_CD4_TCells	1
25013	CALSDRNNNARLMF_CASSLEGRVSTDTQYF;CASSPRSSRVVYGYTF	Naive_CD4_TCells	1
25017	CALSDRYFNKFYF;CAPYMEYGNKLVF_CASSSEGSANQPQHF	Naive_CD4_TCells	1
25019	CALSDSGGSNYKLTF_CATSDPGTSGNEQFF	Naive_CD4_TCells	1
25021	CALSDSGYSTLTF_CASSQGRTGNTEAFF	Naive_CD4_TCells	1
25022	CALSDTSGSRLTF_CASSLATGEQFF	Naive_CD4_TCells	1
25024	CALSEAANQAGTALIF_CASSLAGQGYEQYF	Naive_CD4_TCells	1
25030	CALSEAMVGTDKLIF_CASSPGGQALGANVLTF	Naive_CD4_TCells	1
25037	CALSEGTSGTYKYIF_CASSIGQTSTQPQHF	Naive_CD4_TCells	1
25042	CALSEMNRDDKIIF_CASSKGTGGEGGYTF	Naive_CD4_TCells	1
25043	CALSENTNAGKSTF_CASSIQPTSEQYF	Naive_CD4_TCells	1
25045	CALSEQNFGNEKLTF_CASSSYPGTSGGPGFQETQYF	Naive_CD4_TCells	1
25046	CALSERSGAGSYQLTF_CASSLGDRINEKLFF	Naive_CD4_TCells	1
25050	CALSEVVGNQFYF_CASSPPGRATDTQYF	Naive_CD4_TCells	1
25052	CALSFNQAGTALIF_CSAGLTGDRYEQYF	Naive_CD4_TCells	1
25055	CALSGANNAGNMLTF_CASMRGHSPLHF	Naive_CD4_TCells	1
25057	CALSGEIGFGNVLHC_CASSYSRLAGEETQYF	Naive_CD4_TCells	1
25060	CALSGGTYKYIF_CASSEWGTKETQYF	Naive_CD4_TCells	1
25061	CALSGGYNKLIF_CASSLIGQETQYF	Naive_CD4_TCells	1
25062	CALSGGYQKVTF_CATSRDPLGGPQHF	Naive_CD4_TCells	1
25063	CALSGHGGGADGLTF_CASSYGGADTQYF	Naive_CD4_TCells	1
25065	CALSGLTGGGNKLTF_CASSPLPEHYEQYF	Naive_CD4_TCells	1
25069	CALSGPQGGSEKLVF_CASSFNSAGELFF	Naive_CD4_TCells	1
25070	CALSGQAAGNKLTF_CASSDPDRVGYF	Naive_CD4_TCells	1
25071	CALSGQYSGGGADGLTF_CASSPGRGGEQFF	Naive_CD4_TCells	1
25075	CALSGRNNARLMF_CSASTELVNTEAFF	Naive_CD4_TCells	1
25076	CALSGTRNNARLMF_CASSPLGMNTEAFF	Naive_CD4_TCells	1
25077	CALSGVYDRGSTLGRLYF_CASSVGAGSDTQYF	Naive_CD4_TCells	1
25083	CALSKRGYSTLTF_CASRLDREDTEAFF	Naive_CD4_TCells	1
25084	CALSLAQGGSEKLVF_CASTRVFGANVLTF	Naive_CD4_TCells	1
25088	CALSMNYGGSQGNLIF_CASGTDGTTADTQYF	Naive_CD4_TCells	1
25092	CALSPLDSNYQLIW_CATSEGGSNEKLFF	Naive_CD4_TCells	1
25094	CALSPNYGGSQGNLIF_CASSLAGSGYTF	Naive_CD4_TCells	1
25096	CALSPVSGGYQKVTF_CASSLTGGLHQAGELFF	Naive_CD4_TCells	1
25102	CALSRYTGFQKLVF_CASRRGGTEAFF	Naive_CD4_TCells	1
25103	CALSSGGAQKLVF;CAPRIISNFGNEKLTF_CASSPMGTYKGELFF	Naive_CD4_TCells	1
25104	CALSSGGGADGLTF_CASRLYQETQYF	Naive_CD4_TCells	1
25108	CALSSNNAGNMLTF_CASSTLGVTNEKLFF	Naive_CD4_TCells	1
25109	CALSSPGTSYGKLTF_CAWRFQGNTIYF	Naive_CD4_TCells	1
25112	CALSSTNRDDKIIF_CASSPAGVDTDTQYF	Naive_CD4_TCells	1
25113	CALSTAKAAGNKLTF_CASSQDSVGAGGYQETQYF	Naive_CD4_TCells	1
25115	CALSTSGGSYIPTF_CASSPAGGNEQFF	Naive_CD4_TCells	1
25116	CALSVDNAGNMLTF_CASSTYNEQFF	Naive_CD4_TCells	1
25117	CALSVLQGAQKLVF_CASSYDRDEQYF	Naive_CD4_TCells	1
[truncated: 39,066 more rows]

## Sheet: RA9
PB
	CT_aa	publication_celltypes	Frequency
484	CAVRPMDSNYQLIW_CASTYQGQGARETQYF	Cytotoxic_CD4_TCells	4
751	NA_CASSLTGNYYNEQFF	Cytotoxic_CD4_TCells	3
765	NA_CASSPRGQGETQYF	Cytotoxic_CD4_TCells	3
776	NA_CASSSGTLTEAFF	Cytotoxic_CD4_TCells	3
793	NA_CASTYQGQGARETQYF	Cytotoxic_CD4_TCells	3
100	CAEAADSSYKLIF_CSARGGNQLYNEQFF	Cytotoxic_CD4_TCells	2
194	CAINEKLTF;CALSDKGTSGSRLTF_CASSPPGLAGRTQYF	Cytotoxic_CD4_TCells	2
235	CALSDKGTSGSRLTF_CASSPPGLAGRTQYF	Cytotoxic_CD4_TCells	2
282	CAMRPGGSNYKLTF_CASSKEFVRGEQYF	Cytotoxic_CD4_TCells	2
429	CAVNGGGATNKLIF_CASSSGTLTEAFF	Cytotoxic_CD4_TCells	2
618	CIVNGGGSNYKLTF;CAVTNTDKLIF_CASSLTGNYYNEQFF	Cytotoxic_CD4_TCells	2
74	CAASRDPSGNTPLVF_CSARARQGWTEAFF	Cytotoxic_CD4_TCells	1
179	CAGQRMGGEQKLLF_CASSLLTEAFF	Cytotoxic_CD4_TCells	1
193	CAINEKLTF_CASSPPGLAGRTQYF	Cytotoxic_CD4_TCells	1
201	CALGGAGNNRKLIW_CASSPRGQGETQYF	Cytotoxic_CD4_TCells	1
208	CALLIGFGNVLHC_CASSSGRSGAYNEQFF	Cytotoxic_CD4_TCells	1
234	CALSDHAQAGTALIF_CASSLGDRGPSETQYF	Cytotoxic_CD4_TCells	1
244	CALSEAGGADGLTF_CASSRGDGNTIYF	Cytotoxic_CD4_TCells	1
397	CAVGYSGGTSYGKLTF_CSASGSWGRDQETQYF	Cytotoxic_CD4_TCells	1
428	CAVNGGGATNKLIF_CASSLEETQYF;CASSSGTLTEAFF	Cytotoxic_CD4_TCells	1
447	CAVQGGGTSYGKLTF_CASSSRDRESF	Cytotoxic_CD4_TCells	1
449	CAVQNTGFQKLVF_CASSLSGRGAQPQHF	Cytotoxic_CD4_TCells	1
485	CAVRPMDSNYQLIW_NA	Cytotoxic_CD4_TCells	1
500	CAVRSSGGSYIPTF_CASSVEQGPGNTIYF	Cytotoxic_CD4_TCells	1
510	CAVSDANFGNEKLTF_CASSLAWARGRENTEAFF	Cytotoxic_CD4_TCells	1
512	CAVSDFNTNAGKSTF_CASSRSVVVDTIYF	Cytotoxic_CD4_TCells	1
521	CAVSDTGANNLFF_CASSLEPGGRQFF	Cytotoxic_CD4_TCells	1
542	CAVSYTGNQFYF_CASSLTRDNYGYTF	Cytotoxic_CD4_TCells	1
548	CAVTNTDKLIF;CIVNGGGSNYKLTF_CASSLTGNYYNEQFF	Cytotoxic_CD4_TCells	1
569	CAYRAQGGSEKLVF_CASSLRGLQQYF	Cytotoxic_CD4_TCells	1
617	CIVNGGGSNYKLTF_CASSLTGNYYNEQFF	Cytotoxic_CD4_TCells	1
711	NA_CASSEYIRGSGNTGELFF	Cytotoxic_CD4_TCells	1
730	NA_CASSLARGGEVQETQYF	Cytotoxic_CD4_TCells	1
746	NA_CASSLRGLQQYF	Cytotoxic_CD4_TCells	1
757	NA_CASSPGGRGGVETQYF	Cytotoxic_CD4_TCells	1
761	NA_CASSPPGLAGRTQYF	Cytotoxic_CD4_TCells	1
805	NA_CSARGGNQLYNEQFF	Cytotoxic_CD4_TCells	1
828	CAAKGSNYKLTF;CAVTINTGGFKTIF_CASSPTFHGSYEQFF	Central_Memory_CD4_Tcells	1
831	CAALLLQTGNQFYF_CSFRGHGQLQHF	Central_Memory_CD4_Tcells	1
840	CAAPRSGGSYIPTF_CSARDGGGRAYEQYF	Central_Memory_CD4_Tcells	1
841	CAAPTRGAGNMLTF_CASSPPGRGGMNTEAFF	Central_Memory_CD4_Tcells	1
845	CAARGRTGANNLFF_CASSWTSATLGGGELFF	Central_Memory_CD4_Tcells	1
848	CAARKDTGRRALTF_CASSSGRLNLFTEAFF	Central_Memory_CD4_Tcells	1
850	CAARMEYGNKLVF_CASSSGVYGYTF	Central_Memory_CD4_Tcells	1
851	CAARNQAGTALIF_CASSLVGTDTQYF	Central_Memory_CD4_Tcells	1
854	CAARSPTFGNEKLTF_CASSQSTDGRRAQYF	Central_Memory_CD4_Tcells	1
859	CAASANNNARLMF_CASSLGGGFTYEQYF	Central_Memory_CD4_Tcells	1
867	CAASEVKAAGNKLTF_CASSTYTDTQYF	Central_Memory_CD4_Tcells	1
871	CAASGGTGRRALTF_CASSPRDPGAYEQYF	Central_Memory_CD4_Tcells	1
880	CAASKEGGSEKLVF_CASSARTGAQHF	Central_Memory_CD4_Tcells	1
891	CAASRADRGSTLGRLYF_CASRLSFSYEQYF	Central_Memory_CD4_Tcells	1
902	CAASTSGQNFVF_CASRLGGALAGELFF	Central_Memory_CD4_Tcells	1
904	CAATNSGYALNF_CSALSSGYEQFF	Central_Memory_CD4_Tcells	1
910	CAATSGGFKTIF_CASSPGTSGLGEQYF	Central_Memory_CD4_Tcells	1
911	CAATSNSGYSTLTF_CASSPGQGANGYTF	Central_Memory_CD4_Tcells	1
916	CADANDYGGSQGNLIF_CASRETSGRRRQETQYF	Central_Memory_CD4_Tcells	1
917	CADPTNTGNQFYF_CASSHGAAPGTETQYF	Central_Memory_CD4_Tcells	1
921	CAEGFGNEKLTF_CASSKKGRSNQPQHF	Central_Memory_CD4_Tcells	1
923	CAEGPMEAGTALIF_CASNLGGSYNSPLHF	Central_Memory_CD4_Tcells	1
934	CAENRSGNQGGKLIF;CAEPGYNQGGKLIF_CASSVGGLVGEKLFF	Central_Memory_CD4_Tcells	1
935	CAEPNNAGNMLTF_CASSPHRASDTQYF	Central_Memory_CD4_Tcells	1
936	CAERAGNYQLIW_CASSQGGSLSEQYF	Central_Memory_CD4_Tcells	1
937	CAERDTGFQKLVF_CASSPAGVYTDTQYF	Central_Memory_CD4_Tcells	1
938	CAERFPLAGNTPLVF_CASSLGLSTDEQYF	Central_Memory_CD4_Tcells	1
948	CAESTSGTYKYIF_CASSTPGLLYF	Central_Memory_CD4_Tcells	1
951	CAETPGDTGGFKTIF_CSATGPQRGDTQYF	Central_Memory_CD4_Tcells	1
952	CAFFSSGTYKYIF_CAWSPQGFNEQFF	Central_Memory_CD4_Tcells	1
954	CAFMKHRLGGATNKLIF;CILDVIQGAQKLVF_CSQTDARYSNQPQHF	Central_Memory_CD4_Tcells	1
958	CAFMKPPSGGSNYKLTF_CASSYGGLGYEQYF;CASSTHKETQYF	Central_Memory_CD4_Tcells	1
962	CAFMSLGNKLVF_CASSPEVGGGSKSEQFF	Central_Memory_CD4_Tcells	1
973	CAGATGGTSYGKLTF_CASSLVGGRAFNEQFF	Central_Memory_CD4_Tcells	1
974	CAGATGTYKYIF_CASSLGAGVVQFF	Central_Memory_CD4_Tcells	1
975	CAGATNFNKFYF_CASSPDRISGGPFF	Central_Memory_CD4_Tcells	1
983	CAGGNTGRRALTF_CSARGRGQEGNQPQHF	Central_Memory_CD4_Tcells	1
986	CAGKAAGNKLTF_CASSLGLPNTGELFF	Central_Memory_CD4_Tcells	1
987	CAGLHTGANSKLTF_CASGPRDYSYEQYF	Central_Memory_CD4_Tcells	1
988	CAGLPMDSNYQLIW_CASSQGHSNTGELFF	Central_Memory_CD4_Tcells	1
991	CAGNTGNQFYF_CASSLGSGIRAFF	Central_Memory_CD4_Tcells	1
992	CAGPFTASKLTF_CAWSGQHNQPQHF	Central_Memory_CD4_Tcells	1
996	CAGQLVDQGAQKLVF_CATSLYGSYEQYF	Central_Memory_CD4_Tcells	1
1000	CAGRFNFGNEKLTF_CASSKGVEGAYEQYF	Central_Memory_CD4_Tcells	1
1008	CAGVGRGRLDMRF_CASSLTNRGLGNTEAFF	Central_Memory_CD4_Tcells	1
1015	CALEKYGGSQGNLIF_CASTPPGGEKLFF	Central_Memory_CD4_Tcells	1
1021	CALGGGDDKIIF_NA	Central_Memory_CD4_Tcells	1
1022	CALGLSNNNDMRF;CAAGDDKIIF_CASSRKRLSYNEQFF	Central_Memory_CD4_Tcells	1
1031	CALNYNAGGTSYGKLTF_CAWRRGSNTGELFF	Central_Memory_CD4_Tcells	1
1033	CALPKGGSEKLVF_CASGLEGLSAGYGYTF	Central_Memory_CD4_Tcells	1
1034	CALPNFGNEKLTF_CASSYSGGGTYEQYF	Central_Memory_CD4_Tcells	1
1039	CALRGQAGTALIF_CASSLRYAGGNLYEQYF	Central_Memory_CD4_Tcells	1
1043	CALRNYGQNFVF_CSVESGGDQPQHF	Central_Memory_CD4_Tcells	1
1046	CALRVLGTALIF_CASRGRYEQYF	Central_Memory_CD4_Tcells	1
1047	CALSAGFYGGSQGNLIF_CASSLGPINQPQHF	Central_Memory_CD4_Tcells	1
1050	CALSDDQAGTALIF_CASSLDWGSYNEQFF	Central_Memory_CD4_Tcells	1
1059	CALSDPSGNQFYF_CASKDRTGYNEQFF	Central_Memory_CD4_Tcells	1
1060	CALSDRDRGYGGATNKLIF_CASSFSGKTYEQYF	Central_Memory_CD4_Tcells	1
1067	CALSEPNSGGYQKVTF_CASSLGTATNEKLFF	Central_Memory_CD4_Tcells	1
1068	CALSERNDYKLSF_CASTTPGGSEQYF	Central_Memory_CD4_Tcells	1
1069	CALSERNDYKLSF_CATSDSGPQAVNEQFF	Central_Memory_CD4_Tcells	1
1072	CALSGGSSNTGKLIF_CASSASGGLSYEQYF	Central_Memory_CD4_Tcells	1
1080	CALVNQAGTALIF_CSAPLTEETQYF	Central_Memory_CD4_Tcells	1
1083	CAMISADRGSTLGRLYF_CASRRGNEQFF	Central_Memory_CD4_Tcells	1
1087	CAMREGLVYGNKLVF_CSESSGTYNEQFF	Central_Memory_CD4_Tcells	1
1091	CAMREINTGNQFYF_CASRKGYEKLFF	Central_Memory_CD4_Tcells	1
1093	CAMREVSTGTASKLTF_CASSDWASVDTQYF	Central_Memory_CD4_Tcells	1
1103	CAMSAGNSGGYQKVTF_CASSPSPRDTQYF	Central_Memory_CD4_Tcells	1
1107	CAMSERDGNQFYF_CASSQTGNTIYF	Central_Memory_CD4_Tcells	1
1110	CAMSGNYGGATNKLIF_CASRPGLNTGELFF	Central_Memory_CD4_Tcells	1
1113	CAMSSSGGSYIPTF_CASSTTGGFADEQFF	Central_Memory_CD4_Tcells	1
1127	CAQNTDKLIF_CATQNRDDNQPQHF	Central_Memory_CD4_Tcells	1
1129	CASMNTGFQKLVF_CASSPSGQPYEQYF	Central_Memory_CD4_Tcells	1
1139	CATDAKGGSQGNLIF_CAWGRDTIYF	Central_Memory_CD4_Tcells	1
1141	CATDNQAGTALIF_CASSLRGNNSPLHF	Central_Memory_CD4_Tcells	1
1174	CAVDPAGGSNYKLTF_CASKDSSYEQYF	Central_Memory_CD4_Tcells	1
1185	CAVEYTYGQNFVF_CSVRDPGDGYTF	Central_Memory_CD4_Tcells	1
1187	CAVFDAGGTSYGKLTF;CVVSARVRGSTLGRLYF_CASSQDLRASSYNEQFF	Central_Memory_CD4_Tcells	1
1196	CAVGASGATNKLIF_CASSRGQVAYEQYF	Central_Memory_CD4_Tcells	1
1198	CAVGEAETSGSRLTF_CSASLGLAGLYEQYF	Central_Memory_CD4_Tcells	1
1204	CAVGPNFGNEKLTF_CSVVRDYGYTF	Central_Memory_CD4_Tcells	1
1206	CAVGPTMFSGGYNKLIF_CASSGGYEQYF	Central_Memory_CD4_Tcells	1
1211	CAVGSGGSYIPTF;CAVRSRFSDGQKLLF_CASSVGQVHDEQYF	Central_Memory_CD4_Tcells	1
1223	CAVIREGYSTLTF_CSARENYEQYF	Central_Memory_CD4_Tcells	1
1234	CAVLESNYQLIW_CATSVPVPFEQFF	Central_Memory_CD4_Tcells	1
1240	CAVNAQGSSNTGKLIF_CASSPPFVGHTQYF	Central_Memory_CD4_Tcells	1
1248	CAVNGLTGGGNKLTF_CASSAGQGFTDTQYF	Central_Memory_CD4_Tcells	1
1251	CAVNPGYSTLTF_NA	Central_Memory_CD4_Tcells	1
1252	CAVNPLNSGGYQKVTF_CASSLEVADHYEQYF	Central_Memory_CD4_Tcells	1
1261	CAVPQGAQKLVF_CASSQVRTSWEADTQYF	Central_Memory_CD4_Tcells	1
1279	CAVRDQSGSARQLTF_CASSVARRGQDYTF	Central_Memory_CD4_Tcells	1
1293	CAVRGVNAGGTSYGKLTF_CASSLGSYEKLFF	Central_Memory_CD4_Tcells	1
1294	CAVRGYNNNDMRF_CAISELAGGNEQFF	Central_Memory_CD4_Tcells	1
1301	CAVRPGGNMLTF_CATSGLAGSTGELFF	Central_Memory_CD4_Tcells	1
1313	CAVRSDSSASKIIF_CASSLLLAGSYNEQFF	Central_Memory_CD4_Tcells	1
1316	CAVRSNTGFQKLVF_CASSSSAGVSDTQYF	Central_Memory_CD4_Tcells	1
1331	CAVSDHNNDMRF_CATSEPTSGRGQETQYF	Central_Memory_CD4_Tcells	1
1335	CAVSDRGFGNEKLTF_CSAGTGTDQPQHF	Central_Memory_CD4_Tcells	1
1337	CAVSDRPANYGGSQGNLIF_CASSEPLRNYHF	Central_Memory_CD4_Tcells	1
1348	CAVSKTTTGYSSASKIIF_CASSTRTSVNTHEQYF	Central_Memory_CD4_Tcells	1
1355	CAVSRMNRDDKIIF_CASSLPIGGAGSSGNTIYF	Central_Memory_CD4_Tcells	1
1363	CAVTFYTGGGNKLTF_CASSPDGGGTEAFF	Central_Memory_CD4_Tcells	1
1373	CAVTPYGNNRLAF_CSAGAGESYEQYF	Central_Memory_CD4_Tcells	1
1375	CAVTSGGATNKLIF_CASSYGRLAGRQETQYF	Central_Memory_CD4_Tcells	1
1379	CAVVPNYGGSQGNLIF_CAISGFSGRGDTQYF	Central_Memory_CD4_Tcells	1
1381	CAVVTGGGNKLTF_CASSLGFLYEQYF	Central_Memory_CD4_Tcells	1
1384	CAYIRVVEPDLSSGSARQLTF;CAAHNNAGNMLTF_CASTWDSLYGYTF	Central_Memory_CD4_Tcells	1
1392	CAYRRVQGAQKLVF;CARPDFGNEKLTF_CASSPDRVGGYTF	Central_Memory_CD4_Tcells	1
1394	CAYRSAGPPNNAGNMLTF_CASSQVTHLNTEAFF	Central_Memory_CD4_Tcells	1
1395	CAYRSALNYGQNFVF_CASSLDTYNEQFF	Central_Memory_CD4_Tcells	1
1397	CAYRSASAGGTSYGKLTF_CASSPGTGDWEKLFF	Central_Memory_CD4_Tcells	1
1406	CGADLADMRF_CASSFDLRTAPGDTQYF	Central_Memory_CD4_Tcells	1
1414	CGTEWGTGNQFYF_CASTREGRGDQPQHF	Central_Memory_CD4_Tcells	1
1418	CIACSSNTGKLIF_CASQSGTGNTEAFF	Central_Memory_CD4_Tcells	1
1427	CILRGYGGSQGNLIF_CASSYLGRGPNTGELFF	Central_Memory_CD4_Tcells	1
1440	CIVRAPNYNNNDMRF_CASSPNSRGGTEAFF	Central_Memory_CD4_Tcells	1
1445	CIVRPNTGGFKTIF;CAASGAGSYQLTF_CASSQATGTNTRETQYF	Central_Memory_CD4_Tcells	1
1447	CIVRRTGFQKLVF_CASLTSGSYEQYF	Central_Memory_CD4_Tcells	1
1448	CIVRSGGSNYKLTF_CSARDSHRAGSEQFF	Central_Memory_CD4_Tcells	1
1453	CIVRVASGNQFYF_CASSQQAVSNQPQHF	Central_Memory_CD4_Tcells	1
1459	CIVRVPAAGNKLTF_CASSGTQGYSYNEQFF	Central_Memory_CD4_Tcells	1
1461	CLFDSGGYNKLIF_CASSWAGELFF	Central_Memory_CD4_Tcells	1
1462	CLVGDEYSSASKIIF_CASSSRQIEQYF	Central_Memory_CD4_Tcells	1
1482	CVVNGGGNTPLVF_CASSLVVGIGETQYF	Central_Memory_CD4_Tcells	1
1492	CVVNRSGGSYIPTF_CASSQEASAKNIQYF	Central_Memory_CD4_Tcells	1
1496	CVVRGSSGSARQLTF_CASQGAYEQYF	Central_Memory_CD4_Tcells	1
1498	CVVSALGYGNKLVF_CAISEGGLSNQPQHF	Central_Memory_CD4_Tcells	1
1509	CVVSREGSYIPTF_CASSPHTEAFF	Central_Memory_CD4_Tcells	1
1534	NA_CASSFLAGGVDTQYF	Central_Memory_CD4_Tcells	1
1542	NA_CASSGTGDGSYEQYF	Central_Memory_CD4_Tcells	1
1543	NA_CASSHGQSWGGEQFF	Central_Memory_CD4_Tcells	1
1545	NA_CASSIDLIAVENTGELFF	Central_Memory_CD4_Tcells	1
1560	NA_CASSLGQGETDTQYF	Central_Memory_CD4_Tcells	1
1561	NA_CASSLGRQVYEQYF	Central_Memory_CD4_Tcells	1
1574	NA_CASSPGAGLYGYTF	Central_Memory_CD4_Tcells	1
1581	NA_CASSPRARQAKNIQYF	Central_Memory_CD4_Tcells	1
1588	NA_CASSQDRNTEAFF	Central_Memory_CD4_Tcells	1
1597	NA_CASSTRAEYQQYF	Central_Memory_CD4_Tcells	1
1598	NA_CASSTTYRGQETQYF	Central_Memory_CD4_Tcells	1
1606	NA_CASSYSTGSGEQFF	Central_Memory_CD4_Tcells	1
1608	NA_CASTGDGSSGANVLTF	Central_Memory_CD4_Tcells	1
1626	NA_CSATGGPDQFF	Central_Memory_CD4_Tcells	1
1627	NA_CSAYPLAGRTDTQYF	Central_Memory_CD4_Tcells	1
1751	CAENRDDYKLSF_CAISESRNEKLFF	EGR1_CD4_Tcells	1
1822	CAGRKTSYDKVIF_CSVDRGVGEQYF	EGR1_CD4_Tcells	1
1836	CALGDQAGTALIF_NA	EGR1_CD4_Tcells	1
1975	CATVLYNNNDMRF_CASSLRAGGNGYTF	EGR1_CD4_Tcells	1
2090	CAVRDGGYQKVTF_CAISGGSGQETQYF	EGR1_CD4_Tcells	1
2124	CAVRPVNDYKLSF_CASSAQGSSYNEQFF	EGR1_CD4_Tcells	1
2282	CLVGGGTTNFGNEKLTF_CATSRGTRLAGGEQYF	EGR1_CD4_Tcells	1
2646	CAILSKGYQAGTALIF_CASSPDRVSGANVLTF	Effector_CD4_Tcells	1
2780	CATDRGNTPLVF_CASRETVSGELFF	Effector_CD4_Tcells	1
2787	CATGSGGSYIPTF;CAVTDGSSNTGKLIF_CASSSAGASTDTQYF	Effector_CD4_Tcells	1
2853	CAVIGAGGTSYGKLTF_CASSLAEGTGYTF	Effector_CD4_Tcells	1
2936	CAVRPFGSARQLTF;CAVNERTGGFKTIF_CASSPPAGSVAEAFF	Effector_CD4_Tcells	1
2986	CAVSLYNTDKLIF_CASSRTSGTYNEQFF	Effector_CD4_Tcells	1
3123	CVVNMGTGGFKTIF_NA	Effector_CD4_Tcells	1
3329	CAASIRGGSNYKLTF_CASRPGAEKTEAFF	Humanin_CD4_TCells	1
3373	CAEEDDYKLSF_CASSQGLRSYEQYF	Humanin_CD4_TCells	1
4092	CAAAGGSSNTGKLIF_CASSFGRTDTQYF	Naive_CD4_TCells	1
4093	CAADNNARLMF_CASSRPGLSSYEQYF	Naive_CD4_TCells	1
4094	CAAEAGTALIF_CASSVSGAGGNYGYTF	Naive_CD4_TCells	1
4095	CAAETSGSRLTF_CASSLTGLASYYGYTF	Naive_CD4_TCells	1
4096	CAAGLNQAGTALIF;CALSTTSGTYKYIF_CATSDTGLGSYNEQFF	Naive_CD4_TCells	1
4097	CAAGYGGSQGNLIF_CGTENTDTQYF	Naive_CD4_TCells	1
4098	CAAKDDYKLSF_CASSAFQGLIARGYTF	Naive_CD4_TCells	1
4099	CAAKFGWFGGGADGLTF_CASGRDPNTEAFF	Naive_CD4_TCells	1
4101	CAAKLTSPGGKLIF_CASSLVVQGYSGYTF	Naive_CD4_TCells	1
4102	CAAKTGGGADGLTF_CASTLRGGNEKLFF	Naive_CD4_TCells	1
4104	CAALYQTGANNLFF_CATSRDFGELFF	Naive_CD4_TCells	1
4105	CAANAGGTSYGKLTF_CASRAAGANTGELFF	Naive_CD4_TCells	1
4106	CAANGPGNQFYF_CATTGWTGVDNEQFF	Naive_CD4_TCells	1
4107	CAANNNAGNMLTF_CASSLRTGEQFF	Naive_CD4_TCells	1
4108	CAANPDGQNFVF_CASSQDARVAEAFF	Naive_CD4_TCells	1
4109	CAANPGSNYKLTF_CSALSTADTEAFF	Naive_CD4_TCells	1
4110	CAANPPGNTPLVF_CASSPKAGGINTIYF	Naive_CD4_TCells	1
4114	CAARAFQGAQKLVF_CASSGTISTDTQYF	Naive_CD4_TCells	1
4115	CAARDSNYQLIW_CASSLTQGVETQYF	Naive_CD4_TCells	1
4116	CAARDSSNYKLTF_CASSYNRVGETQYF	Naive_CD4_TCells	1
4118	CAARHTSGTYKYIF_CASSEGQVDEQFF	Naive_CD4_TCells	1
4119	CAARHYNNAGNMLTF_CASSLGQARALNEKLFF	Naive_CD4_TCells	1
4121	CAARLTGNQFYF;CAASAFGNQFYF_CASGLVYDEQFF	Naive_CD4_TCells	1
4124	CAARRGDSNYQLIW_NA	Naive_CD4_TCells	1
4125	CAARSDSWGKLQF_CASSREGRGDYGYTF	Naive_CD4_TCells	1
4127	CAARTNNAGNMLTF_CSAPHRTSGSSGANVLTF	Naive_CD4_TCells	1
4128	CAARTNSGYALNF_CASSVTGLQNTGELFF	Naive_CD4_TCells	1
4130	CAASAMAGNNRKLIW_CASSPGGRYEQYF	Naive_CD4_TCells	1
4132	CAASAPNNARLMF_CASSLLAEKLFF	Naive_CD4_TCells	1
4133	CAASARGAGSYQLTF_CASSLIGVTYNEQFF	Naive_CD4_TCells	1
4134	CAASASNFGNEKLTF;CGADRPGNMLTF_CASGLDTGELFF	Naive_CD4_TCells	1
4135	CAASDGNQFYF;CALHSGGSNYKLTF_CASSSRQGAYEQYF	Naive_CD4_TCells	1
4136	CAASDLGGGAQKLVF_CASSPWDYPPKTQYF	Naive_CD4_TCells	1
4137	CAASDNAGNMLTF_CASSDRGYGYTF	Naive_CD4_TCells	1
4138	CAASEDDYKLSF_CASSRTVSYEQYF	Naive_CD4_TCells	1
4140	CAASFSGGYNKLIF;CVVNGRPGGSYIPTF_CASSQERGNSYEQYF	Naive_CD4_TCells	1
4141	CAASGGGNKLIF;CAMTLGGATNKLIF_CSAREAGTGYNGELFF	Naive_CD4_TCells	1
4142	CAASGGTGFQKLVF_CSARGWLGGSSYNEQFF	Naive_CD4_TCells	1
4144	CAASGNNAGNMLTF_CASSGQAYQETQYF	Naive_CD4_TCells	1
4145	CAASIAGNQFYF_CASSELGSGANVLTF	Naive_CD4_TCells	1
4146	CAASIGAGNMLTF;CAGGDAGGTSYGKLTF_CASSFGTSGFNEQFF	Naive_CD4_TCells	1
4148	CAASISDYKLSF_CASSLMAEAFF	Naive_CD4_TCells	1
4149	CAASISPGGGGNKLTF_CAAAGRDSTDTQYF	Naive_CD4_TCells	1
4153	CAASKGSSSASKIIF;CVVNTGNFNKFYF_CATSAARDQPQHF	Naive_CD4_TCells	1
4154	CAASKGVTPLVF_CASSSSGSADTQYF	Naive_CD4_TCells	1
4155	CAASKTNTDKLIF_CSARDLVEAFF	Naive_CD4_TCells	1
4156	CAASKYDYKLSF_CASSRREGTDTQYF	Naive_CD4_TCells	1
4157	CAASMDTGFQKLVF_CSARKGPRLNTEAFF	Naive_CD4_TCells	1
4158	CAASMGFGNVLHC_CSAVRLAGAADTQYF	Naive_CD4_TCells	1
4159	CAASMKNNAGNMLTF_CASSLAGLGEQFF	Naive_CD4_TCells	1
4160	CAASNYGGATNKLIF_CSAPDLGRFSEAFF	Naive_CD4_TCells	1
4161	CAASPKYRSNSGYALNF;CAASKRGSQGNLIF_CASSQVSGLAALEQYF	Naive_CD4_TCells	1
4162	CAASPRGSARQLTF_CASNGGNYGYTF	Naive_CD4_TCells	1
4165	CAASRELTGGGNKLTF_CASSLKAGPYEQYF	Naive_CD4_TCells	1
4166	CAASRGGSNYKLTF_CASSLAEVNEQFF	Naive_CD4_TCells	1
4167	CAASRLAGNQFYF_CASSSGAPIRGFF	Naive_CD4_TCells	1
4168	CAASRRNNNDMRF;CAAITSGTYKYIF_CASSLEGANSYEQYF	Naive_CD4_TCells	1
4169	CAASSGGNEKLTF_CASTRIAGGPGEQYF	Naive_CD4_TCells	1
4170	CAASSNFGNEKLTF_CASSPVADNYGYTF	Naive_CD4_TCells	1
4173	CAASTGTYKYIF_CASSYRQGAGAEAFF	Naive_CD4_TCells	1
4175	CAASYSGTYKYIF_CASSLEPDPTYNEQFF	Naive_CD4_TCells	1
4177	CAATNTGNQFYF_CASRASQKQETQYF	Naive_CD4_TCells	1
4178	CAATNTGNQFYF_CSASGTSGTPYEQYF	Naive_CD4_TCells	1
4179	CAATRPGTYKYIF_CASSLAINSPLHF	Naive_CD4_TCells	1
4180	CAATRRGTGANNLFF_CASSLYWGSTDTQYF	Naive_CD4_TCells	1
4181	CAATSFGNEKLTF_CASSKNSGVETQYF	Naive_CD4_TCells	1
4184	CAATSSLRGTGTASKLTF;CALSPSADRGSTLGRLYF_CASSLLAREQFF	Naive_CD4_TCells	1
4185	CAAVQTGANNLFF_CASSLGYEQYF	Naive_CD4_TCells	1
4187	CAAYLGIKAAGNKLTF_CSAFHPTIYEQYF	Naive_CD4_TCells	1
4194	CAEGLGGKLIF;CAVSGPQANDYKLSF_CSAREDRRNEQFF	Naive_CD4_TCells	1
4196	CAEIPFGNEKLTF_CASRRTGNEKLFF	Naive_CD4_TCells	1
4197	CAEKDPNAGGTSYGKLTF_CASSLVGAPYEQYF	Naive_CD4_TCells	1
4198	CAEKGQGAQKLVF_CAISSDRGNTIYF	Naive_CD4_TCells	1
4199	CAEKNSGGSNYKLTF_CASSLDIARDEQYF	Naive_CD4_TCells	1
4200	CAEKRLLRGGTSYGKLTF_CSASGQVQPQHF	Naive_CD4_TCells	1
4201	CAENGDQGGKLIF_CASSSDYEQYF	Naive_CD4_TCells	1
4202	CAENGDSSYKLIF_CASTPLGTSGQETQYF	Naive_CD4_TCells	1
4203	CAENGRNNFNKFYF;CAATGGSYIPTF_CASRDRLAVGGDTQYF	Naive_CD4_TCells	1
4204	CAENKGQAGTALIF_CASKKGANTGELFF	Naive_CD4_TCells	1
4211	CAERGSSSNTGKLIF_CASRSQGGTEAFF	Naive_CD4_TCells	1
4212	CAERLTTGANSKLTF_CASSVAGLTEAFF	Naive_CD4_TCells	1
4213	CAERRSSNTGKLIF;CATVTAAGNKLTF_CASSSREVPDTQYF	Naive_CD4_TCells	1
4214	CAESMDNQGGKLIF_CASRGGPEVHEQYF	Naive_CD4_TCells	1
4215	CAESNPDSSYKLIF_CASSLSGMAEGETQYF	Naive_CD4_TCells	1
4216	CAESPGGYQKVTF_NA	Naive_CD4_TCells	1
4218	CAESPNSGYALNF_CASSWDRSYGYTF	Naive_CD4_TCells	1
4219	CAESREGSTDKLIF_CSAMGLEVSYNEQFF	Naive_CD4_TCells	1
4221	CAETDNYQLIW_CASTHRELTEAFF	Naive_CD4_TCells	1
4225	CAFLSSGNTPLVF_CASSLTGSRNQPQHF	Naive_CD4_TCells	1
4227	CAFMKLGNNDMRF_CASSLQGSHEQYF	Naive_CD4_TCells	1
4228	CAFMKPGRGRDMRF;CAVISNTGFQKLVF_CATSRVRTGGTDTQYF	Naive_CD4_TCells	1
4229	CAFMKPNTGNQFYF_CASSQDPTGVGEKLFF	Naive_CD4_TCells	1
4231	CAFMKQRANNNARLMF_CASSIGQGVFSEAFF;CASIGQPQHF	Naive_CD4_TCells	1
4232	CAFMKQRIQGAQKLVF_CAWSVRATQPQHF	Naive_CD4_TCells	1
4236	CAFRSSNTGKLIF;CALRTGNNRKLIW_CACLVAEKLFF	Naive_CD4_TCells	1
4237	CAFTLTGTASKLTF_CASRRQGALGYGYTF	Naive_CD4_TCells	1
4238	CAFVLKTSYDKVIF_CASSLRTSGSWMAKNIQYF	Naive_CD4_TCells	1
4239	CAGAITGGGNKLTF_CSARSGPYEQYF	Naive_CD4_TCells	1
4240	CAGAKGTSYGKLTF_CASSVRDSSGNTIYF	Naive_CD4_TCells	1
4241	CAGAKTSYDKVIF;CAMRDWFKRTTGNQFYF_CASSGGGQETQYF	Naive_CD4_TCells	1
4242	CAGALIGFGNVLHC_CASSPPKDREQYF	Naive_CD4_TCells	1
4243	CAGAPGDSNYQLIW_CASSQVGGDQPQHF	Naive_CD4_TCells	1
4244	CAGASGGTSYGKLTF_CASSLELAGGSSTDTQYF	Naive_CD4_TCells	1
4248	CAGDDYKLSF;CAARPHTNQGAQKLVF_CSASPSGYEQYF	Naive_CD4_TCells	1
4249	CAGDTGTASKLTF_CASSRLTVTYEQYF	Naive_CD4_TCells	1
4250	CAGEANSKLTF_CASRPHTGAPFTDTQYF	Naive_CD4_TCells	1
4251	CAGETSGTYKYIF_CASLVSLGVTKSGNTIYF	Naive_CD4_TCells	1
4252	CAGGEFQGAQKLVF_CASSLVGTGNGYTF	Naive_CD4_TCells	1
4253	CAGGGNNNARLMF_CATSEGVGGVTDTQYF	Naive_CD4_TCells	1
4254	CAGGNTGNQFYF_CASSLVGRESEAFF	Naive_CD4_TCells	1
4257	CAGGSGGSNYKLTF_CASTGRYYEQYF	Naive_CD4_TCells	1
4261	CAGLTTDSWGKLQF;CIVRFSHSYNNNDMRF_CASSTHGTALYGYTF	Naive_CD4_TCells	1
4262	CAGNDGGATNKLIF;CAASDRRSYQLTF_CASSYSPGAGLGNQPQHF	Naive_CD4_TCells	1
4265	CAGPNSGGSNYKLTF_CASSFRRRRQGGIAGNQPQHF	Naive_CD4_TCells	1
4266	CAGPVGFGNEKLTF;CAVSPGTSYGKLTF_CASCTGGRETQYF	Naive_CD4_TCells	1
4267	CAGQGGTSYGKLTF_CASTSQGWGRRSSYNEQFF	Naive_CD4_TCells	1
4270	CAGRANNARLMF_CASRGLADQETQYF	Naive_CD4_TCells	1
4271	CAGRDSGAGSYQLTF_CASRSLDRSGNTIYF	Naive_CD4_TCells	1
4273	CAGRGAQKLVF_CAWSSLAGVIWFDEQFF	Naive_CD4_TCells	1
4274	CAGRHGGSNYKLTF_CASSLMGDRPYNEQFF	Naive_CD4_TCells	1
4275	CAGRINSGNTPLVF_CASSFPFGKFNEQYF	Naive_CD4_TCells	1
4277	CAGSHYGGATNKLIF_CATQVSGGGETQYF	Naive_CD4_TCells	1
4278	CAGSPINAGGTSYGKLTF_CSARKISSTDTQYF	Naive_CD4_TCells	1
4279	CAGSSGGSQGNLIF_CASSFGFTEAFF	Naive_CD4_TCells	1
4281	CAILGGKLIF_CATSDTGLAGVNEQFF	Naive_CD4_TCells	1
4285	CALDSSGGYQKVTF;CAMREGRTGFQKLVF_CASSTRTANTGELFF	Naive_CD4_TCells	1
4286	CALEESNFGNEKLTF_CSAPLPRSRGGELFF	Naive_CD4_TCells	1
4289	CALFVRNDMRF_CASGFGTGTPPDTQYF	Naive_CD4_TCells	1
4292	CALGGAQKLVF_CASSYSAGQRSYEQYF	Naive_CD4_TCells	1
4295	CALGNEAGNMLTF_CASTDRAVSHGNTIYF	Naive_CD4_TCells	1
4296	CALGPLRSYNTDKLIF;CAVDRGNTDKLIF_CASSQDGNNYEQYF	Naive_CD4_TCells	1
4297	CALIRSNAGKSTF_CASSPRASGGAHNEQFF	Naive_CD4_TCells	1
4299	CALLYNNNDMRF_CASSAAAGGLFRNTIYF	Naive_CD4_TCells	1
4300	CALMQGNNRLAF_CASSKRRGPGYTF	Naive_CD4_TCells	1
4304	CALPDNQFYF;CLVGPMNRDDKIIF_CASSLVAGGPNEQFF	Naive_CD4_TCells	1
4307	CALPRSGTYKYIF_CASSGTGITEAFF	Naive_CD4_TCells	1
4308	CALRDNAGNMLTF_CASSTGTPYEQYF	Naive_CD4_TCells	1
4309	CALRDNTGKLIF_CASSLRPGIIGNTIYF	Naive_CD4_TCells	1
4310	CALRESGNEKLTF;CAGAPSGGSNYKLTF_CASSLGLVNEQYF	Naive_CD4_TCells	1
4312	CALRIGFGNVLHC_CASSQDLKGGYEQYF	Naive_CD4_TCells	1
4313	CALRKGAQKLVF_CASSLGPTSGSSYEQYF	Naive_CD4_TCells	1
4314	CALRNNNARLMF_CASSLGTGHQPQHF	Naive_CD4_TCells	1
4316	CALRTQGGSEKLVF_CASSMRDRGRWGYGYTF	Naive_CD4_TCells	1
4317	CALRVGSQGNLIF_CATSDSSRGGNQPQHF	Naive_CD4_TCells	1
4320	CALSAKRRGSYIPTF;CAVRKSGGSYIPTF_CASSYSIGQGANTGELFF	Naive_CD4_TCells	1
4321	CALSDAYSGAGSYQLTF;CAVPFTGGGNKLTF_CASSEAEGYEQYF	Naive_CD4_TCells	1
4326	CALSDLGGATNKLIF_CASSPIPYGTAYEQYF	Naive_CD4_TCells	1
4327	CALSDLNNARLMF_CASSPGARVTGKGADTQYF	Naive_CD4_TCells	1
4328	CALSDLNSGYSTLTF_CASGLPPGEQYF	Naive_CD4_TCells	1
4329	CALSDLRSGGSNYKLTF_CASGSAGMEETQYF	Naive_CD4_TCells	1
4330	CALSDPGTASKLTF_CSVEGARSGNTGELFF	Naive_CD4_TCells	1
4333	CALSDRFSGGYNKLIF_CASSPGTNPVQYF	Naive_CD4_TCells	1
4335	CALSEAGNTNAGKSTF_CSVRDRGYTGELFF	Naive_CD4_TCells	1
4336	CALSEGYSTLTF_CASRSGSIGGSLRGYTF	Naive_CD4_TCells	1
4337	CALSENNNARLMF_CASSPTPGQGPDTEAFF	Naive_CD4_TCells	1
4338	CALSENQGAQKLVF_CASRGLAGNTGELFF	Naive_CD4_TCells	1
4342	CALSESSSNTGKLIF_CASSPPGVPNYGYTF	Naive_CD4_TCells	1
4343	CALSEYGFGNVLHC_CASSSPTGNQPQHF	Naive_CD4_TCells	1
4348	CALSLSRDYKLSF_CASSLDRGVSNYGYTF	Naive_CD4_TCells	1
4349	CALSRGAGSYQLTF_CASSSGLAGGVGELFF	Naive_CD4_TCells	1
4350	CALTQGGNNNDMRF;CAAPQGAQKLVF_CAWSPPPWGWETQYF	Naive_CD4_TCells	1
4351	CALTSEGYNKLIF_CASSEQGATPEAQHF	Naive_CD4_TCells	1
4354	CAMIRSGTASKLTF_CSAIDRGRNSPLHF	Naive_CD4_TCells	1
4356	CAMRDYGQNFVF_CASSTQGAGYGYTF	Naive_CD4_TCells	1
4357	CAMREGGYSTLTF_CASSLGRDRGRRQPQHF;CASSSGQYSNQPQHF	Naive_CD4_TCells	1
4358	CAMREGHGSGGYQKVTF_CASSLGDGTGELFF	Naive_CD4_TCells	1
4360	CAMREGQAGTALIF_CASRSGTQFYGYTF	Naive_CD4_TCells	1
4361	CAMREGRGNQGGKLIF_CASSIQGVWAEAFF	Naive_CD4_TCells	1
4362	CAMREGRSGGSNYKLTF_CAWMKTGKGHEQFF	Naive_CD4_TCells	1
4364	CAMRENSNYQLIW_CASRLTDEAFF	Naive_CD4_TCells	1
4366	CAMREYNGNKLVF_CATSGEDRGLYSGELFF	Naive_CD4_TCells	1
4367	CAMRGAYSGAGSYQLTF_CSVGARLAQGYEQYF	Naive_CD4_TCells	1
4368	CAMRGFSGNTPLVF_CASSLEGWGMIYEQYF	Naive_CD4_TCells	1
4370	CAMRLFGNEKLTF_CASSLAQKASSSYNEQFF	Naive_CD4_TCells	1
4371	CAMRNNARLMF_CASSDHGQGFEQYF	Naive_CD4_TCells	1
4373	CAMRVHSGYSTLTF_CASSLATSGEETQYF	Naive_CD4_TCells	1
4374	CAMRVPNTSYGKLTF_CASSTGLAGGQYEQYF	Naive_CD4_TCells	1
4376	CAMSASGGSYIPTF_CASSLVGARNEQFF	Naive_CD4_TCells	1
4377	CAMSDDGQKLLF;CAVGAGTASKLTF_CASRLGQGLYGYTF	Naive_CD4_TCells	1
4378	CAMSEANNNDMRF_CASSRFSGLYGYTF	Naive_CD4_TCells	1
4380	CAMSGGRARLMF_CASSSPNADQQYF	Naive_CD4_TCells	1
4381	CAMSGNAGGTSYGKLTF_CASSLAPGPSGNTIYF	Naive_CD4_TCells	1
4383	CAMSLYNTDKLIF_CASSIRGSYNSPLHF	Naive_CD4_TCells	1
4384	CAMSNTGFQKLVF_NA	Naive_CD4_TCells	1
4386	CAMTRDGSNYKLTF_CASSELGLHNEQFF	Naive_CD4_TCells	1
4387	CAPGGYGGSQGNLIF_CASSQNLAGVSGELFF	Naive_CD4_TCells	1
4388	CAPKSGDGGSQGNLIF_CAWSVGGWTGENSPLHF	Naive_CD4_TCells	1
4389	CAPLGSNYQLIW_CASSSQQGMGADTQYF	Naive_CD4_TCells	1
4390	CAPNYGGATNKLIF_CASSPGARVSGELFF	Naive_CD4_TCells	1
4391	CAPPYNQGGKLIF_CASSLGQASYEQYF	Naive_CD4_TCells	1
4392	CAPRMEYGNKLVF_CASSESGGYNEQFF	Naive_CD4_TCells	1
4393	CAPRSGGGADGLTF;CAAPEPHNAGNMLTF_CASSSTTIKGEQYF	Naive_CD4_TCells	1
4394	CAPRSGGGGNKLTF;CAASSGNQGGKLIF_CASSALIAKNIQYF	Naive_CD4_TCells	1
4395	CAPSGRAGSYQLTF_CASSPTGATGELFF	Naive_CD4_TCells	1
4398	CAPVRSSARQLTF_CATSDSGTGLYEQYF	Naive_CD4_TCells	1
4400	CARGGATNKLIF_CASSFGGETQYF	Naive_CD4_TCells	1
4403	CASRGNSGAGSYQLTF_CASSPRGTSGSSTYNEQFF	Naive_CD4_TCells	1
4404	CASRGPSGGSYIPTF_CASSQIGGANTEAFF	Naive_CD4_TCells	1
4405	CASTQGGSEKLVF_CASSSIDRVVNTEAFF	Naive_CD4_TCells	1
4406	CATAFNNARLMF_CASSQGSGSYNEQFF	Naive_CD4_TCells	1
4407	CATAGNNARLMF_CASSWTGIQETQYF	Naive_CD4_TCells	1
4409	CATAIKFGSSNTGKLIF_CASSPRRTSGSYSTDTQYF	Naive_CD4_TCells	1
4410	CATDAISGGTSYGKLTF_CASSLRRTWNTDTQYF	Naive_CD4_TCells	1
4412	CATDEANSKLTF_CASSLGASYQETQYF	Naive_CD4_TCells	1
4414	CATDPLGNQFYF_CASTARTGRILGSTGELFF	Naive_CD4_TCells	1
4415	CATDQDTGFQKLVF_NA	Naive_CD4_TCells	1
4417	CATDTSGTYKYIF_CASSLGGDTQYF	Naive_CD4_TCells	1
4418	CATEEGADYKLSF_CSASVGTFDTQYF	Naive_CD4_TCells	1
4419	CATEENTGNQFYF_CASSLVGQGVTEAFF	Naive_CD4_TCells	1
4420	CATGDSSNTGKLIF_CASLLRLAGGDEQFF;CASSFQAVAYEQYF	Naive_CD4_TCells	1
4421	CATGKAAGNKLTF_CASSQDKAGELFF	Naive_CD4_TCells	1
4422	CATGLQGGSEKLVF_CASIQSGRNEQFF	Naive_CD4_TCells	1
4424	CATLSTSYGKLTF_CATSGTAGNTIYF	Naive_CD4_TCells	1
4426	CATVDTGGFKTIF_CASSMTGNTGELFF	Naive_CD4_TCells	1
4427	CATVHTGANSKLTF_CASSDLGGLGGELFF	Naive_CD4_TCells	1
4428	CATVLSGSARQLTF_CASSQEAGQGYQPQHF	Naive_CD4_TCells	1
4430	CATVPGNQFYF_CASSYSRAALGSGNTIYF	Naive_CD4_TCells	1
4431	CATVSNAGGTSYGKLTF_CASSVENYGNTIYF	Naive_CD4_TCells	1
4432	CAVADGNNRLAF_CASSLGLGTGASHGYTF	Naive_CD4_TCells	1
4433	CAVAGGNNNDMRF_CAIRRGLGLQETQYF	Naive_CD4_TCells	1
4434	CAVAHDSGNTPLVF_CASSSFSGVTGELFF	Naive_CD4_TCells	1
4435	CAVAKGGKLIF_CASRPDASGRTNEQFF	Naive_CD4_TCells	1
4436	CAVALGDSSYKLIF_CASSVSPDTSSYEQYF	Naive_CD4_TCells	1
4437	CAVALPSYDKVIF_CASTNAPGLAGTDTQYF	Naive_CD4_TCells	1
4438	CAVALYNNNDMRF;CAVSSGGYGGSQGNLIF_CASSLYGAGSNQPQHF	Naive_CD4_TCells	1
4439	CAVAPDSNYQLIW_CAISGAGNSPLHF	Naive_CD4_TCells	1
4440	CAVARDDKIIF;CALGALYGGSQGNLIF_CASSISGQGVGYGYTF	Naive_CD4_TCells	1
4442	CAVDAGGTSYGKLTF_CASRPTGGTEAFF	Naive_CD4_TCells	1
4443	CAVDISGNEKLTF_CSARHPRRATGELFF	Naive_CD4_TCells	1
4444	CAVDIYGNKLVF_CASSGRDFGSRYTQYF	Naive_CD4_TCells	1
4445	CAVDLGGSYIPTF_CASRYAGTKDEQYF	Naive_CD4_TCells	1
4447	CAVDPSGGSQGNLIF_CASSDLTSGRVYEQYF	Naive_CD4_TCells	1
4448	CAVDVFYNQGGKLIF_CASSDPPGTGNYEQYF	Naive_CD4_TCells	1
4449	CAVEDRNSGYSTLTF;CALGGATNKLIF_CSSGAGHWGWEFF	Naive_CD4_TCells	1
4450	CAVEGAGSYQLTF_CASSLAGGNTEAFF	Naive_CD4_TCells	1
4451	CAVEGNNRLAF_CASSPIGTSGIGQTQYF	Naive_CD4_TCells	1
4452	CAVENTGFQKLVF_CATTGFTDTQYF	Naive_CD4_TCells	1
4453	CAVEPGAGSYQLTF_CASSLASGGSSYNEQFF	Naive_CD4_TCells	1
4456	CAVEWDNTDKLIF_NA	Naive_CD4_TCells	1
4458	CAVFALSGGSNYKLTF_CASSFRTSGSTDTQYF	Naive_CD4_TCells	1
4460	CAVFSGGYNKLIF_CSVEGGPTNYGYTF	Naive_CD4_TCells	1
4461	CAVFSGGYQKVTF_CAWRDSLNTEAFF	Naive_CD4_TCells	1
4462	CAVGAAENNDMRF_CASSHSPQGGYGYTF	Naive_CD4_TCells	1
4463	CAVGADRSSGTYKYIF_CASSLYGQETQYF	Naive_CD4_TCells	1
4464	CAVGADSWGKLQF_CASSLVGAGGNEQFF	Naive_CD4_TCells	1
4467	CAVGAKRNTPLVF_CASSLGTDSNTGELFF	Naive_CD4_TCells	1
4469	CAVGAYQAGTALIF_CASSSASGGTYNEQFF	Naive_CD4_TCells	1
4471	CAVGFGGNNDMRF_CSAPSLGETQYF	Naive_CD4_TCells	1
4472	CAVGGFGNVLHC_CASAAERGTEAFF	Naive_CD4_TCells	1
4473	CAVGGRAGGTSYGKLTF_CASSVAGSVDTQYF	Naive_CD4_TCells	1
4474	CAVGGSQGNLIF;CAVEKSGGSNYKLTF_CASSLPGQGTDTQYF	Naive_CD4_TCells	1
4477	CAVGPSGNTPLVF_CASSDRDTQPQHF	Naive_CD4_TCells	1
4479	CAVGQYYGGSQGNLIF_CASRTQGAAGNTIYF	Naive_CD4_TCells	1
4480	CAVGRGYSTLTF_CASSVQRDGTEAFF	Naive_CD4_TCells	1
4481	CAVGSDSNYQLIW;CVNGSSNTGKLIF_CASSPTGSHTGELFF	Naive_CD4_TCells	1
4482	CAVGSGGSYIPTF;CAVPSHLISSGSARQLTF_CASSQDLGGSSYNEQFF	Naive_CD4_TCells	1
4484	CAVGTDSWGKLQF_CASRRSPRTDTQYF	Naive_CD4_TCells	1
4485	CAVGVNNQGGKLIF_CASSYQGGTQYF	Naive_CD4_TCells	1
4488	CAVHPGTYKYIF_CAWCRQGGSEAFF	Naive_CD4_TCells	1
4490	CAVIGIQGAQKLVF_CSATGGRVTGELFF	Naive_CD4_TCells	1
4491	CAVIGTDKLIF_CASSPPGSGVLYEQYF	Naive_CD4_TCells	1
4492	CAVIPRSNDYKLSF_CASSLSGGNTEAFF	Naive_CD4_TCells	1
4493	CAVIPYTDKLIF_CSARPQGGGLNTQYF	Naive_CD4_TCells	1
4496	CAVIRNTGGFKTIF_CASSASLTRTGELFF	Naive_CD4_TCells	1
4497	CAVIRTSGSRLTF_CASSRDRDTEAFF	Naive_CD4_TCells	1
4498	CAVKETSGSRLTF_CASSLGLAEYNEQFF	Naive_CD4_TCells	1
4499	CAVKGDTGRRALTF_CASSSKPLGGSGETQYF	Naive_CD4_TCells	1
4500	CAVKGGSQGNLIF_CAREGANTDTQYF	Naive_CD4_TCells	1
4501	CAVKGSQGNLIF_NA	Naive_CD4_TCells	1
4503	CAVKRGFKTIF;CAVQVRDYKLSF_CASRVDVEGEQYF	Naive_CD4_TCells	1
4504	CAVKRTNFGNEKLTF_CASSDTGDQPQHF	Naive_CD4_TCells	1
4505	CAVKTGTGGGNKLTF_CASSDLGTQYF	Naive_CD4_TCells	1
4507	CAVLIQGAQKLVF_CASSRQENEQFF	Naive_CD4_TCells	1
4508	CAVLIQGAQKLVF_CASSRRGGSYNEQFF	Naive_CD4_TCells	1
4509	CAVLPGTYKYIF_CASSPPDGVTTPQHF	Naive_CD4_TCells	1
4510	CAVLRRGSQGNLIF_CASSIVGGTYEQYF	Naive_CD4_TCells	1
4511	CAVLYNNNDMRF_CASSLPGTGGSNEQFF	Naive_CD4_TCells	1
4513	CAVNASPGSARQLTF_CASSSYNEQFF	Naive_CD4_TCells	1
4514	CAVNDYKLSF_CASSLALSVEEQFF	Naive_CD4_TCells	1
4515	CAVNEAGNTPLVF_CASSGGPAYEQYF	Naive_CD4_TCells	1
4517	CAVNERGTSYGKLTF_CASSLRGEETQYF	Naive_CD4_TCells	1
4521	CAVNLPSGNTPLVF_CASSQGPNSGNTIYF	Naive_CD4_TCells	1
4522	CAVNPDGQKLLF_CAISEEGQLGYTF	Naive_CD4_TCells	1
4525	CAVNPMYSGGGADGLTF_CSAKDSAGNEQFF	Naive_CD4_TCells	1
4526	CAVNPRGTGATNKLIF;CAVRDMRDNYGQNFVF_CAGRGTRGYEQYF	Naive_CD4_TCells	1
4527	CAVNRGTGGFKTIF_CASSPQGRDVETQYF	Naive_CD4_TCells	1
4528	CAVNSGGYQKVTF_CASSLASGFTDTQYF	Naive_CD4_TCells	1
4529	CAVNSTPRQAGTALIF_CATSLTGFETQYF	Naive_CD4_TCells	1
4530	CAVNVGYQKVTF_CASSIAGTADTQYF	Naive_CD4_TCells	1
4531	CAVPNFGNEKLTF_CASSQGQAYPTTEAFF	Naive_CD4_TCells	1
4532	CAVPPKGAQKLVF_CASSYSSSGSAPIPHTQYF	Naive_CD4_TCells	1
4534	CAVQADNQGGKLIF_CASSVARSGELFF	Naive_CD4_TCells	1
4535	CAVQALGYGGATNKLIF_CASRHREGETQYF	Naive_CD4_TCells	1
4536	CAVQAPNNDMRF_CASSGTSRADTQYF	Naive_CD4_TCells	1
4538	CAVQIRNYGQNFVF_CASRRTELAKNIQYF	Naive_CD4_TCells	1
4540	CAVRAPNRDDKIIF_CSVEGAAGLPYEQYF	Naive_CD4_TCells	1
4541	CAVRASGTYKYIF_CASSPPLYRGGTGELFF	Naive_CD4_TCells	1
4542	CAVRASSGGYQKVTF_CASSPGLAEYNEQFF	Naive_CD4_TCells	1
4543	CAVRDAGSARQLTF_CASSLDAGETQYF	Naive_CD4_TCells	1
4545	CAVRDHGSGNTPLVF_CASSLDTDRSRGYTF	Naive_CD4_TCells	1
4546	CAVRDITSGTYKYIF_CASRWTGEEKLFF	Naive_CD4_TCells	1
4547	CAVRDKPPPSSASKIIF_CASSSRTSGRKYLANTGELFF	Naive_CD4_TCells	1
4548	CAVRDLDDYKLSF_CSVLSGGTDTQYF	Naive_CD4_TCells	1
4549	CAVRDLSNTGKLIF_CASSLGWGLAGDQYEQYF	Naive_CD4_TCells	1
4552	CAVRDRAGGFKTIF_CASSSRDGRSNEKLFF	Naive_CD4_TCells	1
4553	CAVRDRMSNYQLIW_CASSSDTRETQYF	Naive_CD4_TCells	1
4554	CAVRDRQLIW;CVARMNTGFQKLVF_CASSGQGVQPQHF	Naive_CD4_TCells	1
4555	CAVRDRRDDKIIF_NA	Naive_CD4_TCells	1
4556	CAVRDSLSASKIIF;CVVGRPNSGYALNF_CASSLDRGSYNEQFF	Naive_CD4_TCells	1
4557	CAVREGGANNLFF_CSASGLAGPYEQYF	Naive_CD4_TCells	1
4558	CAVREPRTGKLIF;CAVVAVEAGSYQLTF_CSATSGRYTDTQYF	Naive_CD4_TCells	1
4559	CAVRGGYSTLTF_CASSLAPTTSGKYNEQFF	Naive_CD4_TCells	1
4560	CAVRGHILSGTYKYIF_CASSSRTRLPDSGYTF	Naive_CD4_TCells	1
4561	CAVRGKAGRRALTF_CASSLYGTGSTDTQYF	Naive_CD4_TCells	1
4562	CAVRGSTLGRLYF_CASSLGAGTGKGSQQFF	Naive_CD4_TCells	1
4563	CAVRGTGFQKLVF_CASSSDRGVTRTEAFF	Naive_CD4_TCells	1
4564	CAVRGTGNQFYF_CAPSRGPQETQYF	Naive_CD4_TCells	1
4567	CAVRLRGGTSYGKLTF_CASSSGTGGYEQYF	Naive_CD4_TCells	1
4568	CAVRNDYKLSF_CASRPTTTNEKLFF	Naive_CD4_TCells	1
4569	CAVRNLNTGGFKTIF_CASSSRDSQNNQPQHF	Naive_CD4_TCells	1
4570	CAVRNQAGTALIF_CASSQTQGGRTGSYEQYF	Naive_CD4_TCells	1
4571	CAVRNRSSGSARQLTF_CSARRGVNEQFF	Naive_CD4_TCells	1
4576	CAVRPRGGSQGNLIF_CSARMAGNTDTQYF	Naive_CD4_TCells	1
4577	CAVRPRNARLMF_CASSSLGTIPTGELFF	Naive_CD4_TCells	1
4579	CAVRPYLSASNTGKLIF_CASSQDPTETSGRALAKNIQYF	Naive_CD4_TCells	1
4580	CAVRPYNTDKLIF_CASSQDRAGSSDTQYF	Naive_CD4_TCells	1
4581	CAVRPYSGAGSYQLTF_CASSPDRTNTGELFF	Naive_CD4_TCells	1
4582	CAVRRRYSGGGADGLTF_CASDRGGVNEQFF	Naive_CD4_TCells	1
4583	CAVRRYTSGTYKYIF_CSVAGAWESSYEQYF	Naive_CD4_TCells	1
4584	CAVRSDASGGSYIPTF_CASSGTGLSYEQYF	Naive_CD4_TCells	1
4587	CAVRSGNTPLVF;CVVNPPGDNKLIF_CASSLKVNTEAFF	Naive_CD4_TCells	1
4589	CAVRSRSNDYKLSF_CATSDRVSLDTQYF	Naive_CD4_TCells	1
4592	CAVRTNSGNTPLVF_CASAWAQGNSPLHF	Naive_CD4_TCells	1
4593	CAVRTPNNNDMRF_CASRSQGAGGANVLTF	Naive_CD4_TCells	1
4594	CAVRVGTGNQFYF_CASNWDFSTYEQYF	Naive_CD4_TCells	1
4596	CAVRVYGGSQGNLIF_CSASRGEGNNEQFF	Naive_CD4_TCells	1
4597	CAVRWQGSNYKLTF_CASSSDRVQETQYF	Naive_CD4_TCells	1
4598	CAVSADTGGFKTIF_CATQPPTRNEKLFF	Naive_CD4_TCells	1
4599	CAVSAYGNQGGKLIF_CATLGDRGNYEQYF	Naive_CD4_TCells	1
4601	CAVSDAYGNKLVF_CSARDPPTYYF	Naive_CD4_TCells	1
4605	CAVSDPGTYKYIF_CATRTGNTGELFF	Naive_CD4_TCells	1
4606	CAVSDPLAGGSYIPTF_CASSPRGLNTEAFF	Naive_CD4_TCells	1
4608	CAVSDRGSSNTGKLIF_CATSGGRGNTEAFF	Naive_CD4_TCells	1
4610	CAVSDRTGANSKLTF_CSARGPTEAFF	Naive_CD4_TCells	1
4612	CAVSEAGAAGNKLTF_CASSQGTGTGYGYTF	Naive_CD4_TCells	1
4614	CAVSERDSSYKLIF_CASRSLIGGSTDTQYF	Naive_CD4_TCells	1
4615	CAVSEWGYNKLIF_CASRGSGERNEQFF	Naive_CD4_TCells	1
4617	CAVSGPGGYNKLIF;CILNNTDKLIF_CSARANRAKNTEAFF	Naive_CD4_TCells	1
4618	CAVSGVTGGGNKLTF_CASSLASGRTDTQYF	Naive_CD4_TCells	1
4619	CAVSIYNQGGKLIF_CAWSGGGSGNTIYF	Naive_CD4_TCells	1
4621	CAVSLSGSARQLTF_CASSLRTGSGYTF	Naive_CD4_TCells	1
4623	CAVSPAKTSYDKVIF_CASSLVDRGTCNQPQHF;CATSVTGGANYGYTF	Naive_CD4_TCells	1
4624	CAVSPNTGNQFYF_CASSSQGAQISTDTQYF	Naive_CD4_TCells	1
4625	CAVSPNYGGSQGNLIF_CASRKSGTEAFF	Naive_CD4_TCells	1
4626	CAVSPSPGETSGSRLTF_CASSRGLAGGRTGELFF	Naive_CD4_TCells	1
4628	CAVSRNSGYALNF_CATSEGLAGFQETQYF	Naive_CD4_TCells	1
4629	CAVSRSDGQKLLF_CASRHITLLPTEAFF	Naive_CD4_TCells	1
4630	CAVSRTGTASKLTF_CASSPPNLGDTEAFF	Naive_CD4_TCells	1
4631	CAVSVGDSSYKLIF_CASSSTSGVVYEQFF	Naive_CD4_TCells	1
4633	CAVTDRAGQAGTALIF_NA	Naive_CD4_TCells	1
4634	CAVTDTPLVF_CATRRSSTDTQYF	Naive_CD4_TCells	1
4636	CAVTLNQAGTALIF;CAVGTGPFSGGYNKLIF_CASSLAGVTDTQYF	Naive_CD4_TCells	1
4637	CAVTNAGGTSYGKLTF_CASNKGGGAKNIQYF	Naive_CD4_TCells	1
4639	CAVTNTGGFKTIF_CASSSPTSGTNTGELFF	Naive_CD4_TCells	1
4640	CAVTNYGGSQGNLIF_CASSLSLLGLPGDTQYF	Naive_CD4_TCells	1
4642	CAVTPSGGSYIPTF_CASRDRVEETQYF	Naive_CD4_TCells	1
4643	CAVTPVRGQNFVF_CASSLSQALGNEQFF	Naive_CD4_TCells	1
4644	CAVTPYAGNMLTF_CASSLTLSYEQYF	Naive_CD4_TCells	1
4646	CAVTRSGGGADGLTF_CASSRNLGSQGTQYF	Naive_CD4_TCells	1
4648	CAVTTNAGKSTF_CASSRPQGVGYTF	Naive_CD4_TCells	1
4649	CAVVGGAQKLVF_CASSYDEQYF;CASSWDSYGYTF	Naive_CD4_TCells	1
4650	CAVVGNTGNQFYF_CASSRDTMETGELFF	Naive_CD4_TCells	1
4652	CAVVPTSGTYKYIF_CASSQDRSEQYF	Naive_CD4_TCells	1
4657	CAYKAGGSEKLVF_CSAMTSGRGRETQYF	Naive_CD4_TCells	1
4658	CAYLPKETSGSRLTF_CASSLEGFGELFF	Naive_CD4_TCells	1
4660	CAYRGGSEKLVF_CASSYRRTGTYEQYF	Naive_CD4_TCells	1
4661	CAYRMEFTGTASKLTF_CASSPSQVYTDTQYF	Naive_CD4_TCells	1
4662	CAYRRQGGATNKLIF_CASGGLAGARWLFF	Naive_CD4_TCells	1
4663	CAYRRTNEIWFGNEKLTF_CAWSVHLPGSGNTIYF	Naive_CD4_TCells	1
4665	CAYRRWSGNTPLVF_NA	Naive_CD4_TCells	1
4668	CAYRSAQNKLVF_CASSLTGLGDTQYF;CATPTGKTDTQYF	Naive_CD4_TCells	1
4672	CAYRSPDNYGQNFVF_CSATGTANEQFF	Naive_CD4_TCells	1
4673	CAYRSRFHGNNARLMF_CASSSGTGEYNEQFF	Naive_CD4_TCells	1
4675	CAYRTPLVRDDKIIF_CASNTRDRGYAGELFF	Naive_CD4_TCells	1
4676	CGADGRGAQKLVF_CASSLLGARGAETQYF	Naive_CD4_TCells	1
4677	CGADIRSNYKLTF_CAISESAGRNTEAFF	Naive_CD4_TCells	1
4679	CGADMFKGAQKLVF;CVVALGNSGGSNYKLTF_CASSSRGASYEQYF	Naive_CD4_TCells	1
4680	CGADQGGSEKLVF_CASHPGLAGVRKTGELFF	Naive_CD4_TCells	1
4681	CGNSGGSNYKLTF_CASSIDASGSSYEQYF;CASSFQDQGNTDTQYF	Naive_CD4_TCells	1
4682	CGTEDTGRRALTF_CASSLWAAGGVSGYTF	Naive_CD4_TCells	1
4683	CGTEEGSSNTGKLIF_CASSLLGLANNEQFF	Naive_CD4_TCells	1
4684	CGTEGGGFQKLVF_CASRLGSATGELFF	Naive_CD4_TCells	1
4685	CGTETLYNQGGKLIF;CIARGNAGNMLTF_CASSAKEGVHEKLFF	Naive_CD4_TCells	1
4687	CGTVGGFGFGNVLHC_CASSSGRGDQPQHF	Naive_CD4_TCells	1
4688	CIAAANTGNQFYF_CASSVQGPLYEQYF	Naive_CD4_TCells	1
4689	CIAAGSNYKLTF_CASKPSGRVGLGKNIQYF	Naive_CD4_TCells	1
4691	CIAGYSGGGADGLTF_CASSLAVGLATYEQYF	Naive_CD4_TCells	1
4692	CIASASGTYKYIF_CASSFSSSGRDEQFF	Naive_CD4_TCells	1
4693	CIAYNSGGSNYKLTF_CASSVHNEQFF	Naive_CD4_TCells	1
4694	CIGGYQKVTF_CAWSDRQTEAFF	Naive_CD4_TCells	1
4695	CILKNSGGSNYKLTF_CASSLGTGVEANYGYTF	Naive_CD4_TCells	1
4696	CILRDGSRDDKIIF_CSGFGWGTEAFF	Naive_CD4_TCells	1
4697	CILRDPNSGGSNYKLTF_CSAGRQGSPLHF	Naive_CD4_TCells	1
4700	CILRPRETSGSRLTF_CASSSYPGTFLGEQYF	Naive_CD4_TCells	1
4701	CILRRSGGSNYKLTF_CASSAQGAWNSPLHF	Naive_CD4_TCells	1
4702	CILRVQGAQKLVF_CASSYSAEAFF	Naive_CD4_TCells	1
4703	CILTAGAQKLVF_CASSLGFTGNTIYF	Naive_CD4_TCells	1
4704	CIVKTSYDKVIF_CASSLSSGSGQETQYF	Naive_CD4_TCells	1
4705	CIVKVYNQGGKLIF_CASVKGDTEAFF	Naive_CD4_TCells	1
4706	CIVLPITGNQFYF_CASSLHGSGRALYEQYF	Naive_CD4_TCells	1
4709	CIVPNQGGKLIF_CASSRVTSGPNEQFF	Naive_CD4_TCells	1
4710	CIVRAINAGGTSYGKLTF;CAPLNTGANSKLTF_CASSLQNLAKNIQYF	Naive_CD4_TCells	1
4711	CIVRANTGNQFYF_CASSLGGQGSEQYF	Naive_CD4_TCells	1
4713	CIVRARSGNTPLVF_CASSLSPREYSYNEQFF	Naive_CD4_TCells	1
4714	CIVRGLGSNYKLTF_CASSLARGQGDGDTQYF	Naive_CD4_TCells	1
4715	CIVRLFMNTGNQFYF_CASSFSALYEQYF	Naive_CD4_TCells	1
4716	CIVRPLDSWGKLQF_CSARASNSGRSYNEQFF	Naive_CD4_TCells	1
4718	CIVRRLITQGGSEKLVF_CASRKDQTPWDEQFF	Naive_CD4_TCells	1
4721	CIVRVAFSSGSARQLTF_CASSLRGVVTDTQYF	Naive_CD4_TCells	1
4722	CIVRVAGGLLSGGSNYKLTF_CASSNRDRGDYGYTF	Naive_CD4_TCells	1
4724	CIVRVANTNAGKSTF_CASSLPRDRGPEQYF	Naive_CD4_TCells	1
4726	CIVRVDSGNTPLVF_CASSFGQPNTEAFF	Naive_CD4_TCells	1
4727	CIVRVEIYNNDMRF_CASSLLGEGNTIYF	Naive_CD4_TCells	1
4728	CIVRVGGSARQLTF_CSAPPASGRANTGELFF	Naive_CD4_TCells	1
4729	CIVRVGKGAQKLVF_CAVGLAGTGEQFF	Naive_CD4_TCells	1
4730	CIVRVGRDDKIIF;CLVGTLNNAGNMLTF_CASSFSILAGGVSDTQYF	Naive_CD4_TCells	1
4732	CIVVRGGTSYGKLTF_CAISGGQQRERYQETQYF	Naive_CD4_TCells	1
4735	CLVGEADTGFQKLVF_CASSVARGHSTDTQYF	Naive_CD4_TCells	1
4738	CLVGVGGSARQLTF_CASSRFWGTEAFF	Naive_CD4_TCells	1
4740	CRGSEKLVF_CASSPNRVDEQYF	Naive_CD4_TCells	1
4741	CRSRLMF_CASSSVKVQGYEQYF	Naive_CD4_TCells	1
4742	CSRASNTGKLIF_CASSREGTFYNEQFF	Naive_CD4_TCells	1
4743	CVAGGATNKLIF_CASSEPGLGNTGELFF	Naive_CD4_TCells	1
4744	CVAGTYKYIF_CATSRDGGLQETQYF	Naive_CD4_TCells	1
4745	CVNAGGTSYGKLTF_CASSESGRGPTGELFF	Naive_CD4_TCells	1
4746	CVSNTGNQFYF_CASSPSWDRGLGGVSEAFF	Naive_CD4_TCells	1
4747	CVVDNYGQNFVF_CASSLWLGQGAKETQYF	Naive_CD4_TCells	1
4748	CVVENNYGQNFVF_CASSLNKGRTQYF	Naive_CD4_TCells	1
4749	CVVFPSGNTPLVF_CAWRGVKSGNTIYF	Naive_CD4_TCells	1
4750	CVVGGNNRLAF;CAVRDDDYKLSF_CSVVRDYGYTF	Naive_CD4_TCells	1
4751	CVVIRDGGFKTIF_CASGGGGKRSGNTIYF	Naive_CD4_TCells	1
4753	CVVNENNNARLMF_CASSSGKYEQYF	Naive_CD4_TCells	1
4755	CVVNGYGGATNKLIF;CVVNALSSGSARQLTF_CASSQDAYNEQFF	Naive_CD4_TCells	1
4756	CVVNILTGGGNKLTF_CASSQDLLGTGELFF	Naive_CD4_TCells	1
4757	CVVNKDSNYQLIW_CASSSGTLNIQYF	Naive_CD4_TCells	1
4758	CVVNKNYGQNFVF_CASSAQREGTEAFF	Naive_CD4_TCells	1
4760	CVVNNNDMRF_CASSLGPGNQPQHF	Naive_CD4_TCells	1
4765	CVVNWAEGGGSQGNLIF_CASSEKQVGETQYF	Naive_CD4_TCells	1
4766	CVVPRNSGNTPLVF_CASSPPVGAKGTSGRTYNEQFF	Naive_CD4_TCells	1
4767	CVVRGGYQAGTALIF_CASSLSGGKGSSYEQYF	Naive_CD4_TCells	1
4769	CVVRVKGGGYNKLIF_CASSESQPDGYTF	Naive_CD4_TCells	1
4771	CVVSARDSNYQLIW_CASAAGPGGYGYTF	Naive_CD4_TCells	1
4772	CVVSDDTNAGKSTF_CASKGLAGLGSYNEQFF	Naive_CD4_TCells	1
4773	CVVSDLLSGNTPLVF_CASSFESGSNYEQYF	Naive_CD4_TCells	1
4774	CVVSDRDSNYQLIW_CSAPGQVYNEQFF	Naive_CD4_TCells	1
4775	CVVSDRQGNNRLAF_CASSLGTLDTQYF;CASSLGGSTDTQYF	Naive_CD4_TCells	1
4776	CVVSEKYGGSQGNLIF_CASRLGGPYNEQFF	Naive_CD4_TCells	1
4777	CVVSFYNTDKLIF_CASSLKGVDYGYTF	Naive_CD4_TCells	1
4778	CVVSHSGGYNKLIF_CASSATGNNQPQHF	Naive_CD4_TCells	1
4779	CVVSLFTGGATNKLIF_CASSYSSLLREGSYNEQFF	Naive_CD4_TCells	1
4780	CVVSPSGTYKYIF_CASSRPWTGINEQFF	Naive_CD4_TCells	1
4782	CVVSRFLAAGNKLTF_CASSQVDRGTGELFF	Naive_CD4_TCells	1
4783	CVVSSNDYKLSF_CASSLRVKVGNTIYF	Naive_CD4_TCells	1
4784	CVVSSTSGTYKYIF_CASSLFGRYEQYF	Naive_CD4_TCells	1
4785	CVVSVANQAGTALIF_CASSQDRAETQYF	Naive_CD4_TCells	1
4786	CVVTANTGGFKTIF_CASSPTTSGRTNEQFF	Naive_CD4_TCells	1
4789	NA_CAIGPIGQGLSEQYF	Naive_CD4_TCells	1
4790	NA_CAIKLVVAGELFF	Naive_CD4_TCells	1
4792	NA_CASARAGGTTEAFF	Naive_CD4_TCells	1
4793	NA_CASCRRDTEAFF	Naive_CD4_TCells	1
4795	NA_CASLGQGHTGELFF	Naive_CD4_TCells	1
4796	NA_CASRLIIRGAQGPQHF	Naive_CD4_TCells	1
4797	NA_CASRPPANYGYTF	Naive_CD4_TCells	1
4798	NA_CASSAGTENEQFF	Naive_CD4_TCells	1
4799	NA_CASSDLGLVYEQYF	Naive_CD4_TCells	1
4800	NA_CASSERSPDEQYF	Naive_CD4_TCells	1
4802	NA_CASSFFPRVDRTSYEQYF	Naive_CD4_TCells	1
4803	NA_CASSFGGQGASGRGGANVLTF	Naive_CD4_TCells	1
4805	NA_CASSFHGQIQYF	Naive_CD4_TCells	1
4807	NA_CASSFQTGPDTQYF	Naive_CD4_TCells	1
4808	NA_CASSFRDRDFKYF	Naive_CD4_TCells	1
4809	NA_CASSFRGQGYSGVRGLETQYF	Naive_CD4_TCells	1
4810	NA_CASSFSRDRLYF	Naive_CD4_TCells	1
4812	NA_CASSGGGPSGQQYF	Naive_CD4_TCells	1
4813	NA_CASSGGTGYEQYF	Naive_CD4_TCells	1
4816	NA_CASSHLQGGQPQHF	Naive_CD4_TCells	1
4818	NA_CASSIESLDKRDYTF	Naive_CD4_TCells	1
4819	NA_CASSLAGAGSGNEQFF	Naive_CD4_TCells	1
4821	NA_CASSLDIGRGGMDQPQHF	Naive_CD4_TCells	1
4822	NA_CASSLDRANTEAFF	Naive_CD4_TCells	1
4823	NA_CASSLDRVRTQYF	Naive_CD4_TCells	1
4824	NA_CASSLDTDTQYF	Naive_CD4_TCells	1
4825	NA_CASSLEAATNEKLFF	Naive_CD4_TCells	1
4827	NA_CASSLFDHLGETQYF	Naive_CD4_TCells	1
4828	NA_CASSLGDTDSNQPQHF	Naive_CD4_TCells	1
4829	NA_CASSLGFLAGEGTYEQYF	Naive_CD4_TCells	1
4831	NA_CASSLGPGGTGGNTGELFF	Naive_CD4_TCells	1
4834	NA_CASSLGTRDNEKLFF	Naive_CD4_TCells	1
4835	NA_CASSLQGLDQETQYF	Naive_CD4_TCells	1
4837	NA_CASSLRTGSGYTF	Naive_CD4_TCells	1
4838	NA_CASSLSGTVMRGEQFF	Naive_CD4_TCells	1
4839	NA_CASSLSSSGVYEQYF	Naive_CD4_TCells	1
4840	NA_CASSLTGGMGYTF	Naive_CD4_TCells	1
4842	NA_CASSLTTGPSYEQYF	Naive_CD4_TCells	1
4843	NA_CASSLWDGMNTEAFF	Naive_CD4_TCells	1
4844	NA_CASSLWQKQETQYF	Naive_CD4_TCells	1
4845	NA_CASSNRGETQYF	Naive_CD4_TCells	1
4848	NA_CASSPGLRGKMFYEQYF	Naive_CD4_TCells	1
4849	NA_CASSPGVYEQYF	Naive_CD4_TCells	1
4854	NA_CASSPREEETQYF	Naive_CD4_TCells	1
4856	NA_CASSPTLLRGPGGNTIYF	Naive_CD4_TCells	1
4859	NA_CASSQDRLAAYNEQFF	Naive_CD4_TCells	1
4862	NA_CASSRGQGDNQPQHF	Naive_CD4_TCells	1
4863	NA_CASSRLAGSYNEQFF	Naive_CD4_TCells	1
4868	NA_CASSSRTGQVTEAFF	Naive_CD4_TCells	1
4871	NA_CASSVDSPSYNEQFF	Naive_CD4_TCells	1
4872	NA_CASSVGGGKSRHEQYF	Naive_CD4_TCells	1
4875	NA_CASSYRTGVAYNEQFF	Naive_CD4_TCells	1
4876	NA_CASSYSPGGWVTEAFF	Naive_CD4_TCells	1
4877	NA_CASSYSRDLNTIYF	Naive_CD4_TCells	1
4879	NA_CASSYYYEQYF	Naive_CD4_TCells	1
4881	NA_CASTGLAANVSYEQYF	Naive_CD4_TCells	1
4882	NA_CASTTSGPSSYNEQFF	Naive_CD4_TCells	1
4884	NA_CATGGQGHEQYF	Naive_CD4_TCells	1
4885	NA_CATLGGLTQPQHF	Naive_CD4_TCells	1
4886	NA_CATSEAFLGNEQFF	Naive_CD4_TCells	1
4890	NA_CAWSRGQGFPNEQFF	Naive_CD4_TCells	1
4892	NA_CSAPLESPYEQYF	Naive_CD4_TCells	1
4893	NA_CSARDFKREVYEQFF	Naive_CD4_TCells	1
4894	NA_CSARDHGGQGGSGRALNEQFF	Naive_CD4_TCells	1
4900	NA_CSPGPRYNEQFF	Naive_CD4_TCells	1
4901	NA_CSVDPTTSYNEQFF	Naive_CD4_TCells	1
4903	NA_CSVETGGRGTQYF	Naive_CD4_TCells	1
4904	NA_CSVRTGSNQPQHF	Naive_CD4_TCells	1
4905	NA_CSVSSKMNTEAFF	Naive_CD4_TCells	1
4907	NA_CSVTGTEPLRYTF	Naive_CD4_TCells	1
4908	NA_CSVTRGAGAYEQYF	Naive_CD4_TCells	1
5580	CVVNRAGGYQKVTF_CATSIGLGEETQYF	CXCL13_Tph-low	1
6527	NA_CRASWGVAGGKAFF	Proliferating_CD4_TCells	1
6545	CAAADTGANSKLTF_NA	SESN3_CD4_TCells	1
6565	CAANTDNAGNMLTF_CATSRDLTAYEQYF	SESN3_CD4_TCells	1
6583	CAASAGRIQGAQKLVF_CASSLSSSPYGELFF	SESN3_CD4_TCells	1
6604	CAASISYGGSQGNLIF_CASSLDRTGERNEQFF	SESN3_CD4_TCells	1
6605	CAASKAAGNKLTF;CAAFNQAGTALIF_CASSPKEGYTF	SESN3_CD4_TCells	1
6625	CAASSRRRASGTYKYIF_CASSPRGGGTGELFF	SESN3_CD4_TCells	1
6626	CAASSWGGSQGNLIF;CIPQGAQKLVF_CASSLTGDTEAFF	SESN3_CD4_TCells	1
6640	CAAYGNKLVF_CASSPGREKAYEQYF	SESN3_CD4_TCells	1
6646	CAEFLTGGFKTIF_CASRRDEGRNEQYF	SESN3_CD4_TCells	1
6671	CAESPLSGGSYIPTF_CASSLEAVSSYNEQFF	SESN3_CD4_TCells	1
6676	CAETNTGNQFYF_CASSDRRRTYEQYF	SESN3_CD4_TCells	1
6687	CAFMKRSAGGTSYGKLTF_CASSYSSLAGRYEQYF	SESN3_CD4_TCells	1
6689	CAFPGNTPLVF;CAVTFHEDSGAGSYQLTF_CSAYRVYTDTQYF	SESN3_CD4_TCells	1
6742	CALFPYSSASKIIF_CASSLRGSAEETQYF	SESN3_CD4_TCells	1
6755	CALNSNYQLIW_CASQIQAQETQYF	SESN3_CD4_TCells	1
6756	CALNTGSARQLTF_CATSRRGNTGELFF	SESN3_CD4_TCells	1
6777	CALSDHAQAGTALIF_CASSIYRGALNGYTF	SESN3_CD4_TCells	1
6801	CALSHLYNFNKFYF;CAAIGGADGLTF_CASRAGTGGNQPQHF	SESN3_CD4_TCells	1
6807	CAMGLAGGYNKLIF_CARRTGGDYGYTF	SESN3_CD4_TCells	1
6850	CAPSTSGTYKYIF_CATSDFKDEQFF	SESN3_CD4_TCells	1
6851	CAPTSGSRLTF_CSAQRLAGGLDEQYF	SESN3_CD4_TCells	1
6856	CASPLIQGAQKLVF_CASSYMTGGIQPQHF	SESN3_CD4_TCells	1
6879	CATRPNFGNEKLTF_CASSHYRGQETQYF	SESN3_CD4_TCells	1
6909	CAVERVDSSYKLIF_CASRHRAREAFF	SESN3_CD4_TCells	1
6919	CAVGAFGGAQKLVF_NA	SESN3_CD4_TCells	1
6920	CAVGAGQGGKLIF_CASSVATGRTGSYNEQFF	SESN3_CD4_TCells	1
6929	CAVGGYSTLTF_CASSSWTSGRTDNEQFF	SESN3_CD4_TCells	1
6940	CAVGVPGANNLFF_CASSPPGSNYGYTF	SESN3_CD4_TCells	1
6956	CAVKPDSGAGSYQLTF_CASSLAESTDTQYF	SESN3_CD4_TCells	1
6970	CAVNEASGGKLQF_CASSPTFVSTDTQYF	SESN3_CD4_TCells	1
7004	CAVRDPGGATNKLIF_CASSQEATGNTGELFF	SESN3_CD4_TCells	1
7045	CAVRTAGNQFYF_CASSPENRGHNSPLHF	SESN3_CD4_TCells	1
7049	CAVRVPMDSSYKLIF_CSVRDRGETQYF	SESN3_CD4_TCells	1
7058	CAVSDNTGFQKLVF_CAWSMGQPGNTEAFF	SESN3_CD4_TCells	1
7067	CAVSENSWGKLQF_CASSTAATSTDTQYF	SESN3_CD4_TCells	1
7070	CAVSGDASKLTF_CAISDFGGNTEAFF	SESN3_CD4_TCells	1
7095	CAVTPRGGSQGNLIF_CASSVVNLAYNEQFF	SESN3_CD4_TCells	1
7108	CAVWEGSQGNLIF_CASSEETGGSYEQYF;CASSQRNSPLHF	SESN3_CD4_TCells	1
7109	CAYHTTSGTYKYIF_CAWSTLLGGPYNEQFF	SESN3_CD4_TCells	1
7125	CAYRSGTNSGGSNYKLTF_CASSEPTSGNTIYF	SESN3_CD4_TCells	1
7128	CAYRSWYQGNLIF_CAWSVRGSSGANVLTF	SESN3_CD4_TCells	1
7152	CILRDRGAGNMLTF_CASSEGASLGPLHF	SESN3_CD4_TCells	1
7177	CIVRVANQGAQKLVF_CASSLPGTRASNTQYF	SESN3_CD4_TCells	1
7193	CLVNAYSGAGSYQLTF_CASSAQTGLVKETQYF;CASTPGVQRYNEQFF	SESN3_CD4_TCells	1
7215	CVVNPSIGGSNYKLTF_CASSLGVAQFF	SESN3_CD4_TCells	1
7217	CVVNRPGNARLMF_CASGLETSPLETQYF	SESN3_CD4_TCells	1
7241	CVVTPTGGFKTIF_NA	SESN3_CD4_TCells	1
7242	CYQRDSGAGSYQLTF_CASNPPGGPGGTFGSDQPQHF	SESN3_CD4_TCells	1
7245	NA_CAIRKALGNQPQHF	SESN3_CD4_TCells	1
7248	NA_CASKGQLNTGELFF	SESN3_CD4_TCells	1
7258	NA_CASSFGPGEYF	SESN3_CD4_TCells	1
7265	NA_CASSFTGTEYQETQYF	SESN3_CD4_TCells	1
7280	NA_CASSLEGGGPLQETQYF	SESN3_CD4_TCells	1
7284	NA_CASSLGGGGQPQHF	SESN3_CD4_TCells	1
7306	NA_CASSPRADTQYF	SESN3_CD4_TCells	1
7311	NA_CASSQAMGGDEQYF	SESN3_CD4_TCells	1
7312	NA_CASSQDQRETDTQYF	SESN3_CD4_TCells	1
7315	NA_CASSQSDTGELFF	SESN3_CD4_TCells	1
7318	NA_CASSRPAGGPEADTQYF	SESN3_CD4_TCells	1
7319	NA_CASSSGLREKLFF	SESN3_CD4_TCells	1
7327	NA_CASSVGTSGNSYNEQFF	SESN3_CD4_TCells	1
7328	NA_CASSWGGSEETQYF	SESN3_CD4_TCells	1
7342	NA_CATSGSGGANVLTF	SESN3_CD4_TCells	1
7343	NA_CAWSAGQQETQYF	SESN3_CD4_TCells	1
7350	NA_CSARGGRAYNEQFF	SESN3_CD4_TCells	1
7351	NA_CSASTGGSYEQYF	SESN3_CD4_TCells	1
7356	NA_CSVERGSGTEAFF	SESN3_CD4_TCells	1
7360	NA_CSVSWVGTGELFF	SESN3_CD4_TCells	1
7528	CAGGRRNAGNMLTF_CASSPSSQPQHF	Tregs	1
7617	CALSGPGYSSASKIIF_CASSFGRHSNQPQHF	Tregs	1
7618	CALSGTKAAGNKLTF_CASSLDGTAYEKLFF	Tregs	1
7641	CAMRGNTGNQFYF_CAIRKAARSSSYEQYF	Tregs	1
7680	CATAGSSNTGKLIF_CAISPGEAGNTIYF	Tregs	1
7713	CAVCGANSKLTF_CASSPDRDYGYTF	Tregs	1
7726	CAVEPGATNKLIF_CASSRAAESYTEAFF	Tregs	1
7766	CAVIQGAQKLVF_CASSFSGQETQYF	Tregs	1
7858	CAVRSGGSYIPTF_CASSGQGKDTGYGYTF	Tregs	1
7942	CAYRSFYPNSNSGYALNF_CASRPPGQGPEQYF	Tregs	1
8009	CLVGGNTDKLIF;CALDTLIGFGNVLHC_CASSAWGIAGSSYNEQFF	Tregs	1
8024	CVVKVSGYNKLIF_CASSPQTGLAASLMHEQFF	Tregs	1
8122	NA_CASSPLGALGGNEQFF	Tregs	1
8139	NA_CASSSRLAGGRRDNEQFF	Tregs	1
8159	NA_CATSGGSEAFF	Tregs	1
1	CAAADTGANSKLTF_NA	Cytotoxic_CD4_TCells	0
2	CAAAGGSSNTGKLIF_CASSFGRTDTQYF	Cytotoxic_CD4_TCells	0
3	CAADNNARLMF_CASSRPGLSSYEQYF	Cytotoxic_CD4_TCells	0
4	CAAEAGTALIF_CASSVSGAGGNYGYTF	Cytotoxic_CD4_TCells	0
5	CAAETSGSRLTF_CASSLTGLASYYGYTF	Cytotoxic_CD4_TCells	0
6	CAAGLNQAGTALIF;CALSTTSGTYKYIF_CATSDTGLGSYNEQFF	Cytotoxic_CD4_TCells	0
7	CAAGYGGSQGNLIF_CGTENTDTQYF	Cytotoxic_CD4_TCells	0
8	CAAKDDYKLSF_CASSAFQGLIARGYTF	Cytotoxic_CD4_TCells	0
9	CAAKFGWFGGGADGLTF_CASGRDPNTEAFF	Cytotoxic_CD4_TCells	0
10	CAAKGSNYKLTF;CAVTINTGGFKTIF_CASSPTFHGSYEQFF	Cytotoxic_CD4_TCells	0
11	CAAKLTSPGGKLIF_CASSLVVQGYSGYTF	Cytotoxic_CD4_TCells	0
12	CAAKTGGGADGLTF_CASTLRGGNEKLFF	Cytotoxic_CD4_TCells	0
13	CAALLLQTGNQFYF_CSFRGHGQLQHF	Cytotoxic_CD4_TCells	0
14	CAALYQTGANNLFF_CATSRDFGELFF	Cytotoxic_CD4_TCells	0
15	CAANAGGTSYGKLTF_CASRAAGANTGELFF	Cytotoxic_CD4_TCells	0
16	CAANGPGNQFYF_CATTGWTGVDNEQFF	Cytotoxic_CD4_TCells	0
17	CAANNNAGNMLTF_CASSLRTGEQFF	Cytotoxic_CD4_TCells	0
18	CAANPDGQNFVF_CASSQDARVAEAFF	Cytotoxic_CD4_TCells	0
19	CAANPGSNYKLTF_CSALSTADTEAFF	Cytotoxic_CD4_TCells	0
20	CAANPPGNTPLVF_CASSPKAGGINTIYF	Cytotoxic_CD4_TCells	0
21	CAANTDNAGNMLTF_CATSRDLTAYEQYF	Cytotoxic_CD4_TCells	0
22	CAAPRSGGSYIPTF_CSARDGGGRAYEQYF	Cytotoxic_CD4_TCells	0
23	CAAPTRGAGNMLTF_CASSPPGRGGMNTEAFF	Cytotoxic_CD4_TCells	0
24	CAARAFQGAQKLVF_CASSGTISTDTQYF	Cytotoxic_CD4_TCells	0
25	CAARDSNYQLIW_CASSLTQGVETQYF	Cytotoxic_CD4_TCells	0
26	CAARDSSNYKLTF_CASSYNRVGETQYF	Cytotoxic_CD4_TCells	0
27	CAARGRTGANNLFF_CASSWTSATLGGGELFF	Cytotoxic_CD4_TCells	0
28	CAARHTSGTYKYIF_CASSEGQVDEQFF	Cytotoxic_CD4_TCells	0
29	CAARHYNNAGNMLTF_CASSLGQARALNEKLFF	Cytotoxic_CD4_TCells	0
30	CAARKDTGRRALTF_CASSSGRLNLFTEAFF	Cytotoxic_CD4_TCells	0
31	CAARLTGNQFYF;CAASAFGNQFYF_CASGLVYDEQFF	Cytotoxic_CD4_TCells	0
32	CAARMEYGNKLVF_CASSSGVYGYTF	Cytotoxic_CD4_TCells	0
33	CAARNQAGTALIF_CASSLVGTDTQYF	Cytotoxic_CD4_TCells	0
34	CAARRGDSNYQLIW_NA	Cytotoxic_CD4_TCells	0
35	CAARSDSWGKLQF_CASSREGRGDYGYTF	Cytotoxic_CD4_TCells	0
36	CAARSPTFGNEKLTF_CASSQSTDGRRAQYF	Cytotoxic_CD4_TCells	0
37	CAARTNNAGNMLTF_CSAPHRTSGSSGANVLTF	Cytotoxic_CD4_TCells	0
38	CAARTNSGYALNF_CASSVTGLQNTGELFF	Cytotoxic_CD4_TCells	0
39	CAASAGRIQGAQKLVF_CASSLSSSPYGELFF	Cytotoxic_CD4_TCells	0
40	CAASAMAGNNRKLIW_CASSPGGRYEQYF	Cytotoxic_CD4_TCells	0
41	CAASANNNARLMF_CASSLGGGFTYEQYF	Cytotoxic_CD4_TCells	0
42	CAASAPNNARLMF_CASSLLAEKLFF	Cytotoxic_CD4_TCells	0
43	CAASARGAGSYQLTF_CASSLIGVTYNEQFF	Cytotoxic_CD4_TCells	0
44	CAASASNFGNEKLTF;CGADRPGNMLTF_CASGLDTGELFF	Cytotoxic_CD4_TCells	0
45	CAASDGNQFYF;CALHSGGSNYKLTF_CASSSRQGAYEQYF	Cytotoxic_CD4_TCells	0
46	CAASDLGGGAQKLVF_CASSPWDYPPKTQYF	Cytotoxic_CD4_TCells	0
47	CAASDNAGNMLTF_CASSDRGYGYTF	Cytotoxic_CD4_TCells	0
48	CAASEDDYKLSF_CASSRTVSYEQYF	Cytotoxic_CD4_TCells	0
49	CAASEVKAAGNKLTF_CASSTYTDTQYF	Cytotoxic_CD4_TCells	0
50	CAASFSGGYNKLIF;CVVNGRPGGSYIPTF_CASSQERGNSYEQYF	Cytotoxic_CD4_TCells	0
51	CAASGGGNKLIF;CAMTLGGATNKLIF_CSAREAGTGYNGELFF	Cytotoxic_CD4_TCells	0
52	CAASGGTGFQKLVF_CSARGWLGGSSYNEQFF	Cytotoxic_CD4_TCells	0
53	CAASGGTGRRALTF_CASSPRDPGAYEQYF	Cytotoxic_CD4_TCells	0
54	CAASGNNAGNMLTF_CASSGQAYQETQYF	Cytotoxic_CD4_TCells	0
55	CAASIAGNQFYF_CASSELGSGANVLTF	Cytotoxic_CD4_TCells	0
56	CAASIGAGNMLTF;CAGGDAGGTSYGKLTF_CASSFGTSGFNEQFF	Cytotoxic_CD4_TCells	0
57	CAASIRGGSNYKLTF_CASRPGAEKTEAFF	Cytotoxic_CD4_TCells	0
58	CAASISDYKLSF_CASSLMAEAFF	Cytotoxic_CD4_TCells	0
59	CAASISPGGGGNKLTF_CAAAGRDSTDTQYF	Cytotoxic_CD4_TCells	0
60	CAASISYGGSQGNLIF_CASSLDRTGERNEQFF	Cytotoxic_CD4_TCells	0
61	CAASKAAGNKLTF;CAAFNQAGTALIF_CASSPKEGYTF	Cytotoxic_CD4_TCells	0
62	CAASKEGGSEKLVF_CASSARTGAQHF	Cytotoxic_CD4_TCells	0
63	CAASKGSSSASKIIF;CVVNTGNFNKFYF_CATSAARDQPQHF	Cytotoxic_CD4_TCells	0
64	CAASKGVTPLVF_CASSSSGSADTQYF	Cytotoxic_CD4_TCells	0
65	CAASKTNTDKLIF_CSARDLVEAFF	Cytotoxic_CD4_TCells	0
66	CAASKYDYKLSF_CASSRREGTDTQYF	Cytotoxic_CD4_TCells	0
67	CAASMDTGFQKLVF_CSARKGPRLNTEAFF	Cytotoxic_CD4_TCells	0
68	CAASMGFGNVLHC_CSAVRLAGAADTQYF	Cytotoxic_CD4_TCells	0
69	CAASMKNNAGNMLTF_CASSLAGLGEQFF	Cytotoxic_CD4_TCells	0
70	CAASNYGGATNKLIF_CSAPDLGRFSEAFF	Cytotoxic_CD4_TCells	0
71	CAASPKYRSNSGYALNF;CAASKRGSQGNLIF_CASSQVSGLAALEQYF	Cytotoxic_CD4_TCells	0
72	CAASPRGSARQLTF_CASNGGNYGYTF	Cytotoxic_CD4_TCells	0
73	CAASRADRGSTLGRLYF_CASRLSFSYEQYF	Cytotoxic_CD4_TCells	0
75	CAASRELTGGGNKLTF_CASSLKAGPYEQYF	Cytotoxic_CD4_TCells	0
76	CAASRGGSNYKLTF_CASSLAEVNEQFF	Cytotoxic_CD4_TCells	0
77	CAASRLAGNQFYF_CASSSGAPIRGFF	Cytotoxic_CD4_TCells	0
78	CAASRRNNNDMRF;CAAITSGTYKYIF_CASSLEGANSYEQYF	Cytotoxic_CD4_TCells	0
79	CAASSGGNEKLTF_CASTRIAGGPGEQYF	Cytotoxic_CD4_TCells	0
80	CAASSNFGNEKLTF_CASSPVADNYGYTF	Cytotoxic_CD4_TCells	0
81	CAASSRRRASGTYKYIF_CASSPRGGGTGELFF	Cytotoxic_CD4_TCells	0
82	CAASSWGGSQGNLIF;CIPQGAQKLVF_CASSLTGDTEAFF	Cytotoxic_CD4_TCells	0
83	CAASTGTYKYIF_CASSYRQGAGAEAFF	Cytotoxic_CD4_TCells	0
84	CAASTSGQNFVF_CASRLGGALAGELFF	Cytotoxic_CD4_TCells	0
85	CAASYSGTYKYIF_CASSLEPDPTYNEQFF	Cytotoxic_CD4_TCells	0
86	CAATNSGYALNF_CSALSSGYEQFF	Cytotoxic_CD4_TCells	0
87	CAATNTGNQFYF_CASRASQKQETQYF	Cytotoxic_CD4_TCells	0
88	CAATNTGNQFYF_CSASGTSGTPYEQYF	Cytotoxic_CD4_TCells	0
89	CAATRPGTYKYIF_CASSLAINSPLHF	Cytotoxic_CD4_TCells	0
90	CAATRRGTGANNLFF_CASSLYWGSTDTQYF	Cytotoxic_CD4_TCells	0
91	CAATSFGNEKLTF_CASSKNSGVETQYF	Cytotoxic_CD4_TCells	0
92	CAATSGGFKTIF_CASSPGTSGLGEQYF	Cytotoxic_CD4_TCells	0
93	CAATSNSGYSTLTF_CASSPGQGANGYTF	Cytotoxic_CD4_TCells	0
94	CAATSSLRGTGTASKLTF;CALSPSADRGSTLGRLYF_CASSLLAREQFF	Cytotoxic_CD4_TCells	0
95	CAAVQTGANNLFF_CASSLGYEQYF	Cytotoxic_CD4_TCells	0
96	CAAYGNKLVF_CASSPGREKAYEQYF	Cytotoxic_CD4_TCells	0
97	CAAYLGIKAAGNKLTF_CSAFHPTIYEQYF	Cytotoxic_CD4_TCells	0
98	CADANDYGGSQGNLIF_CASRETSGRRRQETQYF	Cytotoxic_CD4_TCells	0
99	CADPTNTGNQFYF_CASSHGAAPGTETQYF	Cytotoxic_CD4_TCells	0
101	CAEEDDYKLSF_CASSQGLRSYEQYF	Cytotoxic_CD4_TCells	0
102	CAEFLTGGFKTIF_CASRRDEGRNEQYF	Cytotoxic_CD4_TCells	0
103	CAEGFGNEKLTF_CASSKKGRSNQPQHF	Cytotoxic_CD4_TCells	0
104	CAEGLGGKLIF;CAVSGPQANDYKLSF_CSAREDRRNEQFF	Cytotoxic_CD4_TCells	0
105	CAEGPMEAGTALIF_CASNLGGSYNSPLHF	Cytotoxic_CD4_TCells	0
106	CAEIPFGNEKLTF_CASRRTGNEKLFF	Cytotoxic_CD4_TCells	0
107	CAEKDPNAGGTSYGKLTF_CASSLVGAPYEQYF	Cytotoxic_CD4_TCells	0
108	CAEKGQGAQKLVF_CAISSDRGNTIYF	Cytotoxic_CD4_TCells	0
109	CAEKNSGGSNYKLTF_CASSLDIARDEQYF	Cytotoxic_CD4_TCells	0
110	CAEKRLLRGGTSYGKLTF_CSASGQVQPQHF	Cytotoxic_CD4_TCells	0
111	CAENGDQGGKLIF_CASSSDYEQYF	Cytotoxic_CD4_TCells	0
112	CAENGDSSYKLIF_CASTPLGTSGQETQYF	Cytotoxic_CD4_TCells	0
113	CAENGRNNFNKFYF;CAATGGSYIPTF_CASRDRLAVGGDTQYF	Cytotoxic_CD4_TCells	0
114	CAENKGQAGTALIF_CASKKGANTGELFF	Cytotoxic_CD4_TCells	0
115	CAENRDDYKLSF_CAISESRNEKLFF	Cytotoxic_CD4_TCells	0
116	CAENRSGNQGGKLIF;CAEPGYNQGGKLIF_CASSVGGLVGEKLFF	Cytotoxic_CD4_TCells	0
117	CAEPNNAGNMLTF_CASSPHRASDTQYF	Cytotoxic_CD4_TCells	0
118	CAERAGNYQLIW_CASSQGGSLSEQYF	Cytotoxic_CD4_TCells	0
119	CAERDTGFQKLVF_CASSPAGVYTDTQYF	Cytotoxic_CD4_TCells	0
120	CAERFPLAGNTPLVF_CASSLGLSTDEQYF	Cytotoxic_CD4_TCells	0
121	CAERGSSSNTGKLIF_CASRSQGGTEAFF	Cytotoxic_CD4_TCells	0
122	CAERLTTGANSKLTF_CASSVAGLTEAFF	Cytotoxic_CD4_TCells	0
123	CAERRSSNTGKLIF;CATVTAAGNKLTF_CASSSREVPDTQYF	Cytotoxic_CD4_TCells	0
124	CAESMDNQGGKLIF_CASRGGPEVHEQYF	Cytotoxic_CD4_TCells	0
125	CAESNPDSSYKLIF_CASSLSGMAEGETQYF	Cytotoxic_CD4_TCells	0
126	CAESPGGYQKVTF_NA	Cytotoxic_CD4_TCells	0
127	CAESPLSGGSYIPTF_CASSLEAVSSYNEQFF	Cytotoxic_CD4_TCells	0
128	CAESPNSGYALNF_CASSWDRSYGYTF	Cytotoxic_CD4_TCells	0
129	CAESREGSTDKLIF_CSAMGLEVSYNEQFF	Cytotoxic_CD4_TCells	0
130	CAESTSGTYKYIF_CASSTPGLLYF	Cytotoxic_CD4_TCells	0
131	CAETDNYQLIW_CASTHRELTEAFF	Cytotoxic_CD4_TCells	0
132	CAETNTGNQFYF_CASSDRRRTYEQYF	Cytotoxic_CD4_TCells	0
133	CAETPGDTGGFKTIF_CSATGPQRGDTQYF	Cytotoxic_CD4_TCells	0
134	CAFFSSGTYKYIF_CAWSPQGFNEQFF	Cytotoxic_CD4_TCells	0
135	CAFLSSGNTPLVF_CASSLTGSRNQPQHF	Cytotoxic_CD4_TCells	0
136	CAFMKHRLGGATNKLIF;CILDVIQGAQKLVF_CSQTDARYSNQPQHF	Cytotoxic_CD4_TCells	0
137	CAFMKLGNNDMRF_CASSLQGSHEQYF	Cytotoxic_CD4_TCells	0
138	CAFMKPGRGRDMRF;CAVISNTGFQKLVF_CATSRVRTGGTDTQYF	Cytotoxic_CD4_TCells	0
139	CAFMKPNTGNQFYF_CASSQDPTGVGEKLFF	Cytotoxic_CD4_TCells	0
140	CAFMKPPSGGSNYKLTF_CASSYGGLGYEQYF;CASSTHKETQYF	Cytotoxic_CD4_TCells	0
141	CAFMKQRANNNARLMF_CASSIGQGVFSEAFF;CASIGQPQHF	Cytotoxic_CD4_TCells	0
142	CAFMKQRIQGAQKLVF_CAWSVRATQPQHF	Cytotoxic_CD4_TCells	0
143	CAFMKRSAGGTSYGKLTF_CASSYSSLAGRYEQYF	Cytotoxic_CD4_TCells	0
144	CAFMSLGNKLVF_CASSPEVGGGSKSEQFF	Cytotoxic_CD4_TCells	0
145	CAFPGNTPLVF;CAVTFHEDSGAGSYQLTF_CSAYRVYTDTQYF	Cytotoxic_CD4_TCells	0
146	CAFRSSNTGKLIF;CALRTGNNRKLIW_CACLVAEKLFF	Cytotoxic_CD4_TCells	0
147	CAFTLTGTASKLTF_CASRRQGALGYGYTF	Cytotoxic_CD4_TCells	0
148	CAFVLKTSYDKVIF_CASSLRTSGSWMAKNIQYF	Cytotoxic_CD4_TCells	0
149	CAGAITGGGNKLTF_CSARSGPYEQYF	Cytotoxic_CD4_TCells	0
150	CAGAKGTSYGKLTF_CASSVRDSSGNTIYF	Cytotoxic_CD4_TCells	0
151	CAGAKTSYDKVIF;CAMRDWFKRTTGNQFYF_CASSGGGQETQYF	Cytotoxic_CD4_TCells	0
152	CAGALIGFGNVLHC_CASSPPKDREQYF	Cytotoxic_CD4_TCells	0
153	CAGAPGDSNYQLIW_CASSQVGGDQPQHF	Cytotoxic_CD4_TCells	0
154	CAGASGGTSYGKLTF_CASSLELAGGSSTDTQYF	Cytotoxic_CD4_TCells	0
155	CAGATGGTSYGKLTF_CASSLVGGRAFNEQFF	Cytotoxic_CD4_TCells	0
156	CAGATGTYKYIF_CASSLGAGVVQFF	Cytotoxic_CD4_TCells	0
157	CAGATNFNKFYF_CASSPDRISGGPFF	Cytotoxic_CD4_TCells	0
158	CAGDDYKLSF;CAARPHTNQGAQKLVF_CSASPSGYEQYF	Cytotoxic_CD4_TCells	0
159	CAGDTGTASKLTF_CASSRLTVTYEQYF	Cytotoxic_CD4_TCells	0
160	CAGEANSKLTF_CASRPHTGAPFTDTQYF	Cytotoxic_CD4_TCells	0
161	CAGETSGTYKYIF_CASLVSLGVTKSGNTIYF	Cytotoxic_CD4_TCells	0
162	CAGGEFQGAQKLVF_CASSLVGTGNGYTF	Cytotoxic_CD4_TCells	0
163	CAGGGNNNARLMF_CATSEGVGGVTDTQYF	Cytotoxic_CD4_TCells	0
164	CAGGNTGNQFYF_CASSLVGRESEAFF	Cytotoxic_CD4_TCells	0
165	CAGGNTGRRALTF_CSARGRGQEGNQPQHF	Cytotoxic_CD4_TCells	0
166	CAGGRRNAGNMLTF_CASSPSSQPQHF	Cytotoxic_CD4_TCells	0
167	CAGGSGGSNYKLTF_CASTGRYYEQYF	Cytotoxic_CD4_TCells	0
168	CAGKAAGNKLTF_CASSLGLPNTGELFF	Cytotoxic_CD4_TCells	0
169	CAGLHTGANSKLTF_CASGPRDYSYEQYF	Cytotoxic_CD4_TCells	0
170	CAGLPMDSNYQLIW_CASSQGHSNTGELFF	Cytotoxic_CD4_TCells	0
171	CAGLTTDSWGKLQF;CIVRFSHSYNNNDMRF_CASSTHGTALYGYTF	Cytotoxic_CD4_TCells	0
172	CAGNDGGATNKLIF;CAASDRRSYQLTF_CASSYSPGAGLGNQPQHF	Cytotoxic_CD4_TCells	0
173	CAGNTGNQFYF_CASSLGSGIRAFF	Cytotoxic_CD4_TCells	0
174	CAGPFTASKLTF_CAWSGQHNQPQHF	Cytotoxic_CD4_TCells	0
175	CAGPNSGGSNYKLTF_CASSFRRRRQGGIAGNQPQHF	Cytotoxic_CD4_TCells	0
176	CAGPVGFGNEKLTF;CAVSPGTSYGKLTF_CASCTGGRETQYF	Cytotoxic_CD4_TCells	0
177	CAGQGGTSYGKLTF_CASTSQGWGRRSSYNEQFF	Cytotoxic_CD4_TCells	0
178	CAGQLVDQGAQKLVF_CATSLYGSYEQYF	Cytotoxic_CD4_TCells	0
180	CAGRANNARLMF_CASRGLADQETQYF	Cytotoxic_CD4_TCells	0
181	CAGRDSGAGSYQLTF_CASRSLDRSGNTIYF	Cytotoxic_CD4_TCells	0
182	CAGRFNFGNEKLTF_CASSKGVEGAYEQYF	Cytotoxic_CD4_TCells	0
183	CAGRGAQKLVF_CAWSSLAGVIWFDEQFF	Cytotoxic_CD4_TCells	0
184	CAGRHGGSNYKLTF_CASSLMGDRPYNEQFF	Cytotoxic_CD4_TCells	0
185	CAGRINSGNTPLVF_CASSFPFGKFNEQYF	Cytotoxic_CD4_TCells	0
186	CAGRKTSYDKVIF_CSVDRGVGEQYF	Cytotoxic_CD4_TCells	0
187	CAGSHYGGATNKLIF_CATQVSGGGETQYF	Cytotoxic_CD4_TCells	0
188	CAGSPINAGGTSYGKLTF_CSARKISSTDTQYF	Cytotoxic_CD4_TCells	0
189	CAGSSGGSQGNLIF_CASSFGFTEAFF	Cytotoxic_CD4_TCells	0
190	CAGVGRGRLDMRF_CASSLTNRGLGNTEAFF	Cytotoxic_CD4_TCells	0
191	CAILGGKLIF_CATSDTGLAGVNEQFF	Cytotoxic_CD4_TCells	0
192	CAILSKGYQAGTALIF_CASSPDRVSGANVLTF	Cytotoxic_CD4_TCells	0
195	CALDSSGGYQKVTF;CAMREGRTGFQKLVF_CASSTRTANTGELFF	Cytotoxic_CD4_TCells	0
196	CALEESNFGNEKLTF_CSAPLPRSRGGELFF	Cytotoxic_CD4_TCells	0
197	CALEKYGGSQGNLIF_CASTPPGGEKLFF	Cytotoxic_CD4_TCells	0
198	CALFPYSSASKIIF_CASSLRGSAEETQYF	Cytotoxic_CD4_TCells	0
199	CALFVRNDMRF_CASGFGTGTPPDTQYF	Cytotoxic_CD4_TCells	0
200	CALGDQAGTALIF_NA	Cytotoxic_CD4_TCells	0
202	CALGGAQKLVF_CASSYSAGQRSYEQYF	Cytotoxic_CD4_TCells	0
203	CALGGGDDKIIF_NA	Cytotoxic_CD4_TCells	0
204	CALGLSNNNDMRF;CAAGDDKIIF_CASSRKRLSYNEQFF	Cytotoxic_CD4_TCells	0
205	CALGNEAGNMLTF_CASTDRAVSHGNTIYF	Cytotoxic_CD4_TCells	0
206	CALGPLRSYNTDKLIF;CAVDRGNTDKLIF_CASSQDGNNYEQYF	Cytotoxic_CD4_TCells	0
207	CALIRSNAGKSTF_CASSPRASGGAHNEQFF	Cytotoxic_CD4_TCells	0
209	CALLYNNNDMRF_CASSAAAGGLFRNTIYF	Cytotoxic_CD4_TCells	0
210	CALMQGNNRLAF_CASSKRRGPGYTF	Cytotoxic_CD4_TCells	0
211	CALNSNYQLIW_CASQIQAQETQYF	Cytotoxic_CD4_TCells	0
212	CALNTGSARQLTF_CATSRRGNTGELFF	Cytotoxic_CD4_TCells	0
213	CALNYNAGGTSYGKLTF_CAWRRGSNTGELFF	Cytotoxic_CD4_TCells	0
214	CALPDNQFYF;CLVGPMNRDDKIIF_CASSLVAGGPNEQFF	Cytotoxic_CD4_TCells	0
215	CALPKGGSEKLVF_CASGLEGLSAGYGYTF	Cytotoxic_CD4_TCells	0
216	CALPNFGNEKLTF_CASSYSGGGTYEQYF	Cytotoxic_CD4_TCells	0
217	CALPRSGTYKYIF_CASSGTGITEAFF	Cytotoxic_CD4_TCells	0
218	CALRDNAGNMLTF_CASSTGTPYEQYF	Cytotoxic_CD4_TCells	0
219	CALRDNTGKLIF_CASSLRPGIIGNTIYF	Cytotoxic_CD4_TCells	0
220	CALRESGNEKLTF;CAGAPSGGSNYKLTF_CASSLGLVNEQYF	Cytotoxic_CD4_TCells	0
221	CALRGQAGTALIF_CASSLRYAGGNLYEQYF	Cytotoxic_CD4_TCells	0
222	CALRIGFGNVLHC_CASSQDLKGGYEQYF	Cytotoxic_CD4_TCells	0
223	CALRKGAQKLVF_CASSLGPTSGSSYEQYF	Cytotoxic_CD4_TCells	0
224	CALRNNNARLMF_CASSLGTGHQPQHF	Cytotoxic_CD4_TCells	0
225	CALRNYGQNFVF_CSVESGGDQPQHF	Cytotoxic_CD4_TCells	0
226	CALRTQGGSEKLVF_CASSMRDRGRWGYGYTF	Cytotoxic_CD4_TCells	0
227	CALRVGSQGNLIF_CATSDSSRGGNQPQHF	Cytotoxic_CD4_TCells	0
228	CALRVLGTALIF_CASRGRYEQYF	Cytotoxic_CD4_TCells	0
229	CALSAGFYGGSQGNLIF_CASSLGPINQPQHF	Cytotoxic_CD4_TCells	0
230	CALSAKRRGSYIPTF;CAVRKSGGSYIPTF_CASSYSIGQGANTGELFF	Cytotoxic_CD4_TCells	0
231	CALSDAYSGAGSYQLTF;CAVPFTGGGNKLTF_CASSEAEGYEQYF	Cytotoxic_CD4_TCells	0
232	CALSDDQAGTALIF_CASSLDWGSYNEQFF	Cytotoxic_CD4_TCells	0
233	CALSDHAQAGTALIF_CASSIYRGALNGYTF	Cytotoxic_CD4_TCells	0
236	CALSDLGGATNKLIF_CASSPIPYGTAYEQYF	Cytotoxic_CD4_TCells	0
237	CALSDLNNARLMF_CASSPGARVTGKGADTQYF	Cytotoxic_CD4_TCells	0
238	CALSDLNSGYSTLTF_CASGLPPGEQYF	Cytotoxic_CD4_TCells	0
239	CALSDLRSGGSNYKLTF_CASGSAGMEETQYF	Cytotoxic_CD4_TCells	0
240	CALSDPGTASKLTF_CSVEGARSGNTGELFF	Cytotoxic_CD4_TCells	0
241	CALSDPSGNQFYF_CASKDRTGYNEQFF	Cytotoxic_CD4_TCells	0
242	CALSDRDRGYGGATNKLIF_CASSFSGKTYEQYF	Cytotoxic_CD4_TCells	0
243	CALSDRFSGGYNKLIF_CASSPGTNPVQYF	Cytotoxic_CD4_TCells	0
245	CALSEAGNTNAGKSTF_CSVRDRGYTGELFF	Cytotoxic_CD4_TCells	0
246	CALSEGYSTLTF_CASRSGSIGGSLRGYTF	Cytotoxic_CD4_TCells	0
247	CALSENNNARLMF_CASSPTPGQGPDTEAFF	Cytotoxic_CD4_TCells	0
248	CALSENQGAQKLVF_CASRGLAGNTGELFF	Cytotoxic_CD4_TCells	0
249	CALSEPNSGGYQKVTF_CASSLGTATNEKLFF	Cytotoxic_CD4_TCells	0
250	CALSERNDYKLSF_CASTTPGGSEQYF	Cytotoxic_CD4_TCells	0
251	CALSERNDYKLSF_CATSDSGPQAVNEQFF	Cytotoxic_CD4_TCells	0
252	CALSESSSNTGKLIF_CASSPPGVPNYGYTF	Cytotoxic_CD4_TCells	0
253	CALSEYGFGNVLHC_CASSSPTGNQPQHF	Cytotoxic_CD4_TCells	0
254	CALSGGSSNTGKLIF_CASSASGGLSYEQYF	Cytotoxic_CD4_TCells	0
255	CALSGPGYSSASKIIF_CASSFGRHSNQPQHF	Cytotoxic_CD4_TCells	0
256	CALSGTKAAGNKLTF_CASSLDGTAYEKLFF	Cytotoxic_CD4_TCells	0
257	CALSHLYNFNKFYF;CAAIGGADGLTF_CASRAGTGGNQPQHF	Cytotoxic_CD4_TCells	0
258	CALSLSRDYKLSF_CASSLDRGVSNYGYTF	Cytotoxic_CD4_TCells	0
259	CALSRGAGSYQLTF_CASSSGLAGGVGELFF	Cytotoxic_CD4_TCells	0
260	CALTQGGNNNDMRF;CAAPQGAQKLVF_CAWSPPPWGWETQYF	Cytotoxic_CD4_TCells	0
261	CALTSEGYNKLIF_CASSEQGATPEAQHF	Cytotoxic_CD4_TCells	0
262	CALVNQAGTALIF_CSAPLTEETQYF	Cytotoxic_CD4_TCells	0
263	CAMGLAGGYNKLIF_CARRTGGDYGYTF	Cytotoxic_CD4_TCells	0
264	CAMIRSGTASKLTF_CSAIDRGRNSPLHF	Cytotoxic_CD4_TCells	0
265	CAMISADRGSTLGRLYF_CASRRGNEQFF	Cytotoxic_CD4_TCells	0
266	CAMRDYGQNFVF_CASSTQGAGYGYTF	Cytotoxic_CD4_TCells	0
267	CAMREGGYSTLTF_CASSLGRDRGRRQPQHF;CASSSGQYSNQPQHF	Cytotoxic_CD4_TCells	0
268	CAMREGHGSGGYQKVTF_CASSLGDGTGELFF	Cytotoxic_CD4_TCells	0
269	CAMREGLVYGNKLVF_CSESSGTYNEQFF	Cytotoxic_CD4_TCells	0
270	CAMREGQAGTALIF_CASRSGTQFYGYTF	Cytotoxic_CD4_TCells	0
271	CAMREGRGNQGGKLIF_CASSIQGVWAEAFF	Cytotoxic_CD4_TCells	0
272	CAMREGRSGGSNYKLTF_CAWMKTGKGHEQFF	Cytotoxic_CD4_TCells	0
273	CAMREINTGNQFYF_CASRKGYEKLFF	Cytotoxic_CD4_TCells	0
274	CAMRENSNYQLIW_CASRLTDEAFF	Cytotoxic_CD4_TCells	0
275	CAMREVSTGTASKLTF_CASSDWASVDTQYF	Cytotoxic_CD4_TCells	0
276	CAMREYNGNKLVF_CATSGEDRGLYSGELFF	Cytotoxic_CD4_TCells	0
277	CAMRGAYSGAGSYQLTF_CSVGARLAQGYEQYF	Cytotoxic_CD4_TCells	0
278	CAMRGFSGNTPLVF_CASSLEGWGMIYEQYF	Cytotoxic_CD4_TCells	0
279	CAMRGNTGNQFYF_CAIRKAARSSSYEQYF	Cytotoxic_CD4_TCells	0
280	CAMRLFGNEKLTF_CASSLAQKASSSYNEQFF	Cytotoxic_CD4_TCells	0
281	CAMRNNARLMF_CASSDHGQGFEQYF	Cytotoxic_CD4_TCells	0
283	CAMRVHSGYSTLTF_CASSLATSGEETQYF	Cytotoxic_CD4_TCells	0
284	CAMRVPNTSYGKLTF_CASSTGLAGGQYEQYF	Cytotoxic_CD4_TCells	0
285	CAMSAGNSGGYQKVTF_CASSPSPRDTQYF	Cytotoxic_CD4_TCells	0
286	CAMSASGGSYIPTF_CASSLVGARNEQFF	Cytotoxic_CD4_TCells	0
287	CAMSDDGQKLLF;CAVGAGTASKLTF_CASRLGQGLYGYTF	Cytotoxic_CD4_TCells	0
288	CAMSEANNNDMRF_CASSRFSGLYGYTF	Cytotoxic_CD4_TCells	0
289	CAMSERDGNQFYF_CASSQTGNTIYF	Cytotoxic_CD4_TCells	0
290	CAMSGGRARLMF_CASSSPNADQQYF	Cytotoxic_CD4_TCells	0
291	CAMSGNAGGTSYGKLTF_CASSLAPGPSGNTIYF	Cytotoxic_CD4_TCells	0
292	CAMSGNYGGATNKLIF_CASRPGLNTGELFF	Cytotoxic_CD4_TCells	0
293	CAMSLYNTDKLIF_CASSIRGSYNSPLHF	Cytotoxic_CD4_TCells	0
294	CAMSNTGFQKLVF_NA	Cytotoxic_CD4_TCells	0
295	CAMSSSGGSYIPTF_CASSTTGGFADEQFF	Cytotoxic_CD4_TCells	0
296	CAMTRDGSNYKLTF_CASSELGLHNEQFF	Cytotoxic_CD4_TCells	0
297	CAPGGYGGSQGNLIF_CASSQNLAGVSGELFF	Cytotoxic_CD4_TCells	0
298	CAPKSGDGGSQGNLIF_CAWSVGGWTGENSPLHF	Cytotoxic_CD4_TCells	0
299	CAPLGSNYQLIW_CASSSQQGMGADTQYF	Cytotoxic_CD4_TCells	0
300	CAPNYGGATNKLIF_CASSPGARVSGELFF	Cytotoxic_CD4_TCells	0
301	CAPPYNQGGKLIF_CASSLGQASYEQYF	Cytotoxic_CD4_TCells	0
302	CAPRMEYGNKLVF_CASSESGGYNEQFF	Cytotoxic_CD4_TCells	0
303	CAPRSGGGADGLTF;CAAPEPHNAGNMLTF_CASSSTTIKGEQYF	Cytotoxic_CD4_TCells	0
304	CAPRSGGGGNKLTF;CAASSGNQGGKLIF_CASSALIAKNIQYF	Cytotoxic_CD4_TCells	0
305	CAPSGRAGSYQLTF_CASSPTGATGELFF	Cytotoxic_CD4_TCells	0
306	CAPSTSGTYKYIF_CATSDFKDEQFF	Cytotoxic_CD4_TCells	0
307	CAPTSGSRLTF_CSAQRLAGGLDEQYF	Cytotoxic_CD4_TCells	0
308	CAPVRSSARQLTF_CATSDSGTGLYEQYF	Cytotoxic_CD4_TCells	0
309	CAQNTDKLIF_CATQNRDDNQPQHF	Cytotoxic_CD4_TCells	0
310	CARGGATNKLIF_CASSFGGETQYF	Cytotoxic_CD4_TCells	0
311	CASMNTGFQKLVF_CASSPSGQPYEQYF	Cytotoxic_CD4_TCells	0
312	CASPLIQGAQKLVF_CASSYMTGGIQPQHF	Cytotoxic_CD4_TCells	0
313	CASRGNSGAGSYQLTF_CASSPRGTSGSSTYNEQFF	Cytotoxic_CD4_TCells	0
314	CASRGPSGGSYIPTF_CASSQIGGANTEAFF	Cytotoxic_CD4_TCells	0
315	CASTQGGSEKLVF_CASSSIDRVVNTEAFF	Cytotoxic_CD4_TCells	0
316	CATAFNNARLMF_CASSQGSGSYNEQFF	Cytotoxic_CD4_TCells	0
317	CATAGNNARLMF_CASSWTGIQETQYF	Cytotoxic_CD4_TCells	0
318	CATAGSSNTGKLIF_CAISPGEAGNTIYF	Cytotoxic_CD4_TCells	0
319	CATAIKFGSSNTGKLIF_CASSPRRTSGSYSTDTQYF	Cytotoxic_CD4_TCells	0
320	CATDAISGGTSYGKLTF_CASSLRRTWNTDTQYF	Cytotoxic_CD4_TCells	0
321	CATDAKGGSQGNLIF_CAWGRDTIYF	Cytotoxic_CD4_TCells	0
322	CATDEANSKLTF_CASSLGASYQETQYF	Cytotoxic_CD4_TCells	0
323	CATDNQAGTALIF_CASSLRGNNSPLHF	Cytotoxic_CD4_TCells	0
324	CATDPLGNQFYF_CASTARTGRILGSTGELFF	Cytotoxic_CD4_TCells	0
325	CATDQDTGFQKLVF_NA	Cytotoxic_CD4_TCells	0
326	CATDRGNTPLVF_CASRETVSGELFF	Cytotoxic_CD4_TCells	0
327	CATDTSGTYKYIF_CASSLGGDTQYF	Cytotoxic_CD4_TCells	0
328	CATEEGADYKLSF_CSASVGTFDTQYF	Cytotoxic_CD4_TCells	0
329	CATEENTGNQFYF_CASSLVGQGVTEAFF	Cytotoxic_CD4_TCells	0
330	CATGDSSNTGKLIF_CASLLRLAGGDEQFF;CASSFQAVAYEQYF	Cytotoxic_CD4_TCells	0
331	CATGKAAGNKLTF_CASSQDKAGELFF	Cytotoxic_CD4_TCells	0
332	CATGLQGGSEKLVF_CASIQSGRNEQFF	Cytotoxic_CD4_TCells	0
333	CATGSGGSYIPTF;CAVTDGSSNTGKLIF_CASSSAGASTDTQYF	Cytotoxic_CD4_TCells	0
334	CATLSTSYGKLTF_CATSGTAGNTIYF	Cytotoxic_CD4_TCells	0
335	CATRPNFGNEKLTF_CASSHYRGQETQYF	Cytotoxic_CD4_TCells	0
336	CATVDTGGFKTIF_CASSMTGNTGELFF	Cytotoxic_CD4_TCells	0
337	CATVHTGANSKLTF_CASSDLGGLGGELFF	Cytotoxic_CD4_TCells	0
338	CATVLSGSARQLTF_CASSQEAGQGYQPQHF	Cytotoxic_CD4_TCells	0
339	CATVLYNNNDMRF_CASSLRAGGNGYTF	Cytotoxic_CD4_TCells	0
340	CATVPGNQFYF_CASSYSRAALGSGNTIYF	Cytotoxic_CD4_TCells	0
341	CATVSNAGGTSYGKLTF_CASSVENYGNTIYF	Cytotoxic_CD4_TCells	0
342	CAVADGNNRLAF_CASSLGLGTGASHGYTF	Cytotoxic_CD4_TCells	0
343	CAVAGGNNNDMRF_CAIRRGLGLQETQYF	Cytotoxic_CD4_TCells	0
344	CAVAHDSGNTPLVF_CASSSFSGVTGELFF	Cytotoxic_CD4_TCells	0
345	CAVAKGGKLIF_CASRPDASGRTNEQFF	Cytotoxic_CD4_TCells	0
346	CAVALGDSSYKLIF_CASSVSPDTSSYEQYF	Cytotoxic_CD4_TCells	0
347	CAVALPSYDKVIF_CASTNAPGLAGTDTQYF	Cytotoxic_CD4_TCells	0
348	CAVALYNNNDMRF;CAVSSGGYGGSQGNLIF_CASSLYGAGSNQPQHF	Cytotoxic_CD4_TCells	0
349	CAVAPDSNYQLIW_CAISGAGNSPLHF	Cytotoxic_CD4_TCells	0
350	CAVARDDKIIF;CALGALYGGSQGNLIF_CASSISGQGVGYGYTF	Cytotoxic_CD4_TCells	0
351	CAVCGANSKLTF_CASSPDRDYGYTF	Cytotoxic_CD4_TCells	0
352	CAVDAGGTSYGKLTF_CASRPTGGTEAFF	Cytotoxic_CD4_TCells	0
353	CAVDISGNEKLTF_CSARHPRRATGELFF	Cytotoxic_CD4_TCells	0
354	CAVDIYGNKLVF_CASSGRDFGSRYTQYF	Cytotoxic_CD4_TCells	0
355	CAVDLGGSYIPTF_CASRYAGTKDEQYF	Cytotoxic_CD4_TCells	0
356	CAVDPAGGSNYKLTF_CASKDSSYEQYF	Cytotoxic_CD4_TCells	0
357	CAVDPSGGSQGNLIF_CASSDLTSGRVYEQYF	Cytotoxic_CD4_TCells	0
358	CAVDVFYNQGGKLIF_CASSDPPGTGNYEQYF	Cytotoxic_CD4_TCells	0
359	CAVEDRNSGYSTLTF;CALGGATNKLIF_CSSGAGHWGWEFF	Cytotoxic_CD4_TCells	0
360	CAVEGAGSYQLTF_CASSLAGGNTEAFF	Cytotoxic_CD4_TCells	0
361	CAVEGNNRLAF_CASSPIGTSGIGQTQYF	Cytotoxic_CD4_TCells	0
362	CAVENTGFQKLVF_CATTGFTDTQYF	Cytotoxic_CD4_TCells	0
363	CAVEPGAGSYQLTF_CASSLASGGSSYNEQFF	Cytotoxic_CD4_TCells	0
364	CAVEPGATNKLIF_CASSRAAESYTEAFF	Cytotoxic_CD4_TCells	0
365	CAVERVDSSYKLIF_CASRHRAREAFF	Cytotoxic_CD4_TCells	0
366	CAVEWDNTDKLIF_NA	Cytotoxic_CD4_TCells	0
367	CAVEYTYGQNFVF_CSVRDPGDGYTF	Cytotoxic_CD4_TCells	0
368	CAVFALSGGSNYKLTF_CASSFRTSGSTDTQYF	Cytotoxic_CD4_TCells	0
369	CAVFDAGGTSYGKLTF;CVVSARVRGSTLGRLYF_CASSQDLRASSYNEQFF	Cytotoxic_CD4_TCells	0
370	CAVFSGGYNKLIF_CSVEGGPTNYGYTF	Cytotoxic_CD4_TCells	0
371	CAVFSGGYQKVTF_CAWRDSLNTEAFF	Cytotoxic_CD4_TCells	0
372	CAVGAAENNDMRF_CASSHSPQGGYGYTF	Cytotoxic_CD4_TCells	0
373	CAVGADRSSGTYKYIF_CASSLYGQETQYF	Cytotoxic_CD4_TCells	0
374	CAVGADSWGKLQF_CASSLVGAGGNEQFF	Cytotoxic_CD4_TCells	0
375	CAVGAFGGAQKLVF_NA	Cytotoxic_CD4_TCells	0
376	CAVGAGQGGKLIF_CASSVATGRTGSYNEQFF	Cytotoxic_CD4_TCells	0
377	CAVGAKRNTPLVF_CASSLGTDSNTGELFF	Cytotoxic_CD4_TCells	0
378	CAVGASGATNKLIF_CASSRGQVAYEQYF	Cytotoxic_CD4_TCells	0
379	CAVGAYQAGTALIF_CASSSASGGTYNEQFF	Cytotoxic_CD4_TCells	0
380	CAVGEAETSGSRLTF_CSASLGLAGLYEQYF	Cytotoxic_CD4_TCells	0
381	CAVGFGGNNDMRF_CSAPSLGETQYF	Cytotoxic_CD4_TCells	0
382	CAVGGFGNVLHC_CASAAERGTEAFF	Cytotoxic_CD4_TCells	0
383	CAVGGRAGGTSYGKLTF_CASSVAGSVDTQYF	Cytotoxic_CD4_TCells	0
384	CAVGGSQGNLIF;CAVEKSGGSNYKLTF_CASSLPGQGTDTQYF	Cytotoxic_CD4_TCells	0
385	CAVGGYSTLTF_CASSSWTSGRTDNEQFF	Cytotoxic_CD4_TCells	0
386	CAVGPNFGNEKLTF_CSVVRDYGYTF	Cytotoxic_CD4_TCells	0
387	CAVGPSGNTPLVF_CASSDRDTQPQHF	Cytotoxic_CD4_TCells	0
388	CAVGPTMFSGGYNKLIF_CASSGGYEQYF	Cytotoxic_CD4_TCells	0
389	CAVGQYYGGSQGNLIF_CASRTQGAAGNTIYF	Cytotoxic_CD4_TCells	0
390	CAVGRGYSTLTF_CASSVQRDGTEAFF	Cytotoxic_CD4_TCells	0
391	CAVGSDSNYQLIW;CVNGSSNTGKLIF_CASSPTGSHTGELFF	Cytotoxic_CD4_TCells	0
392	CAVGSGGSYIPTF;CAVPSHLISSGSARQLTF_CASSQDLGGSSYNEQFF	Cytotoxic_CD4_TCells	0
393	CAVGSGGSYIPTF;CAVRSRFSDGQKLLF_CASSVGQVHDEQYF	Cytotoxic_CD4_TCells	0
394	CAVGTDSWGKLQF_CASRRSPRTDTQYF	Cytotoxic_CD4_TCells	0
395	CAVGVNNQGGKLIF_CASSYQGGTQYF	Cytotoxic_CD4_TCells	0
396	CAVGVPGANNLFF_CASSPPGSNYGYTF	Cytotoxic_CD4_TCells	0
398	CAVHPGTYKYIF_CAWCRQGGSEAFF	Cytotoxic_CD4_TCells	0
399	CAVIGAGGTSYGKLTF_CASSLAEGTGYTF	Cytotoxic_CD4_TCells	0
400	CAVIGIQGAQKLVF_CSATGGRVTGELFF	Cytotoxic_CD4_TCells	0
401	CAVIGTDKLIF_CASSPPGSGVLYEQYF	Cytotoxic_CD4_TCells	0
402	CAVIPRSNDYKLSF_CASSLSGGNTEAFF	Cytotoxic_CD4_TCells	0
403	CAVIPYTDKLIF_CSARPQGGGLNTQYF	Cytotoxic_CD4_TCells	0
404	CAVIQGAQKLVF_CASSFSGQETQYF	Cytotoxic_CD4_TCells	0
405	CAVIREGYSTLTF_CSARENYEQYF	Cytotoxic_CD4_TCells	0
406	CAVIRNTGGFKTIF_CASSASLTRTGELFF	Cytotoxic_CD4_TCells	0
407	CAVIRTSGSRLTF_CASSRDRDTEAFF	Cytotoxic_CD4_TCells	0
408	CAVKETSGSRLTF_CASSLGLAEYNEQFF	Cytotoxic_CD4_TCells	0
409	CAVKGDTGRRALTF_CASSSKPLGGSGETQYF	Cytotoxic_CD4_TCells	0
410	CAVKGGSQGNLIF_CAREGANTDTQYF	Cytotoxic_CD4_TCells	0
411	CAVKGSQGNLIF_NA	Cytotoxic_CD4_TCells	0
412	CAVKPDSGAGSYQLTF_CASSLAESTDTQYF	Cytotoxic_CD4_TCells	0
413	CAVKRGFKTIF;CAVQVRDYKLSF_CASRVDVEGEQYF	Cytotoxic_CD4_TCells	0
414	CAVKRTNFGNEKLTF_CASSDTGDQPQHF	Cytotoxic_CD4_TCells	0
415	CAVKTGTGGGNKLTF_CASSDLGTQYF	Cytotoxic_CD4_TCells	0
416	CAVLESNYQLIW_CATSVPVPFEQFF	Cytotoxic_CD4_TCells	0
417	CAVLIQGAQKLVF_CASSRQENEQFF	Cytotoxic_CD4_TCells	0
418	CAVLIQGAQKLVF_CASSRRGGSYNEQFF	Cytotoxic_CD4_TCells	0
419	CAVLPGTYKYIF_CASSPPDGVTTPQHF	Cytotoxic_CD4_TCells	0
420	CAVLRRGSQGNLIF_CASSIVGGTYEQYF	Cytotoxic_CD4_TCells	0
421	CAVLYNNNDMRF_CASSLPGTGGSNEQFF	Cytotoxic_CD4_TCells	0
422	CAVNAQGSSNTGKLIF_CASSPPFVGHTQYF	Cytotoxic_CD4_TCells	0
423	CAVNASPGSARQLTF_CASSSYNEQFF	Cytotoxic_CD4_TCells	0
424	CAVNDYKLSF_CASSLALSVEEQFF	Cytotoxic_CD4_TCells	0
425	CAVNEAGNTPLVF_CASSGGPAYEQYF	Cytotoxic_CD4_TCells	0
426	CAVNEASGGKLQF_CASSPTFVSTDTQYF	Cytotoxic_CD4_TCells	0
427	CAVNERGTSYGKLTF_CASSLRGEETQYF	Cytotoxic_CD4_TCells	0
430	CAVNGLTGGGNKLTF_CASSAGQGFTDTQYF	Cytotoxic_CD4_TCells	0
431	CAVNLPSGNTPLVF_CASSQGPNSGNTIYF	Cytotoxic_CD4_TCells	0
432	CAVNPDGQKLLF_CAISEEGQLGYTF	Cytotoxic_CD4_TCells	0
433	CAVNPGYSTLTF_NA	Cytotoxic_CD4_TCells	0
434	CAVNPLNSGGYQKVTF_CASSLEVADHYEQYF	Cytotoxic_CD4_TCells	0
435	CAVNPMYSGGGADGLTF_CSAKDSAGNEQFF	Cytotoxic_CD4_TCells	0
436	CAVNPRGTGATNKLIF;CAVRDMRDNYGQNFVF_CAGRGTRGYEQYF	Cytotoxic_CD4_TCells	0
437	CAVNRGTGGFKTIF_CASSPQGRDVETQYF	Cytotoxic_CD4_TCells	0
438	CAVNSGGYQKVTF_CASSLASGFTDTQYF	Cytotoxic_CD4_TCells	0
439	CAVNSTPRQAGTALIF_CATSLTGFETQYF	Cytotoxic_CD4_TCells	0
440	CAVNVGYQKVTF_CASSIAGTADTQYF	Cytotoxic_CD4_TCells	0
441	CAVPNFGNEKLTF_CASSQGQAYPTTEAFF	Cytotoxic_CD4_TCells	0
442	CAVPPKGAQKLVF_CASSYSSSGSAPIPHTQYF	Cytotoxic_CD4_TCells	0
443	CAVPQGAQKLVF_CASSQVRTSWEADTQYF	Cytotoxic_CD4_TCells	0
444	CAVQADNQGGKLIF_CASSVARSGELFF	Cytotoxic_CD4_TCells	0
445	CAVQALGYGGATNKLIF_CASRHREGETQYF	Cytotoxic_CD4_TCells	0
446	CAVQAPNNDMRF_CASSGTSRADTQYF	Cytotoxic_CD4_TCells	0
448	CAVQIRNYGQNFVF_CASRRTELAKNIQYF	Cytotoxic_CD4_TCells	0
450	CAVRAPNRDDKIIF_CSVEGAAGLPYEQYF	Cytotoxic_CD4_TCells	0
451	CAVRASGTYKYIF_CASSPPLYRGGTGELFF	Cytotoxic_CD4_TCells	0
452	CAVRASSGGYQKVTF_CASSPGLAEYNEQFF	Cytotoxic_CD4_TCells	0
453	CAVRDAGSARQLTF_CASSLDAGETQYF	Cytotoxic_CD4_TCells	0
454	CAVRDGGYQKVTF_CAISGGSGQETQYF	Cytotoxic_CD4_TCells	0
455	CAVRDHGSGNTPLVF_CASSLDTDRSRGYTF	Cytotoxic_CD4_TCells	0
456	CAVRDITSGTYKYIF_CASRWTGEEKLFF	Cytotoxic_CD4_TCells	0
457	CAVRDKPPPSSASKIIF_CASSSRTSGRKYLANTGELFF	Cytotoxic_CD4_TCells	0
458	CAVRDLDDYKLSF_CSVLSGGTDTQYF	Cytotoxic_CD4_TCells	0
459	CAVRDLSNTGKLIF_CASSLGWGLAGDQYEQYF	Cytotoxic_CD4_TCells	0
460	CAVRDPGGATNKLIF_CASSQEATGNTGELFF	Cytotoxic_CD4_TCells	0
461	CAVRDQSGSARQLTF_CASSVARRGQDYTF	Cytotoxic_CD4_TCells	0
462	CAVRDRAGGFKTIF_CASSSRDGRSNEKLFF	Cytotoxic_CD4_TCells	0
463	CAVRDRMSNYQLIW_CASSSDTRETQYF	Cytotoxic_CD4_TCells	0
464	CAVRDRQLIW;CVARMNTGFQKLVF_CASSGQGVQPQHF	Cytotoxic_CD4_TCells	0
465	CAVRDRRDDKIIF_NA	Cytotoxic_CD4_TCells	0
466	CAVRDSLSASKIIF;CVVGRPNSGYALNF_CASSLDRGSYNEQFF	Cytotoxic_CD4_TCells	0
467	CAVREGGANNLFF_CSASGLAGPYEQYF	Cytotoxic_CD4_TCells	0
468	CAVREPRTGKLIF;CAVVAVEAGSYQLTF_CSATSGRYTDTQYF	Cytotoxic_CD4_TCells	0
469	CAVRGGYSTLTF_CASSLAPTTSGKYNEQFF	Cytotoxic_CD4_TCells	0
470	CAVRGHILSGTYKYIF_CASSSRTRLPDSGYTF	Cytotoxic_CD4_TCells	0
471	CAVRGKAGRRALTF_CASSLYGTGSTDTQYF	Cytotoxic_CD4_TCells	0
472	CAVRGSTLGRLYF_CASSLGAGTGKGSQQFF	Cytotoxic_CD4_TCells	0
473	CAVRGTGFQKLVF_CASSSDRGVTRTEAFF	Cytotoxic_CD4_TCells	0
474	CAVRGTGNQFYF_CAPSRGPQETQYF	Cytotoxic_CD4_TCells	0
475	CAVRGVNAGGTSYGKLTF_CASSLGSYEKLFF	Cytotoxic_CD4_TCells	0
476	CAVRGYNNNDMRF_CAISELAGGNEQFF	Cytotoxic_CD4_TCells	0
477	CAVRLRGGTSYGKLTF_CASSSGTGGYEQYF	Cytotoxic_CD4_TCells	0
478	CAVRNDYKLSF_CASRPTTTNEKLFF	Cytotoxic_CD4_TCells	0
479	CAVRNLNTGGFKTIF_CASSSRDSQNNQPQHF	Cytotoxic_CD4_TCells	0
480	CAVRNQAGTALIF_CASSQTQGGRTGSYEQYF	Cytotoxic_CD4_TCells	0
481	CAVRNRSSGSARQLTF_CSARRGVNEQFF	Cytotoxic_CD4_TCells	0
482	CAVRPFGSARQLTF;CAVNERTGGFKTIF_CASSPPAGSVAEAFF	Cytotoxic_CD4_TCells	0
483	CAVRPGGNMLTF_CATSGLAGSTGELFF	Cytotoxic_CD4_TCells	0
486	CAVRPRGGSQGNLIF_CSARMAGNTDTQYF	Cytotoxic_CD4_TCells	0
487	CAVRPRNARLMF_CASSSLGTIPTGELFF	Cytotoxic_CD4_TCells	0
488	CAVRPVNDYKLSF_CASSAQGSSYNEQFF	Cytotoxic_CD4_TCells	0
489	CAVRPYLSASNTGKLIF_CASSQDPTETSGRALAKNIQYF	Cytotoxic_CD4_TCells	0
490	CAVRPYNTDKLIF_CASSQDRAGSSDTQYF	Cytotoxic_CD4_TCells	0
491	CAVRPYSGAGSYQLTF_CASSPDRTNTGELFF	Cytotoxic_CD4_TCells	0
492	CAVRRRYSGGGADGLTF_CASDRGGVNEQFF	Cytotoxic_CD4_TCells	0
493	CAVRRYTSGTYKYIF_CSVAGAWESSYEQYF	Cytotoxic_CD4_TCells	0
494	CAVRSDASGGSYIPTF_CASSGTGLSYEQYF	Cytotoxic_CD4_TCells	0
495	CAVRSDSSASKIIF_CASSLLLAGSYNEQFF	Cytotoxic_CD4_TCells	0
496	CAVRSGGSYIPTF_CASSGQGKDTGYGYTF	Cytotoxic_CD4_TCells	0
497	CAVRSGNTPLVF;CVVNPPGDNKLIF_CASSLKVNTEAFF	Cytotoxic_CD4_TCells	0
498	CAVRSNTGFQKLVF_CASSSSAGVSDTQYF	Cytotoxic_CD4_TCells	0
499	CAVRSRSNDYKLSF_CATSDRVSLDTQYF	Cytotoxic_CD4_TCells	0
501	CAVRTAGNQFYF_CASSPENRGHNSPLHF	Cytotoxic_CD4_TCells	0
502	CAVRTNSGNTPLVF_CASAWAQGNSPLHF	Cytotoxic_CD4_TCells	0
503	CAVRTPNNNDMRF_CASRSQGAGGANVLTF	Cytotoxic_CD4_TCells	0
504	CAVRVGTGNQFYF_CASNWDFSTYEQYF	Cytotoxic_CD4_TCells	0
505	CAVRVPMDSSYKLIF_CSVRDRGETQYF	Cytotoxic_CD4_TCells	0
506	CAVRVYGGSQGNLIF_CSASRGEGNNEQFF	Cytotoxic_CD4_TCells	0
507	CAVRWQGSNYKLTF_CASSSDRVQETQYF	Cytotoxic_CD4_TCells	0
508	CAVSADTGGFKTIF_CATQPPTRNEKLFF	Cytotoxic_CD4_TCells	0
509	CAVSAYGNQGGKLIF_CATLGDRGNYEQYF	Cytotoxic_CD4_TCells	0
511	CAVSDAYGNKLVF_CSARDPPTYYF	Cytotoxic_CD4_TCells	0
513	CAVSDHNNDMRF_CATSEPTSGRGQETQYF	Cytotoxic_CD4_TCells	0
514	CAVSDNTGFQKLVF_CAWSMGQPGNTEAFF	Cytotoxic_CD4_TCells	0
515	CAVSDPGTYKYIF_CATRTGNTGELFF	Cytotoxic_CD4_TCells	0
516	CAVSDPLAGGSYIPTF_CASSPRGLNTEAFF	Cytotoxic_CD4_TCells	0
517	CAVSDRGFGNEKLTF_CSAGTGTDQPQHF	Cytotoxic_CD4_TCells	0
518	CAVSDRGSSNTGKLIF_CATSGGRGNTEAFF	Cytotoxic_CD4_TCells	0
519	CAVSDRPANYGGSQGNLIF_CASSEPLRNYHF	Cytotoxic_CD4_TCells	0
520	CAVSDRTGANSKLTF_CSARGPTEAFF	Cytotoxic_CD4_TCells	0
522	CAVSEAGAAGNKLTF_CASSQGTGTGYGYTF	Cytotoxic_CD4_TCells	0
523	CAVSENSWGKLQF_CASSTAATSTDTQYF	Cytotoxic_CD4_TCells	0
524	CAVSERDSSYKLIF_CASRSLIGGSTDTQYF	Cytotoxic_CD4_TCells	0
525	CAVSEWGYNKLIF_CASRGSGERNEQFF	Cytotoxic_CD4_TCells	0
526	CAVSGDASKLTF_CAISDFGGNTEAFF	Cytotoxic_CD4_TCells	0
527	CAVSGPGGYNKLIF;CILNNTDKLIF_CSARANRAKNTEAFF	Cytotoxic_CD4_TCells	0
528	CAVSGVTGGGNKLTF_CASSLASGRTDTQYF	Cytotoxic_CD4_TCells	0
529	CAVSIYNQGGKLIF_CAWSGGGSGNTIYF	Cytotoxic_CD4_TCells	0
530	CAVSKTTTGYSSASKIIF_CASSTRTSVNTHEQYF	Cytotoxic_CD4_TCells	0
531	CAVSLSGSARQLTF_CASSLRTGSGYTF	Cytotoxic_CD4_TCells	0
532	CAVSLYNTDKLIF_CASSRTSGTYNEQFF	Cytotoxic_CD4_TCells	0
533	CAVSPAKTSYDKVIF_CASSLVDRGTCNQPQHF;CATSVTGGANYGYTF	Cytotoxic_CD4_TCells	0
534	CAVSPNTGNQFYF_CASSSQGAQISTDTQYF	Cytotoxic_CD4_TCells	0
535	CAVSPNYGGSQGNLIF_CASRKSGTEAFF	Cytotoxic_CD4_TCells	0
536	CAVSPSPGETSGSRLTF_CASSRGLAGGRTGELFF	Cytotoxic_CD4_TCells	0
537	CAVSRMNRDDKIIF_CASSLPIGGAGSSGNTIYF	Cytotoxic_CD4_TCells	0
538	CAVSRNSGYALNF_CATSEGLAGFQETQYF	Cytotoxic_CD4_TCells	0
539	CAVSRSDGQKLLF_CASRHITLLPTEAFF	Cytotoxic_CD4_TCells	0
540	CAVSRTGTASKLTF_CASSPPNLGDTEAFF	Cytotoxic_CD4_TCells	0
541	CAVSVGDSSYKLIF_CASSSTSGVVYEQFF	Cytotoxic_CD4_TCells	0
543	CAVTDRAGQAGTALIF_NA	Cytotoxic_CD4_TCells	0
544	CAVTDTPLVF_CATRRSSTDTQYF	Cytotoxic_CD4_TCells	0
545	CAVTFYTGGGNKLTF_CASSPDGGGTEAFF	Cytotoxic_CD4_TCells	0
546	CAVTLNQAGTALIF;CAVGTGPFSGGYNKLIF_CASSLAGVTDTQYF	Cytotoxic_CD4_TCells	0
547	CAVTNAGGTSYGKLTF_CASNKGGGAKNIQYF	Cytotoxic_CD4_TCells	0
549	CAVTNTGGFKTIF_CASSSPTSGTNTGELFF	Cytotoxic_CD4_TCells	0
550	CAVTNYGGSQGNLIF_CASSLSLLGLPGDTQYF	Cytotoxic_CD4_TCells	0
551	CAVTPRGGSQGNLIF_CASSVVNLAYNEQFF	Cytotoxic_CD4_TCells	0
552	CAVTPSGGSYIPTF_CASRDRVEETQYF	Cytotoxic_CD4_TCells	0
553	CAVTPVRGQNFVF_CASSLSQALGNEQFF	Cytotoxic_CD4_TCells	0
554	CAVTPYAGNMLTF_CASSLTLSYEQYF	Cytotoxic_CD4_TCells	0
555	CAVTPYGNNRLAF_CSAGAGESYEQYF	Cytotoxic_CD4_TCells	0
556	CAVTRSGGGADGLTF_CASSRNLGSQGTQYF	Cytotoxic_CD4_TCells	0
557	CAVTSGGATNKLIF_CASSYGRLAGRQETQYF	Cytotoxic_CD4_TCells	0
558	CAVTTNAGKSTF_CASSRPQGVGYTF	Cytotoxic_CD4_TCells	0
559	CAVVGGAQKLVF_CASSYDEQYF;CASSWDSYGYTF	Cytotoxic_CD4_TCells	0
560	CAVVGNTGNQFYF_CASSRDTMETGELFF	Cytotoxic_CD4_TCells	0
561	CAVVPNYGGSQGNLIF_CAISGFSGRGDTQYF	Cytotoxic_CD4_TCells	0
562	CAVVPTSGTYKYIF_CASSQDRSEQYF	Cytotoxic_CD4_TCells	0
563	CAVVTGGGNKLTF_CASSLGFLYEQYF	Cytotoxic_CD4_TCells	0
564	CAVWEGSQGNLIF_CASSEETGGSYEQYF;CASSQRNSPLHF	Cytotoxic_CD4_TCells	0
565	CAYHTTSGTYKYIF_CAWSTLLGGPYNEQFF	Cytotoxic_CD4_TCells	0
566	CAYIRVVEPDLSSGSARQLTF;CAAHNNAGNMLTF_CASTWDSLYGYTF	Cytotoxic_CD4_TCells	0
567	CAYKAGGSEKLVF_CSAMTSGRGRETQYF	Cytotoxic_CD4_TCells	0
568	CAYLPKETSGSRLTF_CASSLEGFGELFF	Cytotoxic_CD4_TCells	0
570	CAYRGGSEKLVF_CASSYRRTGTYEQYF	Cytotoxic_CD4_TCells	0
571	CAYRMEFTGTASKLTF_CASSPSQVYTDTQYF	Cytotoxic_CD4_TCells	0
572	CAYRRQGGATNKLIF_CASGGLAGARWLFF	Cytotoxic_CD4_TCells	0
573	CAYRRTNEIWFGNEKLTF_CAWSVHLPGSGNTIYF	Cytotoxic_CD4_TCells	0
574	CAYRRVQGAQKLVF;CARPDFGNEKLTF_CASSPDRVGGYTF	Cytotoxic_CD4_TCells	0
575	CAYRRWSGNTPLVF_NA	Cytotoxic_CD4_TCells	0
576	CAYRSAGPPNNAGNMLTF_CASSQVTHLNTEAFF	Cytotoxic_CD4_TCells	0
577	CAYRSALNYGQNFVF_CASSLDTYNEQFF	Cytotoxic_CD4_TCells	0
578	CAYRSAQNKLVF_CASSLTGLGDTQYF;CATPTGKTDTQYF	Cytotoxic_CD4_TCells	0
579	CAYRSASAGGTSYGKLTF_CASSPGTGDWEKLFF	Cytotoxic_CD4_TCells	0
580	CAYRSFYPNSNSGYALNF_CASRPPGQGPEQYF	Cytotoxic_CD4_TCells	0
581	CAYRSGTNSGGSNYKLTF_CASSEPTSGNTIYF	Cytotoxic_CD4_TCells	0
582	CAYRSPDNYGQNFVF_CSATGTANEQFF	Cytotoxic_CD4_TCells	0
583	CAYRSRFHGNNARLMF_CASSSGTGEYNEQFF	Cytotoxic_CD4_TCells	0
584	CAYRSWYQGNLIF_CAWSVRGSSGANVLTF	Cytotoxic_CD4_TCells	0
585	CAYRTPLVRDDKIIF_CASNTRDRGYAGELFF	Cytotoxic_CD4_TCells	0
586	CGADGRGAQKLVF_CASSLLGARGAETQYF	Cytotoxic_CD4_TCells	0
587	CGADIRSNYKLTF_CAISESAGRNTEAFF	Cytotoxic_CD4_TCells	0
588	CGADLADMRF_CASSFDLRTAPGDTQYF	Cytotoxic_CD4_TCells	0
589	CGADMFKGAQKLVF;CVVALGNSGGSNYKLTF_CASSSRGASYEQYF	Cytotoxic_CD4_TCells	0
590	CGADQGGSEKLVF_CASHPGLAGVRKTGELFF	Cytotoxic_CD4_TCells	0
591	CGNSGGSNYKLTF_CASSIDASGSSYEQYF;CASSFQDQGNTDTQYF	Cytotoxic_CD4_TCells	0
592	CGTEDTGRRALTF_CASSLWAAGGVSGYTF	Cytotoxic_CD4_TCells	0
593	CGTEEGSSNTGKLIF_CASSLLGLANNEQFF	Cytotoxic_CD4_TCells	0
594	CGTEGGGFQKLVF_CASRLGSATGELFF	Cytotoxic_CD4_TCells	0
595	CGTETLYNQGGKLIF;CIARGNAGNMLTF_CASSAKEGVHEKLFF	Cytotoxic_CD4_TCells	0
596	CGTEWGTGNQFYF_CASTREGRGDQPQHF	Cytotoxic_CD4_TCells	0
597	CGTVGGFGFGNVLHC_CASSSGRGDQPQHF	Cytotoxic_CD4_TCells	0
598	CIAAANTGNQFYF_CASSVQGPLYEQYF	Cytotoxic_CD4_TCells	0
599	CIAAGSNYKLTF_CASKPSGRVGLGKNIQYF	Cytotoxic_CD4_TCells	0
600	CIACSSNTGKLIF_CASQSGTGNTEAFF	Cytotoxic_CD4_TCells	0
601	CIAGYSGGGADGLTF_CASSLAVGLATYEQYF	Cytotoxic_CD4_TCells	0
602	CIASASGTYKYIF_CASSFSSSGRDEQFF	Cytotoxic_CD4_TCells	0
603	CIAYNSGGSNYKLTF_CASSVHNEQFF	Cytotoxic_CD4_TCells	0
604	CIGGYQKVTF_CAWSDRQTEAFF	Cytotoxic_CD4_TCells	0
605	CILKNSGGSNYKLTF_CASSLGTGVEANYGYTF	Cytotoxic_CD4_TCells	0
606	CILRDGSRDDKIIF_CSGFGWGTEAFF	Cytotoxic_CD4_TCells	0
607	CILRDPNSGGSNYKLTF_CSAGRQGSPLHF	Cytotoxic_CD4_TCells	0
608	CILRDRGAGNMLTF_CASSEGASLGPLHF	Cytotoxic_CD4_TCells	0
609	CILRGYGGSQGNLIF_CASSYLGRGPNTGELFF	Cytotoxic_CD4_TCells	0
610	CILRPRETSGSRLTF_CASSSYPGTFLGEQYF	Cytotoxic_CD4_TCells	0
611	CILRRSGGSNYKLTF_CASSAQGAWNSPLHF	Cytotoxic_CD4_TCells	0
612	CILRVQGAQKLVF_CASSYSAEAFF	Cytotoxic_CD4_TCells	0
613	CILTAGAQKLVF_CASSLGFTGNTIYF	Cytotoxic_CD4_TCells	0
614	CIVKTSYDKVIF_CASSLSSGSGQETQYF	Cytotoxic_CD4_TCells	0
615	CIVKVYNQGGKLIF_CASVKGDTEAFF	Cytotoxic_CD4_TCells	0
616	CIVLPITGNQFYF_CASSLHGSGRALYEQYF	Cytotoxic_CD4_TCells	0
619	CIVPNQGGKLIF_CASSRVTSGPNEQFF	Cytotoxic_CD4_TCells	0
620	CIVRAINAGGTSYGKLTF;CAPLNTGANSKLTF_CASSLQNLAKNIQYF	Cytotoxic_CD4_TCells	0
621	CIVRANTGNQFYF_CASSLGGQGSEQYF	Cytotoxic_CD4_TCells	0
622	CIVRAPNYNNNDMRF_CASSPNSRGGTEAFF	Cytotoxic_CD4_TCells	0
623	CIVRARSGNTPLVF_CASSLSPREYSYNEQFF	Cytotoxic_CD4_TCells	0
624	CIVRGLGSNYKLTF_CASSLARGQGDGDTQYF	Cytotoxic_CD4_TCells	0
625	CIVRLFMNTGNQFYF_CASSFSALYEQYF	Cytotoxic_CD4_TCells	0
626	CIVRPLDSWGKLQF_CSARASNSGRSYNEQFF	Cytotoxic_CD4_TCells	0
627	CIVRPNTGGFKTIF;CAASGAGSYQLTF_CASSQATGTNTRETQYF	Cytotoxic_CD4_TCells	0
628	CIVRRLITQGGSEKLVF_CASRKDQTPWDEQFF	Cytotoxic_CD4_TCells	0
629	CIVRRTGFQKLVF_CASLTSGSYEQYF	Cytotoxic_CD4_TCells	0
630	CIVRSGGSNYKLTF_CSARDSHRAGSEQFF	Cytotoxic_CD4_TCells	0
631	CIVRVAFSSGSARQLTF_CASSLRGVVTDTQYF	Cytotoxic_CD4_TCells	0
632	CIVRVAGGLLSGGSNYKLTF_CASSNRDRGDYGYTF	Cytotoxic_CD4_TCells	0
633	CIVRVANQGAQKLVF_CASSLPGTRASNTQYF	Cytotoxic_CD4_TCells	0
634	CIVRVANTNAGKSTF_CASSLPRDRGPEQYF	Cytotoxic_CD4_TCells	0
635	CIVRVASGNQFYF_CASSQQAVSNQPQHF	Cytotoxic_CD4_TCells	0
636	CIVRVDSGNTPLVF_CASSFGQPNTEAFF	Cytotoxic_CD4_TCells	0
637	CIVRVEIYNNDMRF_CASSLLGEGNTIYF	Cytotoxic_CD4_TCells	0
638	CIVRVGGSARQLTF_CSAPPASGRANTGELFF	Cytotoxic_CD4_TCells	0
639	CIVRVGKGAQKLVF_CAVGLAGTGEQFF	Cytotoxic_CD4_TCells	0
640	CIVRVGRDDKIIF;CLVGTLNNAGNMLTF_CASSFSILAGGVSDTQYF	Cytotoxic_CD4_TCells	0
641	CIVRVPAAGNKLTF_CASSGTQGYSYNEQFF	Cytotoxic_CD4_TCells	0
642	CIVVRGGTSYGKLTF_CAISGGQQRERYQETQYF	Cytotoxic_CD4_TCells	0
643	CLFDSGGYNKLIF_CASSWAGELFF	Cytotoxic_CD4_TCells	0
644	CLVGDEYSSASKIIF_CASSSRQIEQYF	Cytotoxic_CD4_TCells	0
645	CLVGEADTGFQKLVF_CASSVARGHSTDTQYF	Cytotoxic_CD4_TCells	0
646	CLVGGGTTNFGNEKLTF_CATSRGTRLAGGEQYF	Cytotoxic_CD4_TCells	0
647	CLVGGNTDKLIF;CALDTLIGFGNVLHC_CASSAWGIAGSSYNEQFF	Cytotoxic_CD4_TCells	0
648	CLVGVGGSARQLTF_CASSRFWGTEAFF	Cytotoxic_CD4_TCells	0
649	CLVNAYSGAGSYQLTF_CASSAQTGLVKETQYF;CASTPGVQRYNEQFF	Cytotoxic_CD4_TCells	0
650	CRGSEKLVF_CASSPNRVDEQYF	Cytotoxic_CD4_TCells	0
651	CRSRLMF_CASSSVKVQGYEQYF	Cytotoxic_CD4_TCells	0
652	CSRASNTGKLIF_CASSREGTFYNEQFF	Cytotoxic_CD4_TCells	0
653	CVAGGATNKLIF_CASSEPGLGNTGELFF	Cytotoxic_CD4_TCells	0
654	CVAGTYKYIF_CATSRDGGLQETQYF	Cytotoxic_CD4_TCells	0
655	CVNAGGTSYGKLTF_CASSESGRGPTGELFF	Cytotoxic_CD4_TCells	0
656	CVSNTGNQFYF_CASSPSWDRGLGGVSEAFF	Cytotoxic_CD4_TCells	0
657	CVVDNYGQNFVF_CASSLWLGQGAKETQYF	Cytotoxic_CD4_TCells	0
658	CVVENNYGQNFVF_CASSLNKGRTQYF	Cytotoxic_CD4_TCells	0
659	CVVFPSGNTPLVF_CAWRGVKSGNTIYF	Cytotoxic_CD4_TCells	0
660	CVVGGNNRLAF;CAVRDDDYKLSF_CSVVRDYGYTF	Cytotoxic_CD4_TCells	0
661	CVVIRDGGFKTIF_CASGGGGKRSGNTIYF	Cytotoxic_CD4_TCells	0
662	CVVKVSGYNKLIF_CASSPQTGLAASLMHEQFF	Cytotoxic_CD4_TCells	0
663	CVVNENNNARLMF_CASSSGKYEQYF	Cytotoxic_CD4_TCells	0
664	CVVNGGGNTPLVF_CASSLVVGIGETQYF	Cytotoxic_CD4_TCells	0
665	CVVNGYGGATNKLIF;CVVNALSSGSARQLTF_CASSQDAYNEQFF	Cytotoxic_CD4_TCells	0
666	CVVNILTGGGNKLTF_CASSQDLLGTGELFF	Cytotoxic_CD4_TCells	0
667	CVVNKDSNYQLIW_CASSSGTLNIQYF	Cytotoxic_CD4_TCells	0
668	CVVNKNYGQNFVF_CASSAQREGTEAFF	Cytotoxic_CD4_TCells	0
669	CVVNMGTGGFKTIF_NA	Cytotoxic_CD4_TCells	0
670	CVVNNNDMRF_CASSLGPGNQPQHF	Cytotoxic_CD4_TCells	0
671	CVVNPSIGGSNYKLTF_CASSLGVAQFF	Cytotoxic_CD4_TCells	0
672	CVVNRAGGYQKVTF_CATSIGLGEETQYF	Cytotoxic_CD4_TCells	0
673	CVVNRPGNARLMF_CASGLETSPLETQYF	Cytotoxic_CD4_TCells	0
674	CVVNRSGGSYIPTF_CASSQEASAKNIQYF	Cytotoxic_CD4_TCells	0
675	CVVNWAEGGGSQGNLIF_CASSEKQVGETQYF	Cytotoxic_CD4_TCells	0
676	CVVPRNSGNTPLVF_CASSPPVGAKGTSGRTYNEQFF	Cytotoxic_CD4_TCells	0
677	CVVRGGYQAGTALIF_CASSLSGGKGSSYEQYF	Cytotoxic_CD4_TCells	0
678	CVVRGSSGSARQLTF_CASQGAYEQYF	Cytotoxic_CD4_TCells	0
679	CVVRVKGGGYNKLIF_CASSESQPDGYTF	Cytotoxic_CD4_TCells	0
680	CVVSALGYGNKLVF_CAISEGGLSNQPQHF	Cytotoxic_CD4_TCells	0
681	CVVSARDSNYQLIW_CASAAGPGGYGYTF	Cytotoxic_CD4_TCells	0
682	CVVSDDTNAGKSTF_CASKGLAGLGSYNEQFF	Cytotoxic_CD4_TCells	0
683	CVVSDLLSGNTPLVF_CASSFESGSNYEQYF	Cytotoxic_CD4_TCells	0
684	CVVSDRDSNYQLIW_CSAPGQVYNEQFF	Cytotoxic_CD4_TCells	0
685	CVVSDRQGNNRLAF_CASSLGTLDTQYF;CASSLGGSTDTQYF	Cytotoxic_CD4_TCells	0
686	CVVSEKYGGSQGNLIF_CASRLGGPYNEQFF	Cytotoxic_CD4_TCells	0
687	CVVSFYNTDKLIF_CASSLKGVDYGYTF	Cytotoxic_CD4_TCells	0
688	CVVSHSGGYNKLIF_CASSATGNNQPQHF	Cytotoxic_CD4_TCells	0
689	CVVSLFTGGATNKLIF_CASSYSSLLREGSYNEQFF	Cytotoxic_CD4_TCells	0
690	CVVSPSGTYKYIF_CASSRPWTGINEQFF	Cytotoxic_CD4_TCells	0
691	CVVSREGSYIPTF_CASSPHTEAFF	Cytotoxic_CD4_TCells	0
692	CVVSRFLAAGNKLTF_CASSQVDRGTGELFF	Cytotoxic_CD4_TCells	0
693	CVVSSNDYKLSF_CASSLRVKVGNTIYF	Cytotoxic_CD4_TCells	0
694	CVVSSTSGTYKYIF_CASSLFGRYEQYF	Cytotoxic_CD4_TCells	0
695	CVVSVANQAGTALIF_CASSQDRAETQYF	Cytotoxic_CD4_TCells	0
696	CVVTANTGGFKTIF_CASSPTTSGRTNEQFF	Cytotoxic_CD4_TCells	0
697	CVVTPTGGFKTIF_NA	Cytotoxic_CD4_TCells	0
698	CYQRDSGAGSYQLTF_CASNPPGGPGGTFGSDQPQHF	Cytotoxic_CD4_TCells	0
699	NA_CAIGPIGQGLSEQYF	Cytotoxic_CD4_TCells	0
700	NA_CAIKLVVAGELFF	Cytotoxic_CD4_TCells	0
701	NA_CAIRKALGNQPQHF	Cytotoxic_CD4_TCells	0
702	NA_CASARAGGTTEAFF	Cytotoxic_CD4_TCells	0
703	NA_CASCRRDTEAFF	Cytotoxic_CD4_TCells	0
704	NA_CASKGQLNTGELFF	Cytotoxic_CD4_TCells	0
705	NA_CASLGQGHTGELFF	Cytotoxic_CD4_TCells	0
706	NA_CASRLIIRGAQGPQHF	Cytotoxic_CD4_TCells	0
707	NA_CASRPPANYGYTF	Cytotoxic_CD4_TCells	0
708	NA_CASSAGTENEQFF	Cytotoxic_CD4_TCells	0
709	NA_CASSDLGLVYEQYF	Cytotoxic_CD4_TCells	0
710	NA_CASSERSPDEQYF	Cytotoxic_CD4_TCells	0
712	NA_CASSFFPRVDRTSYEQYF	Cytotoxic_CD4_TCells	0
713	NA_CASSFGGQGASGRGGANVLTF	Cytotoxic_CD4_TCells	0
714	NA_CASSFGPGEYF	Cytotoxic_CD4_TCells	0
715	NA_CASSFHGQIQYF	Cytotoxic_CD4_TCells	0
716	NA_CASSFLAGGVDTQYF	Cytotoxic_CD4_TCells	0
717	NA_CASSFQTGPDTQYF	Cytotoxic_CD4_TCells	0
718	NA_CASSFRDRDFKYF	Cytotoxic_CD4_TCells	0
719	NA_CASSFRGQGYSGVRGLETQYF	Cytotoxic_CD4_TCells	0
720	NA_CASSFSRDRLYF	Cytotoxic_CD4_TCells	0
721	NA_CASSFTGTEYQETQYF	Cytotoxic_CD4_TCells	0
722	NA_CASSGGGPSGQQYF	Cytotoxic_CD4_TCells	0
723	NA_CASSGGTGYEQYF	Cytotoxic_CD4_TCells	0
724	NA_CASSGTGDGSYEQYF	Cytotoxic_CD4_TCells	0
725	NA_CASSHGQSWGGEQFF	Cytotoxic_CD4_TCells	0
726	NA_CASSHLQGGQPQHF	Cytotoxic_CD4_TCells	0
727	NA_CASSIDLIAVENTGELFF	Cytotoxic_CD4_TCells	0
728	NA_CASSIESLDKRDYTF	Cytotoxic_CD4_TCells	0
729	NA_CASSLAGAGSGNEQFF	Cytotoxic_CD4_TCells	0
731	NA_CASSLDIGRGGMDQPQHF	Cytotoxic_CD4_TCells	0
732	NA_CASSLDRANTEAFF	Cytotoxic_CD4_TCells	0
733	NA_CASSLDRVRTQYF	Cytotoxic_CD4_TCells	0
734	NA_CASSLDTDTQYF	Cytotoxic_CD4_TCells	0
735	NA_CASSLEAATNEKLFF	Cytotoxic_CD4_TCells	0
736	NA_CASSLEGGGPLQETQYF	Cytotoxic_CD4_TCells	0
737	NA_CASSLFDHLGETQYF	Cytotoxic_CD4_TCells	0
738	NA_CASSLGDTDSNQPQHF	Cytotoxic_CD4_TCells	0
739	NA_CASSLGFLAGEGTYEQYF	Cytotoxic_CD4_TCells	0
740	NA_CASSLGGGGQPQHF	Cytotoxic_CD4_TCells	0
741	NA_CASSLGPGGTGGNTGELFF	Cytotoxic_CD4_TCells	0
742	NA_CASSLGQGETDTQYF	Cytotoxic_CD4_TCells	0
743	NA_CASSLGRQVYEQYF	Cytotoxic_CD4_TCells	0
744	NA_CASSLGTRDNEKLFF	Cytotoxic_CD4_TCells	0
745	NA_CASSLQGLDQETQYF	Cytotoxic_CD4_TCells	0
747	NA_CASSLRTGSGYTF	Cytotoxic_CD4_TCells	0
748	NA_CASSLSGTVMRGEQFF	Cytotoxic_CD4_TCells	0
749	NA_CASSLSSSGVYEQYF	Cytotoxic_CD4_TCells	0
750	NA_CASSLTGGMGYTF	Cytotoxic_CD4_TCells	0
752	NA_CASSLTTGPSYEQYF	Cytotoxic_CD4_TCells	0
753	NA_CASSLWDGMNTEAFF	Cytotoxic_CD4_TCells	0
754	NA_CASSLWQKQETQYF	Cytotoxic_CD4_TCells	0
755	NA_CASSNRGETQYF	Cytotoxic_CD4_TCells	0
756	NA_CASSPGAGLYGYTF	Cytotoxic_CD4_TCells	0
758	NA_CASSPGLRGKMFYEQYF	Cytotoxic_CD4_TCells	0
759	NA_CASSPGVYEQYF	Cytotoxic_CD4_TCells	0
760	NA_CASSPLGALGGNEQFF	Cytotoxic_CD4_TCells	0
762	NA_CASSPRADTQYF	Cytotoxic_CD4_TCells	0
763	NA_CASSPRARQAKNIQYF	Cytotoxic_CD4_TCells	0
764	NA_CASSPREEETQYF	Cytotoxic_CD4_TCells	0
766	NA_CASSPTLLRGPGGNTIYF	Cytotoxic_CD4_TCells	0
767	NA_CASSQAMGGDEQYF	Cytotoxic_CD4_TCells	0
768	NA_CASSQDQRETDTQYF	Cytotoxic_CD4_TCells	0
769	NA_CASSQDRLAAYNEQFF	Cytotoxic_CD4_TCells	0
770	NA_CASSQDRNTEAFF	Cytotoxic_CD4_TCells	0
771	NA_CASSQSDTGELFF	Cytotoxic_CD4_TCells	0
772	NA_CASSRGQGDNQPQHF	Cytotoxic_CD4_TCells	0
773	NA_CASSRLAGSYNEQFF	Cytotoxic_CD4_TCells	0
774	NA_CASSRPAGGPEADTQYF	Cytotoxic_CD4_TCells	0
775	NA_CASSSGLREKLFF	Cytotoxic_CD4_TCells	0
777	NA_CASSSRLAGGRRDNEQFF	Cytotoxic_CD4_TCells	0
778	NA_CASSSRTGQVTEAFF	Cytotoxic_CD4_TCells	0
779	NA_CASSTRAEYQQYF	Cytotoxic_CD4_TCells	0
780	NA_CASSTTYRGQETQYF	Cytotoxic_CD4_TCells	0
781	NA_CASSVDSPSYNEQFF	Cytotoxic_CD4_TCells	0
782	NA_CASSVGGGKSRHEQYF	Cytotoxic_CD4_TCells	0
783	NA_CASSVGTSGNSYNEQFF	Cytotoxic_CD4_TCells	0
784	NA_CASSWGGSEETQYF	Cytotoxic_CD4_TCells	0
785	NA_CASSYRTGVAYNEQFF	Cytotoxic_CD4_TCells	0
786	NA_CASSYSPGGWVTEAFF	Cytotoxic_CD4_TCells	0
787	NA_CASSYSRDLNTIYF	Cytotoxic_CD4_TCells	0
788	NA_CASSYSTGSGEQFF	Cytotoxic_CD4_TCells	0
789	NA_CASSYYYEQYF	Cytotoxic_CD4_TCells	0
790	NA_CASTGDGSSGANVLTF	Cytotoxic_CD4_TCells	0
791	NA_CASTGLAANVSYEQYF	Cytotoxic_CD4_TCells	0
792	NA_CASTTSGPSSYNEQFF	Cytotoxic_CD4_TCells	0
794	NA_CATGGQGHEQYF	Cytotoxic_CD4_TCells	0
795	NA_CATLGGLTQPQHF	Cytotoxic_CD4_TCells	0
796	NA_CATSEAFLGNEQFF	Cytotoxic_CD4_TCells	0
797	NA_CATSGGSEAFF	Cytotoxic_CD4_TCells	0
798	NA_CATSGSGGANVLTF	Cytotoxic_CD4_TCells	0
799	NA_CAWSAGQQETQYF	Cytotoxic_CD4_TCells	0
800	NA_CAWSRGQGFPNEQFF	Cytotoxic_CD4_TCells	0
801	NA_CRASWGVAGGKAFF	Cytotoxic_CD4_TCells	0
802	NA_CSAPLESPYEQYF	Cytotoxic_CD4_TCells	0
803	NA_CSARDFKREVYEQFF	Cytotoxic_CD4_TCells	0
804	NA_CSARDHGGQGGSGRALNEQFF	Cytotoxic_CD4_TCells	0
806	NA_CSARGGRAYNEQFF	Cytotoxic_CD4_TCells	0
807	NA_CSASTGGSYEQYF	Cytotoxic_CD4_TCells	0
808	NA_CSATGGPDQFF	Cytotoxic_CD4_TCells	0
809	NA_CSAYPLAGRTDTQYF	Cytotoxic_CD4_TCells	0
810	NA_CSPGPRYNEQFF	Cytotoxic_CD4_TCells	0
811	NA_CSVDPTTSYNEQFF	Cytotoxic_CD4_TCells	0
812	NA_CSVERGSGTEAFF	Cytotoxic_CD4_TCells	0
813	NA_CSVETGGRGTQYF	Cytotoxic_CD4_TCells	0
814	NA_CSVRTGSNQPQHF	Cytotoxic_CD4_TCells	0
815	NA_CSVSSKMNTEAFF	Cytotoxic_CD4_TCells	0
816	NA_CSVSWVGTGELFF	Cytotoxic_CD4_TCells	0
817	NA_CSVTGTEPLRYTF	Cytotoxic_CD4_TCells	0
818	NA_CSVTRGAGAYEQYF	Cytotoxic_CD4_TCells	0
819	CAAADTGANSKLTF_NA	Central_Memory_CD4_Tcells	0
820	CAAAGGSSNTGKLIF_CASSFGRTDTQYF	Central_Memory_CD4_Tcells	0
821	CAADNNARLMF_CASSRPGLSSYEQYF	Central_Memory_CD4_Tcells	0
822	CAAEAGTALIF_CASSVSGAGGNYGYTF	Central_Memory_CD4_Tcells	0
823	CAAETSGSRLTF_CASSLTGLASYYGYTF	Central_Memory_CD4_Tcells	0
824	CAAGLNQAGTALIF;CALSTTSGTYKYIF_CATSDTGLGSYNEQFF	Central_Memory_CD4_Tcells	0
825	CAAGYGGSQGNLIF_CGTENTDTQYF	Central_Memory_CD4_Tcells	0
826	CAAKDDYKLSF_CASSAFQGLIARGYTF	Central_Memory_CD4_Tcells	0
827	CAAKFGWFGGGADGLTF_CASGRDPNTEAFF	Central_Memory_CD4_Tcells	0
829	CAAKLTSPGGKLIF_CASSLVVQGYSGYTF	Central_Memory_CD4_Tcells	0
830	CAAKTGGGADGLTF_CASTLRGGNEKLFF	Central_Memory_CD4_Tcells	0
832	CAALYQTGANNLFF_CATSRDFGELFF	Central_Memory_CD4_Tcells	0
833	CAANAGGTSYGKLTF_CASRAAGANTGELFF	Central_Memory_CD4_Tcells	0
834	CAANGPGNQFYF_CATTGWTGVDNEQFF	Central_Memory_CD4_Tcells	0
835	CAANNNAGNMLTF_CASSLRTGEQFF	Central_Memory_CD4_Tcells	0
836	CAANPDGQNFVF_CASSQDARVAEAFF	Central_Memory_CD4_Tcells	0
837	CAANPGSNYKLTF_CSALSTADTEAFF	Central_Memory_CD4_Tcells	0
838	CAANPPGNTPLVF_CASSPKAGGINTIYF	Central_Memory_CD4_Tcells	0
839	CAANTDNAGNMLTF_CATSRDLTAYEQYF	Central_Memory_CD4_Tcells	0
842	CAARAFQGAQKLVF_CASSGTISTDTQYF	Central_Memory_CD4_Tcells	0
843	CAARDSNYQLIW_CASSLTQGVETQYF	Central_Memory_CD4_Tcells	0
844	CAARDSSNYKLTF_CASSYNRVGETQYF	Central_Memory_CD4_Tcells	0
846	CAARHTSGTYKYIF_CASSEGQVDEQFF	Central_Memory_CD4_Tcells	0
847	CAARHYNNAGNMLTF_CASSLGQARALNEKLFF	Central_Memory_CD4_Tcells	0
849	CAARLTGNQFYF;CAASAFGNQFYF_CASGLVYDEQFF	Central_Memory_CD4_Tcells	0
852	CAARRGDSNYQLIW_NA	Central_Memory_CD4_Tcells	0
853	CAARSDSWGKLQF_CASSREGRGDYGYTF	Central_Memory_CD4_Tcells	0
855	CAARTNNAGNMLTF_CSAPHRTSGSSGANVLTF	Central_Memory_CD4_Tcells	0
856	CAARTNSGYALNF_CASSVTGLQNTGELFF	Central_Memory_CD4_Tcells	0
857	CAASAGRIQGAQKLVF_CASSLSSSPYGELFF	Central_Memory_CD4_Tcells	0
858	CAASAMAGNNRKLIW_CASSPGGRYEQYF	Central_Memory_CD4_Tcells	0
860	CAASAPNNARLMF_CASSLLAEKLFF	Central_Memory_CD4_Tcells	0
861	CAASARGAGSYQLTF_CASSLIGVTYNEQFF	Central_Memory_CD4_Tcells	0
862	CAASASNFGNEKLTF;CGADRPGNMLTF_CASGLDTGELFF	Central_Memory_CD4_Tcells	0
863	CAASDGNQFYF;CALHSGGSNYKLTF_CASSSRQGAYEQYF	Central_Memory_CD4_Tcells	0
864	CAASDLGGGAQKLVF_CASSPWDYPPKTQYF	Central_Memory_CD4_Tcells	0
865	CAASDNAGNMLTF_CASSDRGYGYTF	Central_Memory_CD4_Tcells	0
866	CAASEDDYKLSF_CASSRTVSYEQYF	Central_Memory_CD4_Tcells	0
868	CAASFSGGYNKLIF;CVVNGRPGGSYIPTF_CASSQERGNSYEQYF	Central_Memory_CD4_Tcells	0
869	CAASGGGNKLIF;CAMTLGGATNKLIF_CSAREAGTGYNGELFF	Central_Memory_CD4_Tcells	0
870	CAASGGTGFQKLVF_CSARGWLGGSSYNEQFF	Central_Memory_CD4_Tcells	0
872	CAASGNNAGNMLTF_CASSGQAYQETQYF	Central_Memory_CD4_Tcells	0
873	CAASIAGNQFYF_CASSELGSGANVLTF	Central_Memory_CD4_Tcells	0
874	CAASIGAGNMLTF;CAGGDAGGTSYGKLTF_CASSFGTSGFNEQFF	Central_Memory_CD4_Tcells	0
875	CAASIRGGSNYKLTF_CASRPGAEKTEAFF	Central_Memory_CD4_Tcells	0
876	CAASISDYKLSF_CASSLMAEAFF	Central_Memory_CD4_Tcells	0
877	CAASISPGGGGNKLTF_CAAAGRDSTDTQYF	Central_Memory_CD4_Tcells	0
878	CAASISYGGSQGNLIF_CASSLDRTGERNEQFF	Central_Memory_CD4_Tcells	0
879	CAASKAAGNKLTF;CAAFNQAGTALIF_CASSPKEGYTF	Central_Memory_CD4_Tcells	0
881	CAASKGSSSASKIIF;CVVNTGNFNKFYF_CATSAARDQPQHF	Central_Memory_CD4_Tcells	0
882	CAASKGVTPLVF_CASSSSGSADTQYF	Central_Memory_CD4_Tcells	0
883	CAASKTNTDKLIF_CSARDLVEAFF	Central_Memory_CD4_Tcells	0
884	CAASKYDYKLSF_CASSRREGTDTQYF	Central_Memory_CD4_Tcells	0
885	CAASMDTGFQKLVF_CSARKGPRLNTEAFF	Central_Memory_CD4_Tcells	0
886	CAASMGFGNVLHC_CSAVRLAGAADTQYF	Central_Memory_CD4_Tcells	0
887	CAASMKNNAGNMLTF_CASSLAGLGEQFF	Central_Memory_CD4_Tcells	0
888	CAASNYGGATNKLIF_CSAPDLGRFSEAFF	Central_Memory_CD4_Tcells	0
889	CAASPKYRSNSGYALNF;CAASKRGSQGNLIF_CASSQVSGLAALEQYF	Central_Memory_CD4_Tcells	0
890	CAASPRGSARQLTF_CASNGGNYGYTF	Central_Memory_CD4_Tcells	0
892	CAASRDPSGNTPLVF_CSARARQGWTEAFF	Central_Memory_CD4_Tcells	0
893	CAASRELTGGGNKLTF_CASSLKAGPYEQYF	Central_Memory_CD4_Tcells	0
894	CAASRGGSNYKLTF_CASSLAEVNEQFF	Central_Memory_CD4_Tcells	0
895	CAASRLAGNQFYF_CASSSGAPIRGFF	Central_Memory_CD4_Tcells	0
896	CAASRRNNNDMRF;CAAITSGTYKYIF_CASSLEGANSYEQYF	Central_Memory_CD4_Tcells	0
897	CAASSGGNEKLTF_CASTRIAGGPGEQYF	Central_Memory_CD4_Tcells	0
898	CAASSNFGNEKLTF_CASSPVADNYGYTF	Central_Memory_CD4_Tcells	0
899	CAASSRRRASGTYKYIF_CASSPRGGGTGELFF	Central_Memory_CD4_Tcells	0
900	CAASSWGGSQGNLIF;CIPQGAQKLVF_CASSLTGDTEAFF	Central_Memory_CD4_Tcells	0
901	CAASTGTYKYIF_CASSYRQGAGAEAFF	Central_Memory_CD4_Tcells	0
903	CAASYSGTYKYIF_CASSLEPDPTYNEQFF	Central_Memory_CD4_Tcells	0
905	CAATNTGNQFYF_CASRASQKQETQYF	Central_Memory_CD4_Tcells	0
906	CAATNTGNQFYF_CSASGTSGTPYEQYF	Central_Memory_CD4_Tcells	0
907	CAATRPGTYKYIF_CASSLAINSPLHF	Central_Memory_CD4_Tcells	0
908	CAATRRGTGANNLFF_CASSLYWGSTDTQYF	Central_Memory_CD4_Tcells	0
909	CAATSFGNEKLTF_CASSKNSGVETQYF	Central_Memory_CD4_Tcells	0
912	CAATSSLRGTGTASKLTF;CALSPSADRGSTLGRLYF_CASSLLAREQFF	Central_Memory_CD4_Tcells	0
913	CAAVQTGANNLFF_CASSLGYEQYF	Central_Memory_CD4_Tcells	0
914	CAAYGNKLVF_CASSPGREKAYEQYF	Central_Memory_CD4_Tcells	0
915	CAAYLGIKAAGNKLTF_CSAFHPTIYEQYF	Central_Memory_CD4_Tcells	0
918	CAEAADSSYKLIF_CSARGGNQLYNEQFF	Central_Memory_CD4_Tcells	0
919	CAEEDDYKLSF_CASSQGLRSYEQYF	Central_Memory_CD4_Tcells	0
920	CAEFLTGGFKTIF_CASRRDEGRNEQYF	Central_Memory_CD4_Tcells	0
922	CAEGLGGKLIF;CAVSGPQANDYKLSF_CSAREDRRNEQFF	Central_Memory_CD4_Tcells	0
924	CAEIPFGNEKLTF_CASRRTGNEKLFF	Central_Memory_CD4_Tcells	0
925	CAEKDPNAGGTSYGKLTF_CASSLVGAPYEQYF	Central_Memory_CD4_Tcells	0
926	CAEKGQGAQKLVF_CAISSDRGNTIYF	Central_Memory_CD4_Tcells	0
927	CAEKNSGGSNYKLTF_CASSLDIARDEQYF	Central_Memory_CD4_Tcells	0
928	CAEKRLLRGGTSYGKLTF_CSASGQVQPQHF	Central_Memory_CD4_Tcells	0
929	CAENGDQGGKLIF_CASSSDYEQYF	Central_Memory_CD4_Tcells	0
930	CAENGDSSYKLIF_CASTPLGTSGQETQYF	Central_Memory_CD4_Tcells	0
931	CAENGRNNFNKFYF;CAATGGSYIPTF_CASRDRLAVGGDTQYF	Central_Memory_CD4_Tcells	0
932	CAENKGQAGTALIF_CASKKGANTGELFF	Central_Memory_CD4_Tcells	0
933	CAENRDDYKLSF_CAISESRNEKLFF	Central_Memory_CD4_Tcells	0
939	CAERGSSSNTGKLIF_CASRSQGGTEAFF	Central_Memory_CD4_Tcells	0
940	CAERLTTGANSKLTF_CASSVAGLTEAFF	Central_Memory_CD4_Tcells	0
941	CAERRSSNTGKLIF;CATVTAAGNKLTF_CASSSREVPDTQYF	Central_Memory_CD4_Tcells	0
942	CAESMDNQGGKLIF_CASRGGPEVHEQYF	Central_Memory_CD4_Tcells	0
943	CAESNPDSSYKLIF_CASSLSGMAEGETQYF	Central_Memory_CD4_Tcells	0
944	CAESPGGYQKVTF_NA	Central_Memory_CD4_Tcells	0
945	CAESPLSGGSYIPTF_CASSLEAVSSYNEQFF	Central_Memory_CD4_Tcells	0
946	CAESPNSGYALNF_CASSWDRSYGYTF	Central_Memory_CD4_Tcells	0
947	CAESREGSTDKLIF_CSAMGLEVSYNEQFF	Central_Memory_CD4_Tcells	0
949	CAETDNYQLIW_CASTHRELTEAFF	Central_Memory_CD4_Tcells	0
950	CAETNTGNQFYF_CASSDRRRTYEQYF	Central_Memory_CD4_Tcells	0
953	CAFLSSGNTPLVF_CASSLTGSRNQPQHF	Central_Memory_CD4_Tcells	0
955	CAFMKLGNNDMRF_CASSLQGSHEQYF	Central_Memory_CD4_Tcells	0
956	CAFMKPGRGRDMRF;CAVISNTGFQKLVF_CATSRVRTGGTDTQYF	Central_Memory_CD4_Tcells	0
957	CAFMKPNTGNQFYF_CASSQDPTGVGEKLFF	Central_Memory_CD4_Tcells	0
959	CAFMKQRANNNARLMF_CASSIGQGVFSEAFF;CASIGQPQHF	Central_Memory_CD4_Tcells	0
960	CAFMKQRIQGAQKLVF_CAWSVRATQPQHF	Central_Memory_CD4_Tcells	0
961	CAFMKRSAGGTSYGKLTF_CASSYSSLAGRYEQYF	Central_Memory_CD4_Tcells	0
963	CAFPGNTPLVF;CAVTFHEDSGAGSYQLTF_CSAYRVYTDTQYF	Central_Memory_CD4_Tcells	0
964	CAFRSSNTGKLIF;CALRTGNNRKLIW_CACLVAEKLFF	Central_Memory_CD4_Tcells	0
965	CAFTLTGTASKLTF_CASRRQGALGYGYTF	Central_Memory_CD4_Tcells	0
966	CAFVLKTSYDKVIF_CASSLRTSGSWMAKNIQYF	Central_Memory_CD4_Tcells	0
967	CAGAITGGGNKLTF_CSARSGPYEQYF	Central_Memory_CD4_Tcells	0
968	CAGAKGTSYGKLTF_CASSVRDSSGNTIYF	Central_Memory_CD4_Tcells	0
969	CAGAKTSYDKVIF;CAMRDWFKRTTGNQFYF_CASSGGGQETQYF	Central_Memory_CD4_Tcells	0
970	CAGALIGFGNVLHC_CASSPPKDREQYF	Central_Memory_CD4_Tcells	0
971	CAGAPGDSNYQLIW_CASSQVGGDQPQHF	Central_Memory_CD4_Tcells	0
972	CAGASGGTSYGKLTF_CASSLELAGGSSTDTQYF	Central_Memory_CD4_Tcells	0
976	CAGDDYKLSF;CAARPHTNQGAQKLVF_CSASPSGYEQYF	Central_Memory_CD4_Tcells	0
977	CAGDTGTASKLTF_CASSRLTVTYEQYF	Central_Memory_CD4_Tcells	0
978	CAGEANSKLTF_CASRPHTGAPFTDTQYF	Central_Memory_CD4_Tcells	0
979	CAGETSGTYKYIF_CASLVSLGVTKSGNTIYF	Central_Memory_CD4_Tcells	0
980	CAGGEFQGAQKLVF_CASSLVGTGNGYTF	Central_Memory_CD4_Tcells	0
981	CAGGGNNNARLMF_CATSEGVGGVTDTQYF	Central_Memory_CD4_Tcells	0
982	CAGGNTGNQFYF_CASSLVGRESEAFF	Central_Memory_CD4_Tcells	0
984	CAGGRRNAGNMLTF_CASSPSSQPQHF	Central_Memory_CD4_Tcells	0
985	CAGGSGGSNYKLTF_CASTGRYYEQYF	Central_Memory_CD4_Tcells	0
989	CAGLTTDSWGKLQF;CIVRFSHSYNNNDMRF_CASSTHGTALYGYTF	Central_Memory_CD4_Tcells	0
990	CAGNDGGATNKLIF;CAASDRRSYQLTF_CASSYSPGAGLGNQPQHF	Central_Memory_CD4_Tcells	0
993	CAGPNSGGSNYKLTF_CASSFRRRRQGGIAGNQPQHF	Central_Memory_CD4_Tcells	0
994	CAGPVGFGNEKLTF;CAVSPGTSYGKLTF_CASCTGGRETQYF	Central_Memory_CD4_Tcells	0
995	CAGQGGTSYGKLTF_CASTSQGWGRRSSYNEQFF	Central_Memory_CD4_Tcells	0
997	CAGQRMGGEQKLLF_CASSLLTEAFF	Central_Memory_CD4_Tcells	0
998	CAGRANNARLMF_CASRGLADQETQYF	Central_Memory_CD4_Tcells	0
999	CAGRDSGAGSYQLTF_CASRSLDRSGNTIYF	Central_Memory_CD4_Tcells	0
1001	CAGRGAQKLVF_CAWSSLAGVIWFDEQFF	Central_Memory_CD4_Tcells	0
1002	CAGRHGGSNYKLTF_CASSLMGDRPYNEQFF	Central_Memory_CD4_Tcells	0
1003	CAGRINSGNTPLVF_CASSFPFGKFNEQYF	Central_Memory_CD4_Tcells	0
1004	CAGRKTSYDKVIF_CSVDRGVGEQYF	Central_Memory_CD4_Tcells	0
1005	CAGSHYGGATNKLIF_CATQVSGGGETQYF	Central_Memory_CD4_Tcells	0
1006	CAGSPINAGGTSYGKLTF_CSARKISSTDTQYF	Central_Memory_CD4_Tcells	0
1007	CAGSSGGSQGNLIF_CASSFGFTEAFF	Central_Memory_CD4_Tcells	0
1009	CAILGGKLIF_CATSDTGLAGVNEQFF	Central_Memory_CD4_Tcells	0
1010	CAILSKGYQAGTALIF_CASSPDRVSGANVLTF	Central_Memory_CD4_Tcells	0
1011	CAINEKLTF_CASSPPGLAGRTQYF	Central_Memory_CD4_Tcells	0
1012	CAINEKLTF;CALSDKGTSGSRLTF_CASSPPGLAGRTQYF	Central_Memory_CD4_Tcells	0
1013	CALDSSGGYQKVTF;CAMREGRTGFQKLVF_CASSTRTANTGELFF	Central_Memory_CD4_Tcells	0
1014	CALEESNFGNEKLTF_CSAPLPRSRGGELFF	Central_Memory_CD4_Tcells	0
1016	CALFPYSSASKIIF_CASSLRGSAEETQYF	Central_Memory_CD4_Tcells	0
1017	CALFVRNDMRF_CASGFGTGTPPDTQYF	Central_Memory_CD4_Tcells	0
1018	CALGDQAGTALIF_NA	Central_Memory_CD4_Tcells	0
1019	CALGGAGNNRKLIW_CASSPRGQGETQYF	Central_Memory_CD4_Tcells	0
1020	CALGGAQKLVF_CASSYSAGQRSYEQYF	Central_Memory_CD4_Tcells	0
1023	CALGNEAGNMLTF_CASTDRAVSHGNTIYF	Central_Memory_CD4_Tcells	0
1024	CALGPLRSYNTDKLIF;CAVDRGNTDKLIF_CASSQDGNNYEQYF	Central_Memory_CD4_Tcells	0
1025	CALIRSNAGKSTF_CASSPRASGGAHNEQFF	Central_Memory_CD4_Tcells	0
1026	CALLIGFGNVLHC_CASSSGRSGAYNEQFF	Central_Memory_CD4_Tcells	0
1027	CALLYNNNDMRF_CASSAAAGGLFRNTIYF	Central_Memory_CD4_Tcells	0
1028	CALMQGNNRLAF_CASSKRRGPGYTF	Central_Memory_CD4_Tcells	0
1029	CALNSNYQLIW_CASQIQAQETQYF	Central_Memory_CD4_Tcells	0
1030	CALNTGSARQLTF_CATSRRGNTGELFF	Central_Memory_CD4_Tcells	0
1032	CALPDNQFYF;CLVGPMNRDDKIIF_CASSLVAGGPNEQFF	Central_Memory_CD4_Tcells	0
1035	CALPRSGTYKYIF_CASSGTGITEAFF	Central_Memory_CD4_Tcells	0
1036	CALRDNAGNMLTF_CASSTGTPYEQYF	Central_Memory_CD4_Tcells	0
1037	CALRDNTGKLIF_CASSLRPGIIGNTIYF	Central_Memory_CD4_Tcells	0
1038	CALRESGNEKLTF;CAGAPSGGSNYKLTF_CASSLGLVNEQYF	Central_Memory_CD4_Tcells	0
1040	CALRIGFGNVLHC_CASSQDLKGGYEQYF	Central_Memory_CD4_Tcells	0
1041	CALRKGAQKLVF_CASSLGPTSGSSYEQYF	Central_Memory_CD4_Tcells	0
1042	CALRNNNARLMF_CASSLGTGHQPQHF	Central_Memory_CD4_Tcells	0
1044	CALRTQGGSEKLVF_CASSMRDRGRWGYGYTF	Central_Memory_CD4_Tcells	0
1045	CALRVGSQGNLIF_CATSDSSRGGNQPQHF	Central_Memory_CD4_Tcells	0
1048	CALSAKRRGSYIPTF;CAVRKSGGSYIPTF_CASSYSIGQGANTGELFF	Central_Memory_CD4_Tcells	0
1049	CALSDAYSGAGSYQLTF;CAVPFTGGGNKLTF_CASSEAEGYEQYF	Central_Memory_CD4_Tcells	0
1051	CALSDHAQAGTALIF_CASSIYRGALNGYTF	Central_Memory_CD4_Tcells	0
1052	CALSDHAQAGTALIF_CASSLGDRGPSETQYF	Central_Memory_CD4_Tcells	0
1053	CALSDKGTSGSRLTF_CASSPPGLAGRTQYF	Central_Memory_CD4_Tcells	0
1054	CALSDLGGATNKLIF_CASSPIPYGTAYEQYF	Central_Memory_CD4_Tcells	0
1055	CALSDLNNARLMF_CASSPGARVTGKGADTQYF	Central_Memory_CD4_Tcells	0
1056	CALSDLNSGYSTLTF_CASGLPPGEQYF	Central_Memory_CD4_Tcells	0
1057	CALSDLRSGGSNYKLTF_CASGSAGMEETQYF	Central_Memory_CD4_Tcells	0
1058	CALSDPGTASKLTF_CSVEGARSGNTGELFF	Central_Memory_CD4_Tcells	0
1061	CALSDRFSGGYNKLIF_CASSPGTNPVQYF	Central_Memory_CD4_Tcells	0
1062	CALSEAGGADGLTF_CASSRGDGNTIYF	Central_Memory_CD4_Tcells	0
1063	CALSEAGNTNAGKSTF_CSVRDRGYTGELFF	Central_Memory_CD4_Tcells	0
1064	CALSEGYSTLTF_CASRSGSIGGSLRGYTF	Central_Memory_CD4_Tcells	0
1065	CALSENNNARLMF_CASSPTPGQGPDTEAFF	Central_Memory_CD4_Tcells	0
1066	CALSENQGAQKLVF_CASRGLAGNTGELFF	Central_Memory_CD4_Tcells	0
1070	CALSESSSNTGKLIF_CASSPPGVPNYGYTF	Central_Memory_CD4_Tcells	0
1071	CALSEYGFGNVLHC_CASSSPTGNQPQHF	Central_Memory_CD4_Tcells	0
1073	CALSGPGYSSASKIIF_CASSFGRHSNQPQHF	Central_Memory_CD4_Tcells	0
1074	CALSGTKAAGNKLTF_CASSLDGTAYEKLFF	Central_Memory_CD4_Tcells	0
1075	CALSHLYNFNKFYF;CAAIGGADGLTF_CASRAGTGGNQPQHF	Central_Memory_CD4_Tcells	0
1076	CALSLSRDYKLSF_CASSLDRGVSNYGYTF	Central_Memory_CD4_Tcells	0
1077	CALSRGAGSYQLTF_CASSSGLAGGVGELFF	Central_Memory_CD4_Tcells	0
1078	CALTQGGNNNDMRF;CAAPQGAQKLVF_CAWSPPPWGWETQYF	Central_Memory_CD4_Tcells	0
1079	CALTSEGYNKLIF_CASSEQGATPEAQHF	Central_Memory_CD4_Tcells	0
1081	CAMGLAGGYNKLIF_CARRTGGDYGYTF	Central_Memory_CD4_Tcells	0
1082	CAMIRSGTASKLTF_CSAIDRGRNSPLHF	Central_Memory_CD4_Tcells	0
1084	CAMRDYGQNFVF_CASSTQGAGYGYTF	Central_Memory_CD4_Tcells	0
1085	CAMREGGYSTLTF_CASSLGRDRGRRQPQHF;CASSSGQYSNQPQHF	Central_Memory_CD4_Tcells	0
1086	CAMREGHGSGGYQKVTF_CASSLGDGTGELFF	Central_Memory_CD4_Tcells	0
1088	CAMREGQAGTALIF_CASRSGTQFYGYTF	Central_Memory_CD4_Tcells	0
1089	CAMREGRGNQGGKLIF_CASSIQGVWAEAFF	Central_Memory_CD4_Tcells	0
1090	CAMREGRSGGSNYKLTF_CAWMKTGKGHEQFF	Central_Memory_CD4_Tcells	0
1092	CAMRENSNYQLIW_CASRLTDEAFF	Central_Memory_CD4_Tcells	0
1094	CAMREYNGNKLVF_CATSGEDRGLYSGELFF	Central_Memory_CD4_Tcells	0
1095	CAMRGAYSGAGSYQLTF_CSVGARLAQGYEQYF	Central_Memory_CD4_Tcells	0
1096	CAMRGFSGNTPLVF_CASSLEGWGMIYEQYF	Central_Memory_CD4_Tcells	0
1097	CAMRGNTGNQFYF_CAIRKAARSSSYEQYF	Central_Memory_CD4_Tcells	0
1098	CAMRLFGNEKLTF_CASSLAQKASSSYNEQFF	Central_Memory_CD4_Tcells	0
1099	CAMRNNARLMF_CASSDHGQGFEQYF	Central_Memory_CD4_Tcells	0
1100	CAMRPGGSNYKLTF_CASSKEFVRGEQYF	Central_Memory_CD4_Tcells	0
1101	CAMRVHSGYSTLTF_CASSLATSGEETQYF	Central_Memory_CD4_Tcells	0
1102	CAMRVPNTSYGKLTF_CASSTGLAGGQYEQYF	Central_Memory_CD4_Tcells	0
1104	CAMSASGGSYIPTF_CASSLVGARNEQFF	Central_Memory_CD4_Tcells	0
1105	CAMSDDGQKLLF;CAVGAGTASKLTF_CASRLGQGLYGYTF	Central_Memory_CD4_Tcells	0
1106	CAMSEANNNDMRF_CASSRFSGLYGYTF	Central_Memory_CD4_Tcells	0
1108	CAMSGGRARLMF_CASSSPNADQQYF	Central_Memory_CD4_Tcells	0
1109	CAMSGNAGGTSYGKLTF_CASSLAPGPSGNTIYF	Central_Memory_CD4_Tcells	0
1111	CAMSLYNTDKLIF_CASSIRGSYNSPLHF	Central_Memory_CD4_Tcells	0
1112	CAMSNTGFQKLVF_NA	Central_Memory_CD4_Tcells	0
1114	CAMTRDGSNYKLTF_CASSELGLHNEQFF	Central_Memory_CD4_Tcells	0
1115	CAPGGYGGSQGNLIF_CASSQNLAGVSGELFF	Central_Memory_CD4_Tcells	0
1116	CAPKSGDGGSQGNLIF_CAWSVGGWTGENSPLHF	Central_Memory_CD4_Tcells	0
1117	CAPLGSNYQLIW_CASSSQQGMGADTQYF	Central_Memory_CD4_Tcells	0
1118	CAPNYGGATNKLIF_CASSPGARVSGELFF	Central_Memory_CD4_Tcells	0
1119	CAPPYNQGGKLIF_CASSLGQASYEQYF	Central_Memory_CD4_Tcells	0
1120	CAPRMEYGNKLVF_CASSESGGYNEQFF	Central_Memory_CD4_Tcells	0
1121	CAPRSGGGADGLTF;CAAPEPHNAGNMLTF_CASSSTTIKGEQYF	Central_Memory_CD4_Tcells	0
1122	CAPRSGGGGNKLTF;CAASSGNQGGKLIF_CASSALIAKNIQYF	Central_Memory_CD4_Tcells	0
1123	CAPSGRAGSYQLTF_CASSPTGATGELFF	Central_Memory_CD4_Tcells	0
1124	CAPSTSGTYKYIF_CATSDFKDEQFF	Central_Memory_CD4_Tcells	0
1125	CAPTSGSRLTF_CSAQRLAGGLDEQYF	Central_Memory_CD4_Tcells	0
1126	CAPVRSSARQLTF_CATSDSGTGLYEQYF	Central_Memory_CD4_Tcells	0
1128	CARGGATNKLIF_CASSFGGETQYF	Central_Memory_CD4_Tcells	0
1130	CASPLIQGAQKLVF_CASSYMTGGIQPQHF	Central_Memory_CD4_Tcells	0
1131	CASRGNSGAGSYQLTF_CASSPRGTSGSSTYNEQFF	Central_Memory_CD4_Tcells	0
1132	CASRGPSGGSYIPTF_CASSQIGGANTEAFF	Central_Memory_CD4_Tcells	0
1133	CASTQGGSEKLVF_CASSSIDRVVNTEAFF	Central_Memory_CD4_Tcells	0
1134	CATAFNNARLMF_CASSQGSGSYNEQFF	Central_Memory_CD4_Tcells	0
1135	CATAGNNARLMF_CASSWTGIQETQYF	Central_Memory_CD4_Tcells	0
1136	CATAGSSNTGKLIF_CAISPGEAGNTIYF	Central_Memory_CD4_Tcells	0
1137	CATAIKFGSSNTGKLIF_CASSPRRTSGSYSTDTQYF	Central_Memory_CD4_Tcells	0
1138	CATDAISGGTSYGKLTF_CASSLRRTWNTDTQYF	Central_Memory_CD4_Tcells	0
1140	CATDEANSKLTF_CASSLGASYQETQYF	Central_Memory_CD4_Tcells	0
1142	CATDPLGNQFYF_CASTARTGRILGSTGELFF	Central_Memory_CD4_Tcells	0
1143	CATDQDTGFQKLVF_NA	Central_Memory_CD4_Tcells	0
1144	CATDRGNTPLVF_CASRETVSGELFF	Central_Memory_CD4_Tcells	0
1145	CATDTSGTYKYIF_CASSLGGDTQYF	Central_Memory_CD4_Tcells	0
1146	CATEEGADYKLSF_CSASVGTFDTQYF	Central_Memory_CD4_Tcells	0
1147	CATEENTGNQFYF_CASSLVGQGVTEAFF	Central_Memory_CD4_Tcells	0
1148	CATGDSSNTGKLIF_CASLLRLAGGDEQFF;CASSFQAVAYEQYF	Central_Memory_CD4_Tcells	0
1149	CATGKAAGNKLTF_CASSQDKAGELFF	Central_Memory_CD4_Tcells	0
1150	CATGLQGGSEKLVF_CASIQSGRNEQFF	Central_Memory_CD4_Tcells	0
1151	CATGSGGSYIPTF;CAVTDGSSNTGKLIF_CASSSAGASTDTQYF	Central_Memory_CD4_Tcells	0
1152	CATLSTSYGKLTF_CATSGTAGNTIYF	Central_Memory_CD4_Tcells	0
1153	CATRPNFGNEKLTF_CASSHYRGQETQYF	Central_Memory_CD4_Tcells	0
1154	CATVDTGGFKTIF_CASSMTGNTGELFF	Central_Memory_CD4_Tcells	0
1155	CATVHTGANSKLTF_CASSDLGGLGGELFF	Central_Memory_CD4_Tcells	0
1156	CATVLSGSARQLTF_CASSQEAGQGYQPQHF	Central_Memory_CD4_Tcells	0
1157	CATVLYNNNDMRF_CASSLRAGGNGYTF	Central_Memory_CD4_Tcells	0
1158	CATVPGNQFYF_CASSYSRAALGSGNTIYF	Central_Memory_CD4_Tcells	0
1159	CATVSNAGGTSYGKLTF_CASSVENYGNTIYF	Central_Memory_CD4_Tcells	0
1160	CAVADGNNRLAF_CASSLGLGTGASHGYTF	Central_Memory_CD4_Tcells	0
1161	CAVAGGNNNDMRF_CAIRRGLGLQETQYF	Central_Memory_CD4_Tcells	0
1162	CAVAHDSGNTPLVF_CASSSFSGVTGELFF	Central_Memory_CD4_Tcells	0
1163	CAVAKGGKLIF_CASRPDASGRTNEQFF	Central_Memory_CD4_Tcells	0
1164	CAVALGDSSYKLIF_CASSVSPDTSSYEQYF	Central_Memory_CD4_Tcells	0
1165	CAVALPSYDKVIF_CASTNAPGLAGTDTQYF	Central_Memory_CD4_Tcells	0
1166	CAVALYNNNDMRF;CAVSSGGYGGSQGNLIF_CASSLYGAGSNQPQHF	Central_Memory_CD4_Tcells	0
1167	CAVAPDSNYQLIW_CAISGAGNSPLHF	Central_Memory_CD4_Tcells	0
1168	CAVARDDKIIF;CALGALYGGSQGNLIF_CASSISGQGVGYGYTF	Central_Memory_CD4_Tcells	0
1169	CAVCGANSKLTF_CASSPDRDYGYTF	Central_Memory_CD4_Tcells	0
1170	CAVDAGGTSYGKLTF_CASRPTGGTEAFF	Central_Memory_CD4_Tcells	0
1171	CAVDISGNEKLTF_CSARHPRRATGELFF	Central_Memory_CD4_Tcells	0
1172	CAVDIYGNKLVF_CASSGRDFGSRYTQYF	Central_Memory_CD4_Tcells	0
1173	CAVDLGGSYIPTF_CASRYAGTKDEQYF	Central_Memory_CD4_Tcells	0
1175	CAVDPSGGSQGNLIF_CASSDLTSGRVYEQYF	Central_Memory_CD4_Tcells	0
1176	CAVDVFYNQGGKLIF_CASSDPPGTGNYEQYF	Central_Memory_CD4_Tcells	0
1177	CAVEDRNSGYSTLTF;CALGGATNKLIF_CSSGAGHWGWEFF	Central_Memory_CD4_Tcells	0
1178	CAVEGAGSYQLTF_CASSLAGGNTEAFF	Central_Memory_CD4_Tcells	0
1179	CAVEGNNRLAF_CASSPIGTSGIGQTQYF	Central_Memory_CD4_Tcells	0
1180	CAVENTGFQKLVF_CATTGFTDTQYF	Central_Memory_CD4_Tcells	0
1181	CAVEPGAGSYQLTF_CASSLASGGSSYNEQFF	Central_Memory_CD4_Tcells	0
1182	CAVEPGATNKLIF_CASSRAAESYTEAFF	Central_Memory_CD4_Tcells	0
1183	CAVERVDSSYKLIF_CASRHRAREAFF	Central_Memory_CD4_Tcells	0
1184	CAVEWDNTDKLIF_NA	Central_Memory_CD4_Tcells	0
1186	CAVFALSGGSNYKLTF_CASSFRTSGSTDTQYF	Central_Memory_CD4_Tcells	0
1188	CAVFSGGYNKLIF_CSVEGGPTNYGYTF	Central_Memory_CD4_Tcells	0
1189	CAVFSGGYQKVTF_CAWRDSLNTEAFF	Central_Memory_CD4_Tcells	0
1190	CAVGAAENNDMRF_CASSHSPQGGYGYTF	Central_Memory_CD4_Tcells	0
1191	CAVGADRSSGTYKYIF_CASSLYGQETQYF	Central_Memory_CD4_Tcells	0
1192	CAVGADSWGKLQF_CASSLVGAGGNEQFF	Central_Memory_CD4_Tcells	0
1193	CAVGAFGGAQKLVF_NA	Central_Memory_CD4_Tcells	0
1194	CAVGAGQGGKLIF_CASSVATGRTGSYNEQFF	Central_Memory_CD4_Tcells	0
1195	CAVGAKRNTPLVF_CASSLGTDSNTGELFF	Central_Memory_CD4_Tcells	0
1197	CAVGAYQAGTALIF_CASSSASGGTYNEQFF	Central_Memory_CD4_Tcells	0
1199	CAVGFGGNNDMRF_CSAPSLGETQYF	Central_Memory_CD4_Tcells	0
1200	CAVGGFGNVLHC_CASAAERGTEAFF	Central_Memory_CD4_Tcells	0
1201	CAVGGRAGGTSYGKLTF_CASSVAGSVDTQYF	Central_Memory_CD4_Tcells	0
1202	CAVGGSQGNLIF;CAVEKSGGSNYKLTF_CASSLPGQGTDTQYF	Central_Memory_CD4_Tcells	0
1203	CAVGGYSTLTF_CASSSWTSGRTDNEQFF	Central_Memory_CD4_Tcells	0
1205	CAVGPSGNTPLVF_CASSDRDTQPQHF	Central_Memory_CD4_Tcells	0
1207	CAVGQYYGGSQGNLIF_CASRTQGAAGNTIYF	Central_Memory_CD4_Tcells	0
1208	CAVGRGYSTLTF_CASSVQRDGTEAFF	Central_Memory_CD4_Tcells	0
1209	CAVGSDSNYQLIW;CVNGSSNTGKLIF_CASSPTGSHTGELFF	Central_Memory_CD4_Tcells	0
1210	CAVGSGGSYIPTF;CAVPSHLISSGSARQLTF_CASSQDLGGSSYNEQFF	Central_Memory_CD4_Tcells	0
1212	CAVGTDSWGKLQF_CASRRSPRTDTQYF	Central_Memory_CD4_Tcells	0
1213	CAVGVNNQGGKLIF_CASSYQGGTQYF	Central_Memory_CD4_Tcells	0
1214	CAVGVPGANNLFF_CASSPPGSNYGYTF	Central_Memory_CD4_Tcells	0
1215	CAVGYSGGTSYGKLTF_CSASGSWGRDQETQYF	Central_Memory_CD4_Tcells	0
1216	CAVHPGTYKYIF_CAWCRQGGSEAFF	Central_Memory_CD4_Tcells	0
1217	CAVIGAGGTSYGKLTF_CASSLAEGTGYTF	Central_Memory_CD4_Tcells	0
1218	CAVIGIQGAQKLVF_CSATGGRVTGELFF	Central_Memory_CD4_Tcells	0
1219	CAVIGTDKLIF_CASSPPGSGVLYEQYF	Central_Memory_CD4_Tcells	0
1220	CAVIPRSNDYKLSF_CASSLSGGNTEAFF	Central_Memory_CD4_Tcells	0
1221	CAVIPYTDKLIF_CSARPQGGGLNTQYF	Central_Memory_CD4_Tcells	0
1222	CAVIQGAQKLVF_CASSFSGQETQYF	Central_Memory_CD4_Tcells	0
1224	CAVIRNTGGFKTIF_CASSASLTRTGELFF	Central_Memory_CD4_Tcells	0
1225	CAVIRTSGSRLTF_CASSRDRDTEAFF	Central_Memory_CD4_Tcells	0
1226	CAVKETSGSRLTF_CASSLGLAEYNEQFF	Central_Memory_CD4_Tcells	0
1227	CAVKGDTGRRALTF_CASSSKPLGGSGETQYF	Central_Memory_CD4_Tcells	0
1228	CAVKGGSQGNLIF_CAREGANTDTQYF	Central_Memory_CD4_Tcells	0
1229	CAVKGSQGNLIF_NA	Central_Memory_CD4_Tcells	0
1230	CAVKPDSGAGSYQLTF_CASSLAESTDTQYF	Central_Memory_CD4_Tcells	0
1231	CAVKRGFKTIF;CAVQVRDYKLSF_CASRVDVEGEQYF	Central_Memory_CD4_Tcells	0
1232	CAVKRTNFGNEKLTF_CASSDTGDQPQHF	Central_Memory_CD4_Tcells	0
1233	CAVKTGTGGGNKLTF_CASSDLGTQYF	Central_Memory_CD4_Tcells	0
1235	CAVLIQGAQKLVF_CASSRQENEQFF	Central_Memory_CD4_Tcells	0
1236	CAVLIQGAQKLVF_CASSRRGGSYNEQFF	Central_Memory_CD4_Tcells	0
1237	CAVLPGTYKYIF_CASSPPDGVTTPQHF	Central_Memory_CD4_Tcells	0
1238	CAVLRRGSQGNLIF_CASSIVGGTYEQYF	Central_Memory_CD4_Tcells	0
1239	CAVLYNNNDMRF_CASSLPGTGGSNEQFF	Central_Memory_CD4_Tcells	0
1241	CAVNASPGSARQLTF_CASSSYNEQFF	Central_Memory_CD4_Tcells	0
1242	CAVNDYKLSF_CASSLALSVEEQFF	Central_Memory_CD4_Tcells	0
1243	CAVNEAGNTPLVF_CASSGGPAYEQYF	Central_Memory_CD4_Tcells	0
1244	CAVNEASGGKLQF_CASSPTFVSTDTQYF	Central_Memory_CD4_Tcells	0
1245	CAVNERGTSYGKLTF_CASSLRGEETQYF	Central_Memory_CD4_Tcells	0
1246	CAVNGGGATNKLIF_CASSLEETQYF;CASSSGTLTEAFF	Central_Memory_CD4_Tcells	0
1247	CAVNGGGATNKLIF_CASSSGTLTEAFF	Central_Memory_CD4_Tcells	0
1249	CAVNLPSGNTPLVF_CASSQGPNSGNTIYF	Central_Memory_CD4_Tcells	0
1250	CAVNPDGQKLLF_CAISEEGQLGYTF	Central_Memory_CD4_Tcells	0
1253	CAVNPMYSGGGADGLTF_CSAKDSAGNEQFF	Central_Memory_CD4_Tcells	0
1254	CAVNPRGTGATNKLIF;CAVRDMRDNYGQNFVF_CAGRGTRGYEQYF	Central_Memory_CD4_Tcells	0
1255	CAVNRGTGGFKTIF_CASSPQGRDVETQYF	Central_Memory_CD4_Tcells	0
1256	CAVNSGGYQKVTF_CASSLASGFTDTQYF	Central_Memory_CD4_Tcells	0
1257	CAVNSTPRQAGTALIF_CATSLTGFETQYF	Central_Memory_CD4_Tcells	0
1258	CAVNVGYQKVTF_CASSIAGTADTQYF	Central_Memory_CD4_Tcells	0
1259	CAVPNFGNEKLTF_CASSQGQAYPTTEAFF	Central_Memory_CD4_Tcells	0
1260	CAVPPKGAQKLVF_CASSYSSSGSAPIPHTQYF	Central_Memory_CD4_Tcells	0
1262	CAVQADNQGGKLIF_CASSVARSGELFF	Central_Memory_CD4_Tcells	0
1263	CAVQALGYGGATNKLIF_CASRHREGETQYF	Central_Memory_CD4_Tcells	0
1264	CAVQAPNNDMRF_CASSGTSRADTQYF	Central_Memory_CD4_Tcells	0
1265	CAVQGGGTSYGKLTF_CASSSRDRESF	Central_Memory_CD4_Tcells	0
1266	CAVQIRNYGQNFVF_CASRRTELAKNIQYF	Central_Memory_CD4_Tcells	0
1267	CAVQNTGFQKLVF_CASSLSGRGAQPQHF	Central_Memory_CD4_Tcells	0
1268	CAVRAPNRDDKIIF_CSVEGAAGLPYEQYF	Central_Memory_CD4_Tcells	0
1269	CAVRASGTYKYIF_CASSPPLYRGGTGELFF	Central_Memory_CD4_Tcells	0
1270	CAVRASSGGYQKVTF_CASSPGLAEYNEQFF	Central_Memory_CD4_Tcells	0
1271	CAVRDAGSARQLTF_CASSLDAGETQYF	Central_Memory_CD4_Tcells	0
1272	CAVRDGGYQKVTF_CAISGGSGQETQYF	Central_Memory_CD4_Tcells	0
1273	CAVRDHGSGNTPLVF_CASSLDTDRSRGYTF	Central_Memory_CD4_Tcells	0
1274	CAVRDITSGTYKYIF_CASRWTGEEKLFF	Central_Memory_CD4_Tcells	0
1275	CAVRDKPPPSSASKIIF_CASSSRTSGRKYLANTGELFF	Central_Memory_CD4_Tcells	0
1276	CAVRDLDDYKLSF_CSVLSGGTDTQYF	Central_Memory_CD4_Tcells	0
1277	CAVRDLSNTGKLIF_CASSLGWGLAGDQYEQYF	Central_Memory_CD4_Tcells	0
1278	CAVRDPGGATNKLIF_CASSQEATGNTGELFF	Central_Memory_CD4_Tcells	0
1280	CAVRDRAGGFKTIF_CASSSRDGRSNEKLFF	Central_Memory_CD4_Tcells	0
1281	CAVRDRMSNYQLIW_CASSSDTRETQYF	Central_Memory_CD4_Tcells	0
1282	CAVRDRQLIW;CVARMNTGFQKLVF_CASSGQGVQPQHF	Central_Memory_CD4_Tcells	0
1283	CAVRDRRDDKIIF_NA	Central_Memory_CD4_Tcells	0
1284	CAVRDSLSASKIIF;CVVGRPNSGYALNF_CASSLDRGSYNEQFF	Central_Memory_CD4_Tcells	0
1285	CAVREGGANNLFF_CSASGLAGPYEQYF	Central_Memory_CD4_Tcells	0
1286	CAVREPRTGKLIF;CAVVAVEAGSYQLTF_CSATSGRYTDTQYF	Central_Memory_CD4_Tcells	0
1287	CAVRGGYSTLTF_CASSLAPTTSGKYNEQFF	Central_Memory_CD4_Tcells	0
1288	CAVRGHILSGTYKYIF_CASSSRTRLPDSGYTF	Central_Memory_CD4_Tcells	0
1289	CAVRGKAGRRALTF_CASSLYGTGSTDTQYF	Central_Memory_CD4_Tcells	0
1290	CAVRGSTLGRLYF_CASSLGAGTGKGSQQFF	Central_Memory_CD4_Tcells	0
1291	CAVRGTGFQKLVF_CASSSDRGVTRTEAFF	Central_Memory_CD4_Tcells	0
1292	CAVRGTGNQFYF_CAPSRGPQETQYF	Central_Memory_CD4_Tcells	0
1295	CAVRLRGGTSYGKLTF_CASSSGTGGYEQYF	Central_Memory_CD4_Tcells	0
1296	CAVRNDYKLSF_CASRPTTTNEKLFF	Central_Memory_CD4_Tcells	0
1297	CAVRNLNTGGFKTIF_CASSSRDSQNNQPQHF	Central_Memory_CD4_Tcells	0
1298	CAVRNQAGTALIF_CASSQTQGGRTGSYEQYF	Central_Memory_CD4_Tcells	0
1299	CAVRNRSSGSARQLTF_CSARRGVNEQFF	Central_Memory_CD4_Tcells	0
1300	CAVRPFGSARQLTF;CAVNERTGGFKTIF_CASSPPAGSVAEAFF	Central_Memory_CD4_Tcells	0
1302	CAVRPMDSNYQLIW_CASTYQGQGARETQYF	Central_Memory_CD4_Tcells	0
1303	CAVRPMDSNYQLIW_NA	Central_Memory_CD4_Tcells	0
1304	CAVRPRGGSQGNLIF_CSARMAGNTDTQYF	Central_Memory_CD4_Tcells	0
1305	CAVRPRNARLMF_CASSSLGTIPTGELFF	Central_Memory_CD4_Tcells	0
1306	CAVRPVNDYKLSF_CASSAQGSSYNEQFF	Central_Memory_CD4_Tcells	0
1307	CAVRPYLSASNTGKLIF_CASSQDPTETSGRALAKNIQYF	Central_Memory_CD4_Tcells	0
1308	CAVRPYNTDKLIF_CASSQDRAGSSDTQYF	Central_Memory_CD4_Tcells	0
1309	CAVRPYSGAGSYQLTF_CASSPDRTNTGELFF	Central_Memory_CD4_Tcells	0
1310	CAVRRRYSGGGADGLTF_CASDRGGVNEQFF	Central_Memory_CD4_Tcells	0
1311	CAVRRYTSGTYKYIF_CSVAGAWESSYEQYF	Central_Memory_CD4_Tcells	0
[truncated: 6,182 more rows]

## Sheet: RA10
PB
	CT_aa	publication_celltypes	Frequency
12278	CAEKGGKLIF_CASSLLSSGRASEQYF	Cytotoxic_CD4_TCells	24
13733	CATEETSGSRLTF_CASSYSSYGYTF	Cytotoxic_CD4_TCells	22
12290	CAEMGARLMF_CASTLLSSGSADTQYF	Cytotoxic_CD4_TCells	17
17063	NA_CSAESGSFTGELFF	Cytotoxic_CD4_TCells	14
12404	CAETLTSGTYKYIF;CAATSTFSSGSARQLTF_CASSYFVAERGYEQYF	Cytotoxic_CD4_TCells	12
13813	CAVDGGNQFYF_CASSSRTGAVQPQHF	Cytotoxic_CD4_TCells	12
12902	CALLVEKLTF_CASRTSGTADTQYF	Cytotoxic_CD4_TCells	11
12402	CAETLTSGTYKYIF_CASSYFVAERGYEQYF	Cytotoxic_CD4_TCells	10
16709	NA_CASSSRTGAVQPQHF	Cytotoxic_CD4_TCells	9
16839	NA_CASSYGLAGGGFYNEQFF	Cytotoxic_CD4_TCells	8
16901	NA_CASSYSSYGYTF	Cytotoxic_CD4_TCells	8
12201	CAATSTFSSGSARQLTF_CASSYFVAERGYEQYF	Cytotoxic_CD4_TCells	7
15748	NA_CASRRRGQGSREPQHF	Cytotoxic_CD4_TCells	7
16163	NA_CASSLLSSGRASEQYF	Cytotoxic_CD4_TCells	7
12202	CAATSTFSSGSARQLTF;CAETLTSGTYKYIF_CASSYFVAERGYEQYF	Cytotoxic_CD4_TCells	6
12942	CALRAGGYQKVTF;CAATRSLRGSTLGRLYF_CAAQRRDSLNYGYTF	Cytotoxic_CD4_TCells	6
13810	CAVDGATNKLIF_CASRPGTGDYGYTF	Cytotoxic_CD4_TCells	6
15767	NA_CASRTSGTADTQYF	Cytotoxic_CD4_TCells	6
13473	CAMSAFLTGGGNKLTF_CASSGLGQGSPLHF	Cytotoxic_CD4_TCells	5
12196	CAATRSLRGSTLGRLYF;CALRAGGYQKVTF_CAAQRRDSLNYGYTF	Cytotoxic_CD4_TCells	4
12973	CALRLEAAGNKLTF_CASSLGPGTLYEQYF	Cytotoxic_CD4_TCells	4
13881	CAVEGNTPLVF_CASSTRAGGRQPQHF	Cytotoxic_CD4_TCells	4
14071	CAVKSGYALNF_CASSYRTGGRETQYF	Cytotoxic_CD4_TCells	4
12280	CAEKGGKLIF_NA	Cytotoxic_CD4_TCells	3
12580	CAGAYNQGGKLIF_CSVRTGEQYF	Cytotoxic_CD4_TCells	3
13811	CAVDGATNKLIF_NA	Cytotoxic_CD4_TCells	3
14574	CAVSSYSGGYQKVTF_CSAESGSFTGELFF	Cytotoxic_CD4_TCells	3
15058	CIVRRDFGNEKLTF_CASRRRGQGSREPQHF	Cytotoxic_CD4_TCells	3
16754	NA_CASSTRAGGRQPQHF	Cytotoxic_CD4_TCells	3
19373	CAPYGQNFVF_CSAWRRAYNEQFF	Central_Memory_CD4_Tcells	3
19385	CARLDLNNDMRF_CASSHRQVLLTRNTEAFF	Central_Memory_CD4_Tcells	3
22674	NA_CASSYSPSGSYEQYF	Central_Memory_CD4_Tcells	3
11809	CAASAAGNQFYF_CAWSRERYEQYF	Cytotoxic_CD4_TCells	2
11829	CAASALTNAGKSTF_CASSPLRGTGELFF	Cytotoxic_CD4_TCells	2
12112	CAASRSGGSNYKLTF_CASRLTGGSQAFF	Cytotoxic_CD4_TCells	2
12403	CAETLTSGTYKYIF_NA	Cytotoxic_CD4_TCells	2
12520	CAFQQGAQKLVF_CASSQEIQYSAQYF	Cytotoxic_CD4_TCells	2
12639	CAGKKSSGDKLTF_CASSTLGGSAYNEQFF	Cytotoxic_CD4_TCells	2
12640	CAGKKSSGDKLTF_NA	Cytotoxic_CD4_TCells	2
12944	CALRALLNNNARLMF_CASTSVNTGELFF	Cytotoxic_CD4_TCells	2
12974	CALRLEAAGNKLTF_NA	Cytotoxic_CD4_TCells	2
13554	CAPHILTGGGNKLTF;CALSELGGNNRLAF_CASSLELRAGYEQYF	Cytotoxic_CD4_TCells	2
13634	CASNDRNKLVF_CASSYRTGGRETQYF	Cytotoxic_CD4_TCells	2
13740	CATEPNTGGGNKLTF_CASTESANTGELFF	Cytotoxic_CD4_TCells	2
14072	CAVKSGYALNF;CASNDRNKLVF_CASSYRTGGRETQYF	Cytotoxic_CD4_TCells	2
14203	CAVNTGANSKLTF_CASSHRLAGNTDTQYF	Cytotoxic_CD4_TCells	2
14523	CAVSLGGNNNDMRF_CASISDTYRGQYF	Cytotoxic_CD4_TCells	2
14642	CAVVHGSGNTGKLIF_NA	Cytotoxic_CD4_TCells	2
15873	NA_CASSFPRQGKNGYTF	Cytotoxic_CD4_TCells	2
15926	NA_CASSHLYAYEQYF	Cytotoxic_CD4_TCells	2
16513	NA_CASSQEIQYSAQYF	Cytotoxic_CD4_TCells	2
16917	NA_CASTLLSSGSADTQYF	Cytotoxic_CD4_TCells	2
17467	CAALKTGANNLFF_CSAGRAQETQYF	Central_Memory_CD4_Tcells	2
17494	CAANSNNNDMRF_CASSNRGSEKLFF	Central_Memory_CD4_Tcells	2
17540	CAARGLRNSGGSNYKLTF_CASSGDGTSVNEQFF	Central_Memory_CD4_Tcells	2
17571	CAARRVGNNARLMF_CASSYSRVSDEQFF	Central_Memory_CD4_Tcells	2
17665	CAASEGSGNTGKLIF_CASSQDINNEQFF	Central_Memory_CD4_Tcells	2
17677	CAASEWRGGSYIPTF_CATSRGPGGLRGTQYF	Central_Memory_CD4_Tcells	2
17770	CAASKGGSYIPTF_CATRADGRQETQYF	Central_Memory_CD4_Tcells	2
17777	CAASKGTGGFKTIF_CASSPLAGDNNEQFF	Central_Memory_CD4_Tcells	2
17794	CAASKSTGNQFYF_CASSHSDRVRHGYTF	Central_Memory_CD4_Tcells	2
17844	CAASNSGNTGKLIF_CASSLERGLEAFF	Central_Memory_CD4_Tcells	2
17975	CAATQQLIQGAQKLVF_CASSLNPGTSTDTQYF	Central_Memory_CD4_Tcells	2
17987	CAATTGTASKLTF_CSARGSLTGYGYTF	Central_Memory_CD4_Tcells	2
18032	CAEAEYGNKLVF_CASSPSSGTDTEAFF	Central_Memory_CD4_Tcells	2
18552	CAIHGSGNTGKLIF_CASNGRREQYF	Central_Memory_CD4_Tcells	2
19377	CAQGSGNTGKLIF_CASEDSGSTDTQYF	Central_Memory_CD4_Tcells	2
19572	CAVADSNYQLIW_CSDPF	Central_Memory_CD4_Tcells	2
19637	CAVEAPGNTPLVF_CASSQGEGNRNEQFF	Central_Memory_CD4_Tcells	2
19675	CAVEPPTTDSWGKLQF_CSAPSLLGTSGEQYF	Central_Memory_CD4_Tcells	2
19693	CAVEVKYNFNKFYF_CAWRGTWTYEQYF	Central_Memory_CD4_Tcells	2
20118	CAVRDNTDKLIF_CASSSGQPMRGEQFF	Central_Memory_CD4_Tcells	2
20154	CAVRGGTGGFKTIF_CATKIAGVGYNEQFF	Central_Memory_CD4_Tcells	2
20239	CAVRVGYSTLTF_CASSQDTSDTQYF	Central_Memory_CD4_Tcells	2
20407	CAVTRSGGYNKLIF_CASSLGVSEVYGYTF	Central_Memory_CD4_Tcells	2
20420	CAVVGGFKTIF_CASSYGGTGVWEQYF	Central_Memory_CD4_Tcells	2
20532	CAYRRGGGSNYKLTF_CSARSGGTVGDEQYF	Central_Memory_CD4_Tcells	2
20675	CGGTAYGYKLSF_CASSLGRTGGQPQHF	Central_Memory_CD4_Tcells	2
20743	CILRDDRDDKIIF_CASSLQGYNQPQHF	Central_Memory_CD4_Tcells	2
20811	CIVRENRGSTLGRLYF_CASSLAISGGTDTQYF	Central_Memory_CD4_Tcells	2
21142	CVVNKENDYKLSF_CASSLAGVSTDTQYF	Central_Memory_CD4_Tcells	2
21190	CVVNTGGFKTIF_CAWTVGRGSTYEQYF	Central_Memory_CD4_Tcells	2
21245	CVVSDLNQAGTALIF_CASSPFGLRGGVEAFF	Central_Memory_CD4_Tcells	2
21379	NA_CASEDSGSTDTQYF	Central_Memory_CD4_Tcells	2
21636	NA_CASSFFLRASYEQYF	Central_Memory_CD4_Tcells	2
21899	NA_CASSLGQGRTGELFF	Central_Memory_CD4_Tcells	2
21952	NA_CASSLNGYEQYF	Central_Memory_CD4_Tcells	2
22036	NA_CASSLTSSEQYF	Central_Memory_CD4_Tcells	2
22143	NA_CASSPKGPDTQYF	Central_Memory_CD4_Tcells	2
22244	NA_CASSPVLGGHHEQYF	Central_Memory_CD4_Tcells	2
22446	NA_CASSSGTGGVETQYF	Central_Memory_CD4_Tcells	2
22535	NA_CASSTQTRGQGALDTQYF	Central_Memory_CD4_Tcells	2
22545	NA_CASSTSWAAEQFF	Central_Memory_CD4_Tcells	2
22741	NA_CATGGQGQPETQYF	Central_Memory_CD4_Tcells	2
22802	NA_CAWRRDPHSGNTIYF	Central_Memory_CD4_Tcells	2
29926	CAGAYNQGGKLIF_CSVRTGEQYF	Effector_CD4_Tcells	2
30251	CALMEAAGNKLTF_CASSLEVRAYEQYF	Effector_CD4_Tcells	2
30845	CAMSGGGSNYKLTF_CASTWAGTGGWDYSNQPQHF	Effector_CD4_Tcells	2
31156	CAVDGATNKLIF_CASRPGTGDYGYTF	Effector_CD4_Tcells	2
31298	CAVGGKAAGNKLTF_CSVDRGLSYGYTF	Effector_CD4_Tcells	2
32137	CAYRSASAGKSTF_CSARDYRAGPYNEQFF	Effector_CD4_Tcells	2
32434	CIVRVDKGYSTLTF_CASSTRAGGGFYGYTF	Effector_CD4_Tcells	2
34476	NA_CSARAAGRAGTQYF	Effector_CD4_Tcells	2
40581	CAAKIRGGSQGNLIF_CASSQDWASVYEQFF	Naive_CD4_TCells	2
40835	CAASGMNRDDKIIF_CASSLVRVAAASAQYF	Naive_CD4_TCells	2
43337	CAVRQRANQGGKLIF_CASSLIGGNTGELFF	Naive_CD4_TCells	2
44242	CVVMQGGFKTIF_CASSSSGSYNEQFF	Naive_CD4_TCells	2
44920	NA_CASSLAYEQYF	Naive_CD4_TCells	2
45410	NA_CASSQDSYEQYF	Naive_CD4_TCells	2
45445	NA_CASSQGTANTGELFF	Naive_CD4_TCells	2
45575	NA_CASSSGTGNTIYF	Naive_CD4_TCells	2
45819	NA_CASTAWGAITGELFF	Naive_CD4_TCells	2
46155	NA_CSARVPASYEQYF	Naive_CD4_TCells	2
57949	CAALRMTGGYNKLIF_CASKASGQDEQFF	SESN3_CD4_TCells	2
61253	CIVGRNTGGFKTIF_CSARDQGAGTGELFF	SESN3_CD4_TCells	2
66621	CAVSWRALTF_CATSLGQTGDGTDTQYF	Tregs	2
576	CAASTGNNLFF;CAVQTQTSGSRLTF_CASSYLVRFYNEQFF	Activated_CD4_TCells	1
695	CAEGDDMRF_CASSLGTGSTDTQYF	Activated_CD4_TCells	1
967	CAFSPYSSASKIIF_CASSLRAGAYEQYF	Activated_CD4_TCells	1
1135	CAGQRGGSNYKLTF_CASRMDSADNEQFF	Activated_CD4_TCells	1
1152	CAGRGQGGKLIF_CASSLYGGYTDTQYF	Activated_CD4_TCells	1
1297	CALIIPFYSSASKIIF_CASSYSGAGNTIYF	Activated_CD4_TCells	1
1647	CALSPSTNAGKSTF_CASSLNAGSTEAFF	Activated_CD4_TCells	1
2335	CAVERPSGGATNKLIF_CASSQTPLRTRYF	Activated_CD4_TCells	1
3305	CETGGFKTIF;CARMDSSYKLIF_CSAHPLDSGNTGELFF	Activated_CD4_TCells	1
3343	CGTEGSGTYKYIF_CATRHGLSGANVLTF	Activated_CD4_TCells	1
3370	CIALRRGSARQLTF_CSARVARDTNEQFF	Activated_CD4_TCells	1
3424	CILSTGNQFYF_CASSFRRQYTEAFF	Activated_CD4_TCells	1
4190	NA_CASRSGGSRGEQYF	Activated_CD4_TCells	1
4722	NA_CASSLWPGGVDEQFF	Activated_CD4_TCells	1
6052	CAASAPAAGNKLTF_CASSPQGGYEQYF	CXCL13_Tph-high	1
6138	CAASGGTYKYIF_CASSHGREWNEQFF	CXCL13_Tph-high	1
6470	CAEARFNAGNMLTF_CASSFDRNEKLFF	CXCL13_Tph-high	1
6700	CAFMKQGGSEKLVF_CSARELAGTQYF	CXCL13_Tph-high	1
6712	CAFMLLGGYSTLTF_CSASRQINFYEQYF	CXCL13_Tph-high	1
6827	CAGGGGGNKLTF_CASSNGLALNQETQYF	CXCL13_Tph-high	1
7600	CAMREGRHGGFKTIF_CASSPTGTEYNEQFF	CXCL13_Tph-high	1
7614	CAMREIGTGNTGKLIF_CASSLAGVGSNTGELFF	CXCL13_Tph-high	1
7726	CAMSLQGGKLIF_CASSFGLVTGELFF	CXCL13_Tph-high	1
8320	CAVLTGTASKLTF_CASSLVGGTYNEQFF	CXCL13_Tph-high	1
8361	CAVNGGGSNYKLTF_CASSFGPANYGYTF	CXCL13_Tph-high	1
8454	CAVPNSGAGSYQLTF_CASSSYGTGNNSPLHF	CXCL13_Tph-high	1
8464	CAVPSGNNNARLMF_CASSQDLAGNTIYF	CXCL13_Tph-high	1
8917	CAYKATQGGSEKLVF_CASSLAGGWETQYF	CXCL13_Tph-high	1
8998	CAYRSAGTGNQFYF_CASSLWAYEQYF	CXCL13_Tph-high	1
9078	CAYTVQGAQKLVF_NA	CXCL13_Tph-high	1
9347	CIVRVPYNQGGKLIF_CASSTMPNSPLHF	CXCL13_Tph-high	1
10246	NA_CASSLDSGLNTGELFF	CXCL13_Tph-high	1
10541	NA_CASSPDRANYGYTF	CXCL13_Tph-high	1
10810	NA_CASSRGALAGELFF	CXCL13_Tph-high	1
11413	NA_CSARGGQGSDEQYF	CXCL13_Tph-high	1
11418	NA_CSARGLEGKQYF	CXCL13_Tph-high	1
11624	CAAGSGGSNYKLTF_CAISRQGGQETQYF;CASSQEFGSYQPQHF	Cytotoxic_CD4_TCells	1
11625	CAAGSGGSNYKLTF_CASSQEFGSYQPQHF	Cytotoxic_CD4_TCells	1
11680	CAALGGGSQGNLIF_CASGKVETQYF	Cytotoxic_CD4_TCells	1
11685	CAALKTGANNLFF_CSAGRAQETQYF	Cytotoxic_CD4_TCells	1
11706	CAANLPGGADGLTF_CASSLQFYEQYF	Cytotoxic_CD4_TCells	1
11707	CAANLPGGADGLTF_CASSLQFYEQYF;CASSHGFSAWTGELFF	Cytotoxic_CD4_TCells	1
11879	CAASEGGGSEKLVF_CASIKGGPASDTQYF	Cytotoxic_CD4_TCells	1
11998	CAASKHGAAGNKLTF_CATKNYGGEQYF	Cytotoxic_CD4_TCells	1
12175	CAATIAMNYGGSQGNLIF_CASRALQGRADTQYF;CSATTGNSNQPQHF	Cytotoxic_CD4_TCells	1
12195	CAATRSLRGSTLGRLYF_CAAQRRDSLNYGYTF	Cytotoxic_CD4_TCells	1
12203	CAATSTFSSGSARQLTF;CLVGDNNAGNMLTF_CAISKGGGNGNEQFF	Cytotoxic_CD4_TCells	1
12212	CAAVNAGGTSYGKLTF_CASSGLASGYNEQFF	Cytotoxic_CD4_TCells	1
12234	CACRGLSGTASKLTF_CASSLVSGNGELFF	Cytotoxic_CD4_TCells	1
12291	CAEMGARLMF_CASTLLSSWSADTQYF	Cytotoxic_CD4_TCells	1
12314	CAENKGNNFNKFYF_CASSSSAAYNEQFF;CASSFGGRGAGELFF	Cytotoxic_CD4_TCells	1
12320	CAENMGGSYIPTF_CASSLNHLSNQPQHF	Cytotoxic_CD4_TCells	1
12445	CAFKLGGGADGLTF_CASSLLAGGPGEQFF	Cytotoxic_CD4_TCells	1
12472	CAFMKHVDDMRF_CASSFIGQNSGNTIYF	Cytotoxic_CD4_TCells	1
12588	CAGDSGNTPLVF_CSARDQAQETQYF	Cytotoxic_CD4_TCells	1
12670	CAGPNFGNEKLTF_CASSLGEGLEAFF	Cytotoxic_CD4_TCells	1
12677	CAGPTGANSKLTF_CASTLDQYEQYF	Cytotoxic_CD4_TCells	1
12795	CALATPGGSRLTF_CASSYSLGTGNTIYF	Cytotoxic_CD4_TCells	1
12816	CALETNAGKSTF_CASSEGRVSNQPQHF;CASSLGPGTLYEQYF	Cytotoxic_CD4_TCells	1
12822	CALFISGGYNKLIF_CASSSPANYGYTF	Cytotoxic_CD4_TCells	1
12883	CALKGTNAGKSTF_CASSSLGQAANTGELFF	Cytotoxic_CD4_TCells	1
12884	CALKGTNAGKSTF_NA	Cytotoxic_CD4_TCells	1
12915	CALNSGGSNYKLTF_CASSLWGASETQYF	Cytotoxic_CD4_TCells	1
12919	CALNTGRRALTF_CASSLGQGSYNEQFF	Cytotoxic_CD4_TCells	1
12941	CALRAGGYQKVTF_CAAQRRDSLNYGYTF	Cytotoxic_CD4_TCells	1
12946	CALRDDKIIF_CASSLARRDTQYF	Cytotoxic_CD4_TCells	1
13010	CALSAAEAAGNKLTF_CASRGGQGLSSGNTIYF;CASSLRGMGTIYF	Cytotoxic_CD4_TCells	1
13012	CALSAGGAGSYQLTF_CSARGTGGILGYTF	Cytotoxic_CD4_TCells	1
13042	CALSDNTGRRALTF_CASSTSNYGYTF	Cytotoxic_CD4_TCells	1
13084	CALSEAGNNARLMF_CASRGGQGLSSGNTIYF	Cytotoxic_CD4_TCells	1
13169	CALSGPGNQFYF_CASSLNGYEAFF	Cytotoxic_CD4_TCells	1
13213	CALSPWGGGYQKVTF_CASSLVRLERQYF	Cytotoxic_CD4_TCells	1
13255	CALSYSGGGADGLTF_CASSRDSVYQPQHF	Cytotoxic_CD4_TCells	1
13525	CAMSVNTGGFKTIF_CSAFRDRGNQPQHF	Cytotoxic_CD4_TCells	1
13533	CAMTPSGNTGKLIF_CASSYGLAGTDTQYF	Cytotoxic_CD4_TCells	1
13545	CAPDSWGKLQF_CATGSGSTDTQYF	Cytotoxic_CD4_TCells	1
13635	CASNDRNKLVF;CAVKSGYALNF_CASSYRTGGRETQYF	Cytotoxic_CD4_TCells	1
13674	CATAPYNNNDMRF_CASSYDGRVTEAFF	Cytotoxic_CD4_TCells	1
13731	CATEETSGSRLTF_CASSPRASTDTQYF	Cytotoxic_CD4_TCells	1
13808	CAVDCATNKLIF_CASRPGTGDYGYTF	Cytotoxic_CD4_TCells	1
13819	CAVDLNRNAGGTSYGKLTF_CASRGSKYTGELFF	Cytotoxic_CD4_TCells	1
13857	CAVEDAGGTSYGKLTF_CASSLEDRGTDTQYF	Cytotoxic_CD4_TCells	1
13920	CAVFRGSGNTGKLIF_CASRPLAGGQAGELFF	Cytotoxic_CD4_TCells	1
13942	CAVGDYGQNFVF_CASSSRTGGRQPQHF	Cytotoxic_CD4_TCells	1
13951	CAVGGKAAGNKLTF_CSVDQGQSYGYTF	Cytotoxic_CD4_TCells	1
13953	CAVGGKAAGNKLTF_CSVDRGLSYGYTF;CAISKREGSYEQYF	Cytotoxic_CD4_TCells	1
13967	CAVGNTDKLIF_CASSLGGNNYGYTF	Cytotoxic_CD4_TCells	1
14065	CAVKRGGSQGNLIF_CASSFNRYGYTF;CAGGRDYTGELFF	Cytotoxic_CD4_TCells	1
14118	CAVNAATYNTDKLIF_CASSYGLAGGGFYNEQFF	Cytotoxic_CD4_TCells	1
14128	CAVNARLMF;CAVPKRNSGGSNYKLTF_CASSRPRAGANVLTF	Cytotoxic_CD4_TCells	1
14198	CAVNSGGSNYKLTF_CASSHWVQETQYF	Cytotoxic_CD4_TCells	1
14292	CAVQPDQGAQKLVF_CASKLGTGGFRGYTF	Cytotoxic_CD4_TCells	1
14423	CAVRPTNAGGTSYGKLTF_CASSYGYASGQANTGELFF	Cytotoxic_CD4_TCells	1
14535	CAVSPGAQKLVF_CASSPGQGYGYTF	Cytotoxic_CD4_TCells	1
14558	CAVSSAGRRALTF_CAISDGGTNTEAFF	Cytotoxic_CD4_TCells	1
14582	CAVSVRGNKLVF_CSAKGLADINEQFF	Cytotoxic_CD4_TCells	1
14584	CAVSYDKIIF_CASSYHLFAYEQYF	Cytotoxic_CD4_TCells	1
14611	CAVTMDSNYQLIW;CAPDSWGKLQF_CATGSGSTDTQYF	Cytotoxic_CD4_TCells	1
14641	CAVVGRDSNYQLIW_CASGSVGNTEAFF;CASSQGDRASYEQYF	Cytotoxic_CD4_TCells	1
14643	CAVVHGSVNTGKLIF_CASSFNRYGYTF	Cytotoxic_CD4_TCells	1
14737	CAYRLPVAF_CASSLAGGAYNEQFF	Cytotoxic_CD4_TCells	1
14807	CAYRSGMANFGNEKLTF_CASSLLSGGNEQFF	Cytotoxic_CD4_TCells	1
14834	CAYRSVVGSNYKLTF_CASSIRTGKGAGELFF	Cytotoxic_CD4_TCells	1
14849	CAYRVTQGGSEKLVF_CASSLAGGLWEQYF	Cytotoxic_CD4_TCells	1
14882	CGADRSSGNTGKLIF_CATSRSAFPRQYF	Cytotoxic_CD4_TCells	1
14922	CGTRGGSQGNLIF_CASSFAGAEKLFF	Cytotoxic_CD4_TCells	1
14937	CIARDSNYQLIW;CAVQAENARLMF_CASSRTENTEAFF	Cytotoxic_CD4_TCells	1
14952	CILHSGGSNYKLTF_NA	Cytotoxic_CD4_TCells	1
14957	CILNNYGQNFVF_CASSSTGDSPLHF;CASSQETSGVSYNEQFF	Cytotoxic_CD4_TCells	1
14970	CILRDRTTSGTYKYIF_CASSQEFGSYQPQHF	Cytotoxic_CD4_TCells	1
15059	CIVRRDFGNEKLTF_CATSPPGRQWDTQYF;CASRRRGQGSREPQHF	Cytotoxic_CD4_TCells	1
15101	CIVRVFLNDYKLSF_NA	Cytotoxic_CD4_TCells	1
15263	CTSWVQGAQKLVF_CASTIDGGRRAFF	Cytotoxic_CD4_TCells	1
15310	CVVGPLMDSSYKLIF_CASGHGTSGSEQFF	Cytotoxic_CD4_TCells	1
15532	CYDMRF_CASSQEALVDGSNEQFF	Cytotoxic_CD4_TCells	1
15550	NA_CAISDLRTGDYEQYF	Cytotoxic_CD4_TCells	1
15634	NA_CASIGDRGSYGYTF	Cytotoxic_CD4_TCells	1
15698	NA_CASRGGQGLSSGNTIYF	Cytotoxic_CD4_TCells	1
15786	NA_CASSALPGQGDEQYF	Cytotoxic_CD4_TCells	1
15846	NA_CASSETPPGIGELFF	Cytotoxic_CD4_TCells	1
16038	NA_CASSLEDRGTDTQYF	Cytotoxic_CD4_TCells	1
16109	NA_CASSLGPGTLYEQYF	Cytotoxic_CD4_TCells	1
16207	NA_CASSLRKRQALTGNQPQHF	Cytotoxic_CD4_TCells	1
16260	NA_CASSLVGETQYF	Cytotoxic_CD4_TCells	1
16273	NA_CASSLVQEGNEQFF	Cytotoxic_CD4_TCells	1
16279	NA_CASSLVVASPQQYF	Cytotoxic_CD4_TCells	1
16366	NA_CASSPLGETQYF	Cytotoxic_CD4_TCells	1
16524	NA_CASSQGDRASYEQYF	Cytotoxic_CD4_TCells	1
16629	NA_CASSRSGTGDVRATNEKLFF	Cytotoxic_CD4_TCells	1
16676	NA_CASSSLNYGYTF	Cytotoxic_CD4_TCells	1
16711	NA_CASSSRTGGRQPQHF	Cytotoxic_CD4_TCells	1
16751	NA_CASSTPRNEQFF	Cytotoxic_CD4_TCells	1
16872	NA_CASSYRTGGRETQYF	Cytotoxic_CD4_TCells	1
16881	NA_CASSYSGGVLSGANVLTF	Cytotoxic_CD4_TCells	1
16915	NA_CASTLDQYEQYF	Cytotoxic_CD4_TCells	1
16940	NA_CASTSVNTGELFF	Cytotoxic_CD4_TCells	1
16994	NA_CATSRDRDTRYNEQFF	Cytotoxic_CD4_TCells	1
17082	NA_CSAKGLADINEQFF	Cytotoxic_CD4_TCells	1
17099	NA_CSALSTEAFF	Cytotoxic_CD4_TCells	1
17130	NA_CSARAAGRAGTQYF	Cytotoxic_CD4_TCells	1
17137	NA_CSARASGTGRGETQYF	Cytotoxic_CD4_TCells	1
17308	NA_CSVDRGLSYGYTF	Cytotoxic_CD4_TCells	1
17332	NA_CSVRTGEQYF	Cytotoxic_CD4_TCells	1
17347	CAAAAGYSTLTF_CASRSSGRQETQYF	Central_Memory_CD4_Tcells	1
17361	CAAASYGKLTF_CASSRNLRDTQYF	Central_Memory_CD4_Tcells	1
17363	CAAATGTGNQFYF_CASSQDWQGEAFF	Central_Memory_CD4_Tcells	1
17367	CAACNSGGSNYKLTF_CAWSRNVLNTEAFF	Central_Memory_CD4_Tcells	1
17376	CAAEIDNTDKLIF_CASSLTGIHSYEQYF	Central_Memory_CD4_Tcells	1
17377	CAAEMYSGGGADGLTF_CASSRDRGETQYF	Central_Memory_CD4_Tcells	1
17378	CAAERGGGATNKLIF_CASTAGLGNEQFF	Central_Memory_CD4_Tcells	1
17385	CAAFPNRDDKIIF_CASSQYGSGGVTDTQYF	Central_Memory_CD4_Tcells	1
17387	CAAFSTGGFKTIF_CASSLFASYEQYF	Central_Memory_CD4_Tcells	1
17392	CAAGGGTSYGKLTF_CSAESVSFTGELFF	Central_Memory_CD4_Tcells	1
17395	CAAGGSGGYNKLIF_CASRDPGHGIGELFF	Central_Memory_CD4_Tcells	1
17404	CAAGSARQLTF_CAISDGEGGYEQYF	Central_Memory_CD4_Tcells	1
17408	CAAGSGGYQKVTF_CSARAEGLYNSPLHF	Central_Memory_CD4_Tcells	1
17409	CAAGSGNTGKLIF_CASSQGNTANTGELFF	Central_Memory_CD4_Tcells	1
17411	CAAGTGRRALTF_CASTRDRGSYEQYF	Central_Memory_CD4_Tcells	1
17435	CAAISSGNTPLVF_CASSFVAGETQYF	Central_Memory_CD4_Tcells	1
17437	CAAITGEDNAGNMLTF;CIVRGPGRGSTLGRLYF_CASSRTGVGAKLFF	Central_Memory_CD4_Tcells	1
17444	CAAKGDSWGKLQF_CASSSTTGAAGNTIYF	Central_Memory_CD4_Tcells	1
17445	CAAKGDTGRRALTF_CASSSTGTSGPRGSYNEQFF	Central_Memory_CD4_Tcells	1
17446	CAAKGGGGADGLTF_CSAAQAGARTDTQYF	Central_Memory_CD4_Tcells	1
17449	CAAKGMGRLMF_CASSFSQGYEKLFF;CASNREGEGRETQYF	Central_Memory_CD4_Tcells	1
17452	CAAKGSGGSNYKLTF_NA	Central_Memory_CD4_Tcells	1
17454	CAAKIRGGSQGNLIF_CASSSGDSPLHF;CASSQDWASVYEQFF	Central_Memory_CD4_Tcells	1
17459	CAAKVLPWGKLQF_CASSRGQARVPEAFF	Central_Memory_CD4_Tcells	1
17460	CAALAAGSNYKLTF_CASSVDSNQPQHF	Central_Memory_CD4_Tcells	1
17461	CAALFPSWAGNNRKLIW_CASTSQTGRETQYF	Central_Memory_CD4_Tcells	1
17463	CAALGGYNKLIF_CASSLGAQETQYF	Central_Memory_CD4_Tcells	1
17466	CAALKAGGKLIF_CASRKHGTSESAEQFF	Central_Memory_CD4_Tcells	1
17468	CAALLFSGGSNYKLTF_CASSPGLAGLLGQYF	Central_Memory_CD4_Tcells	1
17469	CAALLFSGGSNYKLTF_NA	Central_Memory_CD4_Tcells	1
17472	CAALNTGNQFYF_NA	Central_Memory_CD4_Tcells	1
17473	CAALNTGTASKLTF_CASSYQGAAYEQYF	Central_Memory_CD4_Tcells	1
17480	CAALSSGGYQKVTF_CASSLADTGELFF	Central_Memory_CD4_Tcells	1
17483	CAAMKERSGSARQLTF_CAISRGNTEAFF	Central_Memory_CD4_Tcells	1
17484	CAANDYKLSF_CASSLKRTERHRISWNTEAFF	Central_Memory_CD4_Tcells	1
17490	CAANNAGKSTF_CASSRGGRDVNEQFF	Central_Memory_CD4_Tcells	1
17492	CAANQAGTALIF_CASSYEGGRGYGYTF	Central_Memory_CD4_Tcells	1
17493	CAANRTGGFKTIF_CASSPNTGPTDTQYF	Central_Memory_CD4_Tcells	1
17496	CAAPDGSGNTGKLIF;CATDRENTDKLIF_CASRRQGRGTEAFF	Central_Memory_CD4_Tcells	1
17497	CAAPGEYGNKLVF_CASSLGQVTNTEAFF	Central_Memory_CD4_Tcells	1
17498	CAAPGGNQFYF_CASSLDGRGYSPLHF	Central_Memory_CD4_Tcells	1
17499	CAAPGGTSYGKLTF;CAMRSVFRPGNEKLTF_CASSPRGRPYGYTF	Central_Memory_CD4_Tcells	1
17500	CAAPGSGGSNYKLTF_CASSQANGRRGYTF	Central_Memory_CD4_Tcells	1
17503	CAAPLYGGSQGNLIF_CASSLGRQNEQFF	Central_Memory_CD4_Tcells	1
17509	CAAPRETSGSRLTF_CASSYGTGDIYEQYF	Central_Memory_CD4_Tcells	1
17510	CAAPRGGYQKVTF_CASSPRGFEQYF	Central_Memory_CD4_Tcells	1
17511	CAAPRGKLIF_CASSKRASAVTNEKLFF	Central_Memory_CD4_Tcells	1
17513	CAAPRSNDYKLSF_NA	Central_Memory_CD4_Tcells	1
17518	CAAPTGGFKTIF_CASSYAASGPYEQYF	Central_Memory_CD4_Tcells	1
17525	CAAQFSGNTPLVF_CASSSGQYQETQYF	Central_Memory_CD4_Tcells	1
17528	CAAQSSGNTPLVF_CVSWGPGNTIYF	Central_Memory_CD4_Tcells	1
17530	CAARDNYGQNFVF_CASSKQGTNTEAFF	Central_Memory_CD4_Tcells	1
17533	CAAREYGNKLVF_CASSRDSNSNQPQHF	Central_Memory_CD4_Tcells	1
17537	CAARGGSNFGNEKLTF_CATSRGPNTEAFF	Central_Memory_CD4_Tcells	1
17548	CAARIGQKLLF_NA	Central_Memory_CD4_Tcells	1
17550	CAARKVGGNEKLTF_CASSRRLGVGETQYF	Central_Memory_CD4_Tcells	1
17553	CAARLRSARQLTF_CASSAETSIGEQFF	Central_Memory_CD4_Tcells	1
17555	CAARNNNARLMF_CASSLADRGGYEQYF;CASRGVRRNTEAFF	Central_Memory_CD4_Tcells	1
17557	CAARNTGFQKLVF_CASSLNLATDTQYF	Central_Memory_CD4_Tcells	1
17561	CAARPSGNTPLVF_CSATERGSGYEQYF	Central_Memory_CD4_Tcells	1
17572	CAARRYGKLTF_CASSVSGTGNEKLFF	Central_Memory_CD4_Tcells	1
17578	CAARSPFGNEKLTF_CASHYDSLPEAFF	Central_Memory_CD4_Tcells	1
17580	CAARSWNNDMRF_CASSYRGGLTNYGYTF	Central_Memory_CD4_Tcells	1
17581	CAARTGGGNKLTF_CSAAGNGNTIYF	Central_Memory_CD4_Tcells	1
17585	CAARTGRGSTLGRLYF_CATRSWGLDTGELFF	Central_Memory_CD4_Tcells	1
17588	CAARTYKYIF_CASSLRDSSGNTIYF	Central_Memory_CD4_Tcells	1
17589	CAARYQAAGNKLTF_CASSLPGQPETQYF	Central_Memory_CD4_Tcells	1
17593	CAASAEEAAGNKLTF_CASSPVVPGSPLHF	Central_Memory_CD4_Tcells	1
17595	CAASAFSGGYQKVTF_CASSKDSRETQYF	Central_Memory_CD4_Tcells	1
17596	CAASAGDYKLSF_CASSKWTTNTGELFF	Central_Memory_CD4_Tcells	1
17598	CAASAGGNQFYF_CSAGNPLGEKLFF	Central_Memory_CD4_Tcells	1
17599	CAASAGGQNFVF_CASSPPMTIYNEQFF	Central_Memory_CD4_Tcells	1
17603	CAASAGTASKLTF_CASGQSSYEQYF	Central_Memory_CD4_Tcells	1
17608	CAASALGNDMRF_CSARQGAREKLFF	Central_Memory_CD4_Tcells	1
17612	CAASANGYGQNFVF_CASSPPGQLYEQYF	Central_Memory_CD4_Tcells	1
17619	CAASAQGAQKLVF_CASSPGSGVYGYTF	Central_Memory_CD4_Tcells	1
17629	CAASASIKAAGNKLTF_CASRLSGVQETQYF	Central_Memory_CD4_Tcells	1
17630	CAASASNYGQNFVF_CSVLKPGLPEETQYF	Central_Memory_CD4_Tcells	1
17636	CAASATTGSARQLTF_CASSLNGRPGELFF	Central_Memory_CD4_Tcells	1
17638	CAASAWNRDDKIIF_NA	Central_Memory_CD4_Tcells	1
17639	CAASAYGNQFYF_CASSLYPVVGTGELFF	Central_Memory_CD4_Tcells	1
17642	CAASDAGGTSYGKLTF_CASSYGGTGASPLHF	Central_Memory_CD4_Tcells	1
17645	CAASDGTASKLTF_CASPGQGNTGELFF	Central_Memory_CD4_Tcells	1
17647	CAASDPDNYGQNFVF_CASSLGGRGPIYGYTF	Central_Memory_CD4_Tcells	1
17648	CAASDPSGGKLIF;CAAIRSGSARQLTF_CASSLEPPYNEQFF	Central_Memory_CD4_Tcells	1
17652	CAASDSGAGSYQLTF_CASSQAFVGANYGYTF	Central_Memory_CD4_Tcells	1
17657	CAASEDNNARLMF_CASSLAGTSVETQYF	Central_Memory_CD4_Tcells	1
17660	CAASEGAQKLVF_NA	Central_Memory_CD4_Tcells	1
17662	CAASEGNNARLMF;CAAPRRALTF_CASGRQGLGNQPQHF	Central_Memory_CD4_Tcells	1
17663	CAASEGPGAGSYQLTF_CASSFDPAGGHGYTF	Central_Memory_CD4_Tcells	1
17669	CAASELNARLMF_CASSPSGRADNEQFF	Central_Memory_CD4_Tcells	1
17671	CAASERGTSGSRLTF_CASSFGLAVSYSFF	Central_Memory_CD4_Tcells	1
17674	CAASETGTASKLTF_CASSVVQGRGEQFF	Central_Memory_CD4_Tcells	1
17681	CAASFWYTSGTYKYIF_CASSLDGTSGAGTDTQYF	Central_Memory_CD4_Tcells	1
17686	CAASGDNYGQNFVF_CASSDDRGYGYTF	Central_Memory_CD4_Tcells	1
17687	CAASGDQAGTALIF_CASRVDPNTGELFF	Central_Memory_CD4_Tcells	1
17690	CAASGEGGSEKLVF_CASSMGRWTNTEAFF	Central_Memory_CD4_Tcells	1
17692	CAASGFGNEKLTF_CASSFTGSGTFIQFF	Central_Memory_CD4_Tcells	1
17696	CAASGGGRRALTF_CASSPQSLKEQYF	Central_Memory_CD4_Tcells	1
17698	CAASGGNEKLTF_CASSLQGRGLSPLHF	Central_Memory_CD4_Tcells	1
17700	CAASGGSYIPTF_CASSGFLDSPYEQYF;CASSLIEGRTEAFF	Central_Memory_CD4_Tcells	1
17704	CAASGLDYGQNFVF_CASSQLSVAASTVF;CASSLLALNEQFF	Central_Memory_CD4_Tcells	1
17709	CAASGNNFNKFYF_CASSGRRVGDIQYF	Central_Memory_CD4_Tcells	1
17710	CAASGNQFYF_CAIGVLAGVDSYNEQFF	Central_Memory_CD4_Tcells	1
17711	CAASGNQFYF_CASSPTHSNQPQHF	Central_Memory_CD4_Tcells	1
17714	CAASGPTGANSKLTF_CASKQDRGFGEQFF	Central_Memory_CD4_Tcells	1
17715	CAASGQLDSGSRLTF_CASSNGFYYGYTF	Central_Memory_CD4_Tcells	1
17719	CAASGSGGYQKVTF_CASSSGGAYEQYF	Central_Memory_CD4_Tcells	1
17720	CAASGSGTSYGKLTF_CASSKEGAVYNEQFF	Central_Memory_CD4_Tcells	1
17721	CAASGTGVGNARLMF_CASSQDRTGNTIYF	Central_Memory_CD4_Tcells	1
17722	CAASGWRSGGSNYKLTF_CASSSPRTGRRLRNTEAFF	Central_Memory_CD4_Tcells	1
17724	CAASGYSSASKIIF_CASSIDRETQYF	Central_Memory_CD4_Tcells	1
17725	CAASHGNNRLAF_CASSVPRDRDNTIYF	Central_Memory_CD4_Tcells	1
17728	CAASHTNAGKSTF_CAWSRTAYGYTF	Central_Memory_CD4_Tcells	1
17734	CAASIEGNTPLVF_CASSLGATSGPTDTQYF	Central_Memory_CD4_Tcells	1
17735	CAASIEGNTPLVF_CSAFIEGAGGELFF	Central_Memory_CD4_Tcells	1
17736	CAASIEKKSSGDKLTF_CASSGGTGIDGYTF	Central_Memory_CD4_Tcells	1
17740	CAASIGGGSNYKLTF_CASSLLANSPLHF	Central_Memory_CD4_Tcells	1
17750	CAASIPGRRALTF_CASSFSQASGNNEQFF	Central_Memory_CD4_Tcells	1
17751	CAASIQGGSEKLVF_CASSQGRGLSYEQYF	Central_Memory_CD4_Tcells	1
17752	CAASIRGGNKLVF_CASRRDSMNTEAFF	Central_Memory_CD4_Tcells	1
17753	CAASIRNNNARLMF_CAAGTPRKGYTF	Central_Memory_CD4_Tcells	1
17761	CAASKDFNKFYF_CASIGLAGTDTQYF	Central_Memory_CD4_Tcells	1
17763	CAASKETSGSRLTF_CSAPRDSRDGYTF	Central_Memory_CD4_Tcells	1
17765	CAASKGDSSYKLIF_CASSIGSFATEAFF	Central_Memory_CD4_Tcells	1
17766	CAASKGGFQKLVF_CSVENFNTDTQYF	Central_Memory_CD4_Tcells	1
17767	CAASKGGGGNKLTF_CSVLTSRASEQYF;CASSSRASEETQYF	Central_Memory_CD4_Tcells	1
17774	CAASKGSNSGYALNF_CASSPEGRETQYF	Central_Memory_CD4_Tcells	1
17775	CAASKGSNYQLIW_CASSGSSGRGETQYF	Central_Memory_CD4_Tcells	1
17779	CAASKGTYKYIF_CASSAGTLSGANVLTF	Central_Memory_CD4_Tcells	1
17781	CAASKHTGNQFYF_CASRVAGGAGNTIYF	Central_Memory_CD4_Tcells	1
17782	CAASKLTGANSKLTF_CASSPEGDDEKLFF	Central_Memory_CD4_Tcells	1
17787	CAASKPSGSRLTF_CSARVATGLDGYTF	Central_Memory_CD4_Tcells	1
17789	CAASKRANFGNEKLTF_CASSPLGTDTQYF	Central_Memory_CD4_Tcells	1
17790	CAASKRDGQKLLF_CASSFVFGSGGPYEQYF	Central_Memory_CD4_Tcells	1
17797	CAASLGRKETSGSRLTF_CASSSYRGEKLFF	Central_Memory_CD4_Tcells	1
17801	CAASLLNFNKFYF_CSAMRPLAGSGTQYF	Central_Memory_CD4_Tcells	1
17810	CAASLVYNTDKLIF_CASSNQGIRNEQFF	Central_Memory_CD4_Tcells	1
17813	CAASLYTGGGNKLTF_CASRPSGGREKLFF	Central_Memory_CD4_Tcells	1
17816	CAASMAGSARQLTF_CASRGTTSGELFF	Central_Memory_CD4_Tcells	1
17817	CAASMDGQKLLF_CASSSVIGEQFF	Central_Memory_CD4_Tcells	1
17818	CAASMDSNYQLIW_CASSLVTGANTGELFF	Central_Memory_CD4_Tcells	1
17820	CAASMGGFKTIF_CASSRGQGQSQETQYF	Central_Memory_CD4_Tcells	1
17822	CAASMGGNFGNEKLTF_CASSLVSTGYSYNEQFF	Central_Memory_CD4_Tcells	1
17824	CAASMGNNDMRF_CASSPFSGTSYEQYF	Central_Memory_CD4_Tcells	1
17826	CAASMGSFGNVLHC_CSAKKWTEINSPLHF;CSARGGLNTEAFF	Central_Memory_CD4_Tcells	1
17828	CAASMITGGYQKVTF_CAWSAAGVGGPQHF	Central_Memory_CD4_Tcells	1
17833	CAASMPNYQLIW_CASSLDRVVGNTIYF	Central_Memory_CD4_Tcells	1
17836	CAASMRVSSSASKIIF_CASSYDGDRYEQYF	Central_Memory_CD4_Tcells	1
17841	CAASNQYGNKLVF_CSATETSGSVDTQYF	Central_Memory_CD4_Tcells	1
17848	CAASPGGGYQKVTF_CSLPKTSGTHNEQFF	Central_Memory_CD4_Tcells	1
17850	CAASPIMNYGGATNKLIF;CALSGYNFNKFYF_CAISDSSSSGRRYTGELFF	Central_Memory_CD4_Tcells	1
17855	CAASPLNAGNNRKLIW_CASKQQGETGELFF	Central_Memory_CD4_Tcells	1
17857	CAASPMDSNYQLIW_CASSNGVAGADTQYF	Central_Memory_CD4_Tcells	1
17858	CAASPMTRDMRF_CASSPGAYSGNTIYF;CAISAEHNEQFF	Central_Memory_CD4_Tcells	1
17861	CAASPNTDKLIF_CASSPDRGPDGYTF	Central_Memory_CD4_Tcells	1
17862	CAASPPGRRALTF_CASRLEAPGTGNYEQYF	Central_Memory_CD4_Tcells	1
17863	CAASPRGAGNNRKLIW_CASSRTGGGYGYTF	Central_Memory_CD4_Tcells	1
17865	CAASPYNFNKFYF_CASSPTGTGELFF	Central_Memory_CD4_Tcells	1
17866	CAASQGAQKLVF_CASSLNGGAYYGYTF	Central_Memory_CD4_Tcells	1
17868	CAASQVWGKLQF_CASSLTVGGLAFF	Central_Memory_CD4_Tcells	1
17869	CAASQYNQGGKLIF_CASSYGDETNTEAFF	Central_Memory_CD4_Tcells	1
17872	CAASRANNLFF_CSARGLLATDEQYF	Central_Memory_CD4_Tcells	1
17873	CAASRATSGTYKYIF_CASSLDRGNIQYF	Central_Memory_CD4_Tcells	1
17875	CAASRDDKIIF;CASPKMNRDDKIIF_CSALRALYTDTQYF	Central_Memory_CD4_Tcells	1
17877	CAASRDSSYKLIF_CATRGGLGGNEQFF	Central_Memory_CD4_Tcells	1
17882	CAASRGGYNKLIF_CAWSVLDEKLFF	Central_Memory_CD4_Tcells	1
17883	CAASRGPGYSTLTF_CASSYGREQYF	Central_Memory_CD4_Tcells	1
17886	CAASRIQGAQKLVF_CASSQHRMVRGPGELFF	Central_Memory_CD4_Tcells	1
17889	CAASRNKLVF_CASSLRGAILENTEAFF	Central_Memory_CD4_Tcells	1
17890	CAASRNTGNQFYF_CASSAGTGGPHGYTF	Central_Memory_CD4_Tcells	1
17908	CAASSGSQGNLIF_CASSLNGGSGNSPLHF	Central_Memory_CD4_Tcells	1
17911	CAASSNGNKLVF_CAWSRQRPGGEQFF	Central_Memory_CD4_Tcells	1
17914	CAASSPLYSGGGADGLTF_CASSVGDRNTGELFF	Central_Memory_CD4_Tcells	1
17915	CAASSSGGYQKVTF_CSTADYNEQFF	Central_Memory_CD4_Tcells	1
17919	CAASSTSGYSTLTF_CASSATQGYTF;CASSSTGTGVRGFF	Central_Memory_CD4_Tcells	1
17930	CAASTYNNNDMRF_CASSDHSGNTIYF	Central_Memory_CD4_Tcells	1
17931	CAASVCGSQGNLIF;CAYRRGMTGGGADGLTF_CASSLGTDRAGELFF	Central_Memory_CD4_Tcells	1
17937	CAASVYGGATNKLIF;CAYRRGYGGATNKLIF_CASSASLAGIYEQYF	Central_Memory_CD4_Tcells	1
17942	CAASYGNTGKLIF_CASSFGGSSEQFF	Central_Memory_CD4_Tcells	1
17944	CAASYTNTGNQFYF_CASSPTYSGSFGETQYF	Central_Memory_CD4_Tcells	1
17946	CAATDKLIF_CASSLGFRRGGYTF	Central_Memory_CD4_Tcells	1
17948	CAATDTGGFKTIF_CASSVNGQGYGEQFF	Central_Memory_CD4_Tcells	1
17953	CAATGGNEKLTF_CASSSRQGTDTQYF	Central_Memory_CD4_Tcells	1
17954	CAATGLTGGGNKLTF_CASSLGTSGNEQYF	Central_Memory_CD4_Tcells	1
17956	CAATGTYKYIF;CALKSGGSNYKLTF_CASSLSGWGGTGYTF	Central_Memory_CD4_Tcells	1
17963	CAATLQGAQKLVF_CASSRRTGYNEKLFF	Central_Memory_CD4_Tcells	1
17967	CAATNTGNQFYF_CATSRERDDYGYTF	Central_Memory_CD4_Tcells	1
17970	CAATPQETSGSRLTF_CASSLMAGKGQGAFF	Central_Memory_CD4_Tcells	1
17972	CAATPQGGKLIF_CASRGQLNEKLFF	Central_Memory_CD4_Tcells	1
17980	CAATSDTGNQFYF_CATSDPGQYTGELFF;CSVDKSGSSYEQYF	Central_Memory_CD4_Tcells	1
17991	CAATYFGNEKLTF_CATSTDRAREWPQHF	Central_Memory_CD4_Tcells	1
17996	CAAVSGNTGKLIF_CASSLTSAANTGELFF	Central_Memory_CD4_Tcells	1
18004	CAAYNQAGTALIF_CASSQRALVGEAFF	Central_Memory_CD4_Tcells	1
18010	CACAPSETSGSRLTF_CASSPQKDTQYF	Central_Memory_CD4_Tcells	1
18011	CACESNYKLTF_CSAAGGDYEQYF	Central_Memory_CD4_Tcells	1
18012	CACFNAGNNRKLIW_CASSKWPNTGELFF	Central_Memory_CD4_Tcells	1
18017	CACTFGNVLHC_CASSRSTGSYEQYF	Central_Memory_CD4_Tcells	1
18019	CACTPVGTYKYIF;CALIRYGGATNKLIF_CASSLGTATYEQYF	Central_Memory_CD4_Tcells	1
18020	CADAGGSYIPTF;CVVKKTNAGKSTF_CASSQEFGAGETQYF	Central_Memory_CD4_Tcells	1
18022	CADFSDGQKLLF_CASSLASTDTQYF	Central_Memory_CD4_Tcells	1
18024	CADLSGNTPLVF_CASSLGPSIGELFF	Central_Memory_CD4_Tcells	1
18031	CADYQTGANNLFF_CASNSQTGTPYGYTF	Central_Memory_CD4_Tcells	1
18035	CAEATNAGKSTF_CASRSSGPEQYF	Central_Memory_CD4_Tcells	1
18038	CAEEALVSGNTPLVF_CASSRQTTGGGSPLHF	Central_Memory_CD4_Tcells	1
18039	CAEFKNYGGSQGNLIF;CALSPGGSYIPTF_CASSLALGSQDRIQYF	Central_Memory_CD4_Tcells	1
18040	CAEGAQKLVF_CAWSVFGGDFLPNTGELFF	Central_Memory_CD4_Tcells	1
18042	CAEGGAGNNRKLIW_CASSHTDTQYF	Central_Memory_CD4_Tcells	1
18044	CAEGGSYIPTF_CASSFSPGGQETQYF	Central_Memory_CD4_Tcells	1
18046	CAEGTPQGGSEKLVF_CASSSIGIWDTEAFF	Central_Memory_CD4_Tcells	1
18047	CAEIDPNTGKLIF_CASSSRGGEQYF	Central_Memory_CD4_Tcells	1
18053	CAEIPGGGADGLTF_CASSQDLGIVAF	Central_Memory_CD4_Tcells	1
18055	CAEISGNTGKLIF_CASSRPGETQYF	Central_Memory_CD4_Tcells	1
18056	CAEKDPDSWGKLQF_CASSLLGTGTTGELFF	Central_Memory_CD4_Tcells	1
18063	CAEKGSGGGNKLTF_CASSQTRVVQSTDTQYF	Central_Memory_CD4_Tcells	1
18068	CAEKTGGQNFVF_CASSRQRLSHTEAFF	Central_Memory_CD4_Tcells	1
18074	CAENAGGTSYGKLTF_CSAEPGLAGETEQFF	Central_Memory_CD4_Tcells	1
18076	CAENDAGGTSYGKLTF_CASSPMVLAGGIYNEQFF	Central_Memory_CD4_Tcells	1
18077	CAENDGATNKLIF_CASSDDRGVHQPQHF;CASSLTSGRANEQFF	Central_Memory_CD4_Tcells	1
18079	CAENFFQGAQKLVF_NA	Central_Memory_CD4_Tcells	1
18081	CAENGNGQKLLF_CASSLGRSLVEKLFF	Central_Memory_CD4_Tcells	1
18084	CAENIGQGGKLIF_CASSEGGGGMNTEAFF	Central_Memory_CD4_Tcells	1
18086	CAENILQLGGYQKVTF_CSARPGLAGVSGSYEQYF	Central_Memory_CD4_Tcells	1
18090	CAENIQGFQKLVF_CASSHTSAGTDTQYF	Central_Memory_CD4_Tcells	1
18095	CAENKGNFNKFYF_CASSPMRVGNQPQHF	Central_Memory_CD4_Tcells	1
18101	CAENLPAGRRALTF_CSASWGEETQYF;CASTRGSGPGDEQYF	Central_Memory_CD4_Tcells	1
18105	CAENNAGNMLTF_CASSLATSGSSYEQYF	Central_Memory_CD4_Tcells	1
18107	CAENNNAGNMLTF_CASSELSGSGTGELFF	Central_Memory_CD4_Tcells	1
18108	CAENNNNARLMF_CASSFNPQAGQPQHF	Central_Memory_CD4_Tcells	1
18109	CAENPISGTYKYIF_CASSPGANTEAFF	Central_Memory_CD4_Tcells	1
18110	CAENPLGGSYIPTF_CASSVGLVETQYF	Central_Memory_CD4_Tcells	1
18116	CAENRRGGSYIPTF_CASSARQNTEAFF	Central_Memory_CD4_Tcells	1
18122	CAENTGTASKLTF_CASSRLSGRGRPGELFF	Central_Memory_CD4_Tcells	1
18124	CAENTQGGSEKLVF_CASRSPFRGYTF	Central_Memory_CD4_Tcells	1
18130	CAEPSYGGATNKLIF_CASSLQPASTDTQYF	Central_Memory_CD4_Tcells	1
18132	CAERESGYSTLTF_CASSGQSGTSGTSIF	Central_Memory_CD4_Tcells	1
18137	CAERLDSNYQLIW_CASSPGTGWDYEQYF	Central_Memory_CD4_Tcells	1
18138	CAERPNTGRRALTF_CASSQDFRRMNTEAFF	Central_Memory_CD4_Tcells	1
18140	CAERSGTGANNLFF_CASSLDLAGGTDTQYF	Central_Memory_CD4_Tcells	1
18145	CAESEGDAGKSTF_CAWTPFRGDFWNTGELFF	Central_Memory_CD4_Tcells	1
18149	CAESGFGNVLHC;CAAIPGNQFYF_CATSDSWGPTYEQYF	Central_Memory_CD4_Tcells	1
18155	CAESINSFQGGKLIF_CASSIRRGSSETQYF	Central_Memory_CD4_Tcells	1
18156	CAESIRGGSYIPTF_NA	Central_Memory_CD4_Tcells	1
18157	CAESISGSGNTGKLIF_CASSVRSIGEQYF	Central_Memory_CD4_Tcells	1
18163	CAESNTGFQKLVF_CASSPGTGIEKLFF	Central_Memory_CD4_Tcells	1
18164	CAESNTNAGKSTF_NA	Central_Memory_CD4_Tcells	1
18169	CAESPNSGNTGKLIF_NA	Central_Memory_CD4_Tcells	1
18171	CAESQRGRRALTF_CASKITGEGTDTQYF	Central_Memory_CD4_Tcells	1
18175	CAESSDNYGQNFVF_CASNSGTGWNTEAFF;CASSPYRGEKLFF	Central_Memory_CD4_Tcells	1
18176	CAESTGNTGGFKTIF_NA	Central_Memory_CD4_Tcells	1
18177	CAESTGNTGKLIF_CASSRDQENTEAFF	Central_Memory_CD4_Tcells	1
18178	CAESTTTGGYQKVTF_CASSGDRGYEQYF	Central_Memory_CD4_Tcells	1
18181	CAETISGGSYIPTF_CASSQGRVVSDEQYF	Central_Memory_CD4_Tcells	1
18182	CAETLLNNDMRF_CASSAEGTGELFF	Central_Memory_CD4_Tcells	1
18188	CAETNQAGTALIF_CATYYQETQYF	Central_Memory_CD4_Tcells	1
18190	CAETRGSSYKLIF;CIVRLSPIMDTGRRALTF_CASSGTAQETQYF	Central_Memory_CD4_Tcells	1
18194	CAETSTGRRALTF_CSVPGQGWYNEQFF	Central_Memory_CD4_Tcells	1
18199	CAETTYNNNDMRF_CSAIYLGANSYEQYF	Central_Memory_CD4_Tcells	1
18202	CAETVAMEYGNKLVF_CASSQARLGVGETQYF	Central_Memory_CD4_Tcells	1
18204	CAETYAGNMLTF_CASRKQGAVSEAFF	Central_Memory_CD4_Tcells	1
18206	CAEWDSSYKLIF_CASSQGGLAGGPHTQYF	Central_Memory_CD4_Tcells	1
18211	CAFCQTGANNLFF_CASSYGIAKNIQYF	Central_Memory_CD4_Tcells	1
18212	CAFDIIQGAQKLVF_CASSSLDAGELFF	Central_Memory_CD4_Tcells	1
18216	CAFENDYKLSF_CASSQDRGKGAKLFF	Central_Memory_CD4_Tcells	1
18217	CAFFPLQTGANNLFF_CASSIWGNTIYF	Central_Memory_CD4_Tcells	1
18219	CAFGGSQGNLIF_NA	Central_Memory_CD4_Tcells	1
18220	CAFGGTSYGKLTF_CTSTPMEGRASKNIQYF;CASSPLRGTGELFF	Central_Memory_CD4_Tcells	1
18223	CAFIMEYGNKLVF_CASSVEGRVQTDTQYF	Central_Memory_CD4_Tcells	1
18224	CAFIPGNQFYF_NA	Central_Memory_CD4_Tcells	1
18232	CAFLRQGGSEKLVF_CASSLSPSPLHF	Central_Memory_CD4_Tcells	1
18233	CAFMEYGNKLVF_CSADPGHRANYGYTF	Central_Memory_CD4_Tcells	1
18234	CAFMGSGGYQKVTF_CSARDPGSWGEQYF;CASSVGRGQFREQYF	Central_Memory_CD4_Tcells	1
18238	CAFMKEIQGAQKLVF_NA	Central_Memory_CD4_Tcells	1
18239	CAFMKFNTGNQFYF_CATSILTGSLTNEKLFF	Central_Memory_CD4_Tcells	1
18246	CAFMKHENNNDMRF_CASSVSGTATKQYF	Central_Memory_CD4_Tcells	1
18248	CAFMKHFGNEKLTF_CASSLTSGRDRAKNIQYF	Central_Memory_CD4_Tcells	1
18252	CAFMKHRGNTPLVF_CASSTPIGDTQYF;CASSSPEGRGREQYF	Central_Memory_CD4_Tcells	1
18256	CAFMKHVTGGSEKLVF_CAWRGRGELFF	Central_Memory_CD4_Tcells	1
18258	CAFMKPEGTYKYIF_CSTQVGSYEQYF	Central_Memory_CD4_Tcells	1
18260	CAFMKPQGGKLIF_CASSLDTLSYEQYF	Central_Memory_CD4_Tcells	1
18263	CAFMKQEIGFGNVLHC_CASRPQGLAEYTIYF	Central_Memory_CD4_Tcells	1
18271	CAFMKSMEYGNKLVF_CASFDRYTEAFF	Central_Memory_CD4_Tcells	1
18278	CAFMRGDTGNQFYF_CASSWFRTDTQYF	Central_Memory_CD4_Tcells	1
18286	CAFMTNFGNEKLTF_CASRNRDTYGYTF	Central_Memory_CD4_Tcells	1
18294	CAFNWGYGGSQGNLIF_CSALPTSGSRNEQFF	Central_Memory_CD4_Tcells	1
18300	CAFPTGNTPLVF_CASSYPAGTGTGEQYF	Central_Memory_CD4_Tcells	1
18304	CAFRGSQGNLIF_CASSLDREGSNYGYTF	Central_Memory_CD4_Tcells	1
18319	CAFTDTGNQFYF_CASSQGGRTVYYGYTF	Central_Memory_CD4_Tcells	1
18321	CAFTKIIFGNEKLTF_CASSLAPDVGKSYGYTF	Central_Memory_CD4_Tcells	1
18322	CAFTLAISGNTPLVF_CASSRGQVNTEAFF;CSARDGGQDLNTEAFF	Central_Memory_CD4_Tcells	1
18323	CAFTPNYGGATNKLIF_CASSPRDRNYGYTF	Central_Memory_CD4_Tcells	1
18324	CAFVANTGTASKLTF_CSARGGGGPSGETQYF	Central_Memory_CD4_Tcells	1
18326	CAFVNAGGTSYGKLTF_CASSFYSGRGETQYF	Central_Memory_CD4_Tcells	1
18338	CAGALGGNKLVF_CASSSSPDSVMTTQYF	Central_Memory_CD4_Tcells	1
18340	CAGALRGYQKVTF_CASSINQPTTAHQETQYF	Central_Memory_CD4_Tcells	1
18341	CAGANFGNEKLTF_CASSLLVGNTIYF	Central_Memory_CD4_Tcells	1
18345	CAGANYKLSF_CASSLGWGQNYGYTF	Central_Memory_CD4_Tcells	1
18348	CAGAPNFNKFYF_CASSLLGGNQPQHF	Central_Memory_CD4_Tcells	1
18351	CAGAQKLVF_CASSQRDGRGQTSSGANVLTF	Central_Memory_CD4_Tcells	1
18352	CAGARNFNKFYF;CIVGRENQTSYDKVIF_CASSAIPGLAGGLEQFF	Central_Memory_CD4_Tcells	1
18364	CAGDGGGSRLTF_CASSFQSGRRYNEQFF	Central_Memory_CD4_Tcells	1
18366	CAGDNTNAGKSTF_CASSFSGGETQYF	Central_Memory_CD4_Tcells	1
18372	CAGEAQGGAEKLVF_CASSEDWGTPEAFF	Central_Memory_CD4_Tcells	1
18373	CAGEDGAAGNKLTF_CASSFGQPQHF	Central_Memory_CD4_Tcells	1
18374	CAGEESGNTPLVF_CASKSGYEQYF	Central_Memory_CD4_Tcells	1
18384	CAGFFGNEKLTF_CASSPWGVDTKNIQYF	Central_Memory_CD4_Tcells	1
18387	CAGGAGTYKYIF_CSVDPPGFSSYNEQFF	Central_Memory_CD4_Tcells	1
18389	CAGGFGGGATNKLIF_CASRGPRYQETQYF	Central_Memory_CD4_Tcells	1
18397	CAGGNSGYALNF_CASSFGTGVGEQFF	Central_Memory_CD4_Tcells	1
18400	CAGGRDGTASKLTF_CSARVVWEQYF	Central_Memory_CD4_Tcells	1
18401	CAGGRGSARQLTF_CASSPAGGNYGYTF	Central_Memory_CD4_Tcells	1
18402	CAGGSFGGSQGNLIF;CAVSGGSYIPTF_CSARAVMGGVNSPLHF	Central_Memory_CD4_Tcells	1
18403	CAGGSNYKLTF_CSAPSEGGYGYTF	Central_Memory_CD4_Tcells	1
18404	CAGGSTSYGKLTF_CASSLGSGVNNQPQHF	Central_Memory_CD4_Tcells	1
18405	CAGGSYIPTF_CSVELAGGPTDTQYF	Central_Memory_CD4_Tcells	1
18408	CAGGYQKVTF_CSAREDTASYEQYF	Central_Memory_CD4_Tcells	1
18416	CAGIRSGSARQLTF_CSARMFRGNGNTIYF	Central_Memory_CD4_Tcells	1
18418	CAGKEGTYKYIF_CSARAWAGGYNEQFF	Central_Memory_CD4_Tcells	1
18419	CAGKFSGGYNKLIF_CASSLEANEQFF	Central_Memory_CD4_Tcells	1
18423	CAGKLTGGGNKLTF_CAWRGTASSYEQYF	Central_Memory_CD4_Tcells	1
18425	CAGLASNAGGTSYGKLTF_CASSFFGTGGQDEQYF	Central_Memory_CD4_Tcells	1
18426	CAGLDTGTASKLTF_CSANVYNEQFF	Central_Memory_CD4_Tcells	1
18427	CAGLGKGAQKLVF_CASSQDPLREGPLYIRETQYF	Central_Memory_CD4_Tcells	1
18434	CAGMVSGGSYIPTF_CASSRRYLASTDTQYF	Central_Memory_CD4_Tcells	1
18436	CAGNPGGYQKVTF_CASSETRPELFF;CASSRPPGSEKLFF	Central_Memory_CD4_Tcells	1
18441	CAGNVGSNYKLTF_CASSRTGGPGYEQYF	Central_Memory_CD4_Tcells	1
18442	CAGPALFRDDKIIF_CSATRSGANVLTF	Central_Memory_CD4_Tcells	1
18447	CAGPGGSQGNLIF_CASSQGGMARVDTEAFF	Central_Memory_CD4_Tcells	1
18468	CAGQGGSEKLVF_CAISEGVYSNQPQHF	Central_Memory_CD4_Tcells	1
18475	CAGQLLGAGGTSYGKLTF_NA	Central_Memory_CD4_Tcells	1
18482	CAGQRIQGAQKLVF_CASSFAGGTEAFF	Central_Memory_CD4_Tcells	1
18488	CAGRAEGAQKLVF_CASNFDRGYQPQHF	Central_Memory_CD4_Tcells	1
18489	CAGRAGGSEKLVF_CSARVGGRDTQYF	Central_Memory_CD4_Tcells	1
18490	CAGRAGNNRKLIW_CASSFTVTGQFF	Central_Memory_CD4_Tcells	1
18497	CAGRGNAGGTSYGKLTF_CATQRGWEKRDTQYF	Central_Memory_CD4_Tcells	1
18502	CAGRLNNNDMRF_CASQGTGIVGYTF	Central_Memory_CD4_Tcells	1
18505	CAGRPAGNNRKLIW_CASSFGLAPETQYF;CSARMTLGETQYF	Central_Memory_CD4_Tcells	1
18507	CAGRPTITQGGSEKLVF_CASSETVSNQPQHF	Central_Memory_CD4_Tcells	1
18509	CAGRQITGNQFYF_CASSIQGGGQPQHF	Central_Memory_CD4_Tcells	1
18513	CAGRVPNFGNEKLTF_CASSLTQGLAGGRPGELFF	Central_Memory_CD4_Tcells	1
18528	CAGTDSWGKLQF_CATGGQGQPETQYF	Central_Memory_CD4_Tcells	1
18532	CAGVGGGGNKLTF_CASSERDFSGNTIYF	Central_Memory_CD4_Tcells	1
18543	CAHGSGNTGKLIF_CASSLASGSSYNEQFF	Central_Memory_CD4_Tcells	1
18545	CAHRNQAGTALIF_CASSPTGRQETQYF	Central_Memory_CD4_Tcells	1
18548	CAIFLKNTGFQKLVF_CASSPDWGRETQYF	Central_Memory_CD4_Tcells	1
18550	CAIGGSGGSNYKLTF_CASSLGGLAVNEQFF	Central_Memory_CD4_Tcells	1
18555	CAIKEDGQKLLF_CAWSEHRGFSDTQYF	Central_Memory_CD4_Tcells	1
18557	CAILFRDYKLSF_CASSLGPGRAEAFF	Central_Memory_CD4_Tcells	1
18559	CAILTGGSYIPTF_CASSLEGGLAGVRETQYF	Central_Memory_CD4_Tcells	1
18565	CAITSGGSNYKLTF_NA	Central_Memory_CD4_Tcells	1
18567	CAKGSWGKLQF_CASSSLTGTTEAFF;CASSPLDRAEQYF	Central_Memory_CD4_Tcells	1
18568	CALAEPGGSYIPTF_CASSSGETQYF	Central_Memory_CD4_Tcells	1
18570	CALAGGTSYGKLTF_CASSLVLGTGDEQYF	Central_Memory_CD4_Tcells	1
18575	CALASGSARQLTF;CALLSGNTGKLIF_CASSFTSSSKNIQYF	Central_Memory_CD4_Tcells	1
18576	CALASWGKLQF_NA	Central_Memory_CD4_Tcells	1
18579	CALDFGNEKLTF_CSARTDRGPYEQYF	Central_Memory_CD4_Tcells	1
18581	CALDGSGGYNKLIF_CASSPSTDTQYF	Central_Memory_CD4_Tcells	1
18584	CALDLPYGNNRLAF_CASNPTGGGEQYF	Central_Memory_CD4_Tcells	1
18585	CALDMRF_CASRSRTSGRDTQYF	Central_Memory_CD4_Tcells	1
18588	CALDRGQAGTALIF_CSARVSASDTQYF	Central_Memory_CD4_Tcells	1
18591	CALDYSGGYQKVTF_CASSLGDGYGYTF	Central_Memory_CD4_Tcells	1
18596	CALEGLGSNYQLIW_CASSLGDTEAFF	Central_Memory_CD4_Tcells	1
18601	CALEYGNNARLMF_CASSLREGGRETQYF	Central_Memory_CD4_Tcells	1
18602	CALEYSSASKIIF_CASSLEPANTEAFF	Central_Memory_CD4_Tcells	1
18607	CALFQSGGSNYKLTF_CSARDQRGWTYEQYF;CASTGSGGSNQPQHF	Central_Memory_CD4_Tcells	1
18608	CALFSGNQFYF_CASSPGTNYGYTF	Central_Memory_CD4_Tcells	1
18609	CALFTGGGNKLTF_CSATRTSRNEQFF	Central_Memory_CD4_Tcells	1
18616	CALGGATNKLIF_CASSQGGSRPNSPLHF	Central_Memory_CD4_Tcells	1
18619	CALGGGYQKVTF_CASSFFARGLGTGELFF	Central_Memory_CD4_Tcells	1
18622	CALGGSNYQLIW_CASMKSGRDQPQHF	Central_Memory_CD4_Tcells	1
18623	CALGGSQGNLIF_CASSTSPRQGSQFF	Central_Memory_CD4_Tcells	1
18631	CALGQNMRF_CASSNFPGLAGVNEQFF	Central_Memory_CD4_Tcells	1
18636	CALGVTGGFKTIF_CASSLPRRTRVTANEQFF	Central_Memory_CD4_Tcells	1
18637	CALHGTSYGKLTF_CASRGRRNEQYF	Central_Memory_CD4_Tcells	1
18651	CALIRNTGGFKTIF_CASRGVRSYEQYF;CASSPRLGAEAFF	Central_Memory_CD4_Tcells	1
18657	CALKGGGSYIPTF_CASSFGADRGEWAQHF	Central_Memory_CD4_Tcells	1
18659	CALKGGIQGAQKLVF_CASSQDWRGNQPQHF	Central_Memory_CD4_Tcells	1
18660	CALKGGSEKLVF_CASSYLASYNEQFF	Central_Memory_CD4_Tcells	1
18662	CALKGPGNNRLAF_CASSEVWGRAGYEQYF	Central_Memory_CD4_Tcells	1
18664	CALKGSYIPTF_CASSMGMQTGTAYLNEKLFF	Central_Memory_CD4_Tcells	1
18679	CALLMNTGFQKLVF_CASSLQPSNQPQHF	Central_Memory_CD4_Tcells	1
18680	CALLNQAGTALIF_CASSLRLAGGSPYNEQFF;CSARDRGLTRELFF	Central_Memory_CD4_Tcells	1
18688	CALMKGGGGNKLTF_CASSLDVSASEQFF	Central_Memory_CD4_Tcells	1
18691	CALNADYKLSF_CSILAGTENGYTF	Central_Memory_CD4_Tcells	1
18692	CALNDGVLTGGGNKLTF_CASSLTSGGGETQYF	Central_Memory_CD4_Tcells	1
18694	CALNNQGGKLIF_CASSFRAPPQETQYF	Central_Memory_CD4_Tcells	1
18695	CALNRETSGSRLTF_CASSHSVNYNSPLHF	Central_Memory_CD4_Tcells	1
18698	CALNSGGYQKVTF;CAPRVPTGGYQKVTF_CSFRDSGANVLTF	Central_Memory_CD4_Tcells	1
18699	CALNSGYSTLTF_CASSLERLDTDTQYF;CASSLLPSSRNEQFF	Central_Memory_CD4_Tcells	1
18702	CALNTGTASKLTF_CASSQEGRGHDEQYF	Central_Memory_CD4_Tcells	1
18704	CALNYGGSQGNLIF_CASSSQGASTEAFF	Central_Memory_CD4_Tcells	1
18707	CALPGRYNFNKFYF;CATATLTGGFKTIF_CASIEWGAGEKLFF	Central_Memory_CD4_Tcells	1
18708	CALPIGVGSGNTGKLIF;CGADRHFGNEKLTF_CASSLGGSPLHF	Central_Memory_CD4_Tcells	1
18710	CALPPNAGNNRKLIW_CASSPGQGGNQPQHF	Central_Memory_CD4_Tcells	1
18711	CALPTQGGSEKLVF;CATDRQGAQKLVF_CASRHIRNNYGYTF	Central_Memory_CD4_Tcells	1
18712	CALPTSGTYKYIF_CASSFSQSNEQFF	Central_Memory_CD4_Tcells	1
18717	CALQGGGSYIPTF_CASGTTGNVETQYF	Central_Memory_CD4_Tcells	1
18718	CALQGRSQGNLIF_CASSPLAGRSDTQYF	Central_Memory_CD4_Tcells	1
18721	CALQQGSTLTF_CASSPSGTSSYEQYF	Central_Memory_CD4_Tcells	1
18732	CALRDSGGYQKVTF_CASSGVRVGNTEAFF	Central_Memory_CD4_Tcells	1
18737	CALRGFGNVLHC_CASSLIGGNYEQYF	Central_Memory_CD4_Tcells	1
18742	CALRGGSQGNLIF_CASSPGFGVRGYTF	Central_Memory_CD4_Tcells	1
18747	CALRGRSFQKLVF_CASSTRLAGGGDTQYF;CASSPGPPGTYEQYF	Central_Memory_CD4_Tcells	1
18748	CALRGSSASKIIF_CSARETSGNTGELFF	Central_Memory_CD4_Tcells	1
18753	CALRGYGQNFVF_CASSEGTGEYYNEQFF	Central_Memory_CD4_Tcells	1
18756	CALRLEAAGNKLTF_NA	Central_Memory_CD4_Tcells	1
18757	CALRLGSGNTGKLIF_CAWSLTGGIYGYTF	Central_Memory_CD4_Tcells	1
18763	CALRNSGYSTLTF_CASLRGFGGKRNEAFF	Central_Memory_CD4_Tcells	1
18767	CALRRDTGRRALTF_CASSLVSGTSGSDNEQFF	Central_Memory_CD4_Tcells	1
18768	CALRRGDGQKLLF_CASTMGQPASPLHF	Central_Memory_CD4_Tcells	1
18772	CALRRTSGSRLTF;CALSEANTGNQFYF_CASSFRLGHNTEAFF	Central_Memory_CD4_Tcells	1
18775	CALRSEMDTGRRALTF_CASSSRTGGGSGANVLTF	Central_Memory_CD4_Tcells	1
18777	CALRSGAGGTSYGKLTF_CASSPIPDKKSSYEQYF	Central_Memory_CD4_Tcells	1
18778	CALRSGGYQKVTF_CASRTIRTGSGSTIYF	Central_Memory_CD4_Tcells	1
18781	CALRSNFGNEKLTF_CASSSDRTKIYF	Central_Memory_CD4_Tcells	1
18787	CALRTYSSASKIIF_CASSPSRQGANEKLFF	Central_Memory_CD4_Tcells	1
18804	CALSAYGNKLVF_CASRGRTYGYTF	Central_Memory_CD4_Tcells	1
18806	CALSDFNNARLMF_CASRLAGGTDTQYF	Central_Memory_CD4_Tcells	1
18809	CALSDGQGGKLIF_CASSLQGDYGYTF	Central_Memory_CD4_Tcells	1
18812	CALSDHQAGTALIF_CSATGTSPHNEQFF	Central_Memory_CD4_Tcells	1
18815	CALSDLGGYQKVTF_NA	Central_Memory_CD4_Tcells	1
18816	CALSDLGQAGTALIF_CASSSSRITTDTQYF	Central_Memory_CD4_Tcells	1
18818	CALSDLRAGNKLTF_CASSRTGAPNEKLFF	Central_Memory_CD4_Tcells	1
18819	CALSDLRRSGNTPLVF_CASSLSGTVENGYTF;CASQTGLAGDNEQFF	Central_Memory_CD4_Tcells	1
18826	CALSDPAGGFKTIF_CASSLGLAGSYEQYF	Central_Memory_CD4_Tcells	1
18848	CALSDRNNAGNMLTF_CASSQVGVGRASGANVLTF	Central_Memory_CD4_Tcells	1
18849	CALSDRQGDKVIF_CASSLDGDRGFF	Central_Memory_CD4_Tcells	1
18851	CALSDRWNGQKLLF_CASSQDGRTEAFF	Central_Memory_CD4_Tcells	1
18853	CALSDSNTNAGKSTF_CASFDTADLYGYTF	Central_Memory_CD4_Tcells	1
18855	CALSDSSRGGYQKVTF_CSAASSNEQFF	Central_Memory_CD4_Tcells	1
18856	CALSDSTTAGNKLTF_CSAPLGPIGNTF	Central_Memory_CD4_Tcells	1
18857	CALSDTGGFKTIF;CAENNARLMF_CASSSMAAGIQETQYF	Central_Memory_CD4_Tcells	1
18862	CALSEAAGNMLTF_CSAKARGTGREQYF	Central_Memory_CD4_Tcells	1
18864	CALSEAASGGSYIPTF_CASSLGGTGLGEQYF	Central_Memory_CD4_Tcells	1
18867	CALSEAGSGNTGKLIF_CASIGDRGSYGYTF	Central_Memory_CD4_Tcells	1
18868	CALSEAGSGNTGKLIF;CAPTGTASKLTF_CASLSDRGKEQFF	Central_Memory_CD4_Tcells	1
18874	CALSEAQGYALNF;CALSLDSSYKLIF_CASRAATGGTGNSNQPQHF	Central_Memory_CD4_Tcells	1
18876	CALSEARGGSGNTGKLIF_CASSSGTGGIYNEQFF	Central_Memory_CD4_Tcells	1
18877	CALSEARSGGSNYKLTF;CAVSMSDMRF_CASSPPGANGYTF	Central_Memory_CD4_Tcells	1
18879	CALSEASPPSTLTF_CASSLDQAGASYNEQFF	Central_Memory_CD4_Tcells	1
18883	CALSEAWGGGADGLTF_CASSEGLGELIGYTF;CASRNRGGGYTF	Central_Memory_CD4_Tcells	1
18885	CALSEAYNQGGKLIF_CASSVFGGGRETQYF	Central_Memory_CD4_Tcells	1
18886	CALSEAYSSASKIIF_CASSLNGNAYEQYF	Central_Memory_CD4_Tcells	1
18890	CALSEDSSYKLIF_CSASPGLAGFGTDTQYF	Central_Memory_CD4_Tcells	1
18892	CALSEEGFGNVLHC_CASTRGDSNQPQHF	Central_Memory_CD4_Tcells	1
18895	CALSEFRNAGNMLTF_CASSLAGGNTGELFF	Central_Memory_CD4_Tcells	1
18898	CALSEGGTSYGKLTF_NA	Central_Memory_CD4_Tcells	1
18899	CALSEGNTGGFKTIF_CASSQDRGGAGSGNTIYF	Central_Memory_CD4_Tcells	1
18902	CALSEKYTGNQFYF_CSVERDGPQETQYF	Central_Memory_CD4_Tcells	1
18904	CALSELSGGYNKLIF_CASSQGRRGTYAEAFF	Central_Memory_CD4_Tcells	1
18905	CALSENNAGNMLTF_CASSEGGGGAHTEAFF	Central_Memory_CD4_Tcells	1
18906	CALSENPEQAGTALIF_CASSPRDRAYEQYF	Central_Memory_CD4_Tcells	1
18909	CALSEPTLLRAQKLVF_NA	Central_Memory_CD4_Tcells	1
18911	CALSERGQKLLF_CASSDRSGQAIYGYTF	Central_Memory_CD4_Tcells	1
18918	CALSETPGNAGNMLTF_CATRREGHNEQFF	Central_Memory_CD4_Tcells	1
18924	CALSGAGANSKLTF_CASSSSGNTGELFF	Central_Memory_CD4_Tcells	1
18925	CALSGAGGSYIPTF_CASSETSGRMTDTQYF	Central_Memory_CD4_Tcells	1
18926	CALSGAGGTSYGKLTF_CASSLGHRYEQYF	Central_Memory_CD4_Tcells	1
18927	CALSGAGGYNKLIF_CASRRTSGTGFNQPQHF	Central_Memory_CD4_Tcells	1
18932	CALSGGGSSASKIIF_CASSRTRETEAFF	Central_Memory_CD4_Tcells	1
18935	CALSGGNTDKLIF_CASSLMTLGQPQHF	Central_Memory_CD4_Tcells	1
18938	CALSGGSEKLVF;CGSRLTF_CASRWAGAKNTEAFF	Central_Memory_CD4_Tcells	1
18943	CALSGHNAGNMLTF_CASSPPRSSGRWNEQYF	Central_Memory_CD4_Tcells	1
18950	CALSGNSGNTPLVF_CAISPVTGQGAGGYTF	Central_Memory_CD4_Tcells	1
18957	CALSGRSGNTGKLIF_CASGLVRQGPLSQPQHF;CASSLAGGGTEAFF	Central_Memory_CD4_Tcells	1
18965	CALSHTGGFKTIF_CASSLATGANDYGYTF	Central_Memory_CD4_Tcells	1
18967	CALSIYNQGGKLIF_CASSRIGGGNEQFF	Central_Memory_CD4_Tcells	1
18968	CALSKGVGNTPLVF_CSARQGVQETQYF	Central_Memory_CD4_Tcells	1
18969	CALSKNYGQNFVF_CASSFDRGETQYF	Central_Memory_CD4_Tcells	1
18970	CALSKTAGNKLTF_CSGTSGSDEQYF	Central_Memory_CD4_Tcells	1
18973	CALSLDYKLSF_CATSDPSGQYNEQFF	Central_Memory_CD4_Tcells	1
18975	CALSLISSGSARQLTF_CASSGRQHNQPQHF	Central_Memory_CD4_Tcells	1
18976	CALSLNLIYGGSQGNLIF_CSVWGQGDGYTF	Central_Memory_CD4_Tcells	1
18981	CALSLSSGSARQLTF_CASSLARDSFRGTDTQYF	Central_Memory_CD4_Tcells	1
18984	CALSNYGQNFVF_CASSLDTVGAFF	Central_Memory_CD4_Tcells	1
18987	CALSPGQKLLF_CASSSGSGRARNEQFF	Central_Memory_CD4_Tcells	1
18989	CALSPGTSYDKVIF_CASSRRGGNTEAFF	Central_Memory_CD4_Tcells	1
18997	CALSQFTGNQFYF_CASSESLGGNTIYF	Central_Memory_CD4_Tcells	1
18998	CALSQYSGTYKYIF_CASSLRFLGDEQFF	Central_Memory_CD4_Tcells	1
18999	CALSRDYGGSQGNLIF_CASSQGRGTEAFF	Central_Memory_CD4_Tcells	1
19003	CALSRNTNAGKSTF_CATSSPDRGLSSEQYF	Central_Memory_CD4_Tcells	1
19006	CALSRVTGGGNKLTF_CASSLGLAGVHEQYF	Central_Memory_CD4_Tcells	1
19007	CALSRYNNARLMF_CASSLPKRSGKYNEQFF;CASSQGFGQINEKLFF	Central_Memory_CD4_Tcells	1
19009	CALSSGGSYIPTF;CVVTCLSDGQKLLF_CASSQVQGEKLFF	Central_Memory_CD4_Tcells	1
19013	CALSSNQAGTALIF_CASSAGGNNNEQFF	Central_Memory_CD4_Tcells	1
19016	CALSSSNSGYALNF_CASSFERNTGELFF	Central_Memory_CD4_Tcells	1
19021	CALSTNAGKSTF_CASSPFTGPTEAFF	Central_Memory_CD4_Tcells	1
19023	CALSTNSGNTPLVF_CSVEDNSLAGGRSEFF	Central_Memory_CD4_Tcells	1
19038	CALSYSSASKIIF_CASSPEAAVPDTQYF	Central_Memory_CD4_Tcells	1
19039	CALSYTSYGKLTF_CASSPLARSYNEQFF	Central_Memory_CD4_Tcells	1
19040	CALTAPLTGGGNKLTF_CASSVSGNGRETQYF;CASSAGTSETSSYEQYF	Central_Memory_CD4_Tcells	1
19042	CALTDNAGKSTF_NA	Central_Memory_CD4_Tcells	1
19043	CALTEACRRALTF_CASSFGNSGQFKQFF	Central_Memory_CD4_Tcells	1
19057	CALTPASGNTGKLIF_CASSQGASAKNIQYF	Central_Memory_CD4_Tcells	1
19058	CALTPFSGGYNKLIF_CASSQGILPIGNQPQHF	Central_Memory_CD4_Tcells	1
19059	CALTPGSARQLTF_CASSYIGNQPQHF	Central_Memory_CD4_Tcells	1
19062	CALTPVASGSRLTF_CASSSPPRLGNEQFF	Central_Memory_CD4_Tcells	1
19064	CALTQNSGYSTLTF_CASSSQGVELFF;CSAREAGGPQDTQYF	Central_Memory_CD4_Tcells	1
19065	CALTQRGFQKLVF_CAITATGGSNEQFF	Central_Memory_CD4_Tcells	1
19066	CALTQSGGYQKVTF_CASSLGAGGGYEQYF	Central_Memory_CD4_Tcells	1
19068	CALTRIIQGAQKLVF_CASRIRGGYSNQPQHF;CASSLLGQGAGELFF	Central_Memory_CD4_Tcells	1
19071	CALVARGYNKLIF_CSARVMGRDTEAFF	Central_Memory_CD4_Tcells	1
19072	CALVDYSSASKIIF_CASGKLAGAPNEQFF	Central_Memory_CD4_Tcells	1
19074	CALVHCGTSYGKLTF_CASSRGDTASQETQYF	Central_Memory_CD4_Tcells	1
19080	CALVSSGNTGKLIF_CASSRTGPQTGETQYF	Central_Memory_CD4_Tcells	1
19091	CAMERGSQGNLIF_CSARQGNSQETQYF	Central_Memory_CD4_Tcells	1
19096	CAMIDTGFQKLVF_CASSPRSPGQGGTEAFF	Central_Memory_CD4_Tcells	1
19101	CAMKATNKLIF_CASSQARLAGKETQYF	Central_Memory_CD4_Tcells	1
19106	CAMKGYSTLTF_CASSRQGSDTGELFF	Central_Memory_CD4_Tcells	1
19107	CAMKKGGSQGNLIF_CATSDPSGDLAATGELFF	Central_Memory_CD4_Tcells	1
19109	CAMKNSGYSTLTF_CASSVDSGANVLTF	Central_Memory_CD4_Tcells	1
19110	CAMKSTAAGNKLTF_CASSSGQASYNEQFF	Central_Memory_CD4_Tcells	1
19113	CAMLKTGGFKTIF_CASSLDESQGFETQYF;CAISESIGELFF	Central_Memory_CD4_Tcells	1
19114	CAMLNTGFQKLVF;CVPSGGYNKLIF_CAILPPRTSNTEAFF	Central_Memory_CD4_Tcells	1
19115	CAMLRATGRRALTF_CASSLGQSYEQYF	Central_Memory_CD4_Tcells	1
19122	CAMRANQAGTALIF_CASSFDPRDGGYTF;CAWSGRQGQRGTGELFF	Central_Memory_CD4_Tcells	1
19123	CAMRANTNAGKSTF_CASSPGQGGNQPQHF	Central_Memory_CD4_Tcells	1
19124	CAMRAVGGRRALTF_CASSQGGSTDTQYF;CASSPPSGNTEAFF	Central_Memory_CD4_Tcells	1
19125	CAMRDDTGNQFYF_CASSFPAGGTDTQYF	Central_Memory_CD4_Tcells	1
19126	CAMRDLSGGSNYKLTF_CASSLERDTEAFF	Central_Memory_CD4_Tcells	1
19128	CAMREAGMNTGNQFYF_CSVARLAGRDTQYF	Central_Memory_CD4_Tcells	1
19129	CAMREAGSASKIIF_CASTTRGGGYTF	Central_Memory_CD4_Tcells	1
19132	CAMREASSGNTPLVF_CAISESLSYEQYF	Central_Memory_CD4_Tcells	1
19133	CAMREDANYGGSQGNLIF_CAWSANRGFSYGYTF	Central_Memory_CD4_Tcells	1
19135	CAMREDNQGGKLIF_CSGATGWRERDADTQYF	Central_Memory_CD4_Tcells	1
19138	CAMREEDNNDMRF_CASSDEADSYNEQFF	Central_Memory_CD4_Tcells	1
19140	CAMREEPIQGAQKLVF_CASSPLAGKEETQYF	Central_Memory_CD4_Tcells	1
19141	CAMREESNFGNEKLTF_CASSQKRTRGYTDTQYF	Central_Memory_CD4_Tcells	1
19142	CAMREFDTGRRALTF_CAISTQGTRGDTEAFF	Central_Memory_CD4_Tcells	1
19143	CAMREFGGSQGNLIF_CASSLGVSEQFF	Central_Memory_CD4_Tcells	1
19144	CAMREFNAGKSTF_CASSPQASYEQYF	Central_Memory_CD4_Tcells	1
19150	CAMREGGYSTLTF_NA	Central_Memory_CD4_Tcells	1
19151	CAMREGLEGFQKLVF_CASSPPGTGSSGELFF	Central_Memory_CD4_Tcells	1
19154	CAMREGLSNTGNQFYF_CASSFRRTGGYTF	Central_Memory_CD4_Tcells	1
19156	CAMREGLTQGGSEKLVF_CASSSTSGRAWRLNEQYF	Central_Memory_CD4_Tcells	1
19161	CAMREGQDDKIIF_CASSHSSGSLNTGELFF	Central_Memory_CD4_Tcells	1
19165	CAMREGSGTSYGKLTF_CASSPPVGEQYF	Central_Memory_CD4_Tcells	1
19171	CAMREGTLTGGGNKLTF_CASSPGGGQGQTREQYF	Central_Memory_CD4_Tcells	1
19175	CAMREGYGNDMRF_CASSLASEWTSGSTDTQYF	Central_Memory_CD4_Tcells	1
19177	CAMREHNTNAGKSTF_CSAEGLAGAGGTKNIQYF	Central_Memory_CD4_Tcells	1
19179	CAMREIQGAQKLVF_CSASGTSGGNEQFF	Central_Memory_CD4_Tcells	1
19184	CAMRELPKTSYDKVIF_CASAPGTKTDTQYF	Central_Memory_CD4_Tcells	1
19190	CAMREQGAQKLVF;CTVCLNAGGTSYGKLTF_CASIPTTGGNMNTEAFF	Central_Memory_CD4_Tcells	1
19193	CAMRERVGGSNYKLTF_CASSVGVSNEQFF	Central_Memory_CD4_Tcells	1
19194	CAMRESLNTGRRALTF_CASSLASGRAGETQYF	Central_Memory_CD4_Tcells	1
19197	CAMRETSGGFKTIF_CASSNHGQSSNYGYTF	Central_Memory_CD4_Tcells	1
19199	CAMREVGGYQKVTF_CASSPTFGRETQYF	Central_Memory_CD4_Tcells	1
19205	CAMRGDGGSQGNLIF_CASSPPGLAGGRYEQFF	Central_Memory_CD4_Tcells	1
19207	CAMRGDRGSTLGRLYF_CSASLGRSQNIQYF	Central_Memory_CD4_Tcells	1
19208	CAMRGESYNTDKLIF_CASSVGFDTQYF	Central_Memory_CD4_Tcells	1
19209	CAMRGFGSGGYNKLIF_CASSLASGGTEAFF	Central_Memory_CD4_Tcells	1
19213	CAMRGLPSGYSTLTF_CASSQDGVRASRETQYF	Central_Memory_CD4_Tcells	1
19214	CAMRGLTGGGNKLTF_CASSPPGQNDIMGEQYF;CSARASEGQGSYEQYF	Central_Memory_CD4_Tcells	1
19217	CAMRGRGSTLGRLYF_CSANPRGASGRPSTDTQYF	Central_Memory_CD4_Tcells	1
19219	CAMRGTGGSSASKIIF_CASSPLTSGWRGDEQFF	Central_Memory_CD4_Tcells	1
19226	CAMRGYSSASKIIF_NA	Central_Memory_CD4_Tcells	1
19227	CAMRKGGANNLFF_CASSLALAGSETQYF	Central_Memory_CD4_Tcells	1
19231	CAMRNPMDTGRRALTF_CASTSSGREETQYF;CATSDSLQGPKFNTEAFF	Central_Memory_CD4_Tcells	1
19240	CAMRTNTGNQFYF_CASSLLAGGYNEQFF	Central_Memory_CD4_Tcells	1
19242	CAMRVFTGNQFYF_CASRLGGTSYEQYF	Central_Memory_CD4_Tcells	1
19244	CAMRVIQGAQKLVF_CASSSRQGANTEAFF	Central_Memory_CD4_Tcells	1
19248	CAMRVRWRQLTF_CASREGTGTGQDPLHF	Central_Memory_CD4_Tcells	1
19249	CAMRVVQSNFGNEKLTF_CASSVTSGLYNEQFF	Central_Memory_CD4_Tcells	1
19250	CAMRWESDSARQLTF_CSVALPDTQYF	Central_Memory_CD4_Tcells	1
19251	CAMRYASYDKVIF_NA	Central_Memory_CD4_Tcells	1
19253	CAMSAAGGSYIPTF_CASSFAGVGEQFF	Central_Memory_CD4_Tcells	1
19254	CAMSADGNKLVF_CASGPLGQPQHF	Central_Memory_CD4_Tcells	1
19261	CAMSANAGKSTF_CASSIRVGPQPQHF	Central_Memory_CD4_Tcells	1
19263	CAMSANTGNQFYF_NA	Central_Memory_CD4_Tcells	1
19265	CAMSAPRGTYKYIF_CASGTVNTGELFF	Central_Memory_CD4_Tcells	1
19268	CAMSARSEKLTF_CASSPEGTIQYF	Central_Memory_CD4_Tcells	1
19269	CAMSARSSGSARQLTF_CASKTDNQETQYF	Central_Memory_CD4_Tcells	1
19276	CAMSEGGFQKLVF_CASSLQANYGYTF	Central_Memory_CD4_Tcells	1
19279	CAMSGALGNNRLAF_CASSELGSGNTIYF	Central_Memory_CD4_Tcells	1
19283	CAMSGNNNARLMF_CASSQEMGLAGELFF	Central_Memory_CD4_Tcells	1
19284	CAMSGPLGGGGNKLTF_CASSLTQGALYEQYF	Central_Memory_CD4_Tcells	1
19286	CAMSKGSGNTGKLIF_CASSRERIPGYNEQFF	Central_Memory_CD4_Tcells	1
19288	CAMSLGENTDKLIF_CASSQDWPGTDTQYF	Central_Memory_CD4_Tcells	1
19293	CAMSPPGGTALIF;CAGPRNSGGYQKVTF_CASSLDGRDTGELFF	Central_Memory_CD4_Tcells	1
19294	CAMSPQGSTLTF_CASSRGNGGANGYTF	Central_Memory_CD4_Tcells	1
19295	CAMSQGGGFKTIF_CSASDSAGVVDTQYF	Central_Memory_CD4_Tcells	1
19297	CAMSRRGGTALIF_CASSFDWQGETQYF	Central_Memory_CD4_Tcells	1
19298	CAMSSDTPLVF_CSAPWTGTDTQYF	Central_Memory_CD4_Tcells	1
19299	CAMSSGTYKYIF_CASSPRAGGTDTQYF	Central_Memory_CD4_Tcells	1
19301	CAMSSPSGGSYIPTF;CIVSVEYGNKLVF_CSAYVFGQGNYGYTF	Central_Memory_CD4_Tcells	1
19304	CAMSVGEGQKLLF_CASSLTWGRVNEQFF	Central_Memory_CD4_Tcells	1
19306	CAMSVLGDKIIF_CASSSGGWSGTGNEQFF	Central_Memory_CD4_Tcells	1
19308	CAMSVPGGGADGLTF_CSALDRRRDEKLFF	Central_Memory_CD4_Tcells	1
19313	CAMTPGGYNKLIF_CSAGSDRGLEDTQYF	Central_Memory_CD4_Tcells	1
19317	CAMTRRYSARQLTF_CASSYNSPLHF	Central_Memory_CD4_Tcells	1
19318	CAMTRTGGFKTIF_CASSPPRSDEQYF	Central_Memory_CD4_Tcells	1
19323	CANGDTGRRALTF_CASSPSGDTQYF	Central_Memory_CD4_Tcells	1
19324	CANLRYGNKLVF_CSARDPRDYNSPLHF	Central_Memory_CD4_Tcells	1
19328	CAPEAKGGKSTF_CASSIGQFNEAFF	Central_Memory_CD4_Tcells	1
19331	CAPGDFQKLVF_CASSSSGGLESPLHF	Central_Memory_CD4_Tcells	1
19333	CAPGIHSGGYQKVTF_CASSWGENTEAFF	Central_Memory_CD4_Tcells	1
19334	CAPGRGFKTIF_CASTLSGQGVYEQYF;CASSLLAGGGTDTQYF	Central_Memory_CD4_Tcells	1
19345	CAPNTGNQFYF_CASSNFLGADTQYF	Central_Memory_CD4_Tcells	1
19346	CAPPFVPSGSARQLTF_CASSSRQGATNEKLFF	Central_Memory_CD4_Tcells	1
19354	CAPRGGNNRLAF_CASSEAQGGNSPLHF	Central_Memory_CD4_Tcells	1
19355	CAPRGGTSYGKLTF_CASRGGIYEQYF	Central_Memory_CD4_Tcells	1
19359	CAPRMDSSYKLIF_CAWNSIRRGDTQYF	Central_Memory_CD4_Tcells	1
19360	CAPRNTGGFKTIF_CASSLSRPEETQYF	Central_Memory_CD4_Tcells	1
19362	CAPRRGGGTSYGKLTF_CASSLVKHEQYF	Central_Memory_CD4_Tcells	1
19369	CAPTGTYNTDKLIF_CASAGSGRLNEQYF	Central_Memory_CD4_Tcells	1
19370	CAPTSGTYKYIF_CASSSEGLTQETQYF	Central_Memory_CD4_Tcells	1
19378	CAQNTGGFKTIF_CASSLGRLAYNEQFF	Central_Memory_CD4_Tcells	1
19379	CAQRGSTLGRLYF_CASSEFRAAQETQYF	Central_Memory_CD4_Tcells	1
19380	CAQRNNFNKFYF_CASSIIGDQQQFF	Central_Memory_CD4_Tcells	1
19382	CARGFGNEKLTF_CASSLSGTVENGYTF	Central_Memory_CD4_Tcells	1
19386	CARLNNNARLMF_CASSQVDLGFTYNEQFF	Central_Memory_CD4_Tcells	1
19391	CARRGAGSYQLTF_CAISDKGTENIQYF	Central_Memory_CD4_Tcells	1
19392	CARRGNNNARLMF_CASSETSSSSYNEQFF	Central_Memory_CD4_Tcells	1
19394	CARSRFKTIF;CVVTANAGKSTF_CSALLSPQETQYF	Central_Memory_CD4_Tcells	1
19396	CASARQGAQKLVF_CSGDTLKRTYEQYF	Central_Memory_CD4_Tcells	1
19399	CASETGANNLFF_CSASRPRQVAFF;CASSVISTNTEAFF	Central_Memory_CD4_Tcells	1
19401	CASFNQAGTALIF_CASSPEGEHEQYF	Central_Memory_CD4_Tcells	1
19402	CASFQGAQKLVF_CSAKIGGSGYGYTF;CASSFRDGSDTQYF	Central_Memory_CD4_Tcells	1
19407	CASGSGAGSYQLTF_CSAPPGGGTEAFF	Central_Memory_CD4_Tcells	1
19410	CASKISSGSARQLTF_CASSLGSYGYTF	Central_Memory_CD4_Tcells	1
19414	CASMDTGRRALTF_CASSPKGVAQFF	Central_Memory_CD4_Tcells	1
19420	CASNNARLMF_CASSPVAGQETQYF;CAISESRDSYEQYF	Central_Memory_CD4_Tcells	1
19425	CASQNTGNQFYF_CSAIDRIVLNSPLHF;CASSLEGRDTDTQYF	Central_Memory_CD4_Tcells	1
19431	CASRGNNQGGKLIF_CAWSVTRQPQHF	Central_Memory_CD4_Tcells	1
19433	CASRVSGGYNKLIF_NA	Central_Memory_CD4_Tcells	1
19437	CASSREGNKLVF_CSVERQGPAFF	Central_Memory_CD4_Tcells	1
19439	CASVIQGAQKLVF_CSAIRTAGGDYNEQFF	Central_Memory_CD4_Tcells	1
19442	CASYTGGFKTIF_CASSGDSPQETQYF	Central_Memory_CD4_Tcells	1
19449	CATALNNARLMF_CASSPIYGDQPQHF	Central_Memory_CD4_Tcells	1
19455	CATAPYNFNKFYF_CASSPRGQGKIRDGYEAFF	Central_Memory_CD4_Tcells	1
19457	CATASGYSTLTF_CSVVTGTGDQPQHF;CASSLRRLYGYTF	Central_Memory_CD4_Tcells	1
19460	CATAYGNNRLAF_CSTHVGSDTQYF	Central_Memory_CD4_Tcells	1
19462	CATDAGAQKLVF_CASGRTSGSDTQYF	Central_Memory_CD4_Tcells	1
19463	CATDAGQAGTALIF_CASSHNVVGGYNEQFF	Central_Memory_CD4_Tcells	1
19465	CATDAGSGNTPLVF_CASSMTGGLRGYTF	Central_Memory_CD4_Tcells	1
19467	CATDAGTSGSRLTF_CASSQWGRGNTIYF;CAISESTGLAVGYTF	Central_Memory_CD4_Tcells	1
19476	CATDDGGNTPLVF_CSARDGAGNTIYF	Central_Memory_CD4_Tcells	1
19479	CATDERWDWGANSKLTF_CAIRLAGGQKGVETQYF	Central_Memory_CD4_Tcells	1
19481	CATDGDAGGTSYGKLTF_CASIRSNSRAPYEQYF	Central_Memory_CD4_Tcells	1
19483	CATDGGSGNTGKLIF_CASSRLSSGRATDTQYF	Central_Memory_CD4_Tcells	1
19484	CATDGLGRSQGNLIF_CSAQGTWWADTEAFF	Central_Memory_CD4_Tcells	1
19487	CATDHGTGFQKLVF_CASSQEMFSGSAKNIQYF	Central_Memory_CD4_Tcells	1
19494	CATDPTGSNYKLTF;CAGPMDSNYQLIW_CASSLREPEKLFF	Central_Memory_CD4_Tcells	1
19497	CATDRDSGYSTLTF_NA	Central_Memory_CD4_Tcells	1
19499	CATDRISGGGADGLTF_CSATGGWKDTQYF	Central_Memory_CD4_Tcells	1
19502	CATDSGSSYKLIF;CAVQIGGQNFVF_CASSLDTVGIGELFF	Central_Memory_CD4_Tcells	1
19504	CATDSVSNARLMF_CASSRMAGGPGGTEAFF	Central_Memory_CD4_Tcells	1
19505	CATDTGGSEKLVF_CASSPQGNTEAFF;CASSERGISGYTF	Central_Memory_CD4_Tcells	1
19507	CATDTGNQFYF_CAGARTSGIYEQYF	Central_Memory_CD4_Tcells	1
19508	CATDTGTASKLTF_CATSPAGVRSNQPQHF	Central_Memory_CD4_Tcells	1
19510	CATDYNNNDMRF_CASSEYGGRAGETQYF	Central_Memory_CD4_Tcells	1
19512	CATEAYNNNDMRF_CASSGGRTGTEAFF	Central_Memory_CD4_Tcells	1
19519	CATEGMDSSYKLIF_CSLPVVLGLAGVLTDTQYF	Central_Memory_CD4_Tcells	1
19523	CATEPTGGFKTIF_CASSLGGYGEAFF	Central_Memory_CD4_Tcells	1
19524	CATEQTGGFKTIF_CSASSRGGTEAFF	Central_Memory_CD4_Tcells	1
19526	CATETSGAGSYQLTF_CASSSQAEQFF;CASSYGIGGVTQYF	Central_Memory_CD4_Tcells	1
19537	CATGSNFGNEKLTF_CASSRGWGAENSPLHF	Central_Memory_CD4_Tcells	1
19542	CATLSGGYNKLIF_CASSSPGLMTETQYF	Central_Memory_CD4_Tcells	1
19543	CATNDYKLSF_CASSLGGANNEQFF	Central_Memory_CD4_Tcells	1
19544	CATNTGNQFYF_CASSRDRQNTEAFF	Central_Memory_CD4_Tcells	1
19546	CATPPGGAQKLVF;CAVNGAGGSNYKLTF_CASCRGTTDTQYF	Central_Memory_CD4_Tcells	1
19551	CATRGSYIPTF_CASSPRNEGGYNEQFF	Central_Memory_CD4_Tcells	1
19552	CATRWSGGFKTIF_CASARTDGNTIYF	Central_Memory_CD4_Tcells	1
19555	CATSYGGSQGNLIF_CASREGSTDTQYF	Central_Memory_CD4_Tcells	1
19556	CATTRGRWGGRLTF_CASSELAAPYEQYF	Central_Memory_CD4_Tcells	1
19557	CATTSYIQGAQKLVF_CSAIDRIVLNSPLHF	Central_Memory_CD4_Tcells	1
19559	CATVLMDSSYKLIF_CASSRTSVGGELFF	Central_Memory_CD4_Tcells	1
19560	CATVLSGGSNYKLTF_CASSSTGGRETQYF	Central_Memory_CD4_Tcells	1
19561	CATVPHGSGNTGKLIF_CASSRQGSPLHF	Central_Memory_CD4_Tcells	1
19562	CATVPNNAGNMLTF_CAWSRGQGGFYGYTF	Central_Memory_CD4_Tcells	1
19563	CATVPWGYQKVTF_CSVDLPGTQETQYF	Central_Memory_CD4_Tcells	1
19564	CATVQIQGAQKLVF_CASSWIGVIGNQPQHF	Central_Memory_CD4_Tcells	1
19565	CATVRGGGNKLTF_CASSLASFYEQFF	Central_Memory_CD4_Tcells	1
19568	CATVSPKGYALNF_CSALHPPGLAGGPSYNEQFF	Central_Memory_CD4_Tcells	1
19571	CAVADSNYQLIW_CATRDSGANVLTF;CSDPF	Central_Memory_CD4_Tcells	1
19573	CAVAGAGSYQLTF_CASRTRDRGPPEQFF	Central_Memory_CD4_Tcells	1
19575	CAVALLSGGSNYKLTF_CASSLEDGSYNEQFF	Central_Memory_CD4_Tcells	1
19577	CAVALSGAGSYQLTF_CATSDWTQSTDTQYF	Central_Memory_CD4_Tcells	1
19580	CAVAPVGSQGNLIF_CASSPFGVKLFF	Central_Memory_CD4_Tcells	1
19583	CAVARDTDKLIF_CASNRDSPETQYF	Central_Memory_CD4_Tcells	1
19584	CAVARGAQKLVF_CATGRGREAGELFF	Central_Memory_CD4_Tcells	1
19585	CAVARNSGGSNYKLTF;CAVNTQGGSEKLVF_CSGATGGSYGYTF	Central_Memory_CD4_Tcells	1
19587	CAVASGTASKLTF_CASSLAVGDTEAFF	Central_Memory_CD4_Tcells	1
19589	CAVAYARLMF_CASSETGLPSEVQYF	Central_Memory_CD4_Tcells	1
19594	CAVDGGATNKLIF_CASSNKGGANPFF	Central_Memory_CD4_Tcells	1
19598	CAVDIMDSNYQLIW;CAGSGSLIQGAQKLVF_CASSRGRTNNEQFF	Central_Memory_CD4_Tcells	1
19599	CAVDISDSGNTPLVF_CASSMMVTQEQFF	Central_Memory_CD4_Tcells	1
19600	CAVDISGTYKYIF_CASSFGRSNEQFF	Central_Memory_CD4_Tcells	1
19605	CAVDNFNKFYF_CASSSQIAGGGVTQYF	Central_Memory_CD4_Tcells	1
19607	CAVDNTDKLIF_CASSAGTEGTEAFF	Central_Memory_CD4_Tcells	1
19609	CAVDPGNTGKLIF_CSVEGQGNGANVLTF	Central_Memory_CD4_Tcells	1
19610	CAVDPHSGGGADGLTF_CASKRRGPGNQPQHF	Central_Memory_CD4_Tcells	1
19611	CAVDPKAAGNKLTF_CATSDPGTSEQYF	Central_Memory_CD4_Tcells	1
19612	CAVDPNAGNNRKLIW_CASSLNQGNTQYF	Central_Memory_CD4_Tcells	1
19613	CAVDPSGTYKYIF;CAVRRGFGNVLHC_CASNLAGMTKSGELFF	Central_Memory_CD4_Tcells	1
19614	CAVDPTGGGNKLTF_CASSSPTASGANVLTF	Central_Memory_CD4_Tcells	1
19615	CAVDQGAQKLVF_NA	Central_Memory_CD4_Tcells	1
19616	CAVDQSEIIQGAQKLVF_CASSYGRQASNQPQHF	Central_Memory_CD4_Tcells	1
19619	CAVDRGFNKFYF_CASSPGLLGGNEKLFF	Central_Memory_CD4_Tcells	1
19624	CAVDSFTGGGNKLTF_CASTTRGHEQFF	Central_Memory_CD4_Tcells	1
19625	CAVDSGGYQKVTF_CASSQSSYNEQFF	Central_Memory_CD4_Tcells	1
19633	CAVDVRGEGKLTF_CASSLVRQGKFSGNTIYF	Central_Memory_CD4_Tcells	1
19636	CAVEAKAAGNKLTF_CAIRGSDLSYEQYF	Central_Memory_CD4_Tcells	1
19641	CAVEDGSGTYKYIF_CASSLSLAGGTDTQYF;CASSFSGDTQYF	Central_Memory_CD4_Tcells	1
19642	CAVEDNTDKLIF_CASSLAGHSGSDTQYF	Central_Memory_CD4_Tcells	1
19643	CAVEDNTDKLIF_CASSPEAGLKLFF	Central_Memory_CD4_Tcells	1
19644	CAVEDPGTDKLIF_CASSFSGQGENEQFF	Central_Memory_CD4_Tcells	1
19649	CAVEDQTGGSYIPTF_CASSSGPFLEAFF	Central_Memory_CD4_Tcells	1
19651	CAVEDRVQGALIF_CASSLGPTPSGHNEQFF	Central_Memory_CD4_Tcells	1
19652	CAVEDTGANNLFF_CSAKRQGNTEAFF	Central_Memory_CD4_Tcells	1
19655	CAVEEKLTF_CSAKANWGEGSYEQYF	Central_Memory_CD4_Tcells	1
19657	CAVEESGNTPLVF_CASSSNGLAGPDTQYF	Central_Memory_CD4_Tcells	1
19662	CAVEGGSTLGRLYF_CATRSPNTGELFF	Central_Memory_CD4_Tcells	1
19664	CAVEGTGRRALTF_CASSEGPQTQYF	Central_Memory_CD4_Tcells	1
19665	CAVEGTNAGKSTF_CSARDRIGQPQHF;CASRRRMPNTIYF	Central_Memory_CD4_Tcells	1
19671	CAVENDYKLSF_CASSLGQASGANVLTF	Central_Memory_CD4_Tcells	1
19674	CAVENTDKLIF_CASSLGGDSYEQYF	Central_Memory_CD4_Tcells	1
19678	CAVERGNTGKLIF_CASSLDKETQYF	Central_Memory_CD4_Tcells	1
19685	CAVESNFNKFYF_NA	Central_Memory_CD4_Tcells	1
19690	CAVETSGTYKYIF_CASSFGGTEAFF	Central_Memory_CD4_Tcells	1
19692	CAVEVGGGGNKLTF_CSARLAGVALNEQFF;CASMVDRVYEQYF	Central_Memory_CD4_Tcells	1
19694	CAVEVLDSNYQLIW;CAVPANAGNNRKLIW_CAWRGDGNQPQHF	Central_Memory_CD4_Tcells	1
19700	CAVFFPGNTGKLIF_CASSVAPGGEKLFF	Central_Memory_CD4_Tcells	1
19709	CAVGAGGTSYGKLTF_CASSIQTGLGGVNEQFF	Central_Memory_CD4_Tcells	1
19720	CAVGAYGQNFVF_CSGEERPSTDTQYF	Central_Memory_CD4_Tcells	1
19721	CAVGDDNNNDMRF_CASSLVGLGGYF	Central_Memory_CD4_Tcells	1
19722	CAVGDGSNDYKLSF_CASSQDIRAVLSYEQYF	Central_Memory_CD4_Tcells	1
19726	CAVGESTVTGSARQLTF_CASMAAVDTQYF	Central_Memory_CD4_Tcells	1
19736	CAVGGNQFYF_CSARAPASGGQETQYF	Central_Memory_CD4_Tcells	1
19741	CAVGHTGGFKTIF_CASSLGQDYGYTF	Central_Memory_CD4_Tcells	1
19743	CAVGIIQGGKLIF_CSAGKPGTGGDEQYF	Central_Memory_CD4_Tcells	1
19744	CAVGLNTGNQFYF_CASSELASGGSEQYF	Central_Memory_CD4_Tcells	1
19748	CAVGNGNARLMF_CASSREHSYEQYF	Central_Memory_CD4_Tcells	1
19750	CAVGNTGGFKTIF_CASSLAGETTDTQYF	Central_Memory_CD4_Tcells	1
19753	CAVGPGGGADGLTF_CASSDGRREGLEQYF	Central_Memory_CD4_Tcells	1
19755	CAVGPPGYSTLTF_CSAKSGSDSYNEQFF	Central_Memory_CD4_Tcells	1
19756	CAVGRAGGTSYGKLTF_CASSYTGRSTDTQYF	Central_Memory_CD4_Tcells	1
19757	CAVGRGYQKVTF_CASSNRTSGRVSTDTQYF	Central_Memory_CD4_Tcells	1
19759	CAVGRIINARLMF;CAMREGFGRRALTF_CSAPLGGQETQYF	Central_Memory_CD4_Tcells	1
19762	CAVGSLEQAGTALIF_CSVSRDHAGELFF	Central_Memory_CD4_Tcells	1
19766	CAVGSNTGNQFYF_CASTRGQGGTGELFF	Central_Memory_CD4_Tcells	1
19767	CAVGSRSQGNLIF_CAWSRGGGGEQYF	Central_Memory_CD4_Tcells	1
19770	CAVGTGTASKLTF_CSVEGVTSGSNEQFF	Central_Memory_CD4_Tcells	1
19772	CAVGVEGGSQGNLIF_CASSTGTSAQYF	Central_Memory_CD4_Tcells	1
19773	CAVGVGGGYNKLIF_CAISDSLAGVDTDTQYF	Central_Memory_CD4_Tcells	1
19788	CAVIFTGGGNKLTF_CASSPSTGSYNEQFF	Central_Memory_CD4_Tcells	1
19789	CAVIGEGGATHKLIF_CASSDQQGTEAFF	Central_Memory_CD4_Tcells	1
19791	CAVIGNKLVF_NA	Central_Memory_CD4_Tcells	1
19792	CAVIGRGGGFKTIF_CASSLGLAGTDTQYF	Central_Memory_CD4_Tcells	1
19795	CAVIKAGNMLTF_CASSQEPRRETQFF	Central_Memory_CD4_Tcells	1
19797	CAVILSGGYNKLIF_CAWEKAGATNYGYTF	Central_Memory_CD4_Tcells	1
19798	CAVINDYKLSF_CASSTGLAGYTDTQYF	Central_Memory_CD4_Tcells	1
19799	CAVINLTGFQKLVF_CASSESGSMTDTQYF	Central_Memory_CD4_Tcells	1
19805	CAVIPSGFGNVLHC_CATSRRGADYGYTF	Central_Memory_CD4_Tcells	1
19808	CAVIRGNQFYF;CAALPGLLYGGATNKLIF_CASREGRSYEAFF	Central_Memory_CD4_Tcells	1
19811	CAVISGGSYIPTF_CASSESTISGIWEQEGYEQYF	Central_Memory_CD4_Tcells	1
19812	CAVISYNTDKLIF_CASSPTGTTTRNEQFF	Central_Memory_CD4_Tcells	1
19817	CAVIYTGGGNKLTF_CASSSATGSYNEQFF	Central_Memory_CD4_Tcells	1
19818	CAVKADGPNKLVF_CASSYEQGPPKNIQYF	Central_Memory_CD4_Tcells	1
19821	CAVKEGATNKLIF_CASSSLGGGQGLYGYTF	Central_Memory_CD4_Tcells	1
19824	CAVKESSGGGNKLTF_CASRTLQGSGYTF	Central_Memory_CD4_Tcells	1
19826	CAVKGAGKSTF_CASSETENADTEAFF;CASSGERGGSVSYGNQPQHF	Central_Memory_CD4_Tcells	1
19833	CAVKGPGQAGTALIF_CSERLAGGETQYF	Central_Memory_CD4_Tcells	1
19839	CAVKGYSTLTF_CASSLVVRDRSYEQYF	Central_Memory_CD4_Tcells	1
19840	CAVKHKETSGSRLTF_CASSLGSLAGVKEDTQYF	Central_Memory_CD4_Tcells	1
19854	CAVKSGYALNF;CASNDRNKLVF_CASSYRTGGRETQYF	Central_Memory_CD4_Tcells	1
19855	CAVKSTSGTYKYIF_CASSYIQGATNTGELFF	Central_Memory_CD4_Tcells	1
19859	CAVKTNAGKSTF_CASSLGGIGNQPQHF	Central_Memory_CD4_Tcells	1
19862	CAVLAGANSKLTF_CASSLKPGQGEQPQHF	Central_Memory_CD4_Tcells	1
19864	CAVLGNYQLIW;CALSGYSGGSNYKLTF_CASKGRDTGELFF	Central_Memory_CD4_Tcells	1
19865	CAVLGYNKLIF_CASSPPQRGELYNEQFF	Central_Memory_CD4_Tcells	1
19867	CAVLMYSGGGADGLTF_CSVEGVTSGSNEQFF	Central_Memory_CD4_Tcells	1
19868	CAVLNNAGNMLTF_CASSSVAGLNSPLHF	Central_Memory_CD4_Tcells	1
19872	CAVLPIIQGAQKLVF_CASRSSNRNEQFF	Central_Memory_CD4_Tcells	1
19873	CAVLRGGGYNKLIF_CASSQDQGGDTQYF	Central_Memory_CD4_Tcells	1
19878	CAVLSMYSGGGADGLTF_NA	Central_Memory_CD4_Tcells	1
19879	CAVLSSGGYNKLIF;CAPGYSSASKIIF_CASTPTQGNTEAFF	Central_Memory_CD4_Tcells	1
19882	CAVLTGGGNKLTF_CASSLTQKETQYF	Central_Memory_CD4_Tcells	1
19888	CAVLWRQGAQKLVF_CASSHRQQAIEAFF;CSARGTPSTDTQYF	Central_Memory_CD4_Tcells	1
19889	CAVLYNQGGKLIF_CASSFLPGGTEAFF	Central_Memory_CD4_Tcells	1
19891	CAVMAYYNQGGKLIF_CATTKGGANEAFF	Central_Memory_CD4_Tcells	1
19894	CAVMDTGRRALTF_NA	Central_Memory_CD4_Tcells	1
19897	CAVMVSQKLVF_CASQVGGRAGETQYF	Central_Memory_CD4_Tcells	1
19898	CAVMYGGSQGNLIF_CASSLVASYEQYF	Central_Memory_CD4_Tcells	1
19905	CAVNAGTGANNLFF_CSARGDRPGYTF	Central_Memory_CD4_Tcells	1
19907	CAVNAPTSGTYKYIF_CASSSFDYEQYF	Central_Memory_CD4_Tcells	1
19908	CAVNARARLMF_CASSYSGTANNEQFF	Central_Memory_CD4_Tcells	1
19911	CAVNATAYSGAGSYQLTF;CALSEWVAGNQFYF_CSATDTSGSYEQYF	Central_Memory_CD4_Tcells	1
19920	CAVNGAGGSNYKLTF;CATPPGGAQKLVF_CASCRGTTDTQYF	Central_Memory_CD4_Tcells	1
19922	CAVNGEGNQFYF_CASQGIQHNQPQHF	Central_Memory_CD4_Tcells	1
19928	CAVNGGSTLGRLYF_CASNPGQTNTEAFF	Central_Memory_CD4_Tcells	1
19930	CAVNGGYNKLIF_CASSPDLGEQYF	Central_Memory_CD4_Tcells	1
19933	CAVNGWGGNTGKLIF_CATSDSSDQETQYF	Central_Memory_CD4_Tcells	1
19936	CAVNILLEAGSYQLTF_NA	Central_Memory_CD4_Tcells	1
19940	CAVNKAAAGNKLTF_CASSNPRDRANNEQFF	Central_Memory_CD4_Tcells	1
19942	CAVNKDRGSTLGRLYF_CASSLAARRETQYF	Central_Memory_CD4_Tcells	1
19948	CAVNLGNTGNQFYF_CASSAQGGGNYGYTF	Central_Memory_CD4_Tcells	1
19949	CAVNLGNTGNQFYF_CSARKQGADEKLFF;CASSAQGGGNYGYTF	Central_Memory_CD4_Tcells	1
19950	CAVNLNNDMRF_CASSVATGTVEGYTF	Central_Memory_CD4_Tcells	1
19953	CAVNMDRDDKIIF_CASSPTAYSNQPQHF	Central_Memory_CD4_Tcells	1
19955	CAVNMKVYGKLTF_CSASLGFEAFF	Central_Memory_CD4_Tcells	1
19956	CAVNMRNTPLVF_CASSRPGTEYSPLHF	Central_Memory_CD4_Tcells	1
19958	CAVNNQAGTALIF_CASSQDYHQPQHF	Central_Memory_CD4_Tcells	1
19959	CAVNNRAAGNKLTF_CASSTQDLPLHF	Central_Memory_CD4_Tcells	1
19964	CAVNPGTALIF_CASSLIPGQGSIQYF	Central_Memory_CD4_Tcells	1
19970	CAVNPVPNDYKLSF_CASSPGGATEAFF	Central_Memory_CD4_Tcells	1
19974	CAVNQGGKLIF_CASSSGVSGANVLTF;CASSLSYAAGGEETQYF	Central_Memory_CD4_Tcells	1
19978	CAVNRNTDKLIF_CASSQVRGESTDTQYF	Central_Memory_CD4_Tcells	1
19981	CAVNSGNTPLVF_CASSRTRTETQYF	Central_Memory_CD4_Tcells	1
19984	CAVNTETGRRALTF_CASSHRLAGNTDTQYF	Central_Memory_CD4_Tcells	1
19994	CAVNVRGNKLTF_NA	Central_Memory_CD4_Tcells	1
19997	CAVPAGGGNKLTF_CASSSLSMRTYEQYF	Central_Memory_CD4_Tcells	1
19999	CAVPDMDTGRRALTF_NA	Central_Memory_CD4_Tcells	1
20008	CAVPGYSSASKIIF_CASSEALRGRIQETQYF	Central_Memory_CD4_Tcells	1
20010	CAVPKRGFGNVLHC_CASSFRRIQETQYF	Central_Memory_CD4_Tcells	1
20012	CAVPLGARLMF_CASSWTSGSNYEQYF	Central_Memory_CD4_Tcells	1
20014	CAVPNAGGTSYGKLTF_CAWSAGFEQPQHF	Central_Memory_CD4_Tcells	1
20015	CAVPNAGNMLTF_CASSRVGGSNEQFF	Central_Memory_CD4_Tcells	1
20016	CAVPNQAGTALIF_CSARQTTRWSYEQYF	Central_Memory_CD4_Tcells	1
20024	CAVPQTGANNLFF_CAWSVQVGPQHF	Central_Memory_CD4_Tcells	1
20026	CAVPSDGQKLLF;CAVSDSSASKIIF_CASSVDPGGSGATNEKLFF	Central_Memory_CD4_Tcells	1
20027	CAVPSGGSNYKLTF_CARTGGKTDTQYF	Central_Memory_CD4_Tcells	1
20029	CAVPSGTYKYIF_CASRQGAPPTEQYF	Central_Memory_CD4_Tcells	1
20034	CAVQAANGGATNKLIF_CASSYPTTDEQYF	Central_Memory_CD4_Tcells	1
20035	CAVQADNTDKLIF_CSVVPPGRKTQYF	Central_Memory_CD4_Tcells	1
20039	CAVQAGGSQGNLIF_CASSSKGYTEAFF	Central_Memory_CD4_Tcells	1
20042	CAVQAGTGNQFYF_CASSLLFGANYGYTF	Central_Memory_CD4_Tcells	1
20044	CAVQAKDNFNKFYF_CASSFLLSGTGTKNIQYF	Central_Memory_CD4_Tcells	1
20046	CAVQARGKSTF_CASIGQGQVAYEQYF	Central_Memory_CD4_Tcells	1
20047	CAVQARGLGNTPLVF_CASSPNRPSGYGYTF	Central_Memory_CD4_Tcells	1
20057	CAVQAVGGNEKLTF_CASSGPRLAGGPTTRDTQYF	Central_Memory_CD4_Tcells	1
20058	CAVQAVSDGQKLLF_CAWSKGGTGEEKLFF	Central_Memory_CD4_Tcells	1
20059	CAVQAWGGAQKLVF_CASREDGVNEKLFF	Central_Memory_CD4_Tcells	1
20062	CAVQDSGYSTLTF_CASSPTSSTGELFF	Central_Memory_CD4_Tcells	1
20065	CAVQFMDTGRRALTF;CAFLYGNNRLAF_CASRTGGRGEQYF	Central_Memory_CD4_Tcells	1
20069	CAVQGGSYIPTF;CAASAAGGSYIPTF_CASSWGQGTYEQYF	Central_Memory_CD4_Tcells	1
20071	CAVQGLTGANSKLTF;CAYRALYGGATNKLIF_CSAEGTSGSVLGDNEQFF	Central_Memory_CD4_Tcells	1
20075	CAVQPIQGAQKLVF_CASSLRQGFTDTQYF	Central_Memory_CD4_Tcells	1
20077	CAVQPSETSGSRLTF_CASSWRGGNTEAFF	Central_Memory_CD4_Tcells	1
20080	CAVQTGTASKLTF_CASSLDLRGYTF	Central_Memory_CD4_Tcells	1
20082	CAVRAARNRDDKIIF_CASSFSARTYSGANVLTF;CASSVTGTGSWNEQFF	Central_Memory_CD4_Tcells	1
20084	CAVRAGGSYIPTF_CASSLLASGTDTQYF	Central_Memory_CD4_Tcells	1
20087	CAVRAKGYSSASKIIF_CASSLTATGTQPQHF	Central_Memory_CD4_Tcells	1
20094	CAVRASGGSARQLTF_CASSTRFGQGNNEQFF	Central_Memory_CD4_Tcells	1
20096	CAVRASGSRLTF_CATSDPRAAYNEQFF	Central_Memory_CD4_Tcells	1
20098	CAVRAVGNQGGKLIF_CATSRDPQMQETQYF	Central_Memory_CD4_Tcells	1
20099	CAVRDAGGTSYGKLTF_CASSLGPTPSGHNEQFF	Central_Memory_CD4_Tcells	1
20100	CAVRDAGIGFGNVLHC_CASSFSVGDTDTQYF	Central_Memory_CD4_Tcells	1
20102	CAVRDGFSGGYNKLIF;CAEIPGGSASKIIF_CASSIAHDTRDYEQYF	Central_Memory_CD4_Tcells	1
20104	CAVRDGGYSTLTF_CASSYSGQGGGYTF	Central_Memory_CD4_Tcells	1
20110	CAVRDLDTGRRALTF_CASSIGMNTEAFF	Central_Memory_CD4_Tcells	1
20112	CAVRDLTGNQFYF_CASRAEAYNEQFF	Central_Memory_CD4_Tcells	1
20116	CAVRDMTGGFKTIF_CASSPRLISDTQYF	Central_Memory_CD4_Tcells	1
20119	CAVRDNTGRRALTF_CASSADVDNEQFF	Central_Memory_CD4_Tcells	1
20120	CAVRDNYGQNFVF_CASSEGVWRDTGELFF	Central_Memory_CD4_Tcells	1
20121	CAVRDPYKAAGNKLTF;CVVNFPGGSYIPTF_CASSLGQGQTDTQYF	Central_Memory_CD4_Tcells	1
20125	CAVRDREYGNKLVF_CASRQRQGINQPQHF	Central_Memory_CD4_Tcells	1
20126	CAVRDRGAGSYQLTF_CSVDRGQLTDTQYF	Central_Memory_CD4_Tcells	1
20130	CAVRDSQAGTALIF_CASSQSGRVYEQYF	Central_Memory_CD4_Tcells	1
20136	CAVRERSGGYNKLIF_CASSQTGGGNEQFF	Central_Memory_CD4_Tcells	1
20141	CAVRFGNEKLTF_CSARDVGGTRKTQYF	Central_Memory_CD4_Tcells	1
20145	CAVRGAYTGTASKLTF_CASSNPLLAGGGELFF	Central_Memory_CD4_Tcells	1
20152	CAVRGGSNYQLIW_CASSLEPYEQYF	Central_Memory_CD4_Tcells	1
20155	CAVRGISGGYNKLIF_CASSQWGQGARETQYF	Central_Memory_CD4_Tcells	1
20157	CAVRGNNNDMRF_CAINSGTSSNTGELFF	Central_Memory_CD4_Tcells	1
20159	CAVRGRADSWGKLQF_CASRPTGDLGLYEQYF;CASSDSSRGGYTF	Central_Memory_CD4_Tcells	1
20161	CAVRGSGGYQKVTF_CASAQGASGNTIYF	Central_Memory_CD4_Tcells	1
20164	CAVRGWRETSGSRLTF_CASSYRLVWGEETQYF	Central_Memory_CD4_Tcells	1
20165	CAVRGYYKLSF_CASSIQGTDTQYF	Central_Memory_CD4_Tcells	1
20171	CAVRKGSARQLTF_CSAERTGILNEQFF;CASSLATSGTDTQYF	Central_Memory_CD4_Tcells	1
20175	CAVRLGGTSYGKLTF_CAWTPRRRDRGLVNTEAFF	Central_Memory_CD4_Tcells	1
20176	CAVRLLSNNARLMF_CASSLYSGQGNYNEQFF	Central_Memory_CD4_Tcells	1
20178	CAVRLPYGQKLLF_CASSPDRISTDTQYF	Central_Memory_CD4_Tcells	1
20179	CAVRLQNQGGKLIF_CASSLMGHTEAFF	Central_Memory_CD4_Tcells	1
20180	CAVRLSGYSTLTF_CASSLVLRYSYSGNTIYF	Central_Memory_CD4_Tcells	1
20182	CAVRNGNQFYI_CASSQGAQNIQYF	Central_Memory_CD4_Tcells	1
20184	CAVRNSGGSNYKLTF_CASSLSRGGEKLFF	Central_Memory_CD4_Tcells	1
20185	CAVRNSGGYQKVTF_CASSSRGGSAGSGNTIYF	Central_Memory_CD4_Tcells	1
20189	CAVRNYQLIW_CASSLVVEEPQHF	Central_Memory_CD4_Tcells	1
20191	CAVRPGAGSYQLTF_CATSRVLRLNTEAFF	Central_Memory_CD4_Tcells	1
20192	CAVRPGGNTPLVF_CASSSSGGAGNTIYF	Central_Memory_CD4_Tcells	1
20195	CAVRPGTASKLTF;CAASKNTDKLIF_CASSGAGGGSTDTQYF	Central_Memory_CD4_Tcells	1
20196	CAVRPKTSYDKVIF_CAWSRRGLASGEQYF	Central_Memory_CD4_Tcells	1
20197	CAVRPLYNQGGKLIF_CASSVRQTHGEQYF	Central_Memory_CD4_Tcells	1
20198	CAVRPNAGGTSYGKLTF_CASSLEWGGIVHNEQFF	Central_Memory_CD4_Tcells	1
20199	CAVRPNYGGSQGNLIF_CSASRDYPPDTQYF	Central_Memory_CD4_Tcells	1
20201	CAVRPREGLTGGGNKLTF_CASSSARGDKNIQYF;CASRTGSYGYTF	Central_Memory_CD4_Tcells	1
20206	CAVRPTTTSGTYKYIF_CASSRNRDRNQPQHF	Central_Memory_CD4_Tcells	1
20211	CAVRREGFGNVLHC_CASTLGGNTIYF	Central_Memory_CD4_Tcells	1
20213	CAVRRGVLNSKLTF_CASSFHPWGNSYNEQFF	Central_Memory_CD4_Tcells	1
20214	CAVRRMDSSYKLIF_CAWSPRGLMNTEAFF	Central_Memory_CD4_Tcells	1
20217	CAVRRRDYKLSF_CASSPPLTPSGGTDTQYF	Central_Memory_CD4_Tcells	1
20218	CAVRRTGGFKTIF_CASSMVGQGAGQPQHF;CANRTGGRAGSLYEQYF	Central_Memory_CD4_Tcells	1
20221	CAVRSGGSYIPTF;CAFMIPFGNEKLTF_CASSLNTAGELFF	Central_Memory_CD4_Tcells	1
20226	CAVRSPGYSTLTF_CASSQGGDSSYEQYF	Central_Memory_CD4_Tcells	1
20227	CAVRSPQLGGSQGNLIF_CASSLAHSTDTQYF	Central_Memory_CD4_Tcells	1
20229	CAVRSSGGSYIPTF_CASSHAQGQEADTQYF	Central_Memory_CD4_Tcells	1
20235	CAVRTGGGNKLTF_CATSRDSTEHQPQHF	Central_Memory_CD4_Tcells	1
20238	CAVRVGTNAGKSTF;CAVGGNTPLVF_CASNRQTSTDTQYF	Central_Memory_CD4_Tcells	1
20240	CAVRVHSGNTPLVF_CSARDFRTGGESTEAFF	Central_Memory_CD4_Tcells	1
20241	CAVRVLGDDYKLSF_CASSVPGQGARSGNTIYF	Central_Memory_CD4_Tcells	1
20244	CAVRWAAGNKLTF_CSAQPPGQPSGANVLTF	Central_Memory_CD4_Tcells	1
20246	CAVSADNLFF_CASSNLPAGDYGYTF	Central_Memory_CD4_Tcells	1
20247	CAVSAGGYNKLIF_CSAHGAFGEQFF	Central_Memory_CD4_Tcells	1
20248	CAVSAGTALIF_CASSLMRGLGANVLTF	Central_Memory_CD4_Tcells	1
20251	CAVSASYGNNRLAF_CATSSLRAEAFF	Central_Memory_CD4_Tcells	1
20252	CAVSDCHGGSYIPTF;CAVNIQGGTDSWGKLQF_CASSLVENTEAFF	Central_Memory_CD4_Tcells	1
20254	CAVSDENYGGSQGNLIF_CASSADRADQPQHF	Central_Memory_CD4_Tcells	1
20262	CAVSDRDDMRF_CASSHGGLGKNIQYF	Central_Memory_CD4_Tcells	1
20267	CAVSDRSSASKIIF_CASRTGNGDTEAFF	Central_Memory_CD4_Tcells	1
20268	CAVSDRYSGGGADGLTF_CASSFTGTGIAYEQYF	Central_Memory_CD4_Tcells	1
20271	CAVSDYKLSF_CASSPDIGLLNEKLFF	Central_Memory_CD4_Tcells	1
20274	CAVSEEYSTSYGKLTF_CASSSLMGRGQEQYF;CSASMGQASEQYF	Central_Memory_CD4_Tcells	1
20276	CAVSEGGGNKLTF_CASSPGRETQYF	Central_Memory_CD4_Tcells	1
20277	CAVSEGMTGANSKLTF_CASSLEGRGAYGYTF	Central_Memory_CD4_Tcells	1
20281	CAVSETDKLIF_CASSLLAGGGTDTQYF	Central_Memory_CD4_Tcells	1
20283	CAVSETGGFKTIF_CASSYTESSYEQYF	Central_Memory_CD4_Tcells	1
20285	CAVSGAGFQKLVF_CASSFEGVRTEAFF	Central_Memory_CD4_Tcells	1
20286	CAVSGAGTASKLTF_CASSIGQGVPNEQFF	Central_Memory_CD4_Tcells	1
20295	CAVSGSARQLTF_CASSLGDRGSDTQYF	Central_Memory_CD4_Tcells	1
20297	CAVSGTGRRALTF_CASTREPPDATGELFF	Central_Memory_CD4_Tcells	1
20300	CAVSHILSFQKLVF_CASSLTGTHSGNTIYF	Central_Memory_CD4_Tcells	1
20307	CAVSLPGANNLFF_CASSLRINTGELFF	Central_Memory_CD4_Tcells	1
20311	CAVSMRYQKVTF_CSARDPQGDTEAFF	Central_Memory_CD4_Tcells	1
20312	CAVSNAGNMLTF_CASSFAREGHSYTF	Central_Memory_CD4_Tcells	1
20313	CAVSNFGNEKLTF_CASSSPLRTSGRSVGSYNEQFF;CASSLHYRTGRAEAFF	Central_Memory_CD4_Tcells	1
20314	CAVSNGDNAGNMLTF_CASSLFARVGNSPLHF	Central_Memory_CD4_Tcells	1
20315	CAVSNYGGSQGNLIF_CASTGLETQYF	Central_Memory_CD4_Tcells	1
20319	CAVSPGTYKYIF_CSARQGARGTEAFF	Central_Memory_CD4_Tcells	1
20320	CAVSPINQAGTALIF_CASSYSGTGTDTQYF	Central_Memory_CD4_Tcells	1
20323	CAVSPNDYKLSF_CASSLSQGRNQPQHF	Central_Memory_CD4_Tcells	1
20330	CAVSPYGCATNKLIF_CASSLRALVDEQFF	Central_Memory_CD4_Tcells	1
20331	CAVSQGGTSYGKLTF_CASNPSGGQETQYF	Central_Memory_CD4_Tcells	1
20336	CAVSRNNNARLMF_CASMSGDTYEQYF	Central_Memory_CD4_Tcells	1
20337	CAVSRNTGGFKTIF_CAWTGGGGRTEAFF	Central_Memory_CD4_Tcells	1
20339	CAVSRTYKYIF_CARGEGDYGYTF	Central_Memory_CD4_Tcells	1
20341	CAVSSDKLIF_CASSYWDRINGMQPQHF	Central_Memory_CD4_Tcells	1
20346	CAVSSGTYKYIF;CALSRWGSARQLTF_CASSAVRGNGELFF	Central_Memory_CD4_Tcells	1
20350	CAVSSRSNDYKLSF_CASSGLYEQYF	Central_Memory_CD4_Tcells	1
20352	CAVSSSGFGNVLHC_NA	Central_Memory_CD4_Tcells	1
20358	CAVSTGTASKLTF_CASSLLAADSGNTIYF	Central_Memory_CD4_Tcells	1
20367	CAVSYGGATNKLIF_CASSDIGGEGYEQFF;CAVGRATGELFF	Central_Memory_CD4_Tcells	1
20370	CAVSYTDKLIF_CASSLVDSNQPQHF	Central_Memory_CD4_Tcells	1
20371	CAVTAGGTSYGKLTF_CASSLGGAAYGYTF	Central_Memory_CD4_Tcells	1
20372	CAVTDQREYGNKLVF_CASSLAGGSYEQYF	Central_Memory_CD4_Tcells	1
20374	CAVTDSSASKIIF_CSASARVHTEAFF	Central_Memory_CD4_Tcells	1
20384	CAVTGGTSYGKLTF_CASSLFGANYGYTF;CASGLAGDNEQFF	Central_Memory_CD4_Tcells	1
20387	CAVTGQAGTALIF_NA	Central_Memory_CD4_Tcells	1
20390	CAVTLRTWYGNNRLAF;CLVGAELGAGGYNKLIF_CASSDFHPGQRRPMNTEAFF	Central_Memory_CD4_Tcells	1
20391	CAVTLSGGYNKLIF_CASSLGPVSTDTQYF	Central_Memory_CD4_Tcells	1
20393	CAVTMDSNYQLIW;CAPDSWGKLQF_CATGSGSTDTQYF	Central_Memory_CD4_Tcells	1
20397	CAVTNQAGTALIF_CASTGDGGRFNQPQHF	Central_Memory_CD4_Tcells	1
20401	CAVTPRDGQKLLF_CASSLSSGDPRLEQYF	Central_Memory_CD4_Tcells	1
20404	CAVTQAGKSTF_CSARGGIQETQYF;CASSPGVRAESPLHF	Central_Memory_CD4_Tcells	1
20406	CAVTQGAQKLVF_CASSLNGGTTYGYTF	Central_Memory_CD4_Tcells	1
20409	CAVTSGGYNKLIF_CASSTGELFF	Central_Memory_CD4_Tcells	1
20412	CAVTTDSWGKLQF_NA	Central_Memory_CD4_Tcells	1
20414	CAVTVYSSASKIIF_CASSLGQGRTGELFF	Central_Memory_CD4_Tcells	1
20416	CAVVAGNTPLVF_CASSAGLPGQGKETQYF	Central_Memory_CD4_Tcells	1
20426	CAVVHTSGTYKYIF_CASSGVFLGGNQPQHF;CASSLDPNPPNEQFF	Central_Memory_CD4_Tcells	1
20427	CAVVLPPGATNKLIF_CASSLDSNQPQHF	Central_Memory_CD4_Tcells	1
20433	CAVVPLNYGGSQGNLIF_CASSLPEGDVGNYGYTF	Central_Memory_CD4_Tcells	1
20438	CAVVSGGYQKVTF_CSAREGLTAQPQHF;CATNRDTSNQPQHF	Central_Memory_CD4_Tcells	1
20441	CAVVTMEYGNKLVF_CASSLGQFTDQLFF	Central_Memory_CD4_Tcells	1
20442	CAVVWEGAQKLVF_CASSSDRAYSPLHF;CSARDLSGRAPDTQYF	Central_Memory_CD4_Tcells	1
20445	CAVWGSQGNLIF;CAVQAGGDMRF_CASSQEQGGLGDTQYF	Central_Memory_CD4_Tcells	1
20448	CAVYGGTYKYIF_CASSLGANEKLFF	Central_Memory_CD4_Tcells	1
20458	CAVYSGNTPLVF_CASTTVPSSGNTIYF	Central_Memory_CD4_Tcells	1
20459	CAVYTGGFKTIF_CASSLASQGGSYEQYF;CASSQYRQGGEKLFF	Central_Memory_CD4_Tcells	1
20460	CAWRIISNFGNEKLTF_CASSFGLVGAVTDTQYF	Central_Memory_CD4_Tcells	1
20463	CAYCLRGYNFNKFYF_CSARGLAGFVHEQYF	Central_Memory_CD4_Tcells	1
20466	CAYGGATNKLIF_CASSLDGLAGRTDTQYF;CASSPYSGKETQYF	Central_Memory_CD4_Tcells	1
20470	CAYGGTGNQFYF_NA	Central_Memory_CD4_Tcells	1
20474	CAYGSNYQLIW_CASSTDFYYSGANVLTF	Central_Memory_CD4_Tcells	1
20475	CAYILYSGGSNYKLTF_CASSLSQGAGYEQYF	Central_Memory_CD4_Tcells	1
20476	CAYIQGGSEKLVF_CASSFTPVGITGELFF	Central_Memory_CD4_Tcells	1
20489	CAYLRNTGNQFYF;CALTDNAGKSTF_CASSMTHTGELFF	Central_Memory_CD4_Tcells	1
20490	CAYLYAGTASKLTF_CSARPGTRRTDTQYF	Central_Memory_CD4_Tcells	1
20491	CAYLYNQGGKLIF_CASTGRAISGNTIYF	Central_Memory_CD4_Tcells	1
20492	CAYMEYGNKLVF_CSVPGGGKWTEAFF	Central_Memory_CD4_Tcells	1
20494	CAYQGGSQGNLIF;CATPGDTGTASKLTF_CSAEGTSWRETQYF	Central_Memory_CD4_Tcells	1
20496	CAYRAFSGNTPLVF_CASSPGGSRVETQYF	Central_Memory_CD4_Tcells	1
20507	CAYRGFGNEKLTF_CASSLRTGYNEQFF	Central_Memory_CD4_Tcells	1
20508	CAYRGGGSNYKLTF_CSAQPGDRTPEAFF	Central_Memory_CD4_Tcells	1
20510	CAYRGGSQGNLIF_CSARDFSTSGSYNEQFF	Central_Memory_CD4_Tcells	1
20512	CAYRGLYSGAGSYQLTF_CASSLGGVGYGYTF	Central_Memory_CD4_Tcells	1
20515	CAYRGTQGGSEKLVF_CATSDMTSGDQETQYF	Central_Memory_CD4_Tcells	1
20516	CAYRISSGGGADGLTF_CASSLAGVPYNEQFF	Central_Memory_CD4_Tcells	1
20517	CAYRITFVSGNTPLVF_CASSPGTQRNTIYF	Central_Memory_CD4_Tcells	1
20518	CAYRKGNSGGSNYKLTF_NA	Central_Memory_CD4_Tcells	1
20522	CAYRNNNARLMF_CASSFFQGGDTEAFF	Central_Memory_CD4_Tcells	1
20525	CAYRNQAGTALIF_CSVAERENIQYF	Central_Memory_CD4_Tcells	1
20527	CAYRPSGYFQGAQKLVF_CSAIEFRLAGGPVYNEQFF	Central_Memory_CD4_Tcells	1
20536	CAYRRGSNTDKLIF_CASSPPLAGNYGYTF	Central_Memory_CD4_Tcells	1
20538	CAYRRIQGGSEKLVF_CASSLDNQPQHF	Central_Memory_CD4_Tcells	1
20543	CAYRRRNRDDKIIF_CASSNREPSSYNEQFF	Central_Memory_CD4_Tcells	1
20550	CAYRSADDAGNNRKLIW_CASSWATGRNSPLHF	Central_Memory_CD4_Tcells	1
20551	CAYRSAFGTGTASKLTF_CASSLAGHTDTQYF	Central_Memory_CD4_Tcells	1
20552	CAYRSAFLNFNKFYF_CASSSLTRGNTIYF	Central_Memory_CD4_Tcells	1
20556	CAYRSAGKETSGSRLTF_CASSVRGGPLTKNIQYF	Central_Memory_CD4_Tcells	1
20557	CAYRSAGMEYGNKLVF_CASSFIPGNEQYF	Central_Memory_CD4_Tcells	1
20558	CAYRSAGNQFYF_CASSFAGQGFYNEQFF	Central_Memory_CD4_Tcells	1
20566	CAYRSAMANDYKLSF_NA	Central_Memory_CD4_Tcells	1
20569	CAYRSAPGTASKLTF_CASSPQGASGNTIYF	Central_Memory_CD4_Tcells	1
20582	CAYRSAWNSGGSNYKLTF_CATSRDWSYNEQFF	Central_Memory_CD4_Tcells	1
20588	CAYRSGGYNFNKFYF_CAWSGRGRTEAFF	Central_Memory_CD4_Tcells	1
20593	CAYRSGTSGTYKYIF_CSARVPLGREQYF	Central_Memory_CD4_Tcells	1
20594	CAYRSGVVSFGNVLHC;CAYSKGGSNYKLTF_CASSFDLSTGELFF	Central_Memory_CD4_Tcells	1
20595	CAYRSHNTDKLIF_CASSKDRVLGTDTQYF	Central_Memory_CD4_Tcells	1
20599	CAYRSLVLITQGGSEKLVF_CSARDVGLLYNEQFF	Central_Memory_CD4_Tcells	1
20601	CAYRSPLGGGADGLTF_CASSQAGDSNQPQHF	Central_Memory_CD4_Tcells	1
20602	CAYRSPQGAQKLVF_CASSLVEGMGRKGIQYF	Central_Memory_CD4_Tcells	1
20611	CAYRSVFGNEKLTF;CAPPLNAGGTSYGKLTF_CASSLGMDETQYF	Central_Memory_CD4_Tcells	1
20613	CAYRSVILDNYGQNFVF_CASSSKPGGTEAFF	Central_Memory_CD4_Tcells	1
20617	CAYRTDSGNTGKLIF_CSAPRDLQETQYF	Central_Memory_CD4_Tcells	1
20625	CAYRTSNFGNEKLTF_CASSSLTGGVYTF	Central_Memory_CD4_Tcells	1
20626	CAYRTSQTGANNLFF_CASESQTGGRETQYF	Central_Memory_CD4_Tcells	1
20633	CAYSGRGADGLTF_CASSFLGRGGTNEKLFF	Central_Memory_CD4_Tcells	1
20635	CAYSIRSQGNLIF_CASSFRGNPVETQYF	Central_Memory_CD4_Tcells	1
20638	CAYTGNQFYF_NA	Central_Memory_CD4_Tcells	1
20641	CAYTSPDFGNEKLTF_CASSLTGSGTDTQYF	Central_Memory_CD4_Tcells	1
20645	CAYYNTDKLIF_CASSLSPGTNTDTQYF	Central_Memory_CD4_Tcells	1
20648	CDLNSGGYQKVTF;CSAKRGYNNAGNMLTF_CASSQRSGTDGYTF	Central_Memory_CD4_Tcells	1
20653	CGAASIYGGATNKLIF_CASSDAGRSSTYEQYF;CASSTIGGRATGELFF	Central_Memory_CD4_Tcells	1
20654	CGAASLSGTYKYIF_CASSPGGSRVETQYF	Central_Memory_CD4_Tcells	1
20660	CGADKTGSGNTGKLIF_CASLSQGDSPLHF	Central_Memory_CD4_Tcells	1
20667	CGADVSGNQFYF_CASNVGPPDYTGELFF	Central_Memory_CD4_Tcells	1
20670	CGARNFGNEKLTF_CASSSSRVGYTF	Central_Memory_CD4_Tcells	1
20673	CGEESGGYQKVTF_CASSLDGARGSPLHF;CASSIETSGSEQYF	Central_Memory_CD4_Tcells	1
20676	CGIFTGGGNKLTF_CASSSNRGRALQETQYF	Central_Memory_CD4_Tcells	1
20679	CGPASYGQNFVF_CASRGRTDLTSSYNEQFF	Central_Memory_CD4_Tcells	1
20682	CGTAFKSWGKLQF_CASSFYHPRTELINTGELFF	Central_Memory_CD4_Tcells	1
20684	CGTATSTRGGGSNYKLTF_CASRRLGGSAHEQYF	Central_Memory_CD4_Tcells	1
20686	CGTDVLQGAQKLVF_CSVDTGAYEQYF;CASSLGLRKVEAFF	Central_Memory_CD4_Tcells	1
20690	CGTEGVSGSRLTF_CASSGQGRNNSPLHF	Central_Memory_CD4_Tcells	1
20691	CGTEIRLRARLMF_CASSDWDRGTNEQFF	Central_Memory_CD4_Tcells	1
20693	CGTELIYGQNFVF_CASSAAGTNQETQYF	Central_Memory_CD4_Tcells	1
20696	CGTERDNYGQNFVF_CASSKGQNTDTQYF	Central_Memory_CD4_Tcells	1
20698	CGTEWGIPGTYKYIF_CASSYYPGLGTHEQFF	Central_Memory_CD4_Tcells	1
20699	CGTGDYKLSF_CSASGRSTDTQYF	Central_Memory_CD4_Tcells	1
20700	CGTGGPNFGNEKLTF_CASSHGGFRDRELSQETQYF	Central_Memory_CD4_Tcells	1
20702	CGTLAGTALIF_CASSQGFDRGRGYTF	Central_Memory_CD4_Tcells	1
20706	CHMDSNYQLIW_CASSLWYAMGVSSQPQHF	Central_Memory_CD4_Tcells	1
20707	CIAAPKNQGAQKLVF_CASSSHAPAGGLDGTYF	Central_Memory_CD4_Tcells	1
20709	CIAFSQGYSTLTF_CASGGTGDNEQFF	Central_Memory_CD4_Tcells	1
20714	CIALNAGGTSYGKLTF_CSAVPRTSRIF	Central_Memory_CD4_Tcells	1
20720	CIARRSSASKIIF_CSARQGQSSYEQYF	Central_Memory_CD4_Tcells	1
20723	CIASSIQGAQKLVF_CASSRGTPYAKEGYTF	Central_Memory_CD4_Tcells	1
20726	CIAVTQGGSEKLVF_CASSLALEVGELFF	Central_Memory_CD4_Tcells	1
20728	CIGRLGGGSNYKLTF_CSARPPLNTEAFF	Central_Memory_CD4_Tcells	1
20730	CIHAGGTSYGKLTF_CASSSPGGGRTQYF	Central_Memory_CD4_Tcells	1
20732	CIHPRNNNARLMF_CASRRHWNTEAFF	Central_Memory_CD4_Tcells	1
20733	CIKLSAWNFNKFYF_CASSRMGQETQYF	Central_Memory_CD4_Tcells	1
20735	CILIKVDMRF_CASSYRTPNTGELFF	Central_Memory_CD4_Tcells	1
20740	CILRALYGGATNKLIF_NA	Central_Memory_CD4_Tcells	1
20742	CILRAVIQGAQKLVF_CATLTLRPSGRASLEQFF	Central_Memory_CD4_Tcells	1
20751	CILRDPLLLFSSGAARQLTF_CASSPRQTYEQYF	Central_Memory_CD4_Tcells	1
20755	CILRDVNQAGTALIF_CASSTLGELFF	Central_Memory_CD4_Tcells	1
20758	CILRGPLSGGSNYKLTF_CASSLEGTSEVDTQYF	Central_Memory_CD4_Tcells	1
20759	CILRHEISNFGNEKLTF;CAVGPSYNTDKLIF_CASSDSGSILMNTEAFF	Central_Memory_CD4_Tcells	1
20761	CILRPLFSGAARQLTF_CASSSNSGNTIYF	Central_Memory_CD4_Tcells	1
20763	CILRSPRGGATNKLIF_CASSLGTVQETQYF	Central_Memory_CD4_Tcells	1
20771	CILYSWGKLQF_CASSRGLAGAGEQFF	Central_Memory_CD4_Tcells	1
20773	CIPERGTYKYIF_CAWMTGNGGELFF	Central_Memory_CD4_Tcells	1
20775	CIVAPRANFGNEKLTF_CASSQGTGGSTQYF	Central_Memory_CD4_Tcells	1
20778	CIVGRNNNARLMF_CASSLEVRAGGEQYF	Central_Memory_CD4_Tcells	1
20780	CIVGTQGGSEKLVF_CASSEQGNRETQYF	Central_Memory_CD4_Tcells	1
20783	CIVIDSGNTPLVF_CSARSGSSYEQYF	Central_Memory_CD4_Tcells	1
20787	CIVKLWDQGGKLIF_CASSFSPRDNEQYF	Central_Memory_CD4_Tcells	1
20795	CIVRAEYNFNKFYF_CASSQAGYGYTF	Central_Memory_CD4_Tcells	1
20797	CIVRAGGSNYKLTF_CSARGQEFGVLVDYGYTF	Central_Memory_CD4_Tcells	1
20799	CIVRAISGNTGKLIF_CSAKDLRDGTYEQYF	Central_Memory_CD4_Tcells	1
20800	CIVRAMEYGNKLVF_CSAPTTGGNEQFF	Central_Memory_CD4_Tcells	1
20802	CIVRANTGGFKTIF_CASSSRGDTEAFF	Central_Memory_CD4_Tcells	1
20804	CIVRAPYGGATNKLIF_CASSLASRGVLTEAFF	Central_Memory_CD4_Tcells	1
20812	CIVRFFKTSYDKVIF;CAEGGAGNNRKLIW_CASSFPEGTPNGELFF	Central_Memory_CD4_Tcells	1
20815	CIVRGFYGNKLVF_CASSPGTSGIGQHNEQFF	Central_Memory_CD4_Tcells	1
20820	CIVRGNNARLMF_CSVEHTAGRTGEQFF	Central_Memory_CD4_Tcells	1
20821	CIVRGSARQLTF_CASTFRGTGTDTQYF	Central_Memory_CD4_Tcells	1
20824	CIVRGTDKLIF_CASSLAAGATGELFF	Central_Memory_CD4_Tcells	1
20826	CIVRIPYNQGGKLIF_CASSLDSGSNEQFF	Central_Memory_CD4_Tcells	1
20827	CIVRLLNFGNEKLTF_CASRTKATAALKLFF	Central_Memory_CD4_Tcells	1
20828	CIVRLRTSYGKLTF_CASSLQGRTDTQYF	Central_Memory_CD4_Tcells	1
20834	CIVRPIIQGAQKLVF_CASSSLTRGRGNTIYF	Central_Memory_CD4_Tcells	1
20835	CIVRPISGTYKYIF_CASSQGGSENTGELFF	Central_Memory_CD4_Tcells	1
20838	CIVRPPNTGNQFYF_CSAREAGTLYEQYF	Central_Memory_CD4_Tcells	1
20842	CIVRRTGTASKLTF;CLVGRVIGFGNVLHC_CASATLRGRLVYGYTF	Central_Memory_CD4_Tcells	1
20843	CIVRSGQGGKLIF_CASSPARGRTDTQYF	Central_Memory_CD4_Tcells	1
20848	CIVRSSGNTGKLIF_NA	Central_Memory_CD4_Tcells	1
20850	CIVRTLGVGYSTLTF_CAISESIFRQGANTEAFF	Central_Memory_CD4_Tcells	1
20851	CIVRTYNQGGKLIF_CASSLHGANTGELFF;CSAGPGGSGGYTF	Central_Memory_CD4_Tcells	1
20856	CIVRVALPFSGGYQKVTF_CASSYPRGNTGELFF	Central_Memory_CD4_Tcells	1
20859	CIVRVAPSFGNEKLTF_CASSPLRDRGSYEQYF	Central_Memory_CD4_Tcells	1
20860	CIVRVAQYGNKLVF_CASSLPTGANYGYTF;CATSTLRLSMSYEQYF	Central_Memory_CD4_Tcells	1
20863	CIVRVASSGTASKLTF_CASSLSGGRPGTGELFF	Central_Memory_CD4_Tcells	1
20865	CIVRVAVGGGNKLTF_CASSLVGGSITDTQYF	Central_Memory_CD4_Tcells	1
20872	CIVRVDNARLMF_CSASPAGIQETQYF	Central_Memory_CD4_Tcells	1
20873	CIVRVDSGTYKYIF_CASSKQGGISTDTQYF	Central_Memory_CD4_Tcells	1
20879	CIVRVENSKLTF_CASSLAASSYEQYF	Central_Memory_CD4_Tcells	1
20886	CIVRVGETSGSRLTF_CASSPNVAAEGPQHF	Central_Memory_CD4_Tcells	1
20892	CIVRVGNQFYF_CASSQYGSLRNTDTQYF	Central_Memory_CD4_Tcells	1
20893	CIVRVGNTGNQFYF_CSATQITDTQYF	Central_Memory_CD4_Tcells	1
20896	CIVRVGSGNTPLVF_CASSSSNRGNRAEAFF	Central_Memory_CD4_Tcells	1
20897	CIVRVGSWGKLQF;CASPPWDSWGKLQF_CASSALRGRKSQPQHF	Central_Memory_CD4_Tcells	1
20900	CIVRVGWNNNDMRF_CASSAGTASANEQFF	Central_Memory_CD4_Tcells	1
20907	CIVRVNNTGNQFYF_CASSLRGSYNEQFF	Central_Memory_CD4_Tcells	1
20909	CIVRVNTNAGKSTF_CSARENLGNQPQHF	Central_Memory_CD4_Tcells	1
20913	CIVRVTGGKLIF;CAALPEGKETSGSRLTF_CASSLVWVRATEQFF	Central_Memory_CD4_Tcells	1
20916	CIVRVVGTTDSWGKLQF_CASSLIRDQETQYF	Central_Memory_CD4_Tcells	1
20917	CIVRVVLKDQLIW_CASSLEYGGAYGYTF	Central_Memory_CD4_Tcells	1
20926	CIVSNTDKLIF_CSANPATGIYEQYF	Central_Memory_CD4_Tcells	1
20927	CIVSPDGFSDGQKLLF_CASSSDRGNEQFF	Central_Memory_CD4_Tcells	1
20928	CIVSPLHVGTASKLTF_CASTPLGLGTDTQYF	Central_Memory_CD4_Tcells	1
20936	CIVTMDDNYGQNFVF_CASSFRVNSYEQYF	Central_Memory_CD4_Tcells	1
20944	CLFDRGSTLGRLYF_CASSSPLGGRRNQPQHF	Central_Memory_CD4_Tcells	1
20946	CLIYNFNKFYF_CASSPRQGGRDEQYF	Central_Memory_CD4_Tcells	1
20948	CLLGDQNTDKLIF;CATPQGTSGSRLTF_CSARRDGYEQYF	Central_Memory_CD4_Tcells	1
20950	CLLGKVKISNFGNEKLTF;CAVLTNTGNQFYF_CASSVLSGSEAFF	Central_Memory_CD4_Tcells	1
20954	CLPRGQGGKLIF_CASSLVYGGGSSNTEAFF	Central_Memory_CD4_Tcells	1
20957	CLVALNTGFQKLVF_CASSQVATGRSTEAFF	Central_Memory_CD4_Tcells	1
20960	CLVASNTGGFKTIF_CASSSLAGTDTQYF	Central_Memory_CD4_Tcells	1
20961	CLVATRGYSSASKIIF_CASSLALAGEPSTGELFF	Central_Memory_CD4_Tcells	1
20962	CLVAVYNQGGKLIF_CASSLSPEGWYGYTF	Central_Memory_CD4_Tcells	1
20969	CLVGDGGAAAGNKLTF;CAPNQAGTALIF_CAISESPETGATF	Central_Memory_CD4_Tcells	1
20974	CLVGDRDDKIIF_CASSQSQPGGAKNIQYF	Central_Memory_CD4_Tcells	1
20976	CLVGDRGSGNTGKLIF_CASAAGGVPTYEQYF	Central_Memory_CD4_Tcells	1
20978	CLVGDRTGGYQKVTF_CASRKTSVRYNEQFF	Central_Memory_CD4_Tcells	1
20981	CLVGDSPYSTLTF_CASSSSKGVRYNEQFF	Central_Memory_CD4_Tcells	1
20983	CLVGDTGGFKTIF;CVVGDSSASKIIF_CASSQDPGIREQYF	Central_Memory_CD4_Tcells	1
20985	CLVGDVAAGNKLTF_CSARETGTREKLFF	Central_Memory_CD4_Tcells	1
20987	CLVGEGTVEDDKIIF_CSPYSGKIFYGYTF	Central_Memory_CD4_Tcells	1
20990	CLVGEWSGNTGKLIF_CASSPQFNNYEQFF	Central_Memory_CD4_Tcells	1
20991	CLVGGDSSYKLIF_CSARRDMNTEAFF	Central_Memory_CD4_Tcells	1
20994	CLVGGNPNPNAGGTSYGKLTF_CASSLRAKGEQYF	Central_Memory_CD4_Tcells	1
20997	CLVGGYGGSQGNLIF_CASSPQVRDGNQPQHF	Central_Memory_CD4_Tcells	1
20998	CLVGIHGGATNKLIF_CASSPGSNTGELFF	Central_Memory_CD4_Tcells	1
21001	CLVGSGSARQLTF_CASSSETGPTYEQYF	Central_Memory_CD4_Tcells	1
21003	CLVGVGTGRRALTF_CASSPPTGDRGFTDTQYF	Central_Memory_CD4_Tcells	1
21004	CLVGVLSSGSARQLTF_CASSQVGSLKLDTDTQYF	Central_Memory_CD4_Tcells	1
21005	CLVGVQAAGNKLTF_CSAVGVGRGGFMDNEQFF;CSARVGRGETKNIQYF	Central_Memory_CD4_Tcells	1
21007	CLVGWNQFYF_CSVQAGNSAEAFF	Central_Memory_CD4_Tcells	1
21008	CLVGYNNNDMRF;CAVSHRDDKIIF_CASSLFFGGINTGELFF	Central_Memory_CD4_Tcells	1
21012	CLVNRDDKIIF_CSSVRSGGDNQPQHF	Central_Memory_CD4_Tcells	1
21016	CLVTMDTGRRALTF_CASSFFGGSVLVGEQYF	Central_Memory_CD4_Tcells	1
21020	CLVWEGSGNTGKLIF;CIGSGTYKYIF_CASSIQRETKNIQYF	Central_Memory_CD4_Tcells	1
21025	CPLKPHAGKSTF_CASSHRTSGGYEQYF	Central_Memory_CD4_Tcells	1
21029	CPYSNYQLIW;CAMSANTNAGKSTF_CASSLGTSSLQYF	Central_Memory_CD4_Tcells	1
21030	CQNDMRF;CAGAADGTASKLTF_CATSSSRLATNEQFF	Central_Memory_CD4_Tcells	1
21040	CTLGGNEKLTF_CASSHIPENTEAFF;CASSLSGTGGETQYF	Central_Memory_CD4_Tcells	1
21041	CTLGGNEKLTF_CASSLSGTGGETQYF	Central_Memory_CD4_Tcells	1
21047	CVAFTGGFKTIF_CASSRDRDYEQYF	Central_Memory_CD4_Tcells	1
21048	CVAKYGNKLVF_CATSDSGLAGGETQYF;CASSETDTQYF	Central_Memory_CD4_Tcells	1
21049	CVALDTGRRALTF_CAIRAGSNADTQYF	Central_Memory_CD4_Tcells	1
21052	CVASNNAGNMLTF;CAGPTSGTYKYIF_CASSLGQGETEAFF	Central_Memory_CD4_Tcells	1
21058	CVGASGGSYIPTF_CASSLSGARSTDTQYF	Central_Memory_CD4_Tcells	1
21060	CVGTGFQKLVF_CASSLNGGGEETQYF	Central_Memory_CD4_Tcells	1
21061	CVGTGGFKTIF_CASMPEDSYEQYF	Central_Memory_CD4_Tcells	1
21070	CVRGGFGNVLHC;CAVKKQAGTALIF_CASSQGNQPQHF	Central_Memory_CD4_Tcells	1
21073	CVSNSGGSNYKLTF_CASSTQQIYGYTF	Central_Memory_CD4_Tcells	1
21079	CVVADMDTGRRALTF_CASSQATSVYSTDTQYF	Central_Memory_CD4_Tcells	1
21081	CVVADRGSTLGRLYF_CASSLGTSGNTIYF	Central_Memory_CD4_Tcells	1
21082	CVVAGSARQLTF_CAIREGASGYEQYF	Central_Memory_CD4_Tcells	1
21086	CVVFGSGNTGKLIF_NA	Central_Memory_CD4_Tcells	1
21087	CVVFNQAGTALIF_CASSMGRPGPSYNEQFF	Central_Memory_CD4_Tcells	1
21095	CVVIATGTASKLTF_CASSSTRDTEAFF	Central_Memory_CD4_Tcells	1
21097	CVVILNTGGFKTIF_CASSPAAGGGLTDTQYF	Central_Memory_CD4_Tcells	1
21104	CVVKEGGYNKLIF_CASSAAWTSGYQETQYF	Central_Memory_CD4_Tcells	1
21106	CVVKGSGNTGKLIF_CASSSDRDGAFSREAFF	Central_Memory_CD4_Tcells	1
21107	CVVKISRALTF_CASSLVFQGANTGELFF	Central_Memory_CD4_Tcells	1
21108	CVVKKSTGRRALTF_CASSVGNDQETQYF	Central_Memory_CD4_Tcells	1
21109	CVVKRPWRDSNYQLIW;CATDPSG_CASSTSGDSYEQYF	Central_Memory_CD4_Tcells	1
21115	CVVNAGNNRKLIW_CASSLSGGTDTQYF	Central_Memory_CD4_Tcells	1
21116	CVVNAYSDYKLSF_CASSLSPSVNTDTQYF	Central_Memory_CD4_Tcells	1
21121	CVVNEDTGRRALTF_CASSRGQGDPYEQYF	Central_Memory_CD4_Tcells	1
21123	CVVNEQGSARQLTF_CASSPTGKDEQYF	Central_Memory_CD4_Tcells	1
21124	CVVNEYDKLVF_CASTAGASGANVLTF	Central_Memory_CD4_Tcells	1
21126	CVVNFNAGNMLTF_CASSRDGRPHQPQHF	Central_Memory_CD4_Tcells	1
21131	CVVNGRSQGNLIF_NA	Central_Memory_CD4_Tcells	1
21132	CVVNGWGGKLIF_CASSLVTSGMGEQYF	Central_Memory_CD4_Tcells	1
21134	CVVNHRGSTLGRLYF_CASSPDSRLAGGADTQYF	Central_Memory_CD4_Tcells	1
21136	CVVNIGGASKIIF_CASSQDRANYGYTF	Central_Memory_CD4_Tcells	1
21145	CVVNLAGGYQKVTF_CASSPLGTGDYEQYF	Central_Memory_CD4_Tcells	1
21155	CVVNMLDSGSARQLTF_CASSFGLAGGPVF	Central_Memory_CD4_Tcells	1
21157	CVVNNDYKLSF_CASSPDTRNYGYTF	Central_Memory_CD4_Tcells	1
21166	CVVNPPKGKLIF_CAISRTETGDGYTF	Central_Memory_CD4_Tcells	1
21167	CVVNPPRRSGNTGKLIF_CSVESTAGVFETQYF;CSVDRLAGPSNEQFF	Central_Memory_CD4_Tcells	1
21170	CVVNRAGGGNKLTF_CASSQLAGGQGTQYF	Central_Memory_CD4_Tcells	1
21174	CVVNRGSGNTGKLIF;CALFPLAGANNLFF_CASSLWGGRSEKLFF	Central_Memory_CD4_Tcells	1
21176	CVVNRGTGFQKLVF_CASSFGGKTEAFF	Central_Memory_CD4_Tcells	1
21177	CVVNRRADGLTF_CASSPGTSGFVDTQYF	Central_Memory_CD4_Tcells	1
21178	CVVNRRNNNARLMF_CASSLGTNYGYTF	Central_Memory_CD4_Tcells	1
21188	CVVNTGFQKLVF;CVVNGSGNTPLVF_CASSTGTDTQYF	Central_Memory_CD4_Tcells	1
21195	CVVNTNAGKSTF_CASGTGGGRETQYF	Central_Memory_CD4_Tcells	1
21197	CVVNVLRKLIF_CASSQESRTGERYGYTF	Central_Memory_CD4_Tcells	1
21200	CVVPGGSYIPTF_CAIGTPPGQHTDTQYF	Central_Memory_CD4_Tcells	1
21203	CVVPSNSGYALNF_CASSQGTSGQETQYF	Central_Memory_CD4_Tcells	1
21210	CVVRGFSGGYNKLIF_CSAILRPAADEKLFF	Central_Memory_CD4_Tcells	1
21212	CVVRGNSGNTPLVF_CAISDPGTGRGQPQHF	Central_Memory_CD4_Tcells	1
21216	CVVRGYQKVTF_CASSARHLGQGDETQYF	Central_Memory_CD4_Tcells	1
21218	CVVRIYGNKLVF_CASRRQSDQPQHF	Central_Memory_CD4_Tcells	1
21223	CVVRSSSGGSYIPTF_CASSETGGSPLHF	Central_Memory_CD4_Tcells	1
21224	CVVRYRDSNYQLIW_NA	Central_Memory_CD4_Tcells	1
21227	CVVSAGGATNKLIF_CACGIGPGGNTIYF	Central_Memory_CD4_Tcells	1
21228	CVVSAGGGNKLTF_CASSEGWEGRKYNEQFF	Central_Memory_CD4_Tcells	1
21229	CVVSAGSGGSYIPTF;CVWGYSSASKIIF_CASSFILGGRTGGNEQFF	Central_Memory_CD4_Tcells	1
21230	CVVSAGSSASKIIF_CASSFFSLPRSGANVLTF	Central_Memory_CD4_Tcells	1
21231	CVVSAGTNAGKSTF_CASSVRLAGGLNEQYF	Central_Memory_CD4_Tcells	1
21234	CVVSAILPFTGGGNKLTF_CASSQGPGINYGYTF	Central_Memory_CD4_Tcells	1
21250	CVVSDSPGGYNKLIF_CASRNQVGQVWGYTF	Central_Memory_CD4_Tcells	1
21251	CVVSEDGYNKLIF_CSVETSEQFF	Central_Memory_CD4_Tcells	1
21256	CVVSGGGYQKVTF_CASSRWTSGRARGLNEQFF	Central_Memory_CD4_Tcells	1
21257	CVVSGGSQGNLIF_CASSLVGGLSQPQHF	Central_Memory_CD4_Tcells	1
21262	CVVSHSGGSNYKLTF_CAISGTGSSTDTQYF	Central_Memory_CD4_Tcells	1
21264	CVVSLWGGNARLMF_CASSLVRVGGRRNGELFF	Central_Memory_CD4_Tcells	1
21267	CVVSPDYKLSF_CASSFSRQETQYF	Central_Memory_CD4_Tcells	1
21270	CVVSPNYGGSQGNLIF_CASSLGGRETQYF	Central_Memory_CD4_Tcells	1
21272	CVVSPRGSNYQLIW_CSARGSLNTEAFF	Central_Memory_CD4_Tcells	1
21277	CVVSRSQGGKLIF_CSARDLGGQGATNEKLFF	Central_Memory_CD4_Tcells	1
21282	CVVTFNYGGSQGNLIF;CAARGASGTYKYIF_CASSVEGQRYEKLFF	Central_Memory_CD4_Tcells	1
21286	CVVTHNAGNMLTF_CAWSTQIRTEAFF	Central_Memory_CD4_Tcells	1
21288	CVVTLQAGTALIF_CASSLDRRNQPQHF	Central_Memory_CD4_Tcells	1
21293	CVVTPNSGGSNYKLTF_CASNISGGRNSPLHF	Central_Memory_CD4_Tcells	1
21294	CVVTPRGSGNTGKLIF_CATHRDNNQPQHF	Central_Memory_CD4_Tcells	1
21296	CVVTPYNQGGKLIF_CASSLEGGRTGELFF	Central_Memory_CD4_Tcells	1
21299	CVVTQSGGSYIPTF_CAWSVVGQPGANIQYF	Central_Memory_CD4_Tcells	1
21302	CVVTSKAGTALIF_CASSWSSGPVVVELFF;CSASGHGDTIYF	Central_Memory_CD4_Tcells	1
21305	CVVTTPLNTGRRALTF_CASRLSAGRDNSPLHF	Central_Memory_CD4_Tcells	1
21306	CVVTTSGGSYIPTF_CASSLGGGENTGELFF	Central_Memory_CD4_Tcells	1
21308	CVVTYSSASKIIF_CASSVDRGLTGELFF	Central_Memory_CD4_Tcells	1
21313	CVYSSASKIIF_CASTEGGVRAYEQYF	Central_Memory_CD4_Tcells	1
21320	NA_CAIARSGGGTDTQYF	Central_Memory_CD4_Tcells	1
21326	NA_CAIRGMNRGTDTQYF	Central_Memory_CD4_Tcells	1
21335	NA_CAISDWVARNEQFF	Central_Memory_CD4_Tcells	1
21337	NA_CAISEGGDEQYF	Central_Memory_CD4_Tcells	1
21341	NA_CAISELNNEQFF	Central_Memory_CD4_Tcells	1
21345	NA_CAISERGQGSYEQYF	Central_Memory_CD4_Tcells	1
21347	NA_CAISESDTQYF	Central_Memory_CD4_Tcells	1
21352	NA_CAISESTRSGRIRDEQFF	Central_Memory_CD4_Tcells	1
21353	NA_CAISESWGNNEQFF	Central_Memory_CD4_Tcells	1
21357	NA_CAISLGQGNDGNTIYF	Central_Memory_CD4_Tcells	1
21360	NA_CAISQGTRGYEQFF	Central_Memory_CD4_Tcells	1
21367	NA_CASAGDTGNTGELFF	Central_Memory_CD4_Tcells	1
21371	NA_CASALGDGYGYTF	Central_Memory_CD4_Tcells	1
21373	NA_CASARPGVAEQYF	Central_Memory_CD4_Tcells	1
21374	NA_CASATLRGRLVYGYTF	Central_Memory_CD4_Tcells	1
21380	NA_CASETSGSEQFF	Central_Memory_CD4_Tcells	1
21381	NA_CASGAGGNNEKLFF	Central_Memory_CD4_Tcells	1
21382	NA_CASGASGRASRYNEQFF	Central_Memory_CD4_Tcells	1
21390	NA_CASGGTGAPYEQYF	Central_Memory_CD4_Tcells	1
21391	NA_CASGIGGSYEQYF	Central_Memory_CD4_Tcells	1
21394	NA_CASGLAGTGTTGELFF	Central_Memory_CD4_Tcells	1
21404	NA_CASGRNEQYF	Central_Memory_CD4_Tcells	1
21407	NA_CASGSDRVRGYTF	Central_Memory_CD4_Tcells	1
21408	NA_CASGSQGYEKLFF	Central_Memory_CD4_Tcells	1
21411	NA_CASGSVGNTEAFF	Central_Memory_CD4_Tcells	1
21418	NA_CASIHPYTATEAFF	Central_Memory_CD4_Tcells	1
21421	NA_CASISGEDNYEQYF	Central_Memory_CD4_Tcells	1
21422	NA_CASIWRFGETQYF	Central_Memory_CD4_Tcells	1
21423	NA_CASKATSGSAGETQYF	Central_Memory_CD4_Tcells	1
21426	NA_CASKNRGGTDTQYF	Central_Memory_CD4_Tcells	1
21433	NA_CASKYLGQGNEQYF	Central_Memory_CD4_Tcells	1
21434	NA_CASKYRDGRTYEQYF	Central_Memory_CD4_Tcells	1
21438	NA_CASLQYTEAFF	Central_Memory_CD4_Tcells	1
21441	NA_CASNAGGGADTQYF	Central_Memory_CD4_Tcells	1
21443	NA_CASNAGRSEQYF	Central_Memory_CD4_Tcells	1
21450	NA_CASNPAGTDTQYF	Central_Memory_CD4_Tcells	1
21452	NA_CASNPRTSGRTDTQYF	Central_Memory_CD4_Tcells	1
21453	NA_CASNQERGRDNSPLHF	Central_Memory_CD4_Tcells	1
21455	NA_CASNRLRDGIRKGLYEQYF	Central_Memory_CD4_Tcells	1
21456	NA_CASNRPRSYEQYF	Central_Memory_CD4_Tcells	1
21462	NA_CASRDNRVVGPYEQYF	Central_Memory_CD4_Tcells	1
21463	NA_CASRDRGGQPQHF	Central_Memory_CD4_Tcells	1
21464	NA_CASRDRVSNEKLFF	Central_Memory_CD4_Tcells	1
21467	NA_CASRDTGGLHYGYTF	Central_Memory_CD4_Tcells	1
21468	NA_CASREGRSYEAFF	Central_Memory_CD4_Tcells	1
21472	NA_CASRETGASNQPQHF	Central_Memory_CD4_Tcells	1
21474	NA_CASRGARNEQYF	Central_Memory_CD4_Tcells	1
21477	NA_CASRGEDTQYF	Central_Memory_CD4_Tcells	1
21479	NA_CASRGGGRDYNSPLHF	Central_Memory_CD4_Tcells	1
21481	NA_CASRGLAGGDEQFF	Central_Memory_CD4_Tcells	1
21482	NA_CASRGQEDSPLHF	Central_Memory_CD4_Tcells	1
21484	NA_CASRGRGYGYTF	Central_Memory_CD4_Tcells	1
21490	NA_CASRGSQETQYF	Central_Memory_CD4_Tcells	1
21494	NA_CASRISGISTDTQYF	Central_Memory_CD4_Tcells	1
21501	NA_CASRLTGGSQAFF	Central_Memory_CD4_Tcells	1
21506	NA_CASRPGGAKNIQYF	Central_Memory_CD4_Tcells	1
21514	NA_CASRPGTSIMTGELFF	Central_Memory_CD4_Tcells	1
21517	NA_CASRPPRGYTGELFF	Central_Memory_CD4_Tcells	1
21524	NA_CASRQGPYNEQFF	Central_Memory_CD4_Tcells	1
21525	NA_CASRQRQGPRSTEAFF	Central_Memory_CD4_Tcells	1
21527	NA_CASRRDRTSSGANVLTF	Central_Memory_CD4_Tcells	1
21531	NA_CASRRRTGGLETQYF	Central_Memory_CD4_Tcells	1
21532	NA_CASRRTGKSGANVLTF	Central_Memory_CD4_Tcells	1
21538	NA_CASRSGRTGLEDTQYF	Central_Memory_CD4_Tcells	1
21542	NA_CASRSSGNSYNEQFF	Central_Memory_CD4_Tcells	1
21544	NA_CASRTGDSQNHYNEKLFF	Central_Memory_CD4_Tcells	1
21546	NA_CASRTGTVTGELFF	Central_Memory_CD4_Tcells	1
21547	NA_CASRTITGGPISGANVLTF	Central_Memory_CD4_Tcells	1
21556	NA_CASRYRGRSEKLFF	Central_Memory_CD4_Tcells	1
21562	NA_CASSAGTGVMYEQYF	Central_Memory_CD4_Tcells	1
21564	NA_CASSAGTSPHEQYF	Central_Memory_CD4_Tcells	1
21567	NA_CASSALGGDTEAFF	Central_Memory_CD4_Tcells	1
21572	NA_CASSAPRGLALPGEQFF	Central_Memory_CD4_Tcells	1
21582	NA_CASSATSANTGELFF	Central_Memory_CD4_Tcells	1
21587	NA_CASSDDRRYEQYF	Central_Memory_CD4_Tcells	1
21588	NA_CASSDFDRDGTGELFF	Central_Memory_CD4_Tcells	1
21592	NA_CASSDGWEKLFF	Central_Memory_CD4_Tcells	1
21601	NA_CASSEAGGGGTSGQRNTQYF	Central_Memory_CD4_Tcells	1
21602	NA_CASSEAGRDTQYF	Central_Memory_CD4_Tcells	1
21616	NA_CASSEGVWIGYEQYF	Central_Memory_CD4_Tcells	1
21617	NA_CASSELAASYNEQFF	Central_Memory_CD4_Tcells	1
21618	NA_CASSELGSGNTIYF	Central_Memory_CD4_Tcells	1
21625	NA_CASSESTGRSEAFF	Central_Memory_CD4_Tcells	1
21626	NA_CASSETGTKKFF	Central_Memory_CD4_Tcells	1
21629	NA_CASSEVGGETQYF	Central_Memory_CD4_Tcells	1
21631	NA_CASSFAGVANEKLFF	Central_Memory_CD4_Tcells	1
21633	NA_CASSFESSYEQYF	Central_Memory_CD4_Tcells	1
21634	NA_CASSFFDEKLFF	Central_Memory_CD4_Tcells	1
21640	NA_CASSFGGPVNTEAFF	Central_Memory_CD4_Tcells	1
21647	NA_CASSFGSSGETQYF	Central_Memory_CD4_Tcells	1
21648	NA_CASSFGSTGQTDTQYF	Central_Memory_CD4_Tcells	1
21652	NA_CASSFKGQATNEKLFF	Central_Memory_CD4_Tcells	1
21654	NA_CASSFPGQGLETQYF	Central_Memory_CD4_Tcells	1
21663	NA_CASSFRGSAHEQYF	Central_Memory_CD4_Tcells	1
21664	NA_CASSFRQGAWETQYF	Central_Memory_CD4_Tcells	1
21669	NA_CASSFSRDSPLHF	Central_Memory_CD4_Tcells	1
21670	NA_CASSFSRMYEQFF	Central_Memory_CD4_Tcells	1
21676	NA_CASSFYWDGEQYF	Central_Memory_CD4_Tcells	1
21684	NA_CASSGGSIKNTGELFF	Central_Memory_CD4_Tcells	1
21688	NA_CASSGLAGGGLGTDTQYF	Central_Memory_CD4_Tcells	1
21691	NA_CASSGLFARGYGYTF	Central_Memory_CD4_Tcells	1
21692	NA_CASSGPPRNEQFF	Central_Memory_CD4_Tcells	1
21694	NA_CASSGRGYGDTQYF	Central_Memory_CD4_Tcells	1
21695	NA_CASSGRMNTGELFF	Central_Memory_CD4_Tcells	1
21699	NA_CASSGSSGRGETQYF	Central_Memory_CD4_Tcells	1
21700	NA_CASSGTASYEQYF	Central_Memory_CD4_Tcells	1
21703	NA_CASSGWTSGKGPQETQYF	Central_Memory_CD4_Tcells	1
21704	NA_CASSHDRPGNTIYF	Central_Memory_CD4_Tcells	1
21713	NA_CASSHREAGGYTF	Central_Memory_CD4_Tcells	1
21718	NA_CASSHVQGEQYF	Central_Memory_CD4_Tcells	1
21722	NA_CASSIFGNEQFF	Central_Memory_CD4_Tcells	1
21730	NA_CASSISGANVLTF	Central_Memory_CD4_Tcells	1
21733	NA_CASSISQGPMNTEAFF	Central_Memory_CD4_Tcells	1
21736	NA_CASSIWGNTIYF	Central_Memory_CD4_Tcells	1
21739	NA_CASSKGADTEAFF	Central_Memory_CD4_Tcells	1
21745	NA_CASSKRKLAGSPTYEQYF	Central_Memory_CD4_Tcells	1
21752	NA_CASSLAGAGNSPLHF	Central_Memory_CD4_Tcells	1
21756	NA_CASSLAGEGTDTQYF	Central_Memory_CD4_Tcells	1
21762	NA_CASSLAGPGELFF	Central_Memory_CD4_Tcells	1
21767	NA_CASSLAGTGAYEQYF	Central_Memory_CD4_Tcells	1
21768	NA_CASSLAGTGENGYTF	Central_Memory_CD4_Tcells	1
21772	NA_CASSLAHGPSYGYTF	Central_Memory_CD4_Tcells	1
21773	NA_CASSLAISGANVLTF	Central_Memory_CD4_Tcells	1
21775	NA_CASSLALAGFNEQFF	Central_Memory_CD4_Tcells	1
21777	NA_CASSLALAGTDTQYF	Central_Memory_CD4_Tcells	1
21778	NA_CASSLALAGVVEQYF	Central_Memory_CD4_Tcells	1
21783	NA_CASSLASDRTNYGYTF	Central_Memory_CD4_Tcells	1
21801	NA_CASSLDKSSYNEQFF	Central_Memory_CD4_Tcells	1
21802	NA_CASSLDLGTYNEQFF	Central_Memory_CD4_Tcells	1
21807	NA_CASSLDRVAGELFF	Central_Memory_CD4_Tcells	1
21808	NA_CASSLDRWSGELFF	Central_Memory_CD4_Tcells	1
21809	NA_CASSLDSGGLDGYTF	Central_Memory_CD4_Tcells	1
21815	NA_CASSLDTSGYEQYF	Central_Memory_CD4_Tcells	1
21817	NA_CASSLDVNNEQFF	Central_Memory_CD4_Tcells	1
21822	NA_CASSLEGDQKGYGYTF	Central_Memory_CD4_Tcells	1
21825	NA_CASSLEGIRVRYF	Central_Memory_CD4_Tcells	1
21840	NA_CASSLETGLSTNEKLFF	Central_Memory_CD4_Tcells	1
21843	NA_CASSLEVNTEAFF	Central_Memory_CD4_Tcells	1
21846	NA_CASSLFARVGNSPLHF	Central_Memory_CD4_Tcells	1
21850	NA_CASSLFSENYGYTF	Central_Memory_CD4_Tcells	1
21852	NA_CASSLGAGGGYEQYF	Central_Memory_CD4_Tcells	1
21854	NA_CASSLGDGRLNQPQHF	Central_Memory_CD4_Tcells	1
21856	NA_CASSLGDRVGQPQHF	Central_Memory_CD4_Tcells	1
21859	NA_CASSLGELVQETQYF	Central_Memory_CD4_Tcells	1
21864	NA_CASSLGGDGYTF	Central_Memory_CD4_Tcells	1
21867	NA_CASSLGGGSTDTQYF	Central_Memory_CD4_Tcells	1
21869	NA_CASSLGGPSGGNTIYF	Central_Memory_CD4_Tcells	1
21873	NA_CASSLGGSRSTDTQYF	Central_Memory_CD4_Tcells	1
21877	NA_CASSLGLADGQYF	Central_Memory_CD4_Tcells	1
21878	NA_CASSLGLAETSEQFF	Central_Memory_CD4_Tcells	1
21879	NA_CASSLGLAGGFNEQFF	Central_Memory_CD4_Tcells	1
21884	NA_CASSLGLGTGVETQYF	Central_Memory_CD4_Tcells	1
21885	NA_CASSLGLKGGQYF	Central_Memory_CD4_Tcells	1
21892	NA_CASSLGPKETQYF	Central_Memory_CD4_Tcells	1
21898	NA_CASSLGQGQDTEAFF	Central_Memory_CD4_Tcells	1
21902	NA_CASSLGQILLNEQFF	Central_Memory_CD4_Tcells	1
21905	NA_CASSLGQTVYNEQFF	Central_Memory_CD4_Tcells	1
21907	NA_CASSLGRDQPQHF	Central_Memory_CD4_Tcells	1
21910	NA_CASSLGRVRGEKLFF	Central_Memory_CD4_Tcells	1
21914	NA_CASSLGTAEAFF	Central_Memory_CD4_Tcells	1
21921	NA_CASSLGVAGLSDIQYF	Central_Memory_CD4_Tcells	1
21922	NA_CASSLGVMTGRNTGELFF	Central_Memory_CD4_Tcells	1
21923	NA_CASSLGVNQPQHF	Central_Memory_CD4_Tcells	1
21926	NA_CASSLIGGNYEQYF	Central_Memory_CD4_Tcells	1
21927	NA_CASSLIPGQGSRNDYGYTF	Central_Memory_CD4_Tcells	1
21928	NA_CASSLIQGQPQHF	Central_Memory_CD4_Tcells	1
21930	NA_CASSLKAGQETQYF	Central_Memory_CD4_Tcells	1
21932	NA_CASSLKGQGAYEQYF	Central_Memory_CD4_Tcells	1
21942	NA_CASSLLLIRPTQETQYF	Central_Memory_CD4_Tcells	1
21943	NA_CASSLLRLAQRTRSYEQYF	Central_Memory_CD4_Tcells	1
21951	NA_CASSLNGGRSKETQYF	Central_Memory_CD4_Tcells	1
21953	NA_CASSLNQAGKQFF	Central_Memory_CD4_Tcells	1
21954	NA_CASSLNRDAYNEQFF	Central_Memory_CD4_Tcells	1
21967	NA_CASSLPQQGDTQYF	Central_Memory_CD4_Tcells	1
21968	NA_CASSLPSGVGTGELFF	Central_Memory_CD4_Tcells	1
21969	NA_CASSLQDPQHF	Central_Memory_CD4_Tcells	1
21972	NA_CASSLQGGQTEAFF	Central_Memory_CD4_Tcells	1
21980	NA_CASSLRAGEVAEQFF	Central_Memory_CD4_Tcells	1
21981	NA_CASSLRDRVLIGNTIYF	Central_Memory_CD4_Tcells	1
21983	NA_CASSLRGASEAYEQYF	Central_Memory_CD4_Tcells	1
21984	NA_CASSLRGGVNYGYTF	Central_Memory_CD4_Tcells	1
21985	NA_CASSLRGLAGRNEQFF	Central_Memory_CD4_Tcells	1
21986	NA_CASSLRGTQLGKNIQYF	Central_Memory_CD4_Tcells	1
21992	NA_CASSLRPETQYF	Central_Memory_CD4_Tcells	1
21997	NA_CASSLRSPRAGELFF	Central_Memory_CD4_Tcells	1
21999	NA_CASSLRSSYGKQYF	Central_Memory_CD4_Tcells	1
22010	NA_CASSLSPGAYEQYF	Central_Memory_CD4_Tcells	1
22015	NA_CASSLSSGSYTQYF	Central_Memory_CD4_Tcells	1
22017	NA_CASSLSSSGSYEQYF	Central_Memory_CD4_Tcells	1
22020	NA_CASSLSYAAGGEETQYF	Central_Memory_CD4_Tcells	1
22021	NA_CASSLTDLPEAFF	Central_Memory_CD4_Tcells	1
22033	NA_CASSLTSGHPYEQYF	Central_Memory_CD4_Tcells	1
22035	NA_CASSLTSGSYNEQFF	Central_Memory_CD4_Tcells	1
22037	NA_CASSLTSTINTGELFF	Central_Memory_CD4_Tcells	1
22041	NA_CASSLVGEDTQYF	Central_Memory_CD4_Tcells	1
22044	NA_CASSLVGPGRTQYF	Central_Memory_CD4_Tcells	1
22052	NA_CASSLVLASYNEQFF	Central_Memory_CD4_Tcells	1
22054	NA_CASSLVPAVTEAFF	Central_Memory_CD4_Tcells	1
22071	NA_CASSLYGQGRGTEAFF	Central_Memory_CD4_Tcells	1
22079	NA_CASSMGMWETQYF	Central_Memory_CD4_Tcells	1
22087	NA_CASSNPPQGPTEAFF	Central_Memory_CD4_Tcells	1
22091	NA_CASSNRTSGRVSTDTQYF	Central_Memory_CD4_Tcells	1
22093	NA_CASSPAGRSAPYEQYF	Central_Memory_CD4_Tcells	1
22094	NA_CASSPAPGGNTIYF	Central_Memory_CD4_Tcells	1
22097	NA_CASSPASGEQYF	Central_Memory_CD4_Tcells	1
22114	NA_CASSPGEGAYTGELFF	Central_Memory_CD4_Tcells	1
22118	NA_CASSPGGGRDPKNIQYF	Central_Memory_CD4_Tcells	1
22121	NA_CASSPGGPFTEAFF	Central_Memory_CD4_Tcells	1
22123	NA_CASSPGGRETQYF	Central_Memory_CD4_Tcells	1
22124	NA_CASSPGGTSDSIYEQYF	Central_Memory_CD4_Tcells	1
22125	NA_CASSPGLAGTSVNIQYF	Central_Memory_CD4_Tcells	1
22127	NA_CASSPGPLRTQYF	Central_Memory_CD4_Tcells	1
22136	NA_CASSPGTVDHEQYF	Central_Memory_CD4_Tcells	1
22138	NA_CASSPGVDGEQYF	Central_Memory_CD4_Tcells	1
22139	NA_CASSPGWPTSGPFF	Central_Memory_CD4_Tcells	1
22149	NA_CASSPLGGAGTDTQYF	Central_Memory_CD4_Tcells	1
22150	NA_CASSPLPGLGGNEQFF	Central_Memory_CD4_Tcells	1
22152	NA_CASSPLPLAENNEQFF	Central_Memory_CD4_Tcells	1
22154	NA_CASSPLSLAGHLGTGELFF	Central_Memory_CD4_Tcells	1
22157	NA_CASSPLYLAGMGNEQFF	Central_Memory_CD4_Tcells	1
22159	NA_CASSPNEVSEQYF	Central_Memory_CD4_Tcells	1
22160	NA_CASSPNKQGAKNIQYF	Central_Memory_CD4_Tcells	1
22161	NA_CASSPNLGNQPQHF	Central_Memory_CD4_Tcells	1
22162	NA_CASSPNTRTGRGYEQYF	Central_Memory_CD4_Tcells	1
22170	NA_CASSPPGTSGRGADTQYF	Central_Memory_CD4_Tcells	1
22172	NA_CASSPPQRETNEQFF	Central_Memory_CD4_Tcells	1
22177	NA_CASSPPVGTGENEQFF	Central_Memory_CD4_Tcells	1
22186	NA_CASSPQTGMETQYF	Central_Memory_CD4_Tcells	1
22187	NA_CASSPQVGNTEAFF	Central_Memory_CD4_Tcells	1
22202	NA_CASSPRGRSLHF	Central_Memory_CD4_Tcells	1
22205	NA_CASSPRLTAYEQYF	Central_Memory_CD4_Tcells	1
22207	NA_CASSPRPLTGLDTEAFF	Central_Memory_CD4_Tcells	1
22212	NA_CASSPRTGVGDTQYF	Central_Memory_CD4_Tcells	1
22216	NA_CASSPSAGGTQYF	Central_Memory_CD4_Tcells	1
22220	NA_CASSPSGLSGANVLTF	Central_Memory_CD4_Tcells	1
22225	NA_CASSPSPNSEQYF	Central_Memory_CD4_Tcells	1
22228	NA_CASSPSTGTGTQYF	Central_Memory_CD4_Tcells	1
22229	NA_CASSPTDRGNQPQHF	Central_Memory_CD4_Tcells	1
22230	NA_CASSPTGAIVPYEQYF	Central_Memory_CD4_Tcells	1
22232	NA_CASSPTGLGGTEAFF	Central_Memory_CD4_Tcells	1
22236	NA_CASSPTKQGYNSPLHF	Central_Memory_CD4_Tcells	1
22237	NA_CASSPTNGGDSNQPQHF	Central_Memory_CD4_Tcells	1
22243	NA_CASSPVGYEQYF	Central_Memory_CD4_Tcells	1
22249	NA_CASSQAGTGVKGVRNEQYF	Central_Memory_CD4_Tcells	1
22250	NA_CASSQAIPPGMRTSGNTIYF	Central_Memory_CD4_Tcells	1
22252	NA_CASSQAQNTGELFF	Central_Memory_CD4_Tcells	1
22254	NA_CASSQDAANYGYTF	Central_Memory_CD4_Tcells	1
22261	NA_CASSQDHEQFF	Central_Memory_CD4_Tcells	1
22267	NA_CASSQDLYEQYF	Central_Memory_CD4_Tcells	1
22268	NA_CASSQDPDGELFF	Central_Memory_CD4_Tcells	1
22269	NA_CASSQDPLRTGTGANVLTF	Central_Memory_CD4_Tcells	1
22270	NA_CASSQDPLTPTQYF	Central_Memory_CD4_Tcells	1
22276	NA_CASSQDRGHQGAFF	Central_Memory_CD4_Tcells	1
22285	NA_CASSQDTSRRTQYF	Central_Memory_CD4_Tcells	1
22300	NA_CASSQETTGPWGYTF	Central_Memory_CD4_Tcells	1
22301	NA_CASSQEVDFYGYTF	Central_Memory_CD4_Tcells	1
22303	NA_CASSQEWRGTLNTEAFF	Central_Memory_CD4_Tcells	1
22307	NA_CASSQGDSYSDTQYF	Central_Memory_CD4_Tcells	1
22308	NA_CASSQGGGPGNNQPQHF	Central_Memory_CD4_Tcells	1
22325	NA_CASSQGVARAPLRSGNTIYF	Central_Memory_CD4_Tcells	1
22328	NA_CASSQLGRGGYEQYF	Central_Memory_CD4_Tcells	1
22331	NA_CASSQLRTSGYNEQFF	Central_Memory_CD4_Tcells	1
22337	NA_CASSQPSYEQYF	Central_Memory_CD4_Tcells	1
22339	NA_CASSQRDTNTEAFF	Central_Memory_CD4_Tcells	1
22341	NA_CASSQRGVGRGYEQYF	Central_Memory_CD4_Tcells	1
22359	NA_CASSRALIGARTEAFF	Central_Memory_CD4_Tcells	1
22360	NA_CASSRANSNQPQHF	Central_Memory_CD4_Tcells	1
22363	NA_CASSRDISYEQYF	Central_Memory_CD4_Tcells	1
22366	NA_CASSRDRVNYGYTF	Central_Memory_CD4_Tcells	1
22369	NA_CASSREGTFNEQFF	Central_Memory_CD4_Tcells	1
22370	NA_CASSRFDALTEAFF	Central_Memory_CD4_Tcells	1
22376	NA_CASSRGGGNPYNEQFF	Central_Memory_CD4_Tcells	1
22383	NA_CASSRGTGGETQYF	Central_Memory_CD4_Tcells	1
22388	NA_CASSRKGLYEQYF	Central_Memory_CD4_Tcells	1
22394	NA_CASSRLANEQFF	Central_Memory_CD4_Tcells	1
22397	NA_CASSRNRRETEAFF	Central_Memory_CD4_Tcells	1
22406	NA_CASSRRLAELTGGEQFF	Central_Memory_CD4_Tcells	1
22407	NA_CASSRRLGQGAQETQYF	Central_Memory_CD4_Tcells	1
22408	NA_CASSRRRGRSYEQYF	Central_Memory_CD4_Tcells	1
22415	NA_CASSRTSGGSYNEQFF	Central_Memory_CD4_Tcells	1
22417	NA_CASSRYNEQFF	Central_Memory_CD4_Tcells	1
22423	NA_CASSSDRPTEAFF	Central_Memory_CD4_Tcells	1
22427	NA_CASSSGDTQYF	Central_Memory_CD4_Tcells	1
22434	NA_CASSSGQPMRGEQFF	Central_Memory_CD4_Tcells	1
22435	NA_CASSSGRFYEQYF	Central_Memory_CD4_Tcells	1
22438	NA_CASSSGSAGRAEAFF	Central_Memory_CD4_Tcells	1
22439	NA_CASSSGSGDTGELFF	Central_Memory_CD4_Tcells	1
22440	NA_CASSSGSGRGNNEQFF	Central_Memory_CD4_Tcells	1
22445	NA_CASSSGTANYGYTF	Central_Memory_CD4_Tcells	1
22449	NA_CASSSGTSAQETQYF	Central_Memory_CD4_Tcells	1
22455	NA_CASSSLAGSYNEQFF	Central_Memory_CD4_Tcells	1
22456	NA_CASSSLAQVYNEKLFF	Central_Memory_CD4_Tcells	1
22457	NA_CASSSLGGLAGDRTGELFF	Central_Memory_CD4_Tcells	1
22464	NA_CASSSNRARGNIQYF	Central_Memory_CD4_Tcells	1
22465	NA_CASSSNRVNYGYTF	Central_Memory_CD4_Tcells	1
22468	NA_CASSSPFLLAGSDTQYF	Central_Memory_CD4_Tcells	1
22474	NA_CASSSPPWDTQYF	Central_Memory_CD4_Tcells	1
22475	NA_CASSSPSTDTQYF	Central_Memory_CD4_Tcells	1
22480	NA_CASSSQGGAEVGNEQFF	Central_Memory_CD4_Tcells	1
22485	NA_CASSSRLNTDTQYF	Central_Memory_CD4_Tcells	1
22486	NA_CASSSRQGGIEQFF	Central_Memory_CD4_Tcells	1
22489	NA_CASSSRREQYF	Central_Memory_CD4_Tcells	1
22490	NA_CASSSRSSYEQYF	Central_Memory_CD4_Tcells	1
22491	NA_CASSSRTGAVQPQHF	Central_Memory_CD4_Tcells	1
22492	NA_CASSSRTGDNSPLHF	Central_Memory_CD4_Tcells	1
22510	NA_CASSSVAGLNSPLHF	Central_Memory_CD4_Tcells	1
22512	NA_CASSSVGTPSSGGYTF	Central_Memory_CD4_Tcells	1
22513	NA_CASSSYPTGYSGNTIYF	Central_Memory_CD4_Tcells	1
22515	NA_CASSTAGTSGPQFF	Central_Memory_CD4_Tcells	1
22518	NA_CASSTDGQPNQPQHF	Central_Memory_CD4_Tcells	1
22526	NA_CASSTLGRDNEQFF	Central_Memory_CD4_Tcells	1
22527	NA_CASSTLSGRVVDTQYF	Central_Memory_CD4_Tcells	1
22528	NA_CASSTLYSGTPGALFF	Central_Memory_CD4_Tcells	1
22534	NA_CASSTQGASFFNGYTF	Central_Memory_CD4_Tcells	1
22538	NA_CASSTRHHLWRGRTDTQYF	Central_Memory_CD4_Tcells	1
22540	NA_CASSTRSDGHGGGYTF	Central_Memory_CD4_Tcells	1
22557	NA_CASSVELAGADTQYF	Central_Memory_CD4_Tcells	1
22558	NA_CASSVESRANEQFF	Central_Memory_CD4_Tcells	1
22560	NA_CASSVGAGAYNEQFF	Central_Memory_CD4_Tcells	1
22570	NA_CASSVGQTTTNEKLFF	Central_Memory_CD4_Tcells	1
22574	NA_CASSVGTGGLGYTF	Central_Memory_CD4_Tcells	1
22575	NA_CASSVGTHSTDTQYF	Central_Memory_CD4_Tcells	1
22577	NA_CASSVGTVGLETQYF	Central_Memory_CD4_Tcells	1
22580	NA_CASSVLDSQPYNEQFF	Central_Memory_CD4_Tcells	1
22581	NA_CASSVLGSSGELFF	Central_Memory_CD4_Tcells	1
22584	NA_CASSVLSGRRYNEQFF	Central_Memory_CD4_Tcells	1
22587	NA_CASSVRSSGNYNEQFF	Central_Memory_CD4_Tcells	1
22588	NA_CASSVSASGYSPLHF	Central_Memory_CD4_Tcells	1
22595	NA_CASSVVAERADTQYF	Central_Memory_CD4_Tcells	1
22598	NA_CASSWANYGYTF	Central_Memory_CD4_Tcells	1
22603	NA_CASSWGQGAYSPLHF	Central_Memory_CD4_Tcells	1
22609	NA_CASSWTGGGEDTQYF	Central_Memory_CD4_Tcells	1
22611	NA_CASSWTSGNTGELFF	Central_Memory_CD4_Tcells	1
22617	NA_CASSYEGFTEAFF	Central_Memory_CD4_Tcells	1
22618	NA_CASSYGGQSNTEAFF	Central_Memory_CD4_Tcells	1
22631	NA_CASSYKYEQYF	Central_Memory_CD4_Tcells	1
22633	NA_CASSYLIFQGPRGKQYF	Central_Memory_CD4_Tcells	1
22635	NA_CASSYLLDTGELFF	Central_Memory_CD4_Tcells	1
22639	NA_CASSYPEVGQGGFNYGYTF	Central_Memory_CD4_Tcells	1
22645	NA_CASSYQGASYNEQFF	Central_Memory_CD4_Tcells	1
22646	NA_CASSYRALNGYTF	Central_Memory_CD4_Tcells	1
22648	NA_CASSYRDGYGYTF	Central_Memory_CD4_Tcells	1
22652	NA_CASSYRQAQETQYF	Central_Memory_CD4_Tcells	1
22653	NA_CASSYRQGAGTSPKRTYEQYF	Central_Memory_CD4_Tcells	1
22655	NA_CASSYRWRERNTEAFF	Central_Memory_CD4_Tcells	1
22658	NA_CASSYSFSWTARVSNQPQHF	Central_Memory_CD4_Tcells	1
22665	NA_CASSYSGLAGVYNEQFF	Central_Memory_CD4_Tcells	1
22667	NA_CASSYSHEDNSNQPQHF	Central_Memory_CD4_Tcells	1
22671	NA_CASSYSLGQGEVKNIQYF	Central_Memory_CD4_Tcells	1
22672	NA_CASSYSLIRNGSDEKLFF	Central_Memory_CD4_Tcells	1
22678	NA_CASSYSRLAGEETQYF	Central_Memory_CD4_Tcells	1
22684	NA_CASSYSTVTGNTIYF	Central_Memory_CD4_Tcells	1
22686	NA_CASSYTPGAPREQFF	Central_Memory_CD4_Tcells	1
22692	NA_CASTDFQETQYF	Central_Memory_CD4_Tcells	1
22700	NA_CASTPDGANTGELFF	Central_Memory_CD4_Tcells	1
22703	NA_CASTPGENGYEQYF	Central_Memory_CD4_Tcells	1
22705	NA_CASTPLGATNEKLFF	Central_Memory_CD4_Tcells	1
22708	NA_CASTPSRGDGYTF	Central_Memory_CD4_Tcells	1
22711	NA_CASTRDDYNEQFF	Central_Memory_CD4_Tcells	1
22714	NA_CASTRGDSNQPQHF	Central_Memory_CD4_Tcells	1
22719	NA_CASTRQRESNEQYF	Central_Memory_CD4_Tcells	1
22728	NA_CASTWAGTGGWDYSNQPQHF	Central_Memory_CD4_Tcells	1
22732	NA_CASYRGFTTINEQFF	Central_Memory_CD4_Tcells	1
22738	NA_CATEGTSNFAGELFF	Central_Memory_CD4_Tcells	1
22739	NA_CATGDAANYEQYF	Central_Memory_CD4_Tcells	1
22744	NA_CATHLDRGRAAGGTQYF	Central_Memory_CD4_Tcells	1
22747	NA_CATNKIAGADNEQFF	Central_Memory_CD4_Tcells	1
22750	NA_CATQTGQALNEQFF	Central_Memory_CD4_Tcells	1
22759	NA_CATSDMTSGDQETQYF	Central_Memory_CD4_Tcells	1
22760	NA_CATSDPGIETQYF	Central_Memory_CD4_Tcells	1
22761	NA_CATSDQWTGEQFF	Central_Memory_CD4_Tcells	1
22762	NA_CATSDSGTGKNTQYF	Central_Memory_CD4_Tcells	1
22768	NA_CATSKGTVYGYTF	Central_Memory_CD4_Tcells	1
22771	NA_CATSPASGKGAYNEQFF	Central_Memory_CD4_Tcells	1
22777	NA_CATSRDTSGGNTIYF	Central_Memory_CD4_Tcells	1
22785	NA_CATSVGGGQETQYF	Central_Memory_CD4_Tcells	1
22788	NA_CATWDSYNEQFF	Central_Memory_CD4_Tcells	1
22790	NA_CAVQATVSISTEAFF	Central_Memory_CD4_Tcells	1
22794	NA_CAWITPEAGEQYF	Central_Memory_CD4_Tcells	1
22795	NA_CAWKRQGNYEQYF	Central_Memory_CD4_Tcells	1
22800	NA_CAWRDRGRETQYF	Central_Memory_CD4_Tcells	1
22801	NA_CAWRFRDRANSPLHF	Central_Memory_CD4_Tcells	1
22804	NA_CAWRRTDSLSRGYTF	Central_Memory_CD4_Tcells	1
22806	NA_CAWRTERTPLHF	Central_Memory_CD4_Tcells	1
22807	NA_CAWRTSGQETQYF	Central_Memory_CD4_Tcells	1
22813	NA_CAWSLGQGRPYEQYF	Central_Memory_CD4_Tcells	1
22816	NA_CAWSQQGAQGYTF	Central_Memory_CD4_Tcells	1
22823	NA_CAWSVGPGTGELFF	Central_Memory_CD4_Tcells	1
22827	NA_CAWSVQGARAEAFF	Central_Memory_CD4_Tcells	1
22828	NA_CAWSVQGYNEQFF	Central_Memory_CD4_Tcells	1
22837	NA_CSADLPGLANTGELFF	Central_Memory_CD4_Tcells	1
22840	NA_CSAEGGSYEQYF	Central_Memory_CD4_Tcells	1
22851	NA_CSAGGLAGSTEQFF	Central_Memory_CD4_Tcells	1
22853	NA_CSAGRAQETQYF	Central_Memory_CD4_Tcells	1
22858	NA_CSAIDTPDQPQHF	Central_Memory_CD4_Tcells	1
22859	NA_CSAIGRSGRAEQYF	Central_Memory_CD4_Tcells	1
22863	NA_CSAIQGGSGEQYF	Central_Memory_CD4_Tcells	1
22871	NA_CSALGGGFGTDTQYF	Central_Memory_CD4_Tcells	1
22874	NA_CSALKRQENTEAFF	Central_Memory_CD4_Tcells	1
22886	NA_CSANLGGLGTDTQYF	Central_Memory_CD4_Tcells	1
22902	NA_CSAPSLLGTSGEQYF	Central_Memory_CD4_Tcells	1
22905	NA_CSAPTTGGNEQFF	Central_Memory_CD4_Tcells	1
22918	NA_CSARARRRRDNEQFF	Central_Memory_CD4_Tcells	1
22924	NA_CSARDAGLAGGEQYF	Central_Memory_CD4_Tcells	1
22925	NA_CSARDDFVGPRETQYF	Central_Memory_CD4_Tcells	1
22927	NA_CSARDEWTGENTEAFF	Central_Memory_CD4_Tcells	1
22936	NA_CSARDKLANTGELFF	Central_Memory_CD4_Tcells	1
22937	NA_CSARDLFAGRTYEQYF	Central_Memory_CD4_Tcells	1
22938	NA_CSARDLFQGTGTYEQYF	Central_Memory_CD4_Tcells	1
22940	NA_CSARDLGRIIVDQPQHF	Central_Memory_CD4_Tcells	1
22948	NA_CSARDPRDYNSPLHF	Central_Memory_CD4_Tcells	1
22949	NA_CSARDPSGSADTQYF	Central_Memory_CD4_Tcells	1
22950	NA_CSARDQGQETQYF	Central_Memory_CD4_Tcells	1
22953	NA_CSARDQTGPLKQYF	Central_Memory_CD4_Tcells	1
22956	NA_CSARDRLDNTGELFF	Central_Memory_CD4_Tcells	1
22962	NA_CSARDVGLLYNEQFF	Central_Memory_CD4_Tcells	1
22984	NA_CSARGPGLAGTGELFF	Central_Memory_CD4_Tcells	1
22988	NA_CSARGSAGAEAFF	Central_Memory_CD4_Tcells	1
22998	NA_CSARLKGDVDEKLFF	Central_Memory_CD4_Tcells	1
23002	NA_CSARNRARKNTEAFF	Central_Memory_CD4_Tcells	1
23006	NA_CSARPPGQAYGYTF	Central_Memory_CD4_Tcells	1
23010	NA_CSARRDMSYEQYF	Central_Memory_CD4_Tcells	1
23011	NA_CSARRIGLAEDQTQYF	Central_Memory_CD4_Tcells	1
23014	NA_CSARRQPSGNTIYF	Central_Memory_CD4_Tcells	1
23018	NA_CSARTGGGNTIYF	Central_Memory_CD4_Tcells	1
23023	NA_CSARVNMNTEAFF	Central_Memory_CD4_Tcells	1
23030	NA_CSARVTGSKNIQYF	Central_Memory_CD4_Tcells	1
23034	NA_CSASFQGRSGEQYF	Central_Memory_CD4_Tcells	1
23035	NA_CSASGIGYNEQFF	Central_Memory_CD4_Tcells	1
23044	NA_CSASPREGRTDTQYF	Central_Memory_CD4_Tcells	1
23058	NA_CSATLQHNEQFF	Central_Memory_CD4_Tcells	1
23060	NA_CSATQSSGSQTQYF	Central_Memory_CD4_Tcells	1
23068	NA_CSAVSPTGGTDTQYF	Central_Memory_CD4_Tcells	1
23071	NA_CSAYGNEKLFF	Central_Memory_CD4_Tcells	1
23073	NA_CSESNAYNEQFF	Central_Memory_CD4_Tcells	1
23079	NA_CSLQVGGDTDTQYF	Central_Memory_CD4_Tcells	1
23085	NA_CSVAGKSGRPHNEQFF	Central_Memory_CD4_Tcells	1
23088	NA_CSVASGGDEQFF	Central_Memory_CD4_Tcells	1
23090	NA_CSVDRGLSYGYTF	Central_Memory_CD4_Tcells	1
23092	NA_CSVEDLAGGPGEQYF	Central_Memory_CD4_Tcells	1
23093	NA_CSVEDPKSSLTEKLFF	Central_Memory_CD4_Tcells	1
23096	NA_CSVEEGIDGYTF	Central_Memory_CD4_Tcells	1
23101	NA_CSVETLFLGNEQFF	Central_Memory_CD4_Tcells	1
23102	NA_CSVEVGGGRFF	Central_Memory_CD4_Tcells	1
23108	NA_CSVQTGGNTEAFF	Central_Memory_CD4_Tcells	1
23111	NA_CSVRLGAHEKLFF	Central_Memory_CD4_Tcells	1
23112	NA_CSVRRGNYGYTF	Central_Memory_CD4_Tcells	1
23117	NA_CSVSLNQPQHF	Central_Memory_CD4_Tcells	1
23118	NA_CSVTRRGNTEAFF	Central_Memory_CD4_Tcells	1
23119	NA_CSVTSGSTDTQYF	Central_Memory_CD4_Tcells	1
23124	NA_CSVVLGRPSSYEQYF	Central_Memory_CD4_Tcells	1
23135	CAAALNEKLTF_CASSPRDDDTGELFF	EGR1_CD4_Tcells	1
23138	CAAANSGGSNYKLTF_CATSRPRYSGQETQYF	EGR1_CD4_Tcells	1
23161	CAAERIQGAQKLVF_CASSYRDTGELFF	EGR1_CD4_Tcells	1
23165	CAAFNAGKSTF_CASSPDRGSNQPQHF	EGR1_CD4_Tcells	1
23170	CAAGATGGGNKLTF_CASSLSPNTEAFF	EGR1_CD4_Tcells	1
23173	CAAGGFNKFYF_CAWSVGQGTTEAFF	EGR1_CD4_Tcells	1
23178	CAAGGSYIPTF_CASSGSSGRYSSYNEQFF	EGR1_CD4_Tcells	1
23179	CAAGGTSYGKLTF_CASSLDSGFQETQYF	EGR1_CD4_Tcells	1
23182	CAAGNGNNRLAF_CATARQGAKSDTQYF	EGR1_CD4_Tcells	1
23203	CAAIKGNTPLVF_CASSPGQGTTGYTF	EGR1_CD4_Tcells	1
23222	CAAKAGGFKTIF_CASSLVKPYNEQFF	EGR1_CD4_Tcells	1
23237	CAAKKGPISSGSARQLTF_CASSLSLAGLDAGELFF	EGR1_CD4_Tcells	1
23273	CAANQAGTALIF_CASSSTGGEEQYF	EGR1_CD4_Tcells	1
23294	CAAPRGTYKYIF_CASSLLSITASKSGELFF	EGR1_CD4_Tcells	1
23298	CAAPSPGYQKVTF_CASSLPAGTGGAFF	EGR1_CD4_Tcells	1
23313	CAARDRGKLIF_CASSFTGTGSNIQYF	EGR1_CD4_Tcells	1
23331	CAARKNNNARLMF_CASSQEWTGSWEQYF	EGR1_CD4_Tcells	1
23346	CAARRAVSDGQKLLF_CASSLGLAGGPNTGELFF	EGR1_CD4_Tcells	1
23386	CAASAGTSYDKVIF_CAWRRWPREAFF	EGR1_CD4_Tcells	1
23396	CAASANTGGFKTIF_CASSLRQNYGYTF	EGR1_CD4_Tcells	1
23400	CAASAPGTASKLTF_CASRSTVSSYEQYF	EGR1_CD4_Tcells	1
23422	CAASAYQGGKLIF_NA	EGR1_CD4_Tcells	1
23428	CAASDKKLTF_CASRRLGGDQPQHF	EGR1_CD4_Tcells	1
23475	CAASGGAQKLVF_CASRRGDRGPFQPQHF;CASSLGTGGNTEAFF	EGR1_CD4_Tcells	1
23477	CAASGGGNKLVF_CASSRGGSGTEAFF	EGR1_CD4_Tcells	1
23520	CAASIETSGSRLTF_CASSHISRGETQYF	EGR1_CD4_Tcells	1
23589	CAASLSGYALNF_CSARVTGFSYNEQFF	EGR1_CD4_Tcells	1
23607	CAASMGQFYF_CASTLGGRRETQYF	EGR1_CD4_Tcells	1
23614	CAASMNTGRRALTF_CASSSPGADTQYF	EGR1_CD4_Tcells	1
23669	CAASRKGYGGSQGNLIF_CASSPPIRDRGLRSNQPQHF	EGR1_CD4_Tcells	1
23674	CAASRPPGTALIF_CASSLRTGNQPQHF	EGR1_CD4_Tcells	1
23679	CAASRTGSARQLTF_CASSPRTDRGLAGELFF	EGR1_CD4_Tcells	1
23684	CAASRYYGGSQGNLIF_CASSQEFRNTEAFF	EGR1_CD4_Tcells	1
23700	CAASSTGNKLVF_CASSPSVAGQETQYF	EGR1_CD4_Tcells	1
23703	CAASTDNNARLMF_CASSLTGVNEQFF	EGR1_CD4_Tcells	1
23706	CAASTPQTGANNLFF_CSVGLGPSREQYF	EGR1_CD4_Tcells	1
23725	CAASYNTDKLIF_CASSYREGQTMYF	EGR1_CD4_Tcells	1
23756	CAATQGAQKLVF_CASSAHGGAGYGYTF	EGR1_CD4_Tcells	1
23795	CACGDQTGANNLFF_CASSLVGAEITDTQYF	EGR1_CD4_Tcells	1
23833	CAEILYSGYSTLTF_NA	EGR1_CD4_Tcells	1
23847	CAEKQQGTALIF_CASSDSLQDEQFF	EGR1_CD4_Tcells	1
23867	CAENILPSGGSYIPTF_CASSLGQGTNTGELFF	EGR1_CD4_Tcells	1
23881	CAENKRDDKIIF_CSVGGRVGDTQYF	EGR1_CD4_Tcells	1
23899	CAENSGGSNYKLTF_CASSHHPLDNEQFF	EGR1_CD4_Tcells	1
23910	CAENYNSGAGSYQLTF_CASSRAPQETQYF	EGR1_CD4_Tcells	1
23916	CAERISGYSTLTF_CASGTLRNSNQPQHF	EGR1_CD4_Tcells	1
23992	CAFAGTASKLTF_CSGIAGIYNEQFF	EGR1_CD4_Tcells	1
24004	CAFGNEKLTF_CSARDGLLGGINSGNTIYF;CSAGGQGGWEQYF	EGR1_CD4_Tcells	1
24007	CAFISNFGNEKLTF_NA	EGR1_CD4_Tcells	1
24056	CAFMKYTGRRALTF_CASSLGSLFSGNTIYF	EGR1_CD4_Tcells	1
24112	CAGAFLNYGGSQGNLIF_CASRAGSWEQFF	EGR1_CD4_Tcells	1
24149	CAGDPPFGNEKLTF_CASSLGTSGASTDTQYF	EGR1_CD4_Tcells	1
24176	CAGGLHEKLTF_CASKVSGINNEQFF	EGR1_CD4_Tcells	1
24191	CAGGYQKVTF_CSASPPGLAVPSPNEQYF	EGR1_CD4_Tcells	1
24196	CAGIMNFNKFYF_CSAAGTSRTGELFF	EGR1_CD4_Tcells	1
24206	CAGLAGGSQGNLIF;CAVGLTSGSRLTF_CSAEQSGRASNEQFF	EGR1_CD4_Tcells	1
24213	CAGLYTGANSKLTF_CASRRAGVHEQFF	EGR1_CD4_Tcells	1
24215	CAGMPQRGAQKLVF_CASSFSSGRAGTGELFF	EGR1_CD4_Tcells	1
[truncated: 67,386 more rows]

## Sheet: RA11
PB
	CT_aa	publication_celltypes	Frequency
18781	CAASTGGTSYGKLTF_CASSQPREPQHF	Central_Memory_CD4_Tcells	6
23194	NA_CASSPDSGYGYTF	Central_Memory_CD4_Tcells	5
20663	CAVIAQAGTALIF_CSAAPFDGANEKLFF	Central_Memory_CD4_Tcells	4
22352	NA_CASRDAPGQRPGANVLTF	Central_Memory_CD4_Tcells	4
18593	CAASGSARQLTF_CASSLKSGGTEAFF	Central_Memory_CD4_Tcells	3
18707	CAASPEYNFNKFYF_CASSRDREVGDTQYF	Central_Memory_CD4_Tcells	3
19012	CAENWTGANSKLTF_CASSLAGPENSPLHF	Central_Memory_CD4_Tcells	3
19114	CAFILIQGAQKLVF_CASSLRGDIQYF	Central_Memory_CD4_Tcells	3
19461	CALANNARLMF_CSAKTVLGAYEQYF	Central_Memory_CD4_Tcells	3
19569	CALLSGGYNKLIF_CASSPTSQGASYEQYF	Central_Memory_CD4_Tcells	3
19648	CALRGYGGATNKLIF_CSASVGSTEAFF	Central_Memory_CD4_Tcells	3
20040	CAMREGLKGNKLVF_CASSPDGFSYNEQFF	Central_Memory_CD4_Tcells	3
21224	CAVSSRGYQKVTF_CASTGTSGREVSYEQYF	Central_Memory_CD4_Tcells	3
21513	CGTTVSSNTGKLIF_CSVRGTENSPLHF	Central_Memory_CD4_Tcells	3
23510	NA_CASSQVSPSGRANEQFF	Central_Memory_CD4_Tcells	3
24055	NA_CAWSGGTQYF	Central_Memory_CD4_Tcells	3
69650	CAVQALTSYDKVIF_CAWRDNSYGYTF	Tregs	3
73042	NA_CSSSGLRTEAFF	Tregs	3
12566	CAASKRSNDYKLSF_NA	Cytotoxic_CD4_TCells	2
13994	CAMSANTGNQFYF_CSASGDISSYEQYF	Cytotoxic_CD4_TCells	2
14090	CAPSGGYNKLIF_CASSGMAFPGYTF	Cytotoxic_CD4_TCells	2
18325	CAAIDKGGGADGLTF_CASSPPWAGEQFF	Central_Memory_CD4_Tcells	2
18410	CAAPEWDSGGSNYKLTF_CASSSQRAFRGGQPQHF	Central_Memory_CD4_Tcells	2
18807	CAASYHSGGGADGLTF_CASSVQGPNTEAFF	Central_Memory_CD4_Tcells	2
18816	CAATAADGSWGKLQF_CASSYQGRETQYF	Central_Memory_CD4_Tcells	2
18960	CAENGDQNFVF_CASSLRGIGNQPQHF	Central_Memory_CD4_Tcells	2
18976	CAENISLGGKLIF_CASSRTGGQETQYF	Central_Memory_CD4_Tcells	2
18999	CAENRNQAGTALIF_CASSFSGATSTDTQYF	Central_Memory_CD4_Tcells	2
19031	CAERRNARLMF_CASSPTGGSVQETQYF	Central_Memory_CD4_Tcells	2
19032	CAERSGGSYIPTF_CARPGQESTDTQYF	Central_Memory_CD4_Tcells	2
19048	CAESIRGGSYIPTF_CASSQVNSGRAVTGELFF	Central_Memory_CD4_Tcells	2
19067	CAESPIQGAQKLVF_CASRGVGGQQPQHF	Central_Memory_CD4_Tcells	2
19100	CAEYPYSGAGSYQLTF_CASSVGRRNTEAFF	Central_Memory_CD4_Tcells	2
19144	CAFMKHKVGAQKLVF_CASSILVYQGLAGGSYNEQFF	Central_Memory_CD4_Tcells	2
19163	CAFMKPNYGGATNKLIF_CSARHINEQYF	Central_Memory_CD4_Tcells	2
19181	CAFMNAQGAQKLVF_CASSQDSYAYNEQFF	Central_Memory_CD4_Tcells	2
19207	CAFRTGGGNKLTF_CASSLGGTAGANVLTF	Central_Memory_CD4_Tcells	2
19312	CAGHGGTSYGKLTF_CASRSTGSTGELFF	Central_Memory_CD4_Tcells	2
19372	CAGQETSGSRLTF_CSARLGGNADTQYF	Central_Memory_CD4_Tcells	2
19404	CAGRSYQLTF_CASSLDAGHYNEQFF	Central_Memory_CD4_Tcells	2
19442	CAIIIRGGKSTF_CSASSPSGRQETQYF	Central_Memory_CD4_Tcells	2
19443	CAILRTSYGKLTF_CSSPGEAGNEQFF	Central_Memory_CD4_Tcells	2
19491	CALFNFGNEKLTF_CASSLTGGAYEQYF	Central_Memory_CD4_Tcells	2
19659	CALRQGAQKLVF_CASSPDSGYGYTF	Central_Memory_CD4_Tcells	2
19705	CALSDGSGGYNKLIF_CASSRRPREETQYF	Central_Memory_CD4_Tcells	2
19771	CALSEGLARLMF_CASSLAASTYEQYF	Central_Memory_CD4_Tcells	2
19915	CALSTYGNKLVF;CAMSLNTGNQFYF_CASSYGGEQFF	Central_Memory_CD4_Tcells	2
20033	CAMREAGNAGGTSYGKLTF_CASSINDRAGEQYF	Central_Memory_CD4_Tcells	2
20143	CAMTTDSWGKLQF_CASSPEGDYGYTF	Central_Memory_CD4_Tcells	2
20188	CAPSSYQLTF_CASSLAGSSGNTIYF	Central_Memory_CD4_Tcells	2
20544	CAVEGPNDMRF_CASSIRREGRDTQYF	Central_Memory_CD4_Tcells	2
20552	CAVEGYNTDKLIF_CASSQDWRTDNEQFF	Central_Memory_CD4_Tcells	2
20556	CAVENNAGNMLTF_CASSPRLAGGWTQYF	Central_Memory_CD4_Tcells	2
20653	CAVGYNQGGKLIF_CASSGGVVTDTQYF	Central_Memory_CD4_Tcells	2
20700	CAVKGNTGKLIF_CASSAATPGLAAYNEQFF	Central_Memory_CD4_Tcells	2
20891	CAVPSGGSYIPTF_CASSQGSGTPNTGELFF	Central_Memory_CD4_Tcells	2
21011	CAVREMGNDMRF_CAISELSGLNTEAFF	Central_Memory_CD4_Tcells	2
21214	CAVSRGYQKVTF_CASSLGFEGVQPQHF	Central_Memory_CD4_Tcells	2
21541	CILKGNAGGTSYGKLTF_CSASQGTLNTEAFF	Central_Memory_CD4_Tcells	2
21604	CILRGVSNFGNEKLTF_CASSLRLAGSTDTQYF	Central_Memory_CD4_Tcells	2
21688	CIVRGGGFKTIF_CASSLVAGYYEQYF	Central_Memory_CD4_Tcells	2
21714	CIVRRTGTASKLTF_CSAPTGTSGLSSYNEQFF	Central_Memory_CD4_Tcells	2
22328	NA_CASNPEGAGSTDTQYF	Central_Memory_CD4_Tcells	2
22468	NA_CASSAGRDYEPEQYF	Central_Memory_CD4_Tcells	2
22826	NA_CASSLDVGTSDEQYF	Central_Memory_CD4_Tcells	2
22991	NA_CASSLNRGRLETQYF	Central_Memory_CD4_Tcells	2
23134	NA_CASSLVSASGRALEQFF	Central_Memory_CD4_Tcells	2
23206	NA_CASSPGGSNTEAFF	Central_Memory_CD4_Tcells	2
23230	NA_CASSPGSDQLYNEQFF	Central_Memory_CD4_Tcells	2
23357	NA_CASSPSGTRQDTGELFF	Central_Memory_CD4_Tcells	2
23572	NA_CASSRQRGSSNEQFF	Central_Memory_CD4_Tcells	2
23859	NA_CASSYKPSGSLDEQFF	Central_Memory_CD4_Tcells	2
24041	NA_CAWKGDRRGEQYF	Central_Memory_CD4_Tcells	2
24356	NA_CSVRGTENSPLHF	Central_Memory_CD4_Tcells	2
24361	NA_CSVVGGSSYNEQFF	Central_Memory_CD4_Tcells	2
24366	NA_CSVVTSGVYNEQFF	Central_Memory_CD4_Tcells	2
26826	CAVKYTGFQKLVF_CASTTSGRIQTSYNEQFF	EGR1_CD4_Tcells	2
43149	CAASTGGTSYGKLTF_CASSQPREPQHF	Naive_CD4_TCells	2
44389	CAMLAAGNKLTF_CASSLRDRGNYGYTF	Naive_CD4_TCells	2
47249	NA_CASSLGGSNTEAFF	Naive_CD4_TCells	2
67036	CAAGDNAGNMLTF_CSARDIGVGAEAFF	Tregs	2
67122	CAAMEGGYQKVTF_CASSPLNEQFF	Tregs	2
67133	CAANNAGNMLTF_CASSSPGRTPSSYEQYF	Tregs	2
68381	CALRGTASKLTF_CASSPSPDEQFF	Tregs	2
68713	CALTYPENNARLMF_CSAVRGSTGELFF	Tregs	2
69721	CAVRDNTNAGKSTF_CASSLSSYEQYF	Tregs	2
69972	CAVSVRTGKLIF_CASSRNLAGKYNEQFF	Tregs	2
70008	CAVTSGFQKLVF_CSVGQGTTEAFF	Tregs	2
70403	CIVRALIQGAQKLVF_CASSSRETQYF	Tregs	2
70498	CIVRVKGNTPLVF_CASSLVDSPLHF	Tregs	2
71846	NA_CASSLVDSPLHF	Tregs	2
72465	NA_CASSTGLAGGEQFF	Tregs	2
72782	NA_CAWRSRGQGRLRYTEAFF	Tregs	2
252	CAASAVRSGTYKYIF_CASSLGTYWGDRAGELFF	Activated_CD4_TCells	1
661	CAEKKAAGNKLTF;CARGRGNNRLAF_CASRVSRDTQYF	Activated_CD4_TCells	1
779	CAESKSNTGKLIF_CASSLDPGRAYEQYF	Activated_CD4_TCells	1
929	CAFRPQGGSEKLVF_CASSMRLAGTLYNEQFF	Activated_CD4_TCells	1
1086	CAGPSTGNEKLTF_CASSLFRGTGNEQYF	Activated_CD4_TCells	1
1511	CALSENVSGGYNKLIF_CASSREIENTGELFF	Activated_CD4_TCells	1
1967	CASPNSGNTPLVF_CASTQTGGQGYYGYTF	Activated_CD4_TCells	1
2159	CAVDGRGSTLGRLYF;CATDGSGGSNYKLTF_CASSQGLAVYEQYF	Activated_CD4_TCells	1
2396	CAVIGFGNVLHC_CASSLMGGGETQYF	Activated_CD4_TCells	1
2862	CAVSDLGSGGSNYKLTF_CASKSGSYEQYF	Activated_CD4_TCells	1
3448	CIVRVAGFGNEKLTF_CASSFTAGNTIYF	Activated_CD4_TCells	1
3760	CVVNTNFNKFYF_CASSLGTSANEQFF	Activated_CD4_TCells	1
3827	CVVSFSGGYNKLIF_NA	Activated_CD4_TCells	1
4164	NA_CASRTGEKNTGELFF	Activated_CD4_TCells	1
4657	NA_CASSLGTGGNNQPQHF	Activated_CD4_TCells	1
5401	NA_CASSSRETQYF	Activated_CD4_TCells	1
6476	CAASKSGGSYIPTF_CASSRAGVGTQYF	CXCL13_Tph-high	1
6869	CAESKGGATNKLIF_CASSFRDRGDYEQYF	CXCL13_Tph-high	1
7254	CAHYGGATNKLIF_CASSLEVTSGISKTQYF	CXCL13_Tph-high	1
7314	CALGDSGGYQKVTF_CASKGGSYNEQFF	CXCL13_Tph-high	1
7490	CALRTGANSKLTF_CASSTGQGAGGGYTF	CXCL13_Tph-high	1
7745	CALSYYGNNRLAF_CASSFLRASGIQETQYF	CXCL13_Tph-high	1
7928	CAMSKGYTGFQKLVF_NA	CXCL13_Tph-high	1
8159	CATESNNARLMF_CASSLTLAGGGEQFF	CXCL13_Tph-high	1
8194	CATQTGANNLFF_CASSLDRDTYGYTF	CXCL13_Tph-high	1
8539	CAVKSSGTYKYIF_CASSEGWENQPQHF	CXCL13_Tph-high	1
8659	CAVNRGGSSNTGKLIF_CASSYLTGPIHF	CXCL13_Tph-high	1
8958	CAVSDLRGNFNKFYF_CASKTTEAFF	CXCL13_Tph-high	1
9705	CVAFTGGGNKLTF_NA	CXCL13_Tph-high	1
9803	CVVNLGSARQLTF_CASGGDPIQYF	CXCL13_Tph-high	1
9828	CVVNQEGKSTF_CASSVALREGGQETQYF	CXCL13_Tph-high	1
10395	NA_CASSFGLAGGDTQYF	CXCL13_Tph-high	1
11729	NA_CASTDRAWGSGELFF	CXCL13_Tph-high	1
12211	CAAGGSQGNLIF_CASSPDTRDTEAFF	Cytotoxic_CD4_TCells	1
12340	CAAQGAQKLVF_CASSRTPGLAPHEQFF	Cytotoxic_CD4_TCells	1
12388	CAARVGGGADGLTF_CASRIGGQGTGELFF	Cytotoxic_CD4_TCells	1
12396	CAASADSGAGSYQLTF_CASSPGSAHGYTF	Cytotoxic_CD4_TCells	1
12399	CAASAETSGSRLTF_CASSPTGAFHEKLFF;CSVVGQETQYF	Cytotoxic_CD4_TCells	1
12512	CAASIESGSARQLTF_CAWRKDGNQPQHF	Cytotoxic_CD4_TCells	1
12591	CAASMRAAGNKLTF;CAVEDHCGDTNAGKSTF_CASSLATGGTEAFF	Cytotoxic_CD4_TCells	1
12644	CAASRNARLMF_CSARDSSPRRAGELFF	Cytotoxic_CD4_TCells	1
12762	CAATSSGNTPLVF_CASRLTGNGDTEAFF	Cytotoxic_CD4_TCells	1
12807	CAEDPGSSNTGKLIF_CASSGPTSGSVF	Cytotoxic_CD4_TCells	1
12812	CAEFDVDYKLSF_CATSFTYSGKETQYF	Cytotoxic_CD4_TCells	1
12862	CAEMTTDSWGKLQF_CSARGLAGFKNIQYF	Cytotoxic_CD4_TCells	1
13048	CAFMKHFDNAGNMLTF_CASSYPKGAKAQVFYGYTF	Cytotoxic_CD4_TCells	1
13152	CAGARRAQKLVF_CSARPGTGSPLHF	Cytotoxic_CD4_TCells	1
13205	CAGGIYNQGGKLIF_CASSLGLYNEQFF	Cytotoxic_CD4_TCells	1
13324	CAGTAGGTSYGKLTF_CSVGETQYF	Cytotoxic_CD4_TCells	1
13465	CALKTTDTNAGKSTF_CASSQVIVGLALNEQFF	Cytotoxic_CD4_TCells	1
13509	CALNTGGFKTIF;CAVSEGTGFQKLVF_CASSGQGSEQYF	Cytotoxic_CD4_TCells	1
13549	CALRGGSGAGSYQLTF;CAGFTGNQFYF_CASSLGGVGSPLHF	Cytotoxic_CD4_TCells	1
13567	CALRQGAQKLVF_CASSPDSGYGYTF	Cytotoxic_CD4_TCells	1
13585	CALRTNAGGTSYGKLTF_CAISETGEGSTEAFF	Cytotoxic_CD4_TCells	1
13593	CALSAEGSARQLTF_CASSPRDRITTEAFF	Cytotoxic_CD4_TCells	1
13704	CALSESGGSNYKLTF_CASNTLHSPLHF	Cytotoxic_CD4_TCells	1
13748	CALSGSGGNKLVF_CASRIDNRNTGELFF	Cytotoxic_CD4_TCells	1
13812	CALSSRNQGGKLIF_CSAGAQVGGNTIYF	Cytotoxic_CD4_TCells	1
13894	CALVTGGGNKLTF_CSASTGGARGEKLFF	Cytotoxic_CD4_TCells	1
13958	CAMREIGSARQLTF_CASSSFGLAYEQYF;CSARGQGYYTF	Cytotoxic_CD4_TCells	1
13966	CAMREVSGTYKYIF_CASSYSEYQPQHF	Cytotoxic_CD4_TCells	1
14000	CAMSAYQGAQKLVF_CASSEVGMGIGTEAFF	Cytotoxic_CD4_TCells	1
14098	CAPTDTGRRALTF_CASSLSGGRANEKLFF	Cytotoxic_CD4_TCells	1
14197	CATDANAGGTSYGKLTF;CAYRSYGGATNKLIF_CASSFPPGVSGNTIYF	Cytotoxic_CD4_TCells	1
14211	CATDEVTSNTGKLIF_CASSARTSGRNEQFF	Cytotoxic_CD4_TCells	1
14248	CATEIQGGSEKLVF_NA	Cytotoxic_CD4_TCells	1
14249	CATEQQGGSEKLVF_CASSLRGANGYTF	Cytotoxic_CD4_TCells	1
14255	CATGAFNTDKLIF_CASSRLSDREETQYF	Cytotoxic_CD4_TCells	1
14279	CATLQGDSSYKLIF_CASSKRIQTYEQYF	Cytotoxic_CD4_TCells	1
14284	CATPPTGGFKTIF_CASSLWGRNTEAFF	Cytotoxic_CD4_TCells	1
14285	CATPQRGAQKLVF_CASSTGGAGYGYTF	Cytotoxic_CD4_TCells	1
14386	CAVDTGRRALTF_CASSKKTGTGELFF	Cytotoxic_CD4_TCells	1
14494	CAVGAGGNEKLTF_CASPSVSDTQYF	Cytotoxic_CD4_TCells	1
14531	CAVGMDSNYQLIW_CSVVGTGSSYEQYF	Cytotoxic_CD4_TCells	1
14640	CAVKVTGGGNKLTF_CASTLGPYEQYF	Cytotoxic_CD4_TCells	1
14706	CAVNGEVSQGNLIF_CAISEARIHRNEQFF	Cytotoxic_CD4_TCells	1
14782	CAVPGTYNNNDMRF_CASSIGRGANVLTF	Cytotoxic_CD4_TCells	1
14803	CAVPTFSSGSARQLTF_CASSLAGATNEKLFF	Cytotoxic_CD4_TCells	1
14813	CAVQAGSNDYKLSF_CASSLQGGSNQPQHF	Cytotoxic_CD4_TCells	1
14875	CAVRDGDNYGQNFVF_CASSPQGLGYTF	Cytotoxic_CD4_TCells	1
14892	CAVRDNFNKFYF_CASSLGLGRETQYF;CASSGMAFPGYTF	Cytotoxic_CD4_TCells	1
14904	CAVRDRGRDDKIIF_CASARDFQETQYF	Cytotoxic_CD4_TCells	1
15013	CAVRTGFGNVLHC;CVATSGTYKYIF_CASRESETQYF	Cytotoxic_CD4_TCells	1
15017	CAVRTNTDKLIF_CSARAGAGYEQYF	Cytotoxic_CD4_TCells	1
15095	CAVSLQAGTALIF_CASSGTGQETQYF	Cytotoxic_CD4_TCells	1
15096	CAVSLSNTGNQFYF_CASTRRYELANYGYTF	Cytotoxic_CD4_TCells	1
15135	CAVSTDTNAGKSTF_CASSQFLVNTEAFF	Cytotoxic_CD4_TCells	1
15210	CAVWSYGQNFVF_CASSTGQGFSTDTQYF	Cytotoxic_CD4_TCells	1
15375	CGDTNAGKSTF_NA	Cytotoxic_CD4_TCells	1
15465	CILRAYNNAGNMLTF_CASSQRQGNTGELFF	Cytotoxic_CD4_TCells	1
15476	CILRDGLNTGTASKLTF_CASTPQVAFTEAFF	Cytotoxic_CD4_TCells	1
15478	CILRDGNTNAGKSTF_CASSSPGQLITNEQFF	Cytotoxic_CD4_TCells	1
15648	CIVRVATGGGNKLTF_CASSSGLSAPTDTQYF	Cytotoxic_CD4_TCells	1
15684	CIVRVRNNNARLMF_CSARVKIGGGWAEAFF	Cytotoxic_CD4_TCells	1
15721	CIVVWYNTDKLIF_CASRAGTGVPGELFF	Cytotoxic_CD4_TCells	1
15739	CLVGDFPSSGGSYIPTF;CAVRVLLREGKLIF_CASSSSGTNTGELFF	Cytotoxic_CD4_TCells	1
15759	CLVGGYSGNTPLVF_CASTTGPDRYEQYF	Cytotoxic_CD4_TCells	1
15764	CLVGRLMDYKLSF_CSARDSGRSEGYTF	Cytotoxic_CD4_TCells	1
15826	CVVGNQGGKLIF_CASSGGGLAGGSSYNEQFF	Cytotoxic_CD4_TCells	1
15966	CVVRGYSTLTF_CASSQVQGGQPQHF	Cytotoxic_CD4_TCells	1
16002	CVVSDRGSTLGRLYF_NA	Cytotoxic_CD4_TCells	1
16220	NA_CASLGFEQFF	Cytotoxic_CD4_TCells	1
16317	NA_CASRPQGKNTGELFF	Cytotoxic_CD4_TCells	1
16318	NA_CASRPQGNAGNTIYF	Cytotoxic_CD4_TCells	1
16490	NA_CASSFGQGSGNTIYF	Cytotoxic_CD4_TCells	1
16508	NA_CASSFLGLASSYNEQFF	Cytotoxic_CD4_TCells	1
16509	NA_CASSFLGQGTPQHF	Cytotoxic_CD4_TCells	1
16520	NA_CASSFPGLGRKTQYF	Cytotoxic_CD4_TCells	1
16591	NA_CASSGRTGKNEKLFF	Cytotoxic_CD4_TCells	1
16651	NA_CASSLAGATNEKLFF	Cytotoxic_CD4_TCells	1
16709	NA_CASSLDGTGTDTQYF	Cytotoxic_CD4_TCells	1
16723	NA_CASSLDRGHGNEKLFF	Cytotoxic_CD4_TCells	1
16903	NA_CASSLPGGGGDTQYF	Cytotoxic_CD4_TCells	1
16998	NA_CASSLTGQPTNEKLFF	Cytotoxic_CD4_TCells	1
17082	NA_CASSPALGRADEQFF	Cytotoxic_CD4_TCells	1
17119	NA_CASSPGLAGGTGELFF	Cytotoxic_CD4_TCells	1
17607	NA_CASSSTGDPYNEQFF	Cytotoxic_CD4_TCells	1
17829	NA_CASTLEGSRSNTEAFF	Cytotoxic_CD4_TCells	1
17860	NA_CASTSAGVSNQPQHF	Cytotoxic_CD4_TCells	1
17988	NA_CSAARGEKLFF	Cytotoxic_CD4_TCells	1
18005	NA_CSAKSDRGTEAFF	Cytotoxic_CD4_TCells	1
18053	NA_CSARDGGISYEQYF	Cytotoxic_CD4_TCells	1
18093	NA_CSARGLGQGNEKLFF	Cytotoxic_CD4_TCells	1
18112	NA_CSARPGQMNTEAFF	Cytotoxic_CD4_TCells	1
18202	NA_CSAVGTGSSYEQYF	Cytotoxic_CD4_TCells	1
18277	CAAAKHNTDKLIF;CAVPLNRDDKIIF_CATSDGAGWYNEQFF	Central_Memory_CD4_Tcells	1
18278	CAAAMYSGGGADGLTF_CASSPSGTRTYEQYF	Central_Memory_CD4_Tcells	1
18280	CAAAQADPSGGYNKLIF_CASSSTPRASLAGEGDAKNIQYF;CSAKERLAKNIQYF	Central_Memory_CD4_Tcells	1
18283	CAAASRRGNEKLTF_CASSPTPGQTNEKLFF	Central_Memory_CD4_Tcells	1
18284	CAAASYNFNKFYF_CAWSVRRQGATGGYTF	Central_Memory_CD4_Tcells	1
18286	CAADNYGQNFVF_CASSVRASGDANTGELFF	Central_Memory_CD4_Tcells	1
18287	CAADSSSNTGKLIF_CASSPTSGRETQYF	Central_Memory_CD4_Tcells	1
18289	CAAEAARLMF_CASSLLGGLANEQFF	Central_Memory_CD4_Tcells	1
18295	CAAFRTGANNLFF_CASSSGGTGNGNTIYF	Central_Memory_CD4_Tcells	1
18298	CAAFWGAQKLVF_CASSGGPAYEQYF	Central_Memory_CD4_Tcells	1
18305	CAAGGYNKLIF_CATGQGTANVLTF;CASSVGAGTNYGYTF	Central_Memory_CD4_Tcells	1
18306	CAAGNAGNNRKLIW_CASSAQLAEGYNEQFF	Central_Memory_CD4_Tcells	1
18312	CAAGPSGTYKYIF;CADPTEAAGNKLTF_CASSTKDRGRQPQHF	Central_Memory_CD4_Tcells	1
18315	CAAGSLSRGATNKLIF_CASSLWGGRGYEQYF	Central_Memory_CD4_Tcells	1
18317	CAAGVGGSNYKLTF_CASSTTYNEQFF	Central_Memory_CD4_Tcells	1
18319	CAAHGAGNMLTF_CASSLILGGTGTQYF	Central_Memory_CD4_Tcells	1
18320	CAAHILTGGGNKLTF_NA	Central_Memory_CD4_Tcells	1
18321	CAAHNAGNMLTF_CASSFVLAGGEQYF	Central_Memory_CD4_Tcells	1
18324	CAAHPSNAGGTSYGKLTF_CASSLVSDTQYF;CASSLRQGTYEQYF	Central_Memory_CD4_Tcells	1
18326	CAAIENSGNTPLVF_CAISESIGTGKPQHF	Central_Memory_CD4_Tcells	1
18330	CAAIHEGSQGNLIF;CAAKSPKAAGNKLTF_CASSLALGVGELFF	Central_Memory_CD4_Tcells	1
18331	CAAIKSGTYKYIF_CASSLTIGDNQPQHF	Central_Memory_CD4_Tcells	1
18332	CAAILNSGGSNYKLTF_CASSSPAVNTEAFF	Central_Memory_CD4_Tcells	1
18342	CAAKEYGNKLVF_CASSLFGGGDYGYTF	Central_Memory_CD4_Tcells	1
18344	CAAKGGAGNKLTF_CASSPDRPETQYF	Central_Memory_CD4_Tcells	1
18347	CAAKGNNAGNMLTF_CASSLAGAGTGELFF	Central_Memory_CD4_Tcells	1
18354	CAAKRQTGANNLFF;CAVQASGYGGSQGNLIF_CASSLSGTGSSWYF	Central_Memory_CD4_Tcells	1
18357	CAAKTGNQFYF_CASSIGGVGANVLTF	Central_Memory_CD4_Tcells	1
18359	CAAKYRGTASKLTF_CASSPLDRGGGYTF	Central_Memory_CD4_Tcells	1
18363	CAALGRDDKIIF_CASSLGDRVLYEQYF	Central_Memory_CD4_Tcells	1
18367	CAALLKGSARQLTF_CASSLPSATSGTETQYF	Central_Memory_CD4_Tcells	1
18368	CAALLRYNNNDMRF_CASSIGSAKNIQYF	Central_Memory_CD4_Tcells	1
18370	CAALNQAGTALIF_NA	Central_Memory_CD4_Tcells	1
18371	CAALRYQGAQKLVF_CAWSGAIYGYTF	Central_Memory_CD4_Tcells	1
18372	CAALSGNTPLVF_CASSLPISAVTGELFF	Central_Memory_CD4_Tcells	1
18373	CAALSGSARQLTF_CSASGQGRLNYGYTF	Central_Memory_CD4_Tcells	1
18375	CAALTDTGRRALTF_CASSLTGLGIYEQYF	Central_Memory_CD4_Tcells	1
18377	CAALTGGGNKLTF_CAISGTAQETQYF	Central_Memory_CD4_Tcells	1
18380	CAALTTDSWGKLQF_CASRSTTGVANYGYTF;CASSHFSNTGELFF	Central_Memory_CD4_Tcells	1
18389	CAAMGYGGSQGNLIF_CASRRGVSYEQYF	Central_Memory_CD4_Tcells	1
18390	CAAMGYSSASKIIF_CASRLRDKFYSNQPQHF	Central_Memory_CD4_Tcells	1
18391	CAAMLYNTDKLIF_CASRLSLWGSNTEAFF	Central_Memory_CD4_Tcells	1
18395	CAANLQGGSEKLVF_CASSYGQGRLHEQYF	Central_Memory_CD4_Tcells	1
18398	CAANNNNNDMRF;CALTRYNFNKFYF_CASSGSFSGTSTDTQYF	Central_Memory_CD4_Tcells	1
18400	CAANPWMEGYQKVTF_CASSPWTRDQPQHF	Central_Memory_CD4_Tcells	1
18403	CAANSNSGYALNF_CASSREGLGLGETQYF	Central_Memory_CD4_Tcells	1
18407	CAAPDDKIIF_CASSPRRAYEQYF	Central_Memory_CD4_Tcells	1
18408	CAAPDIAQGAQKLVF_CASGQGYSSGNTIYF	Central_Memory_CD4_Tcells	1
18417	CAAPMNRDDKIIF_CASTRAQPLNQPQHF	Central_Memory_CD4_Tcells	1
18420	CAAPNQAGTALIF_CASSLVSGGASYEQYF	Central_Memory_CD4_Tcells	1
18425	CAAPRTGNQFYF;CAATAGTGANNLFF_CASSQTRIASYEQYF	Central_Memory_CD4_Tcells	1
18429	CAAPYNAGNNRKLIW;CAASGSTGTASKLTF_CASRQQGLANTEAFF	Central_Memory_CD4_Tcells	1
18430	CAAPYTGTASKLTF_CSARDPNSEETQYF;CASSYSWTNIQYF	Central_Memory_CD4_Tcells	1
18434	CAAQIIQGAQKLVF_CASSFPLTGGPSF	Central_Memory_CD4_Tcells	1
18435	CAAQQRAAGNKLTF_CASSSSGAKNIQYF	Central_Memory_CD4_Tcells	1
18442	CAARGGADGLTF_CASSLTSGSETQYF	Central_Memory_CD4_Tcells	1
18451	CAARGYGQNFVF_NA	Central_Memory_CD4_Tcells	1
18455	CAARIVDSNYQLIW_CATSDFARAANTGELFF	Central_Memory_CD4_Tcells	1
18457	CAARKSGGSNYKLTF_CASSPRWDTSQETQYF	Central_Memory_CD4_Tcells	1
18459	CAARMNSGGYQKVTF_NA	Central_Memory_CD4_Tcells	1
18462	CAARPPNTGKLIF_CASSHRGNYGYTF	Central_Memory_CD4_Tcells	1
18467	CAARRGKQGAQKLVF_CASSLSGQGHNEQFF;CASSGGGNQPQHF	Central_Memory_CD4_Tcells	1
18468	CAARRIQAGTALIF_CASGLGLAGGLYEQFF	Central_Memory_CD4_Tcells	1
18472	CAARSGGTYKYIF_CASSIGLGIRTEAFF	Central_Memory_CD4_Tcells	1
18475	CAARSRAAGNKLTF_CASSLSLAGANEQFF	Central_Memory_CD4_Tcells	1
18479	CAARTSGSRLTF_CASSVEPGGFYEQYF	Central_Memory_CD4_Tcells	1
18482	CAARWNNDMRF_CASRGPGQGRWGF	Central_Memory_CD4_Tcells	1
18489	CAASADTGRRALTF_CASSPGLAGSYEQYF	Central_Memory_CD4_Tcells	1
18492	CAASAGAGGTSYGKLTF_CSARGTAKNIQYF	Central_Memory_CD4_Tcells	1
18493	CAASAGQYSGGGADGLTF_CATSRDIGLAGSDTQYF;CASSQTLPTEAFF	Central_Memory_CD4_Tcells	1
18494	CAASAHTGFQKLVF_CASSVQETQYF	Central_Memory_CD4_Tcells	1
18495	CAASAIQGAQKLVF_CASSPLAGGFADTQYF	Central_Memory_CD4_Tcells	1
18497	CAASAKDGQKLLF_CASSLGGQGFGEQYF	Central_Memory_CD4_Tcells	1
18498	CAASAKVRYSGNTPLVF_CASSADSGGADTQYF	Central_Memory_CD4_Tcells	1
18500	CAASALTSGTYKYIF;CAFIYNNNDMRF_CSARDAQRERNTIYF	Central_Memory_CD4_Tcells	1
18503	CAASANFGNEKLTF_CSAQTQKRGLYEQYF	Central_Memory_CD4_Tcells	1
18504	CAASAPGAGGTSYGKLTF_CASSFVADNSPLHF	Central_Memory_CD4_Tcells	1
18505	CAASAPGGSYIPTF_CSADRLAVSNEQFF	Central_Memory_CD4_Tcells	1
18511	CAASARAAGNKLTF_CSVEEGSFYSGNTIYF;CAISYSAGGQEEQFF	Central_Memory_CD4_Tcells	1
18512	CAASARAGGTSYGKLTF_NA	Central_Memory_CD4_Tcells	1
18517	CAASARIQGAQKLVF_CASSFIAGLYNEQFF	Central_Memory_CD4_Tcells	1
18518	CAASARSGGSNYKLTF_CASSPQVGASITQYF	Central_Memory_CD4_Tcells	1
18520	CAASARYAGGTSYGKLTF_CSYGYTF	Central_Memory_CD4_Tcells	1
18523	CAASASGNTPLVF_CASSRGTSGSSYNEQFF	Central_Memory_CD4_Tcells	1
18539	CAASEEGGYQKVTF_CASSVGLAKNIQYF	Central_Memory_CD4_Tcells	1
18541	CAASEGNDMRF_CASSLGTSANTGELFF	Central_Memory_CD4_Tcells	1
18545	CAASETASKLTF_CASSFPGANVLTF	Central_Memory_CD4_Tcells	1
18549	CAASEYSTLTF_CASSLLSGRRSSYNEQFF	Central_Memory_CD4_Tcells	1
18556	CAASFNQAGTALIF_CASSPSGRDIQYF	Central_Memory_CD4_Tcells	1
18557	CAASFQGAQKLVF_CASSLGQYSNQPQHF	Central_Memory_CD4_Tcells	1
18566	CAASGDSNYQLIW_CASSQTGPGANVLTF	Central_Memory_CD4_Tcells	1
18567	CAASGDSSASKIIF_CSAAGTVENIQYF	Central_Memory_CD4_Tcells	1
18573	CAASGGDSNYQLIW_CASSLRGQTGNQPQHF	Central_Memory_CD4_Tcells	1
18574	CAASGGMYSGGGADGLTF_CASSPGQSGTDTQYF	Central_Memory_CD4_Tcells	1
18577	CAASGGTGTASKLTF_CATRGSVNYEQYF	Central_Memory_CD4_Tcells	1
18579	CAASGITSGTYKYIF_CASSKTATNEKLFF	Central_Memory_CD4_Tcells	1
18581	CAASGLGNNDMRF_CASSGGTGREQYF;CASSLEGAYSPLHF	Central_Memory_CD4_Tcells	1
18582	CAASGLRGNTPLVF_CASSKGGGLFPRYNEQFF	Central_Memory_CD4_Tcells	1
18587	CAASGPGGYQKVTF_CASSSGQSNEQFF	Central_Memory_CD4_Tcells	1
18589	CAASGRGNAGNMLTF_CASCTDSVSYEQYF	Central_Memory_CD4_Tcells	1
18590	CAASGRLSRLMF_CASSIQMYQETQYF	Central_Memory_CD4_Tcells	1
18595	CAASGSGGSNYKLTF_CATSRDLRTEQFF	Central_Memory_CD4_Tcells	1
18597	CAASGSGSNYKLTF_CAIRPATGGRETQYF;CAISGRERGELFF	Central_Memory_CD4_Tcells	1
18600	CAASGYTEIGFGNVLHC_CASTTGGPYNEQFF	Central_Memory_CD4_Tcells	1
18602	CAASHSGSARQLTF_CASSLAGARTDTQYF;CAIRPSGANYGYTF	Central_Memory_CD4_Tcells	1
18608	CAASIGNDMRF_CSATRTGNTEAFF	Central_Memory_CD4_Tcells	1
18611	CAASIKTGANNLFF_CASKGTQLSNEQYF	Central_Memory_CD4_Tcells	1
18615	CAASINTDKLIF_CASSLDGGLMNTEAFF	Central_Memory_CD4_Tcells	1
18618	CAASIRILGGATNKLIF_CSARRQPNTEAFF	Central_Memory_CD4_Tcells	1
18619	CAASIRQEGGTASKLTF_CASRRTLAGGRVGELFF	Central_Memory_CD4_Tcells	1
18621	CAASIRTGFQKLVF_CASSRNRDTDKRTEAFF	Central_Memory_CD4_Tcells	1
18622	CAASIRTSYGKLTF_CASSSAAGGGGNEQFF	Central_Memory_CD4_Tcells	1
18626	CAASITGSARQLTF_CASRDAGDTQYF	Central_Memory_CD4_Tcells	1
18628	CAASIVGDNARLMF_CASSLLELGAGELFF	Central_Memory_CD4_Tcells	1
18632	CAASKDMRF_CASILGGGETQYF	Central_Memory_CD4_Tcells	1
18633	CAASKEGGGNKLTF;CAVKPEGFGNVLHC_CSASATGLFTEAFF	Central_Memory_CD4_Tcells	1
18634	CAASKETSGSRLTF_CASRAFGAGTDTQYF	Central_Memory_CD4_Tcells	1
18641	CAASKGGGSEKLVF_CATSDRRMGGLYNEQFF	Central_Memory_CD4_Tcells	1
18645	CAASKGNTDKLIF_CASSTQSNTEAFF;CSASSGRTDTQYF	Central_Memory_CD4_Tcells	1
18652	CAASKNDYKLSF_CASSVGQGSGQFF	Central_Memory_CD4_Tcells	1
18653	CAASKNNNARLMF_CASSLALAGVNEQFF	Central_Memory_CD4_Tcells	1
18659	CAASKRTGNQFYF_CASSSTGTANYGYTF	Central_Memory_CD4_Tcells	1
18661	CAASKSGGYQKVTF_CASSLDLNSPLHF	Central_Memory_CD4_Tcells	1
18662	CAASKSSSASKIIF_CASSWTGKETQYF	Central_Memory_CD4_Tcells	1
18665	CAASKTRGGQKLLF_CATSESRGDTRNEQFF	Central_Memory_CD4_Tcells	1
18666	CAASKVGNNARLMF_CASSLGRGFSYEQYF	Central_Memory_CD4_Tcells	1
18670	CAASLTGNQFYF_CASRSYRISMNTEAFF	Central_Memory_CD4_Tcells	1
18675	CAASMDSGGSNYKLTF_CASSGTLITNYGYTF	Central_Memory_CD4_Tcells	1
18678	CAASMGAGSYQLTF_CASKTSGQETQYF	Central_Memory_CD4_Tcells	1
18682	CAASMRAAGNKLTF_CASSLATGGTEAFF	Central_Memory_CD4_Tcells	1
18683	CAASMRAAGNKLTF;CAVEDHCGDTNAGKSTF_CASSLATGGTEAFF	Central_Memory_CD4_Tcells	1
18684	CAASMRGGATNKLIF;CAASMRGNTPLVF_CASQPWQTANTEAFF	Central_Memory_CD4_Tcells	1
18685	CAASMRGSYIPTF_CASSPLGEQYF	Central_Memory_CD4_Tcells	1
18687	CAASMSLDQFYF_CSARSPASGPYEQYF	Central_Memory_CD4_Tcells	1
18692	CAASNGVRNFNKFYF_CASSLLQGAYNSPLHF	Central_Memory_CD4_Tcells	1
18698	CAASNQAGTALIF_CASSQDLAPGEQYF	Central_Memory_CD4_Tcells	1
18700	CAASNRGNNRLAF_CASSQAGGPDEQFF	Central_Memory_CD4_Tcells	1
18701	CAASNSGGGADGLTF_CASSLNSIGEQYF	Central_Memory_CD4_Tcells	1
18702	CAASNSGNTPLVF_CASSLRTNYGYTF	Central_Memory_CD4_Tcells	1
18704	CAASNTGTALIF_CASSSLAGQEETQYF	Central_Memory_CD4_Tcells	1
18705	CAASNVRNDYKLSF_CSARGGRGEKLFF	Central_Memory_CD4_Tcells	1
18708	CAASPEYNFNKFYF_NA	Central_Memory_CD4_Tcells	1
18713	CAASPRTALIF_CASSPGANEQYF	Central_Memory_CD4_Tcells	1
18714	CAASQEIDSWGKLQF_CSVGQGAGEQYF	Central_Memory_CD4_Tcells	1
18716	CAASQIGNQFYF_CASSERQTQYF	Central_Memory_CD4_Tcells	1
18723	CAASRDTGFQKLVF_CASSLPNLNEKLFF	Central_Memory_CD4_Tcells	1
18724	CAASRDTGFQKLVF_CASSRTRFSEAFF;CASRKTGRNYGYTF	Central_Memory_CD4_Tcells	1
18727	CAASRGGSQGNLIF_CASKVLPSGDTQYF	Central_Memory_CD4_Tcells	1
18729	CAASRGRQGAQKLVF_CASSLDRGVNSPLHF	Central_Memory_CD4_Tcells	1
18730	CAASRGYGGATNKLIF_CASSVDRASYEQYF	Central_Memory_CD4_Tcells	1
18732	CAASRKDSNYQLIW_CASSQDWAGYTIYF	Central_Memory_CD4_Tcells	1
18733	CAASRKNDMRF_CASSPDGPYGYTF	Central_Memory_CD4_Tcells	1
18734	CAASRKYNNNDMRF_CASSQRTSGSGLVGNEQFF	Central_Memory_CD4_Tcells	1
18740	CAASRPGRRALTF_CASSLGLADEQFF	Central_Memory_CD4_Tcells	1
18741	CAASRRDRTASKLTF_CASSERQGAGYTF	Central_Memory_CD4_Tcells	1
18744	CAASRRSASKIIF_CASSFSRSGSQTDTQYF	Central_Memory_CD4_Tcells	1
18745	CAASRRSNTGKLIF_CASSDTGLDDNEQYF	Central_Memory_CD4_Tcells	1
18746	CAASRSARQLTF_CASSVGDRAKTDTQYF	Central_Memory_CD4_Tcells	1
18750	CAASRVNNAGNMLTF_CASTSRGGGNTGELFF	Central_Memory_CD4_Tcells	1
18755	CAASSDYKLSF_CAISESTANTEAFF	Central_Memory_CD4_Tcells	1
18757	CAASSGFQKLVF_CASSGPLANEKLFF	Central_Memory_CD4_Tcells	1
18763	CAASSKLSF_CASSPGTSGRASYEQYF	Central_Memory_CD4_Tcells	1
18764	CAASSNTGFQKLVF;CAGRNNNARLMF_CASSFPDRAHLKPQHF	Central_Memory_CD4_Tcells	1
18767	CAASSNTNAGKSTF_CSAKSGQREKLFF	Central_Memory_CD4_Tcells	1
18768	CAASSRTALIF_CSVYRGANTEAFF	Central_Memory_CD4_Tcells	1
18770	CAASSSASKIIF_NA	Central_Memory_CD4_Tcells	1
18773	CAASSVETSGSRLTF_CASSMREADSYNEQFF	Central_Memory_CD4_Tcells	1
18775	CAASSVGNEKLTF_CATRGGGNGYTF	Central_Memory_CD4_Tcells	1
18778	CAASTGAAGNKLTF_CASSFGGGDTQYF	Central_Memory_CD4_Tcells	1
18785	CAASTTGTASKLTF_CASGTGAGNQPQHF	Central_Memory_CD4_Tcells	1
18801	CAASWFGGKLIF_CASRTLQGAYSNQPQHF	Central_Memory_CD4_Tcells	1
18803	CAASWMGAGNMLTF_CASSLAGPPQPQHF	Central_Memory_CD4_Tcells	1
18806	CAASYFGNEKLTF_CASSHSDRVEQFF;CASSLVRESGELFF	Central_Memory_CD4_Tcells	1
18811	CAASYQGAQKLVF_NA	Central_Memory_CD4_Tcells	1
18824	CAATGNTPLVF_CASRTSGTYNEQFF	Central_Memory_CD4_Tcells	1
18832	CAATLGGNDYKLSF_CASSVVGSGTGELFF	Central_Memory_CD4_Tcells	1
18835	CAATLRFMNRDDMIIF_CASSFQGGTEAFF;CASRAPLRQQETQYF	Central_Memory_CD4_Tcells	1
18840	CAATNNAGNMLTF_CASSLYAGELFF	Central_Memory_CD4_Tcells	1
18841	CAATPDSNSGYALNF_CASSTSNGLAGVRFF	Central_Memory_CD4_Tcells	1
18842	CAATPEGSQGNLIF_CASSSYYEQYF	Central_Memory_CD4_Tcells	1
18845	CAATPSGGYQKVTF_CASSRGQASNQPQHF	Central_Memory_CD4_Tcells	1
18846	CAATPTGTASKLTF_CASSLVRGGNEKLFF	Central_Memory_CD4_Tcells	1
18849	CAATRGNNRLAF_CASEAGFNYEQYF	Central_Memory_CD4_Tcells	1
18852	CAATSGSARQLTF_CASSSGLAGAHEQFF	Central_Memory_CD4_Tcells	1
18853	CAATSNDYKLSF_CASSLGGASNDEQFF	Central_Memory_CD4_Tcells	1
18856	CAATSSRAGNMLTF_CASSYASNTEAFF	Central_Memory_CD4_Tcells	1
18857	CAATTDAGKSTF_CASSLTSSYEQYF	Central_Memory_CD4_Tcells	1
18858	CAATTDSWGKLQF_NA	Central_Memory_CD4_Tcells	1
18861	CAATYSGAGSYQLTF_CASSLLEGSGQPQHF	Central_Memory_CD4_Tcells	1
18862	CAAVAAGNKLTF_CASSSSGRARRSGELFF	Central_Memory_CD4_Tcells	1
18864	CAAVAVYGNKLVF_CSASIRQGENYGYTF	Central_Memory_CD4_Tcells	1
18865	CAAVEDSNYQLIW_CASKGTVNTGELFF	Central_Memory_CD4_Tcells	1
18868	CAAVNRDDKIIF_CASSPLYRDRVSGANVLTF	Central_Memory_CD4_Tcells	1
18869	CAAVPSGGGADGLTF_CASSESRGLNQPQHF	Central_Memory_CD4_Tcells	1
18870	CAAVSSNTGKLIF_CAIRRQGKEKLFF	Central_Memory_CD4_Tcells	1
18872	CAAYAGNNRKLIW_CATSVGTSAGVYNEQFF	Central_Memory_CD4_Tcells	1
18875	CAAYPDSNYQLIW_CASSADRGESPLHF	Central_Memory_CD4_Tcells	1
18877	CAAYSNYQLIW_NA	Central_Memory_CD4_Tcells	1
18882	CACTTNTDKLIF_CASSSGTQLSYNEQFF	Central_Memory_CD4_Tcells	1
18884	CADAPRGYNKLIF_CASSPSGTGYYEQYF	Central_Memory_CD4_Tcells	1
18893	CAEANSGYALNF_CASRARQFNEQFF;CASRVTGIGYGYTF	Central_Memory_CD4_Tcells	1
18897	CAEDDSGSRLTF_CASILTGSNQPQHF	Central_Memory_CD4_Tcells	1
18898	CAEDLNDYKLSF_CASAMKETQYF	Central_Memory_CD4_Tcells	1
18901	CAEEGTASKLTF_CSAIEESGETQYF	Central_Memory_CD4_Tcells	1
18906	CAEGENSGGSNYKLTF;CAASNGASARQLTF_CASIDSGRGETQYF	Central_Memory_CD4_Tcells	1
18907	CAEGGFNQAGTALIF_CASRSGTGRRNTEAFF	Central_Memory_CD4_Tcells	1
18908	CAEGGGGYNKLIF_CASGLVTSGNRVYNEQFF	Central_Memory_CD4_Tcells	1
18913	CAEIFSGSARQLTF_CASTSQGANTEAFF	Central_Memory_CD4_Tcells	1
18919	CAEIPFYGGSQGNLIF_CATSDPGRAYQETQYF	Central_Memory_CD4_Tcells	1
18921	CAEIPSNTGNQFYF_CASSPMDRTYEQYF	Central_Memory_CD4_Tcells	1
18928	CAEKESGTYKYIF_CASSYSPTGNQPQHF	Central_Memory_CD4_Tcells	1
18931	CAEKGGWGKLQF_NA	Central_Memory_CD4_Tcells	1
18935	CAEKGYNQGGKLIF_CASSLTGTVTEAFF	Central_Memory_CD4_Tcells	1
18939	CAEKPLFNKFYF_NA	Central_Memory_CD4_Tcells	1
18941	CAEKRAAGNKLTF_CASSVGPAQNQPQHF	Central_Memory_CD4_Tcells	1
18942	CAEKTGANNLFF_CASNAKTSGSSYNEQFF	Central_Memory_CD4_Tcells	1
18944	CAEKTGGSYIPTF_NA	Central_Memory_CD4_Tcells	1
18947	CAEKVGGGNKLTF_CASSARLAGPSF	Central_Memory_CD4_Tcells	1
18953	CAEMSPSNTGKLIF_CASSLSGVNEKLFF	Central_Memory_CD4_Tcells	1
18954	CAEMTTDSWGKLQF_CSARGLAGFKNIQYF	Central_Memory_CD4_Tcells	1
18955	CAENAGGTSYGKLTF_CSVEGYQTPLRDLAGGQETQYF	Central_Memory_CD4_Tcells	1
18959	CAENGDKIIF_CASSPKGIGFQPQHF	Central_Memory_CD4_Tcells	1
18966	CAENGSSASKIIF_CASSRQEGEQYF	Central_Memory_CD4_Tcells	1
18967	CAENIKGNQFYF_CASQGLTRGDTQYF	Central_Memory_CD4_Tcells	1
18977	CAENISSGGSYIPTF_CASSLVSANTEAFF	Central_Memory_CD4_Tcells	1
18978	CAENLDPLFGNEKLTF_CASSPGGGADTQYF	Central_Memory_CD4_Tcells	1
18979	CAENLGTDKLIF_CASSLSRVTEAFF	Central_Memory_CD4_Tcells	1
18980	CAENLNARLMF_CASSPRTGWGFGAFF	Central_Memory_CD4_Tcells	1
18982	CAENMNGNKLVF_CASSTGGASTEAFF	Central_Memory_CD4_Tcells	1
18983	CAENNMVGMDSNYQLIW_CASSLDHGGRLNEQFF	Central_Memory_CD4_Tcells	1
18985	CAENNRGNQGGKLIF_CASSFANRAGETQYF	Central_Memory_CD4_Tcells	1
18989	CAENPNYGQNFVF_CASSFKETQYF	Central_Memory_CD4_Tcells	1
18990	CAENPRSYGNKLVF_CASSIGPHTDTQYF	Central_Memory_CD4_Tcells	1
18991	CAENPYSGNTPLVF_CASSVSGRRNEQYF	Central_Memory_CD4_Tcells	1
18994	CAENRGGGSNYKLTF_CASSLGGNTEAFF	Central_Memory_CD4_Tcells	1
19000	CAENRNQGGKLIF_CASRQAGLAGLRRGNEQFF	Central_Memory_CD4_Tcells	1
19005	CAENTAGNMLTF_CASSRGPRLAYEQYF	Central_Memory_CD4_Tcells	1
19013	CAEPLTQGGSEKLVF_CASKRGARYGGYTF	Central_Memory_CD4_Tcells	1
19014	CAEPNQAGTALIF_CASSVAGHGYTF	Central_Memory_CD4_Tcells	1
19015	CAEPRGSARQLTF_CSARDWASGRGGEQFF	Central_Memory_CD4_Tcells	1
19017	CAERAGGSYIPTF_CATSRVGQGSDSPLHF	Central_Memory_CD4_Tcells	1
19018	CAERAYNNNDMRF_CAWVMPDRAGSEAFF	Central_Memory_CD4_Tcells	1
19019	CAERDGGYQKVTF_CASSPTGAGANVLTF	Central_Memory_CD4_Tcells	1
19020	CAERDNQGGKLIF_CASSGGGSGNQPQHF	Central_Memory_CD4_Tcells	1
19025	CAERGENNDMRF_CASSTIPGQMSSPLHF;CASSSTLQGETQYF	Central_Memory_CD4_Tcells	1
19026	CAERGNARLMF_CASSLHDRGGETQYF	Central_Memory_CD4_Tcells	1
19029	CAERNSGNTPLVF_CASSPGGPGVNTEAFF;CASSSVTGRNEQYF	Central_Memory_CD4_Tcells	1
19036	CAERTGGGNKLTF_CAISVRDRGRDEQFF	Central_Memory_CD4_Tcells	1
19043	CAESHGSSNTGKLIF_CASSGEVDTQYF	Central_Memory_CD4_Tcells	1
19046	CAESIGSDGQKLLF_CASSLLDGGRTYNEQFF	Central_Memory_CD4_Tcells	1
19047	CAESINDYKLSF_CSARADRGRTEAFF	Central_Memory_CD4_Tcells	1
19050	CAESIRNNKLIF_NA	Central_Memory_CD4_Tcells	1
19051	CAESKAAGNKLTF;CAVGLYNNNDMRF_CASSRDISNQPQHF	Central_Memory_CD4_Tcells	1
19052	CAESKDKIIF;CVVSADQAGTALIF_CASSQDGTSGMREQFF	Central_Memory_CD4_Tcells	1
19056	CAESKTGGYNKLIF_CASSPRDRGNQPQHF	Central_Memory_CD4_Tcells	1
19057	CAESLLEARLMF_CASSEEGAEAFF	Central_Memory_CD4_Tcells	1
19059	CAESLSNTGKLIF_CASSQEQTARNQPQHF	Central_Memory_CD4_Tcells	1
19062	CAESMRSSASKIIF_CSARTRGVTEAFF	Central_Memory_CD4_Tcells	1
19063	CAESMSGTASKLTF_CASSPTGSNTEAFF	Central_Memory_CD4_Tcells	1
19064	CAESNAGNNRKLIW;CASRRALTF_CASSTGLGYEQYF	Central_Memory_CD4_Tcells	1
19065	CAESNDFGNEKLTF_CASVRRNQPQHF	Central_Memory_CD4_Tcells	1
19074	CAESRKAAGNKLTF_CSARSTSGETQYF	Central_Memory_CD4_Tcells	1
19076	CAESRWRDDKIIF;CAYRSARGRNNNARLMF_CRIAGEGGEQFF	Central_Memory_CD4_Tcells	1
19082	CAETDSWGKLQF_CASSMGTLTNSPLHF	Central_Memory_CD4_Tcells	1
19085	CAETGSALSGSARQLTF_CASSEWHRGISGNTIYF	Central_Memory_CD4_Tcells	1
19087	CAETHSGNTPLVF_CASTNGTAGANVLTF	Central_Memory_CD4_Tcells	1
19088	CAETLNYGQNFVF_CSAVPGTSVTYEQYF	Central_Memory_CD4_Tcells	1
19090	CAETPQTGANNLFF_CASSPDPSSPLHF	Central_Memory_CD4_Tcells	1
19091	CAETPSSGAGSYQLTF_CASSFTRGETQYF	Central_Memory_CD4_Tcells	1
19105	CAFEGNAGNMLTF_CAISERLASVSYEQYF	Central_Memory_CD4_Tcells	1
19107	CAFGDNYGQNFVF_CASSRLPGLPSARETQYF	Central_Memory_CD4_Tcells	1
19109	CAFHSNRDDKIIF;CAYRGPYNAGNNRKLIW_CASAPGLAGYEQYF	Central_Memory_CD4_Tcells	1
19115	CAFILNQAGTALIF_CASGEASYSYEQYF	Central_Memory_CD4_Tcells	1
19118	CAFIQGLNNNDMRF_NA	Central_Memory_CD4_Tcells	1
19119	CAFIQNNAGNMLTF_CASSLVAGHNNEKLFF	Central_Memory_CD4_Tcells	1
19126	CAFLNFAGANNLFF_CASGLDGGWSEQFF	Central_Memory_CD4_Tcells	1
19128	CAFLSNAGNMLTF_CASSLVRGQYEQYF	Central_Memory_CD4_Tcells	1
19136	CAFMKGQGNLIF_CASSLTGRIDGYTF	Central_Memory_CD4_Tcells	1
19137	CAFMKGQGSGAGSYQLTF_CASSLGKRGRREQYF	Central_Memory_CD4_Tcells	1
19146	CAFMKHPTGNQFYF_CASSDDGFREHF	Central_Memory_CD4_Tcells	1
19148	CAFMKHRAGGTSYGKLTF_CASSVEEGLAVYNEQFF	Central_Memory_CD4_Tcells	1
19151	CAFMKHSAFAGSQGNLIF_CASSLWGTTDTQYF	Central_Memory_CD4_Tcells	1
19153	CAFMKLPPRARLMF_CASSRGRLNTGELFF	Central_Memory_CD4_Tcells	1
19160	CAFMKPGGKLQF_CSAGRGQGETQYF	Central_Memory_CD4_Tcells	1
19162	CAFMKPNYGGATNKLIF_CASSVGTSGRPGTDTQYF;CSARHINEQYF	Central_Memory_CD4_Tcells	1
19164	CAFMKPNYGGATNKLIF_CSARHINEQYF;CASSFSGRKTEAFF	Central_Memory_CD4_Tcells	1
19165	CAFMKPPFDKLIF_CASSPTGNTEAFF	Central_Memory_CD4_Tcells	1
19167	CAFMKPSTGTASKLTF_CASSPRIREPNEKLFF	Central_Memory_CD4_Tcells	1
19170	CAFMKQEYGNKLVF_CSARARGRSGNQPQHF	Central_Memory_CD4_Tcells	1
19171	CAFMKQNSGTYKYIF_CASMIGNLDTQYF	Central_Memory_CD4_Tcells	1
19173	CAFMKQSGAGSYQLTF_CASSDTGNSPLHF	Central_Memory_CD4_Tcells	1
19177	CAFMKVGNEKLTF_CSARFPGQDNQPQHF	Central_Memory_CD4_Tcells	1
19180	CAFMMPLRGDYKLSF_CASSYSMGNRNEQFF	Central_Memory_CD4_Tcells	1
19184	CAFMNPRGSEKLVF_CASSSGQLFNEQFF	Central_Memory_CD4_Tcells	1
19186	CAFMNSGAGSYQLTF_CASSSRGISDEKLFF	Central_Memory_CD4_Tcells	1
19188	CAFMPYGSSNTGKLIF_CSVVPGKETQYF;CASSIRGGGTEAFF	Central_Memory_CD4_Tcells	1
19190	CAFMRRNAGNMLTF_CASSATGANTEAFF	Central_Memory_CD4_Tcells	1
19192	CAFMRSYNTDKLIF_CASSSSGFATNEKLFF	Central_Memory_CD4_Tcells	1
19194	CAFMSSGSYQLTF_CASSLDSQSAYNEQFF	Central_Memory_CD4_Tcells	1
19196	CAFMTRGGGTSYGKLTF_CASSERSSLTEAFF	Central_Memory_CD4_Tcells	1
19197	CAFMTTDSWGKLQF_CASSQGGYGEAFF	Central_Memory_CD4_Tcells	1
19206	CAFRPYNQGGKLIF_CASSLVGTGVYEQYF	Central_Memory_CD4_Tcells	1
19212	CAFTPMYSGGGADGLTF_CASSLQLAGTDTQYF	Central_Memory_CD4_Tcells	1
19215	CAFWMEYGNKLVF_CASSLYSTRSYEQYF	Central_Memory_CD4_Tcells	1
19218	CAGAAIGGYQKVTF_CAWSVGVGSPLHF	Central_Memory_CD4_Tcells	1
19219	CAGAATGTASKLTF_CASSLGLAGSTGELFF	Central_Memory_CD4_Tcells	1
19222	CAGAGIRGGSNYKLTF_CASSRSDTQYF	Central_Memory_CD4_Tcells	1
19227	CAGAKETDSWGKLQF_CASSTGLGLSTEAFF	Central_Memory_CD4_Tcells	1
19228	CAGAKGSGTYKYIF_CASSQTGNNSPLHF	Central_Memory_CD4_Tcells	1
19229	CAGAKNTDKLIF_CAISSSDGRNTEAFF;CASSTSSGRAPNEQFF	Central_Memory_CD4_Tcells	1
19230	CAGAKSGGSNYKLTF;CALSGQNTGFQKLVF_CASSPLGSGNTIYF	Central_Memory_CD4_Tcells	1
19232	CAGALYKSSGGSNYKLTF_CATSRRTGSVIDTQYF	Central_Memory_CD4_Tcells	1
19234	CAGAPSGTYKYIF_CASSEGFGRGPTEQFF	Central_Memory_CD4_Tcells	1
19238	CAGAQRTSYGKLTF_CASRIAGRSETQYF	Central_Memory_CD4_Tcells	1
19239	CAGARAAGNKLTF_CASSMDRVSATNEKLFF	Central_Memory_CD4_Tcells	1
19248	CAGARVETSYGKLTF_CASSLPGGPGVTQYF	Central_Memory_CD4_Tcells	1
19255	CAGAYARLMF_CSAETSGSSYEQYF	Central_Memory_CD4_Tcells	1
19256	CAGAYGGSQGNLIF_CASSLQGAHGYTF	Central_Memory_CD4_Tcells	1
19264	CAGDKGGKLIF_CASSFGRGQYF	Central_Memory_CD4_Tcells	1
19266	CAGDSNYQLIW;CAAREGTGGFKTIF_CASSSGHSSDTQYF	Central_Memory_CD4_Tcells	1
19270	CAGEAPLNSGYSTLTF_CATRRTGSSYEQYF	Central_Memory_CD4_Tcells	1
19271	CAGEAPLNSGYSTLTF_NA	Central_Memory_CD4_Tcells	1
19272	CAGEDSGGYQKVTF_CASSPRGASGNTIYF	Central_Memory_CD4_Tcells	1
19275	CAGEKGGGADGLTF_CASSQERGTQYF	Central_Memory_CD4_Tcells	1
19276	CAGENNNDMRF_CASSYSAPNQPQHF	Central_Memory_CD4_Tcells	1
19277	CAGERTDGQKLLF_CASSSKSGWGTDTQYF	Central_Memory_CD4_Tcells	1
19278	CAGFLFYGQNFVF;CVVGLKTSYDKVIF_CAISESGENSPLHF	Central_Memory_CD4_Tcells	1
19283	CAGFTGGGNKLTF;CAASPPVLGNNDMRF_CASSFSRSPSTDTQYF	Central_Memory_CD4_Tcells	1
19294	CAGGGGSYIPTF_CASSVGQGGTEAFF	Central_Memory_CD4_Tcells	1
19299	CAGGLRYGGSQGNLIF_CSALGAYTAEAFF;CASSYRGEYNEQFF	Central_Memory_CD4_Tcells	1
19301	CAGGNYGGSQGNLIF_CASSERPRSGYTF	Central_Memory_CD4_Tcells	1
19308	CAGGSSNTGKLIF;CPEGGSQGNLIF_CASARDSLSNGELFF	Central_Memory_CD4_Tcells	1
19309	CAGGYGQNFVF_CASRVIGTAYNEQFF	Central_Memory_CD4_Tcells	1
19317	CAGIKNTGTASKLTF_CASRSPWSGTNEQYF	Central_Memory_CD4_Tcells	1
19322	CAGLGGTYKYIF_CASSRGLGGSSYEQYF	Central_Memory_CD4_Tcells	1
19323	CAGLGIQGAQKLVF_CAISAALVGNGYTF	Central_Memory_CD4_Tcells	1
19326	CAGLIGFGNVLHC_CASSYSARGLGNTIYF	Central_Memory_CD4_Tcells	1
19337	CAGLYNTNAGKSTF_CASSQGTDSGYTF	Central_Memory_CD4_Tcells	1
19338	CAGNSGNQFYF_CSARGWASGRVNEQFF	Central_Memory_CD4_Tcells	1
19339	CAGNTDKLIF_CASRPGLSSYEQYF	Central_Memory_CD4_Tcells	1
19340	CAGPARGSNYKLTF_CASSPVRGALTEAFF	Central_Memory_CD4_Tcells	1
19342	CAGPDRAGGGADGLTF_CASSSGGGSQYF	Central_Memory_CD4_Tcells	1
19344	CAGPEGRSSNTGKLIF_CASSFAGAGKNIQYF	Central_Memory_CD4_Tcells	1
19346	CAGPGGTGNQFYF_CASRPPGSARTDGYTF	Central_Memory_CD4_Tcells	1
19348	CAGPIGANNLFF_CSARGEMRYTGELFF;CSAVREGVTDTQYF	Central_Memory_CD4_Tcells	1
19349	CAGPKGSSNTGKLIF_CASSILGGNQPQHF	Central_Memory_CD4_Tcells	1
19350	CAGPLLSGSARQLTF_CASSTDRAGEQYF	Central_Memory_CD4_Tcells	1
19354	CAGPPGGYQKVTF_CASSRSGTGEYNEQFF	Central_Memory_CD4_Tcells	1
19357	CAGPRAQKLVF_CASSPQADRGREKLFF	Central_Memory_CD4_Tcells	1
19361	CAGPSSGGYNKLIF_CASNQGVTTGELFF	Central_Memory_CD4_Tcells	1
19363	CAGPTADSWGKLQF_CASSPYPPGQGAVGNTIYF	Central_Memory_CD4_Tcells	1
19367	CAGPVGQLTF_CASSLTGPYTGELFF	Central_Memory_CD4_Tcells	1
19371	CAGQEEYGNKLVF_CSAAGQSGNTIYF	Central_Memory_CD4_Tcells	1
19377	CAGQGVATSGTYKYIF_CASSYAPELEQPQHF	Central_Memory_CD4_Tcells	1
19380	CAGQLGTDSWGKLQF_CASSAKGGGHPYEQYF	Central_Memory_CD4_Tcells	1
19386	CAGQSSGGSNYKLTF_CASSLFSRDGYTF	Central_Memory_CD4_Tcells	1
19387	CAGQSSGSARQLTF_CASSGDRRNTGELFF	Central_Memory_CD4_Tcells	1
19391	CAGQYTGGFKTIF_CASSLSGGNEQYF	Central_Memory_CD4_Tcells	1
19393	CAGREPSGDMRF_CASSQVVGFYGYTF	Central_Memory_CD4_Tcells	1
19394	CAGRGGSYIPTF_CASSQGTLGNIQYF	Central_Memory_CD4_Tcells	1
19395	CAGRGNTGKLIF_CASSHAWDTEAFF	Central_Memory_CD4_Tcells	1
19397	CAGRGSARQLTF_CASSPRQGQAGTDTQYF	Central_Memory_CD4_Tcells	1
19401	CAGRQGFGNVLHC_CASSLRGSGEKLFF	Central_Memory_CD4_Tcells	1
19407	CAGSETSGSRLTF_CATSRGGRRTDTQYF	Central_Memory_CD4_Tcells	1
19408	CAGSFDSGAGSYQLTF_CASSPGMAKNIQYF	Central_Memory_CD4_Tcells	1
19414	CAGSRDMRF_CSASPGGLDEQYF	Central_Memory_CD4_Tcells	1
19415	CAGSSGGGSNYKLTF_CASSLRRDGTQYF	Central_Memory_CD4_Tcells	1
19420	CAGTTNTGNQFYF_CASSQDRGLYEQYF	Central_Memory_CD4_Tcells	1
19421	CAGTYTNAGKSTF_CASSRAQNEQFF	Central_Memory_CD4_Tcells	1
19428	CAGVRGNQGGKLIF;CAASPNNAGNMLTF_CSARELIAGQQFF	Central_Memory_CD4_Tcells	1
19430	CAGVRQTGANNLFF_CASSLWASGIRTDTQYF	Central_Memory_CD4_Tcells	1
19433	CAGVTSGTYKYIF_CASSFSQGLGAINQPQHF	Central_Memory_CD4_Tcells	1
19437	CAGYSSASKIIF_CASRRRGTSGENTGELFF	Central_Memory_CD4_Tcells	1
19440	CAIDGSSNTGKLIF_CASTGYSSGANVLTF	Central_Memory_CD4_Tcells	1
19445	CAILSLMNYGGSQGNLIF_CASSNGQGGILWAKNIQYF	Central_Memory_CD4_Tcells	1
19449	CAIRNTGGFKTIF_CASSLTSGYEQYF	Central_Memory_CD4_Tcells	1
19452	CAIVSGGSYIPTF_CASSLRNTEAFF	Central_Memory_CD4_Tcells	1
19460	CALALGGYNKLIF_CASSPTGGTGYEQYF	Central_Memory_CD4_Tcells	1
19462	CALANQAGTALIF_CAISDSGTADTQYF	Central_Memory_CD4_Tcells	1
19467	CALDETSGSRLTF_CAWSTNRGQNIQYF	Central_Memory_CD4_Tcells	1
19468	CALDFSGGYNKLIF_CASSDPGFSDGDEQFF	Central_Memory_CD4_Tcells	1
19470	CALDINDYKLSF_CASGLEVGGSYNEQFF	Central_Memory_CD4_Tcells	1
19472	CALDINSGAGSYQLTF_CASRTSGTYNEQFF	Central_Memory_CD4_Tcells	1
19473	CALDISSGSARQLTF_CASSVGDRAYQPQHF	Central_Memory_CD4_Tcells	1
19477	CALDNTGTASKLTF_CASSYSGTGSLNQPQHF	Central_Memory_CD4_Tcells	1
19478	CALDPEGNKLVF_CASRLGRSSYNEQFF	Central_Memory_CD4_Tcells	1
19484	CALEMNTGFQKLVF_CASSFLRGPGAKETQYF	Central_Memory_CD4_Tcells	1
[truncated: 72,499 more rows]

## Sheet: RA12
PB
[truncated: 865 more rows]

## Sheet: RA13
PB
[truncated: 66,145 more rows]

## Sheet: RA14
PB
[truncated: 78,385 more rows]

## Sheet: RA15
PB
[truncated: 63,433 more rows]
