# Supplementary material for: Single cell sequencing identifies clonally expanded synovial CD4+ TPH cells expressing GPR56 in rheumatoid arthritis
Source: Nat Commun. 2022 Jul 13;13:4046. doi: 10.1038/s41467-022-31519-6 (PMC9279430; doi:10.1038/s41467-022-31519-6)
Supplement: Supplementary file 8 — Supplementary Data 5 [file 41467_2022_31519_MOESM8_ESM.xlsx]

## Sheet: RA8
Supplementary Data 5. CDR3 alpha/beta sequences in annotated clusters in SF
	CT_aa	publication_celltypes	Frequency
8072	CAAKTDNAGNMLTF_CAISESGQANQPQHF	Tregs	12
8116	CAASMGFGNVLHC_CASSSGRGVELFF	Tregs	12
8552	CAVRRAGNMLTF_CASKRLDPGTPDSYEQYF	Tregs	7
8529	CAVRFTGGGNKLTF_CASSILNWGTSTDTQYF	Tregs	6
8543	CAVRLQGAQKLVF_CASSSYAQTGQKAFF	Tregs	6
1320	CAVSASNSGYALNF_CSAPRTSGGAFFAGELFF	CXCL13_Tph_high	5
1337	CAVSHPNSGYALNF_CSAPGGGVNEQFF	CXCL13_Tph_high	5
8567	CAVSDEAAGNKLTF_CASSYSISVGTRYF	Tregs	5
8155	CAEKMSGTYKYIF_CASSLPGGTYEQYF	Tregs	4
8384	CATDGSNDYKLSF;CAESIWSSGTYKYIF_CASSQQSGYRRYEQYF	Tregs	4
8434	CAVGAGGTSYGKLTF_CASSSLGGLVLSYEQYF	Tregs	4
1009	CALGNGQNFVF_CASSLEGGSYNEQFF	CXCL13_Tph_high	3
1039	CALRHNFNKFYF_CAWSVLRDESQDTQYF	CXCL13_Tph_high	3
1236	CAVMEGSGNTPLVF_CASSLWRGYGYTF	CXCL13_Tph_high	3
2128	CAVSDIYNQGGKLIF_CAIAGTAKEKLFF	Cytotoxic_CD4_TCells	3
6462	CAAKTDNAGNMLTF_CAISESGQANQPQHF	Proliferating_CD4_TCells	3
8150	CAEGLAGGFKTIF_CASSWDLTGYEQYF	Tregs	3
8302	CALSEPTITGNQFYF_CASSPIRDSFSREAFF	Tregs	3
8311	CALSISNFGNEKLTF_CASSLSRRGGQPQHF	Tregs	3
8466	CAVKGWGDYKLSF_CASSEYRDSTDTQYF	Tregs	3
8505	CAVPLLISNFGNEKLTF_CASSLGLGGRGNEQFF	Tregs	3
8534	CAVRGNNQGGKLIF_CATSRDQFYTEAFF	Tregs	3
8652	CAYRSASGGGADGLTF;CAASAMLAAGNKLTF_CASSYPRDRHNQPQHF	Tregs	3
943	CAFSGSNYGGSQGNLIF;CVVLYSGGGADGLTF_CASSFLRGGGSDTEAFF	CXCL13_Tph_high	2
963	CAGNSGSARQLTF_CASSLPSGGNLDTQYF	CXCL13_Tph_high	2
1123	CAPPGFSDGQKLLF;CVVNSNSGYALNF_CASSGRGQAGGSYNSPLHF	CXCL13_Tph_high	2
1131	CASDMRF_CASSVRGGAGAFF	CXCL13_Tph_high	2
1137	CATDEHNQGGKLIF_CASSLNGANTGELFF	CXCL13_Tph_high	2
1244	CAVNGVNNNDMRF_CASSLGGKPYEQYF	CXCL13_Tph_high	2
1325	CAVSDPKYGAGNMLTF_CASSLGGNSPLHF	CXCL13_Tph_high	2
1387	CAVWPSASKIIF_CASSLRGSSYEQYF	CXCL13_Tph_high	2
1472	CVVGGTASKLTF_CASRYALGRKLFF	CXCL13_Tph_high	2
1507	CVVSVTSGTYKYIF_CSAKSGVGEQFF	CXCL13_Tph_high	2
1773	CAGPNNARLMF_CASSVEGGTNEQYF	Cytotoxic_CD4_TCells	2
1957	CAVAGTSYDKVIF_CASSVEGGTNEQYF	Cytotoxic_CD4_TCells	2
2312	CVVSVTSGTYKYIF_CSAKSGVGEQFF	Cytotoxic_CD4_TCells	2
8076	CAALYNFNKFYF_CASSLAEGHEQYF	Tregs	2
8091	CAARVEYGNKLVF_CASSLGSQFGTGANQPQHF	Tregs	2
8138	CAASYANQAGTALIF_CASSLSGIVRSRYTF	Tregs	2
8140	CAATFMDTGRRALTF_CASTSFGVPTF	Tregs	2
8142	CAATVGGAGSYQLTF_CASSFPLAGADTQYF	Tregs	2
8159	CAENIPPPSGTYKYIF_CASSSGGAWQETQYF	Tregs	2
8180	CAFISNFGNEKLTF_CASSFLRSGSGNTIYF	Tregs	2
8195	CAGAPSGTYKYIF_CASSRGGGYTF	Tregs	2
8276	CALRADGGSQGNLIF_CASSGNTIYF	Tregs	2
8308	CALSGGNTDKLIF;CAAPRWGGKLIF_CSARIRRTEAFF	Tregs	2
8336	CAMGLTQLTF_CASSPSTSGGTDTQYF	Tregs	2
8417	CAVEERGSARQLTF_CSARRGQADYGYTF	Tregs	2
8424	CAVEPSNTGGFKTIF_CASSHPSGQGLPYEQYF	Tregs	2
8515	CAVQPPSGSARQLTF_CASSFDEGPYEQYF	Tregs	2
8613	CAVTGNSGYALNF_CASSPTDTQYF	Tregs	2
8638	CAYEDSNYQLIW_CASSLQASGGTDTQYF	Tregs	2
8640	CAYIKGTYKYIF_CASSAEWSRRGGYTF	Tregs	2
8645	CAYRGGNNNDMRF_CASSEARFTRGGPGELFF	Tregs	2
8710	CLVGLPPLSSGSARQLTF_CASRGDNEQFF	Tregs	2
9	CAAGFGNEKLTF_CSARDPGQENEKLFF	Activated_CD4_TCells	1
46	CAASAKGDDKIIF_CASSLKLTGLTEAFF	Activated_CD4_TCells	1
66	CAASMGFGNVLHC_CASSSGRGVELFF	Activated_CD4_TCells	1
93	CAATYDNQGGKLIF_CSARVFRVLHNEQFF	Activated_CD4_TCells	1
111	CAENPGGANSKLTF_CASRPGQGSLREQYF	Activated_CD4_TCells	1
119	CAESMKTGGFKTIF_CAWSSVGYTF	Activated_CD4_TCells	1
147	CAGDRTGNQFYF_CASTSGSTNEKLFF	Activated_CD4_TCells	1
162	CAGPISGTYKYIF_CSVVAQGVTKNIQYF	Activated_CD4_TCells	1
186	CAGTGGSYIPTF_NA	Activated_CD4_TCells	1
191	CAGYSNTGNQFYF_CASSLNRYNEQFF	Activated_CD4_TCells	1
232	CALRFSGYALNF_CASSDRDRTYGYTF	Activated_CD4_TCells	1
306	CAMSARRGSTLGRLYF_CAGKGRLSYEQYF	Activated_CD4_TCells	1
340	CATPGIGTASKLTF_CATLKEEQFF	Activated_CD4_TCells	1
350	CAVARGSNYQLIW_CASTPGGQETQYF	Activated_CD4_TCells	1
364	CAVEAPSYKLSF_CAGASGGTDTQYF	Activated_CD4_TCells	1
373	CAVEPRPLTGGFKTIF_CASSSRGGLNEQFF	Activated_CD4_TCells	1
384	CAVGAGGTSYGKLTF_CASSSLGGLVLSYEQYF	Activated_CD4_TCells	1
387	CAVGAQSGNTPLVF_CASSLEDRRLFF	Activated_CD4_TCells	1
393	CAVGETGGSYIPTF_CASSLITDTQYF	Activated_CD4_TCells	1
405	CAVGSSNTGKLIF_CASSPGGLALFDTQYF	Activated_CD4_TCells	1
433	CAVMPSGGSYIPTF_CASSSGQGINTF	Activated_CD4_TCells	1
441	CAVNKGFNKFYF_CASSVARQPTGELFF	Activated_CD4_TCells	1
459	CAVQADFGNEKLTF_CASRTTGSVKAQYF	Activated_CD4_TCells	1
480	CAVRGAGNMLTF_CASSLEPTVVHEQYF	Activated_CD4_TCells	1
514	CAVSASGNTPLVF_CSANGGGTGVISEQFF	Activated_CD4_TCells	1
517	CAVSDEAAGNKLTF_CASSYSISVGTRYF	Activated_CD4_TCells	1
550	CAVSSLLGGSYIPTF_CASSPLAGGYNEQFF	Activated_CD4_TCells	1
562	CAVTGGSYIPTF_CASSPPGTGPFSGNTIYF;CASSREVDNSPLHF	Activated_CD4_TCells	1
574	CAVTSYAGGTSYGKLTF_CASSYILDVRYEQYF	Activated_CD4_TCells	1
625	CGAPLYMIQGAQKLVF_CASSFPGAGKNEQFF	Activated_CD4_TCells	1
686	CVVNSPLFGNEKLTF_NA	Activated_CD4_TCells	1
693	CVVRSGGYQKVTF_CASSVGRTGSNTGELFF	Activated_CD4_TCells	1
720	NA_CASRTNPGQGMEKLFF	Activated_CD4_TCells	1
721	NA_CASSAADSLNNEQFF	Activated_CD4_TCells	1
725	NA_CASSFDRGDEKLFF	Activated_CD4_TCells	1
727	NA_CASSFSSGGYNEQFF	Activated_CD4_TCells	1
753	NA_CASSLNGGAVETQYF	Activated_CD4_TCells	1
757	NA_CASSLTGEGYGYTF	Activated_CD4_TCells	1
760	NA_CASSPGGPSGANVLTF	Activated_CD4_TCells	1
761	NA_CASSPGQGLGYTF	Activated_CD4_TCells	1
764	NA_CASSPQGQLMNTEAFF	Activated_CD4_TCells	1
768	NA_CASSQTGGTISTEAFF	Activated_CD4_TCells	1
772	NA_CASSRPLATSSYEQYF	Activated_CD4_TCells	1
774	NA_CASSSARGNEQFF	Activated_CD4_TCells	1
775	NA_CASSSGEGNIQYF	Activated_CD4_TCells	1
780	NA_CASSVGESLGYTF	Activated_CD4_TCells	1
795	NA_CSAPPRGGITGELFF	Activated_CD4_TCells	1
800	NA_CSARDRSGGPDTQYF	Activated_CD4_TCells	1
803	NA_CSATAGVETQYF	Activated_CD4_TCells	1
808	CAACRFGNQFYF_CSAINPRGSTDTQYF	CXCL13_Tph_high	1
813	CAAGDNYGQNFVF_CSARSPVGKLFF	CXCL13_Tph_high	1
818	CAAGPYRGSTLGRLYF_CASSYGPGGTYEQYF	CXCL13_Tph_high	1
819	CAAGRF_CASSPFDEQFF	CXCL13_Tph_high	1
820	CAAHNFGNEKLTF_CASSFQGVSSPLHF	CXCL13_Tph_high	1
828	CAAKVGGSQGNLIF_CASSLGPTNEKLFF	CXCL13_Tph_high	1
831	CAALYNFNKFYF_CASSLAEGHEQYF	CXCL13_Tph_high	1
835	CAAPGGSYIPTF_CASSQPGRLGYTF	CXCL13_Tph_high	1
845	CAARSPIYNQGGKLIF_CASSLAGNQPQHF	CXCL13_Tph_high	1
850	CAASAGLLNTGNQFYF_CASTLLAGYGELFF	CXCL13_Tph_high	1
852	CAASALFNSGGSNYKLTF_CATRVEEGPYNYGYTF;CATSGGGLLAIPDEQYF	CXCL13_Tph_high	1
854	CAASDGGNQFYF_CASSVTSGGTSTDTQYF	CXCL13_Tph_high	1
862	CAASIKGTSYDKVIF_CASSWGLDFYEQYF	CXCL13_Tph_high	1
866	CAASKTDKLIF_CASSSVRAYGYTF	CXCL13_Tph_high	1
868	CAASLWYNQGGKLIF_CASSLPGDTGELFF	CXCL13_Tph_high	1
875	CAASMRSSNTGKLIF_CASSLEMNRETQYF	CXCL13_Tph_high	1
879	CAASPRGTASKLTF_CASSSYTGGGYTF	CXCL13_Tph_high	1
881	CAASRDGTASKLTF_CASSPVPGQGSSTDTQYF	CXCL13_Tph_high	1
884	CAASSGGSNYKLTF_CASSQVPYQQYF	CXCL13_Tph_high	1
886	CAASSGGSYIPTF_CASSPHSGSEKLFF	CXCL13_Tph_high	1
887	CAASSGGSYITTF_CASSLAQGHEAFF	CXCL13_Tph_high	1
893	CAASYANQAGTALIF_CASSLSGIVRSRYTF	CXCL13_Tph_high	1
902	CADLGGAGGTSYGKLTF_CASSHGFGDTQYF	CXCL13_Tph_high	1
909	CAEIYSGGYQKVTF_CASSWNRDGKNIQYF	CXCL13_Tph_high	1
912	CAENDQAGTALIF;CAVIQYNTDKLIF_CASRSTGPGGGAFF	CXCL13_Tph_high	1
916	CAENPGGANSKLTF_CASRPGQGSLREQYF	CXCL13_Tph_high	1
917	CAENRGAGFQKLVF_CASSDREGEQFF	CXCL13_Tph_high	1
919	CAERKDNFNKFYF_CASSFGGDTEAFF	CXCL13_Tph_high	1
925	CAESTFSGGSYIPTF_CASSLVGLNYGYTF	CXCL13_Tph_high	1
929	CAETRSSGTYKYIF_CSAKSGAGAKNIQYF;CASSWGLAGDNEQFF	CXCL13_Tph_high	1
938	CAFMKHGDEKLTF;CGADIRYGQNFVF_CASSFGAGDVGNTIYF	CXCL13_Tph_high	1
940	CAFMRYTGANSKLTF_NA	CXCL13_Tph_high	1
941	CAFRSQGGSEKLVF_CAIGSTVETQYF	CXCL13_Tph_high	1
945	CAFTVSGTYKYIF_CASSFRGEGGATDTQYF	CXCL13_Tph_high	1
948	CAGAHDTGKLIF_CASSPGAGNYGYTF;CASSQDREGLRATEAFF	CXCL13_Tph_high	1
953	CAGDSGGGADGLTF_CASRRDRGTSYEQYF	CXCL13_Tph_high	1
954	CAGEGMDSNYQLIW_CASSFAGTGAAYGYTF	CXCL13_Tph_high	1
955	CAGGAYSGAGSYQLTF_CATSRDPGGSYQSTDTQYF	CXCL13_Tph_high	1
956	CAGGGATNKLIF_CASSFGVYQGAGNTIYF	CXCL13_Tph_high	1
957	CAGGGSGSRLTF_CSALQGYTQYF	CXCL13_Tph_high	1
960	CAGLARNRDDKIIF_CASSYSQVVGFRYF	CXCL13_Tph_high	1
976	CAGQRGQGAQKLVF_CASSLPSANEQFF	CXCL13_Tph_high	1
982	CAGRGSQGNLIF_CASSLAGYGQPQHF	CXCL13_Tph_high	1
993	CAGVGSGGGADGLTF_CASNKPGQGQYEQYF	CXCL13_Tph_high	1
994	CAGWHGNKLVF_CASSVVLTGQGSGGYTF	CXCL13_Tph_high	1
995	CAGWTGRRALTF_CASTYRGQISSGANVLTF	CXCL13_Tph_high	1
997	CAHYNTNAGKSTF_CSASWQGNQPQHF	CXCL13_Tph_high	1
998	CALAGGTSYGKLTF_CASSFAGGGTEAFF	CXCL13_Tph_high	1
999	CALAPTSGTYKYIF_CARGALGQGGSPLHF;CASAMPGTSGLNEQFF	CXCL13_Tph_high	1
1002	CALDGSNYQLIW_CASSLRIGEGNQPQHF	CXCL13_Tph_high	1
1004	CALEMNNNARLMF;CAALEDNNARLMF_CASATHQGGKLFF	CXCL13_Tph_high	1
1005	CALFTGGFKTIF_CASRDPESNQPQHF	CXCL13_Tph_high	1
1006	CALGEAAGNKLTF_CASSPDRAVLYEQYF	CXCL13_Tph_high	1
1007	CALGGSSGTYKYIF_CASWSRGITGYTF	CXCL13_Tph_high	1
1011	CALGSGTYKYIF_CASSLEGGYEQYF	CXCL13_Tph_high	1
1012	CALGTYKYIF_CASSKTGETEAFF	CXCL13_Tph_high	1
1024	CALLYNQGGKLIF;CAMRGASNYQLIW_CASSLVGRLANYGYTF	CXCL13_Tph_high	1
1025	CALMFSGGYNKLIF_CASSLTRRGLAYTEAFF	CXCL13_Tph_high	1
1029	CALNSNYQLIW_CASGQTQGQTNSPLHF	CXCL13_Tph_high	1
1032	CALRATGGGNKLTF_CSARTGGVSTDTQYF	CXCL13_Tph_high	1
1038	CALRGNTPLVF_CASSPGLDSYEQYF	CXCL13_Tph_high	1
1043	CALRTYKYIF_CASSFGAMDIGTEAFF	CXCL13_Tph_high	1
1044	CALSAGGNMLTF_CASSPGLDTEAFF	CXCL13_Tph_high	1
1050	CALSDQWGGSYIPTF_CASRASETGGFRAKNIQYF	CXCL13_Tph_high	1
1054	CALSEGQTGANNLFF;CAGQRTRSNYKLTF_CASITIQGFSNQPQHF	CXCL13_Tph_high	1
1055	CALSEKAGTALIF_CASSSTGGEETQYF	CXCL13_Tph_high	1
1060	CALSESRWTGANNLFF_CASSQIWGAQYEQYF	CXCL13_Tph_high	1
1061	CALSFSGGGADGLTF_CASSVLGNEKLFF	CXCL13_Tph_high	1
1065	CALSGSGGSNYKLTF_CSAPIRGEQFF	CXCL13_Tph_high	1
1067	CALSNSGGSNYKLTF_CSAPERGEQYF	CXCL13_Tph_high	1
1072	CALSVSGTASKLTF_CASSSGGGLVDTQYF	CXCL13_Tph_high	1
1075	CALTPWGVAAGNKLTF_CASSPFQGAGELFF	CXCL13_Tph_high	1
1079	CALVRLDYKLSF_CASSIVRGGQWTQFF	CXCL13_Tph_high	1
1084	CALWPGTASKLTF_CASSDPPLYEQYF	CXCL13_Tph_high	1
1086	CALYTGGFKTIF_CASNPGQDQETQYF	CXCL13_Tph_high	1
1087	CALYTGGFKTIF_CASSLSDRDDQPQHF	CXCL13_Tph_high	1
1088	CALYTGGFKTIF_CASSTASEEETQYF	CXCL13_Tph_high	1
1090	CALYTGSQGNLIF_CASSTQDREQHGYTF	CXCL13_Tph_high	1
1092	CAMRAHSGSARQLTF_NA	CXCL13_Tph_high	1
1097	CAMREGKAGAAAGNKLTF;CAFRPTTGANNLFF_CASSLVGGGTEAFF	CXCL13_Tph_high	1
1099	CAMREGRGNTGFQKLVF;CAMILGAGNNRKLIW_CASSLDFKGSPGANVLTF	CXCL13_Tph_high	1
1100	CAMREGVQNSGYALNF_CASSLSEGEGVSGNTIYF;CSVDGFGETQYF	CXCL13_Tph_high	1
1101	CAMREGYFNKFYF_CAISEVTGAKNYGYTF	CXCL13_Tph_high	1
1106	CAMSAGGGNKLTF_CSAPSGGASRETQYF	CXCL13_Tph_high	1
1108	CAMSAGSGNTPLVF_CASEPGLAGSLGTDTQYF	CXCL13_Tph_high	1
1110	CAMSANANDYKLSF_NA	CXCL13_Tph_high	1
1113	CAMSATNTGNQFYF;CAPRYSGGGADGLTF_CASSSARGNEQFF	CXCL13_Tph_high	1
1119	CAPEGGATNKLIF_CASTPTGLYGYTF	CXCL13_Tph_high	1
1122	CAPPGFSDGQKLLF_CASSGRGQAGGSYNSPLHF	CXCL13_Tph_high	1
1124	CAPWGGNRDDKIIF;CAAMGVYSNSGYALNF_CASSSAGSGYGYTF	CXCL13_Tph_high	1
1127	CAQMDSSYKLIF_CAARDGRGDGEKLFF	CXCL13_Tph_high	1
1129	CARTTSGTYKYIF_CAISEPRDGWNIQYF	CXCL13_Tph_high	1
1134	CASHSGSARQLTF;CAVEYYKLSF_CASSLSGVKAYEQYF	CXCL13_Tph_high	1
1136	CASLNQAGTALIF_CASSSGPSRSPLHF	CXCL13_Tph_high	1
1140	CATGGSSNTGKLIF_CASQTVEGPFLAKNIQYF	CXCL13_Tph_high	1
1144	CATPFAAGSYQLTF_CASSFTLGASEQYF	CXCL13_Tph_high	1
1147	CATPRESNDYKLSF_CASSPEITEAFF	CXCL13_Tph_high	1
1154	CAVAPGGSYIPTF_CASSLFQGTGELFF	CXCL13_Tph_high	1
1156	CAVATTDSWGKLQF_CASSSDRVGYGYTF	CXCL13_Tph_high	1
1160	CAVDIRNNNARLMF_CASSRQAYGYTF	CXCL13_Tph_high	1
1165	CAVDSSYKLIF_CASRLPLGGQGFSGELFF	CXCL13_Tph_high	1
1168	CAVEADNYGQNFVF_CASSRGGPQHF	CXCL13_Tph_high	1
1171	CAVEDQGDYKLSF_CASSLDPRVLNSPLHF	CXCL13_Tph_high	1
1176	CAVENSGYALNF_CASSGGQGGGYTF	CXCL13_Tph_high	1
1181	CAVERLRGSRLTF_CASSRDTINEQFF	CXCL13_Tph_high	1
1189	CAVGAGGTSYGKLTF_CASSSLGGLVLSYEQYF	CXCL13_Tph_high	1
1190	CAVGAGTNAGKSTF_CASSFRGGFYEQYF	CXCL13_Tph_high	1
1199	CAVGGNAGKSTF_CASSRDSNTGELFF	CXCL13_Tph_high	1
1200	CAVGGNTDKLIF_CASSGGRGTGLTDTQYF	CXCL13_Tph_high	1
1201	CAVGGNTGTASKLTF;CAETSPRAAGNKLTF_CSGGAAYSYEQYF	CXCL13_Tph_high	1
1206	CAVGPSTDSWGKLQF_NA	CXCL13_Tph_high	1
1214	CAVIRMDSNYQLIW_CASSQGGLAGAWEQFF	CXCL13_Tph_high	1
1216	CAVIVISGGYNKLIF_CASSFGELTEAFF	CXCL13_Tph_high	1
1218	CAVKAPYKLSF;CAVEDPHDYKLSF_CASSSSGGASYNEQFF	CXCL13_Tph_high	1
1220	CAVKGKTSYDKVIF_CASSVQGTDGVYEQYF	CXCL13_Tph_high	1
1222	CAVKKGGYQKVTF_CASSESANTGELFF	CXCL13_Tph_high	1
1224	CAVKNGGGGADGLTF_CASSLQGADGYTF	CXCL13_Tph_high	1
1225	CAVKPNTGNQFYF_CSVELGDRGFGYTF	CXCL13_Tph_high	1
1227	CAVKSVGGGRRALTF_CSARDLQGVYEQYF	CXCL13_Tph_high	1
1229	CAVLDSSYKLIF_CASSLVQGVSRELFF	CXCL13_Tph_high	1
1231	CAVLNQGGKLIF_CSARELAGGLTGELFF	CXCL13_Tph_high	1
1234	CAVLTRDDKIIF_CASSLVRGGEQYF	CXCL13_Tph_high	1
1240	CAVNAFQTGANNLFF_CASSLAEGGEQYF	CXCL13_Tph_high	1
1242	CAVNDYGGATNKLIF_CASSAGFSLGYTF	CXCL13_Tph_high	1
1243	CAVNGGFQKLVF;CAVEAPYNQGGKLIF_CASSSAEGGIQYF	CXCL13_Tph_high	1
1245	CAVNIEGAAGNKLTF_CASTGPGEEEKLFF	CXCL13_Tph_high	1
1248	CAVNNAGNMLTF_CASSLGSAGLGKLFF	CXCL13_Tph_high	1
1249	CAVNNDYKLSF_CASSLGSGGQGETQYF	CXCL13_Tph_high	1
1252	CAVNPPGSARQLTF_CASSFGENTEAFF	CXCL13_Tph_high	1
1256	CAVNSPGGATNKLIF_CASSLFEGGEQYF	CXCL13_Tph_high	1
1259	CAVPFTGGGNKLTF;CAVSADYGQNFVF_CASSLNRGNTEAFF	CXCL13_Tph_high	1
1262	CAVPRSGGGSNYKLTF_CASSLKRDTLGSYNSPLHF	CXCL13_Tph_high	1
1266	CAVQAGSSNTGKLIF_CASSPHTDTQYF	CXCL13_Tph_high	1
1267	CAVQAGTGNQFYF_CASRPTGAHQPQHF	CXCL13_Tph_high	1
1271	CAVRAGGGNKLTF_CASSPSYNSPLHF	CXCL13_Tph_high	1
1272	CAVRALGGYNKLIF_CASSLLGGDRVSTEAFF	CXCL13_Tph_high	1
1273	CAVRANGNKLVF_CSTTAAPNEQFF	CXCL13_Tph_high	1
1274	CAVRDDQAGTALIF_CASSFDYSGGRTDTQYF	CXCL13_Tph_high	1
1276	CAVRDGGYNNNDMRF_CASSPQIAKNIQYF	CXCL13_Tph_high	1
1282	CAVRDSNSGYALNF_CASSPGLQETQYF	CXCL13_Tph_high	1
1283	CAVRFSDGQKLLF_CASSLWGTGELFF	CXCL13_Tph_high	1
1287	CAVRGIQGAQKLVF_CSAPSPNRSWISPLHF	CXCL13_Tph_high	1
1290	CAVRGNSGGYQKVTF_CASSFYPSGEETQYF;CASSQDGGTGVHEQYF	CXCL13_Tph_high	1
1292	CAVRGTNSGYALNF_CASSPFERGGYTF	CXCL13_Tph_high	1
1293	CAVRGVGRGSTLGRLYF_CASSPRDDSNQPQHF	CXCL13_Tph_high	1
1294	CAVRGYNFNKFYF_CASSVGRLAGGPGETQYF	CXCL13_Tph_high	1
1296	CAVRKLAAGNQFYF_CASGTYRVDEQFF	CXCL13_Tph_high	1
1298	CAVRLQGAQKLVF_CASSSYAQTGQKAFF	CXCL13_Tph_high	1
1299	CAVRLTGGGNKLTF_CASRNLNTEAFF	CXCL13_Tph_high	1
1313	CAVRTSPALNF_CASKGALRGGWIHSNQPQHF;CASSLIGSASSYEQYF	CXCL13_Tph_high	1
1321	CAVSAVGGGNKLTF_CASSLGDGGYNEQFF	CXCL13_Tph_high	1
1322	CAVSDEAAGNKLTF_CASSYSISVGTRYF	CXCL13_Tph_high	1
1324	CAVSDPGGGADGLTF_CASTRGVRYEQYF	CXCL13_Tph_high	1
1327	CAVSEAGANSKLTF_CSAPAPGTANTEAFF	CXCL13_Tph_high	1
1329	CAVSETNSGYALNF;CAVDPLSGTYKYIF_CASSLDTFTGELFF	CXCL13_Tph_high	1
1330	CAVSFPSGTYKYIF_CSAPPRGGITGELFF	CXCL13_Tph_high	1
1331	CAVSFQGDAGNMLTF_CASSLRGRGGGPNEQFF	CXCL13_Tph_high	1
1332	CAVSGAYNFNKFYF_CASSEVAGHGANVLTF	CXCL13_Tph_high	1
1345	CAVSPGGSYIPTF_CASSLAQGTEAFF	CXCL13_Tph_high	1
1346	CAVSPNNDYKLSF_CSAGVPQHF	CXCL13_Tph_high	1
1348	CAVSPPSGNTPLVF_CSARDNFSGNTEAFF	CXCL13_Tph_high	1
1350	CAVSRAGGTSYGKLTF_CASSSIAGSSSYNEQFF	CXCL13_Tph_high	1
1359	CAVSTSGTYKYIF_CASSLNIRTDTQYF	CXCL13_Tph_high	1
1360	CAVSTTSGTYKYIF_CASRPDRLAGYVGETQYF	CXCL13_Tph_high	1
1361	CAVSVGSGTYKYIF_CSATSPGGELKFFNEQFF;CASSLGGQTYEQYF	CXCL13_Tph_high	1
1362	CAVSVPTSGTYKYIF_NA	CXCL13_Tph_high	1
1363	CAVSYALNF_CASSPQPTEAFF	CXCL13_Tph_high	1
1364	CAVTALSGTYKYIF;CATDNTNAGKSTF_CASSLSQWTEAFF	CXCL13_Tph_high	1
1366	CAVTGGSNYQLIW_CASSQMPGSGGAPLHF	CXCL13_Tph_high	1
1388	CAVWSDYKLSF_CASSIGAGGNQPQHF	CXCL13_Tph_high	1
1390	CAVYSGNTPLVF_CASSDFGRGQETQYF	CXCL13_Tph_high	1
1396	CAYKVWNSGAGSYQLTF_CASSFQNEKLFF	CXCL13_Tph_high	1
1397	CAYLSGGTSYGKLTF_CASRWGQITGELFF	CXCL13_Tph_high	1
1404	CAYRRGFGNEKLTF_CASSQEGGQVNTEAFF	CXCL13_Tph_high	1
1406	CAYRSANQGAQKLVF_CASSEIFGYQSTDTQYF	CXCL13_Tph_high	1
1413	CAYRSLFMEYGNKLVF_CASSLRDRATTEAFF	CXCL13_Tph_high	1
1414	CAYRSPYNNNDMRF_CASSVASVRPRGLNTQYF	CXCL13_Tph_high	1
1420	CAYSYGGATNKLIF_CAWTRQGVGEQYF	CXCL13_Tph_high	1
1436	CILKGAGNNRKLIW_CASSLLHDYTRDYGYTF	CXCL13_Tph_high	1
1440	CILRDWGETSGSRLTF_CASSFREGEQFF	CXCL13_Tph_high	1
1441	CILRRPFSYDKVIF_CSALDGQGGEQYF	CXCL13_Tph_high	1
1448	CIVRPQGAQKLVF_CASREGSDTQYF;CASSFRPQGSSYEQYF	CXCL13_Tph_high	1
1456	CLLGDPETSGSRLTF;CAGGSGTYKYIF_CAISISGYNEQFF	CXCL13_Tph_high	1
1467	CRSTPSGNTGKLIF_CASSLAKAASEILLAKNIQYF	CXCL13_Tph_high	1
1468	CVANTGGGNKLTF_CASRDRGNYGYTF	CXCL13_Tph_high	1
1470	CVVDGSGNTGKLIF_CASSRDRVDGYTF	CXCL13_Tph_high	1
1471	CVVGAGNNRKLIW_CAWSVGLSNYGYTF	CXCL13_Tph_high	1
1476	CVVKLGQTGANNLFF;CALSDVTGGGNKLTF_CASRLGSGGTYEQYF	CXCL13_Tph_high	1
1478	CVVLYSGGGADGLTF;CAFSGSNYGGSQGNLIF_CASSFLRGGGSDTEAFF	CXCL13_Tph_high	1
1479	CVVNDHGLTGGGNKLTF_CASSSLGVAARTDTQYF	CXCL13_Tph_high	1
1482	CVVNKGSRSGNTPLVF_CASSLGVQPQHF	CXCL13_Tph_high	1
1487	CVVNNAGNMLTF_CASSLTGMSGNTIYF	CXCL13_Tph_high	1
1488	CVVNNGQKLLF_CASKYRGYGNTIYF	CXCL13_Tph_high	1
1489	CVVNPDTGFQKLVF_NA	CXCL13_Tph_high	1
1493	CVVNTGWAGGTSYGKLTF_CASGRAGSEQFF	CXCL13_Tph_high	1
1494	CVVNWLGNQFYF_CASSLGTGVYEQYF	CXCL13_Tph_high	1
1496	CVVRGGENYGGSQGNLIF_CASSPFPPPLETQYF	CXCL13_Tph_high	1
1497	CVVRGMYSGGGADGLTF;CAARGPRSNDYKLSF_CASSLDQHSYEQYF	CXCL13_Tph_high	1
1500	CVVSAPSGNTPLVF;CALRVSSGGYNKLIF_CSARDTYRGNTEAFF	CXCL13_Tph_high	1
1501	CVVSDLGHSGGSNYKLTF_CSARGTVLLETQYF	CXCL13_Tph_high	1
1502	CVVSDRGGATNKLIF_CASSFLAEIQYF	CXCL13_Tph_high	1
1506	CVVSVAGSYQLTF_CASSLLGQGEQETQYF	CXCL13_Tph_high	1
1509	CVVTAHTGGFKTIF_CASSQGSPGYEQYF;CASSPRWGGLGTTDTQYF	CXCL13_Tph_high	1
1511	CVVTKAGNMLTF_CASSYWGVIQSPLHF	CXCL13_Tph_high	1
1514	CVVTRTKAAGNKLTF_CASSAPGTFSFSAQFF	CXCL13_Tph_high	1
1515	CVVTTASNTGKLIF_CASSLSETPLRGLQYRLYEQYF	CXCL13_Tph_high	1
1520	NA_CASDMYSNQPQHF	CXCL13_Tph_high	1
1527	NA_CASSAEQGYEQYF	CXCL13_Tph_high	1
1531	NA_CASSFEGLSTDTQYF	CXCL13_Tph_high	1
1535	NA_CASSGVEGSPLHF	CXCL13_Tph_high	1
1537	NA_CASSIGEIYGYTF	CXCL13_Tph_high	1
1543	NA_CASSLAQGTEAFF	CXCL13_Tph_high	1
1547	NA_CASSLERNTEAFF	CXCL13_Tph_high	1
1550	NA_CASSLGEGYGYTF	CXCL13_Tph_high	1
1553	NA_CASSLGQGGIQYF	CXCL13_Tph_high	1
1555	NA_CASSLGTGTGEQYF	CXCL13_Tph_high	1
1556	NA_CASSLKRGTGELFF	CXCL13_Tph_high	1
1568	NA_CASSPHSGSEKLFF	CXCL13_Tph_high	1
1571	NA_CASSQLRGTEAFF	CXCL13_Tph_high	1
1574	NA_CASSRFGSMETQYF	CXCL13_Tph_high	1
1581	NA_CASSSGQGGGYTF	CXCL13_Tph_high	1
1582	NA_CASSSPMKEQFF	CXCL13_Tph_high	1
1588	NA_CASSWWDRREGTQYF	CXCL13_Tph_high	1
1589	NA_CASSYRVGTVSYEQYF	CXCL13_Tph_high	1
1592	NA_CASSYSISVGTRYF	CXCL13_Tph_high	1
1596	NA_CSAIGGTGTYEQYF	CXCL13_Tph_high	1
1597	NA_CSALSGVDTQYF	CXCL13_Tph_high	1
1598	NA_CSAPGGGVNEQFF	CXCL13_Tph_high	1
1599	NA_CSAPPGLETQYF	CXCL13_Tph_high	1
1601	NA_CSAPRTSGGAFFAGELFF	CXCL13_Tph_high	1
1602	NA_CSARDDRLAKNIQYF	CXCL13_Tph_high	1
1604	NA_CSARDPSGFYEQYF	CXCL13_Tph_high	1
1608	NA_CSATAGVETQYF	CXCL13_Tph_high	1
1609	NA_CSAVALLDSGGTDTQYF	CXCL13_Tph_high	1
1616	CAAEQSSARQLTF_CASSVDRGNGYTF	Cytotoxic_CD4_TCells	1
1641	CAAPPSGSARQLTF_CLMGDRGKETQYF	Cytotoxic_CD4_TCells	1
1645	CAARESGTDKLIF_CASSLSGGATQYF	Cytotoxic_CD4_TCells	1
1649	CAARRNYQLIW_CASQPGGAAYEQYF	Cytotoxic_CD4_TCells	1
1658	CAASDAGNQFYF_NA	Cytotoxic_CD4_TCells	1
1661	CAASGDTGFQKLVF_CAISESGQPQHF	Cytotoxic_CD4_TCells	1
1664	CAASHGTASKLTF_CASRVQGAGETQYF	Cytotoxic_CD4_TCells	1
1665	CAASHQEARLMF_CASSSPGSGATNEKLFF	Cytotoxic_CD4_TCells	1
1675	CAASMENSGGYQKVTF_CASSFGSGGETDTQYF	Cytotoxic_CD4_TCells	1
1685	CAASQGNLIF_CASSPSRGTGSVEQYF	Cytotoxic_CD4_TCells	1
1693	CAASSPMNRDDKIIF;CGPNAGKSTF_CASSFTSGGYTGELFF	Cytotoxic_CD4_TCells	1
1704	CAAVWAGFQKLVF_CASDRTGEGNTIYF	Cytotoxic_CD4_TCells	1
1705	CACESGGSNYKLTF_CSVEVQRDPNYGYTF	Cytotoxic_CD4_TCells	1
1706	CACNAGGTSYGKLTF;CAEAYGGATNKLIF_CASRPGGYGYTF	Cytotoxic_CD4_TCells	1
1718	CAENGGATNKLIF_CASSEWGGEQFF	Cytotoxic_CD4_TCells	1
1725	CAERPLGGSQGNLIF_CASSQDHTRFYGYTF	Cytotoxic_CD4_TCells	1
1771	CAGPGAGSYQLTF_CASSPTRSGGSKHF	Cytotoxic_CD4_TCells	1
1776	CAGQGYSSASKIIF;CAVEWDRGSTLGRLYF_CASSLVEGTDTQYF	Cytotoxic_CD4_TCells	1
1780	CAGQLQAGTALIF_CSAGVSGYEQYF	Cytotoxic_CD4_TCells	1
1782	CAGQRNTDKLIF_CASSLSGADGYTF	Cytotoxic_CD4_TCells	1
1819	CALHLTTSGTYKYIF_CSVNRGTGEKLFF	Cytotoxic_CD4_TCells	1
1826	CALKIWAGAQKLVF_CASSLWGHGLATDTQYF	Cytotoxic_CD4_TCells	1
1828	CALLSGTYKYIF_CATQQRGDNSPLHF	Cytotoxic_CD4_TCells	1
1856	CALSDSGGYNKLIF_CASLQGWLNEQFF	Cytotoxic_CD4_TCells	1
1874	CALSTGGYQKVTF_CASSLVAGRDEKLFF	Cytotoxic_CD4_TCells	1
1900	CAMREDTGRRALTF_CSASSATLDNSPLHF	Cytotoxic_CD4_TCells	1
1920	CAMSSNTGNQFYF_CAWGVGGWEQFF	Cytotoxic_CD4_TCells	1
1982	CAVENTGNNRKLIW_CASSLTANTEAFF	Cytotoxic_CD4_TCells	1
2020	CAVISGNTPLVF_CASSLSPPGGAGTEAFF	Cytotoxic_CD4_TCells	1
2035	CAVLMDSSYKLIF_CASSRTGLDTGELFF	Cytotoxic_CD4_TCells	1
2042	CAVMGMNTGFQKLVF_CASRPGGGRGEKLFF	Cytotoxic_CD4_TCells	1
2073	CAVQAPGSNYQLIW_CASSTMEGTEAFF	Cytotoxic_CD4_TCells	1
2100	CAVRISGGYNKLIF_CASSFGPDEQYF	Cytotoxic_CD4_TCells	1
2111	CAVRPYQAGTALIF_CASSEGAGGYGYTF	Cytotoxic_CD4_TCells	1
2120	CAVRVARGNDYKLSF_CATSGRGGPGGGYTF	Cytotoxic_CD4_TCells	1
2139	CAVSGGSGGSNYKLTF_CASSFVGRNTEAFF	Cytotoxic_CD4_TCells	1
2163	CAVSTSGTYKYIF_CAISTTGAETEAFF	Cytotoxic_CD4_TCells	1
2180	CAVTPPPGTYKYIF_CSAPPGLETQYF	Cytotoxic_CD4_TCells	1
2194	CAVYNSNYQLIW_CSANGAGGSEQYF	Cytotoxic_CD4_TCells	1
2208	CAYRNSQGGSEKLVF_CSVERDRGREQFF	Cytotoxic_CD4_TCells	1
2236	CGAPQGAQKLVF_CASSLRGDYGYTF	Cytotoxic_CD4_TCells	1
2244	CILRDLNQFYF_CASSPGAYEQYF	Cytotoxic_CD4_TCells	1
2248	CIPPGEKLVF_CASRRGRDRRSPLHF	Cytotoxic_CD4_TCells	1
2274	CVATYNQGGKLIF;CHLGEADKLIF_CASSQGVAGEQYF	Cytotoxic_CD4_TCells	1
2279	CVVGTGGGNKLTF_CASSARLGETEAFF	Cytotoxic_CD4_TCells	1
2289	CVVNLLGNTGKLIF_CASSPMIDGLNTEAFF	Cytotoxic_CD4_TCells	1
2290	CVVNMGGMDSSYKLIF_NA	Cytotoxic_CD4_TCells	1
2295	CVVNQGYGNNNDMRF;CAVIQIGFGNVLHC_CASSLALGARFF	Cytotoxic_CD4_TCells	1
2308	CVVSGGNTGTASKLTF_CASSLGGQGAHGYTF	Cytotoxic_CD4_TCells	1
2327	NA_CASISLAGESNQPQHF	Cytotoxic_CD4_TCells	1
2341	NA_CASSHPDRRETQYF	Cytotoxic_CD4_TCells	1
2351	NA_CASSLEGWDRDEQYF	Cytotoxic_CD4_TCells	1
2399	NA_CASTTRDRGPRGTDTQYF	Cytotoxic_CD4_TCells	1
2411	NA_CSARGQASSYQETQYF	Cytotoxic_CD4_TCells	1
2412	NA_CSARQLAGANEQFF	Cytotoxic_CD4_TCells	1
2596	CAGRPTDSWGKLQF_CASRVGNTEAFF	Central_Memory_CD4_Tcells	1
2599	CAGSSNTGNQFYF;CAFMTLQGAQKLVF_CASSRTGNNQPQHF	Central_Memory_CD4_Tcells	1
2662	CALSEDPMIKAAGNKLTF_CASSISSGGAQETQYF	Central_Memory_CD4_Tcells	1
2738	CARGGTGRRALTF_CAISDGQGGNSPLHF	Central_Memory_CD4_Tcells	1
2758	CATVASSNDYKLSF_CASSLTGGYGYTF	Central_Memory_CD4_Tcells	1
2821	CAVGSSNTGNQFYF_CASSQEWSGTQYF	Central_Memory_CD4_Tcells	1
2875	CAVQAGDSWGKLQF_CASSPGETGYEKLFF	Central_Memory_CD4_Tcells	1
2913	CAVRPADARLMF_CSVPDSMIEQFF	Central_Memory_CD4_Tcells	1
2936	CAVSDRGGGFKTIF_CSAYPSQEFPDTQYF	Central_Memory_CD4_Tcells	1
2995	CAVVRRDDKIIF_CASSFPGGTVEKLFF	Central_Memory_CD4_Tcells	1
3057	CIVRGNSGGSNYKLTF_CASKGNAGNTIYF	Central_Memory_CD4_Tcells	1
3065	CIVVAIAGSYQLTF_CASSQRQGAYSGANVLTF	Central_Memory_CD4_Tcells	1
3090	CVVNEPASGTYKYIF_CASSVDINSPLHF	Central_Memory_CD4_Tcells	1
3122	CVVTPHSGGYQKVTF;CGYKLSF_CASRTSGVTDTQYF	Central_Memory_CD4_Tcells	1
3131	NA_CASGTGLSGELFF	Central_Memory_CD4_Tcells	1
3144	NA_CASSGALNTGELFF	Central_Memory_CD4_Tcells	1
3164	NA_CASSLGQGGNTEAFF	Central_Memory_CD4_Tcells	1
3213	NA_CSARDPASYEQYF	Central_Memory_CD4_Tcells	1
3222	CAAASDFGNEKLTF_CASRSVPQSTEAFF	effector_CD4_Tcells	1
3225	CAAEGGSQGNLIF_CASSFGGGGYTF	effector_CD4_Tcells	1
3227	CAAFGETSYDKVIF_CASRLIRTGYEQYF	effector_CD4_Tcells	1
3230	CAAGGATNKLIF;CVVNGPGASSYGKLTF_CASSTTSGGTYEQYF	effector_CD4_Tcells	1
3232	CAAGPGSARQLTF_CASSSWSTGSKDEQFF	effector_CD4_Tcells	1
3236	CAAHTGGFKTIF_CASSPRGRYSNQPQHF	effector_CD4_Tcells	1
3237	CAAIGGGGGADGLTF_CASSAVGDRTEAFF	effector_CD4_Tcells	1
3245	CAALEDNNARLMF_NA	effector_CD4_Tcells	1
3247	CAALYNFNKFYF_CASSLDQVGVTQQYF	effector_CD4_Tcells	1
3250	CAAPGGSYIPTF_CASSQPGRLGYTF	effector_CD4_Tcells	1
3253	CAAPTYNTNAGKSTF_CASSTRTSTYEQYF	effector_CD4_Tcells	1
3254	CAARAGGSYIPTF_NA	effector_CD4_Tcells	1
3255	CAARESGTDKLIF_CASSLSGGATQYF	effector_CD4_Tcells	1
3257	CAARGRGNKLVF_CAIRIDRDTEAFF	effector_CD4_Tcells	1
3267	CAASALFNSGGSNYKLTF_CATRVEEGPYNYGYTF;CATSGGGLLAIPDEQYF	effector_CD4_Tcells	1
3272	CAASGEGSGGYQKVTF_NA	effector_CD4_Tcells	1
3282	CAASLLSWGKLQF_CSALSGGNTQYF	effector_CD4_Tcells	1
3284	CAASLYNNNDMRF_CASRRQPTGSPYNEQFF	effector_CD4_Tcells	1
3287	CAASMGGGADGLTF_CASSPRLGGYGYTF	effector_CD4_Tcells	1
3292	CAASPGGSNYQLIW_CASSVPPLDIQFF	effector_CD4_Tcells	1
3304	CAASTGGYNKLIF_CASSAPVTGELFF	effector_CD4_Tcells	1
3306	CAASVLLQGAQKLVF_CATSGGATNEKLFF	effector_CD4_Tcells	1
3307	CAASVNAGGTSYGKLTF;CAAYKLSF_CASSPTGEGREKLFF	effector_CD4_Tcells	1
3319	CAEAPPPGTYKYIF_CSAADVVERQYF	effector_CD4_Tcells	1
3321	CAEGRIQGGKLIF_CASSLWPGQGTDTQYF	effector_CD4_Tcells	1
3323	CAEGTTSGTYKYIF;CTRRGANSKLTF_CASSYSIQGVRQFF	effector_CD4_Tcells	1
3333	CAEREEGSASKIIF_CASSLTPVEAASSYEQYF	effector_CD4_Tcells	1
3336	CAERWNNARLMF_NA	effector_CD4_Tcells	1
3345	CAEYGGSQGNLIF_CASSQQRVSTDTQYF	effector_CD4_Tcells	1
3346	CAFAGTASKLTF_CASSSEQGFLYGYTF	effector_CD4_Tcells	1
3361	CAGADMRF;CAMSGDNYGQNFVF_CATSRDPGQVLVSGNTIYF	effector_CD4_Tcells	1
3362	CAGAGWNSGSARQLTF_NA	effector_CD4_Tcells	1
3364	CAGAIGTASKLTF_CASSLGSRDRVF	effector_CD4_Tcells	1
3379	CAGPFDSGGSNYKLTF_CSEQRIDTQYF	effector_CD4_Tcells	1
3385	CAGQGRNSNSGYALNF_CASGRGLGPYEQYF	effector_CD4_Tcells	1
3393	CAGRAIYGGSQGNLIF_CASSSAPGAETQYF	effector_CD4_Tcells	1
3394	CAGRDDMRF_CASSLMGSPGAYEQYF	effector_CD4_Tcells	1
3395	CAGREETSGSRLTF_CASTRGQFYGYTF	effector_CD4_Tcells	1
3405	CAGSTNTNAGKSTF_CASSPPGTDTQYF	effector_CD4_Tcells	1
3407	CAGTSGTYKYIF_CSAGHDYGYTF	effector_CD4_Tcells	1
3415	CALARLQGGKLIF_CASSLAVPGQGLPGANVLTF	effector_CD4_Tcells	1
3420	CALFTGGFKTIF_CASRDPESNQPQHF	effector_CD4_Tcells	1
3425	CALGNSNYQLIW_CASSLSGGNTDTQYF	effector_CD4_Tcells	1
3430	CALHNYGQNFVF_CSVEDPRGPTDTQYF	effector_CD4_Tcells	1
3434	CALKEYGNKLVF_CASSQVGSGYEQYF	effector_CD4_Tcells	1
3435	CALKGNTPLVF_CASSLGQVEGYTF	effector_CD4_Tcells	1
3441	CALMTNTGNQFYF_CASSSSPTLPLHF	effector_CD4_Tcells	1
3445	CALPGASDYKLSF_CSASQGGAGETQYF	effector_CD4_Tcells	1
3448	CALRDNAGNMLTF_CATSTWGQGAYEQYF	effector_CD4_Tcells	1
3449	CALRDQTGANNLFF_CASSLPRGQVSGNTIYF	effector_CD4_Tcells	1
3451	CALRENYGQNFVF_CASSHRDRLIITEAFF	effector_CD4_Tcells	1
3460	CALSALSGNTPLVF_CATSGSGTGDEKLFF	effector_CD4_Tcells	1
3461	CALSDLAGGTSYGKLTF_CASSLSMADTDTQYF	effector_CD4_Tcells	1
3464	CALSDQGTGNQFYF_CASSLPPQETQYF	effector_CD4_Tcells	1
3474	CALSESGANSKLTF_CASSQQAGASYNSPLHF	effector_CD4_Tcells	1
3477	CALSGGNNRLAF_CATHQVGDKNIQYF	effector_CD4_Tcells	1
3479	CALSGRLRGNTPLVF_CSARSGLAQETQYF	effector_CD4_Tcells	1
3481	CALSISNFGNEKLTF_CASSLSRRGGQPQHF	effector_CD4_Tcells	1
3483	CALSRPLYISNFGNEKLTF;CATEYAGGTSYGKLTF_CASSPRGTGELFF	effector_CD4_Tcells	1
3493	CALVNYGGSQGNLIF_CASSLGAGNSPLHF	effector_CD4_Tcells	1
3496	CALVSGSARQLTF_CASSLSGQLHSYEQYF	effector_CD4_Tcells	1
3500	CALWSGNQFYF_CASSQQASYNEQFF	effector_CD4_Tcells	1
3504	CALYTGGFKTIF_CRPETGARRIYGYTF	effector_CD4_Tcells	1
3508	CAMRDVFEGSNYKLTF_CASGKEVEQYF	effector_CD4_Tcells	1
3518	CAMREPVPGNTPLVF_CSVDDERNTEAFF	effector_CD4_Tcells	1
3522	CAMSAGNTDKLIF_NA	effector_CD4_Tcells	1
3527	CAMSATNTGNQFYF_CASSSARGNEQFF	effector_CD4_Tcells	1
3529	CAMSRLSDGQKLLF_CAIATSTSGYNEQFF	effector_CD4_Tcells	1
3531	CAMSVGGANSKLTF_CAISPDTGASYEQYF	effector_CD4_Tcells	1
3535	CAPGPMDSNYQLIW_CASSYTTAGHQPQHF	effector_CD4_Tcells	1
3536	CAPNSGGYQKVTF_CASSPQAGLNTEAFF	effector_CD4_Tcells	1
3540	CAPYNDYKLSF_CASSQENGFSGNTIYF	effector_CD4_Tcells	1
3550	CASLGGGTSYGKLTF_CASSQEVAGAVQETQYF	effector_CD4_Tcells	1
3557	CATGRRSNDYKLSF_CASSQVGVDTQYF	effector_CD4_Tcells	1
3558	CATNKGEGEKLTF;CGTHLAGDDKIIF_CSSEYRDNEQFF	effector_CD4_Tcells	1
3564	CATVDSGAGSYQLTF_CASGSQGAQHF	effector_CD4_Tcells	1
3565	CATVLIQGAQKLVF_CASSPRGTDTQYF	effector_CD4_Tcells	1
3566	CATVNNYGQNFVF_CASSLWGDRDEQYF	effector_CD4_Tcells	1
3576	CAVDIVMDNAGNMLTF_CASSLEGWDRDEQYF	effector_CD4_Tcells	1
3577	CAVDLNNNAGNMLTF_CSARDLGSGVGWETQYF	effector_CD4_Tcells	1
3581	CAVDSWGKLQF_CASSFDRVNGYTF	effector_CD4_Tcells	1
3585	CAVEAPYNQGGKLIF_CASSSAEGGIQYF	effector_CD4_Tcells	1
3595	CAVERLNNARLMF_CASSNERTDPLRGGYTF	effector_CD4_Tcells	1
3600	CAVFLYNQGGKLIF_CASSYSSTSGAGDTQYF	effector_CD4_Tcells	1
3601	CAVFQNNARLMF_CASVPGLAGAGTDTQYF	effector_CD4_Tcells	1
3606	CAVGAHDYKLSF_CASTFSGPLNTEAFF	effector_CD4_Tcells	1
3617	CAVGLRDVGATNKLIF_CASSVGPDPTPNEQFF	effector_CD4_Tcells	1
3619	CAVGPQGGSYIPTF_CASSSGTGPNPLFF	effector_CD4_Tcells	1
3620	CAVGPSEAAGNKLTF;CAASFSDGQKLLF_CASSLGGEAFF	effector_CD4_Tcells	1
3623	CAVGRGGYNKLIF_NA	effector_CD4_Tcells	1
3643	CAVKTYGQNFVF_CSAKTPGLAGGLSYNEQFF	effector_CD4_Tcells	1
3647	CAVLRGSTLGRLYF_CASSLMEGRSTEAFF	effector_CD4_Tcells	1
3654	CAVNAETGANNLFF_CASSLAAEEYF	effector_CD4_Tcells	1
3656	CAVNARNAGNMLTF_CASSTTGGTGGEKLFF	effector_CD4_Tcells	1
3658	CAVNGGFQKLVF;CAVEAPYNQGGKLIF_CASSSAEGGIQYF	effector_CD4_Tcells	1
3668	CAVNRGRNAGNMLTF_CASSADREETQYF	effector_CD4_Tcells	1
3672	CAVNTPGGSYIPTF_CASSLGTGTGELFF	effector_CD4_Tcells	1
3692	CAVRDGNSGNTPLVF_CASSLVGREAFF	effector_CD4_Tcells	1
3693	CAVRDITGTYKYIF_CAWSAIDSLNQPQHF	effector_CD4_Tcells	1
3701	CAVRGAQKLVF_CASSSSGPFEGSPLHF	effector_CD4_Tcells	1
3706	CAVRGSARQLTF_CASSVLQGQAYGYTF	effector_CD4_Tcells	1
3712	CAVRKSSGDKLTF_CASSDGPDSNQPQHF	effector_CD4_Tcells	1
3716	CAVRNNARLMF_CASSPSRTPRTDTQYF	effector_CD4_Tcells	1
3717	CAVRNSGYALNF_CASSLPPGDRTEAFF	effector_CD4_Tcells	1
3719	CAVRPGGGADGLTF_CASRPGEGVEKLFF	effector_CD4_Tcells	1
3725	CAVRSASGGSYIPTF_CASSLGGWGGRSYNEQFF	effector_CD4_Tcells	1
3726	CAVRSGSARQLTF_CSARDFLEGAGYGYTF	effector_CD4_Tcells	1
3729	CAVRTTRGRLMF_CASSPAGGEATIYF	effector_CD4_Tcells	1
3731	CAVRVYGQNFVF_CAWSRGVNEKLFF	effector_CD4_Tcells	1
3732	CAVSAGNMLTF_CASSPSGDLNTEAFF	effector_CD4_Tcells	1
3735	CAVSASNSGYALNF_CSAPRTSGGAFFAGELFF	effector_CD4_Tcells	1
3748	CAVSGGATNKLIF_CASRRVIGTDTQYF	effector_CD4_Tcells	1
3750	CAVSGNTPLVF;CALNGRDDKIIF_CASSFPGPETQYF	effector_CD4_Tcells	1
3751	CAVSGSNYKLTF_CASSLAENTEAFF	effector_CD4_Tcells	1
3753	CAVSKYGGSQGNLIF_CATYFTGGDEQFF	effector_CD4_Tcells	1
3757	CAVSNAGNMLTF_CSAGRGTGTPGGTQYF	effector_CD4_Tcells	1
3758	CAVSNGATNKLIF_CASSVWQQTGELFF	effector_CD4_Tcells	1
3766	CAVSRPGTSYGKLTF_CSARDRGGSLTEAFF	effector_CD4_Tcells	1
3769	CAVSSGGSYIPTF_CASSLGQALGYTF	effector_CD4_Tcells	1
3772	CAVSTNTNAGKSTF_CASSPQTGDGYTF	effector_CD4_Tcells	1
3784	CAVTHSGNTPLVF;CAAHGSGNTGKLIF_CASSPDGRQWPQHF	effector_CD4_Tcells	1
3787	CAVTLYNQGGKLIF_CASSENRVNTEAFF	effector_CD4_Tcells	1
3789	CAVTPPDGPFSGGYNKLIF_CASSPQGDTQYF	effector_CD4_Tcells	1
3791	CAVTRNRDDKIIF_NA	effector_CD4_Tcells	1
3792	CAVTSGGSYIPTF;CALSDRAAGGFKTIF_CASSLTGTRSSYNEQFF	effector_CD4_Tcells	1
3795	CAVTTLAGGTSYGKLTF_CASSPDPSYEQYF	effector_CD4_Tcells	1
3806	CAVYSRGGADGLTF;CAVNTGTDSWGKLQF_CASSADREETQYF	effector_CD4_Tcells	1
3807	CAYASIQGAQKLVF_CASSLLPAYNSPLHF	effector_CD4_Tcells	1
3812	CAYLSGGTSYGKLTF_CASRWGQITGELFF	effector_CD4_Tcells	1
3814	CAYNPGGGADGLTF_CSARDGLAARELFF	effector_CD4_Tcells	1
3816	CAYRGPRSNNDMRF_CASSDRGTEAFF	effector_CD4_Tcells	1
3817	CAYRLMEKLTF;CVVNMRGNNARLMF_CASSHSGTGVNYGYTF	effector_CD4_Tcells	1
3824	CAYRSAYYGQNFVF_CASSLRGPKPYEQYF	effector_CD4_Tcells	1
3826	CAYRSGGDTSGTYKYIF_CASSADLNTEAFF	effector_CD4_Tcells	1
3830	CAYRSSIGGATNKLIF_CASREWREKLFF	effector_CD4_Tcells	1
3834	CAYSGGSARQLTF_CATSRERGLAWLSSYNEQFF	effector_CD4_Tcells	1
3836	CAYTPQGAQKLVF_CSPSTPADTEAFF	effector_CD4_Tcells	1
3839	CGAAGNKLTF_CAWSPYLRLTGTEAFF	effector_CD4_Tcells	1
3841	CGADIGNTDKLIF;CAASPAGSGGGADGLTF_CASSWTGPNEKLFF	effector_CD4_Tcells	1
3844	CGAGGNQFYF_CSVESGGPNGYTF	effector_CD4_Tcells	1
3847	CGTDPPSGTYKYIF_CASSYFGGTARGFDQPQHF	effector_CD4_Tcells	1
3853	CILRDGKNRDDKIIF;CIVGRDSNYQLIW_CASSYPTGTGVRNQPQHF	effector_CD4_Tcells	1
3857	CILRRSQGNLIF_CASSLRAVKNEQFF	effector_CD4_Tcells	1
3859	CIVLGTNAGKSTF_CSASTSRGSYNEQFF	effector_CD4_Tcells	1
3865	CIVRVDDSWGKLQF_CASSLVDLQETQYF	effector_CD4_Tcells	1
3872	CLPTAPMYSSASKIIF;CAVRLTGFSGGYNKLIF_CAISESTGTGNTEAFF	effector_CD4_Tcells	1
3873	CLPTNFGNEKLTF;CAGLISDARLMF_CSVSLSTGRGTDTQYF	effector_CD4_Tcells	1
3892	CVVKNQGGKLIF;CVVSDLSTGANNLFF_CASSLGSGAGSGNTIYF	effector_CD4_Tcells	1
3901	CVVNMGYGGSQGNLIF_CASSPTGPRGPQHF	effector_CD4_Tcells	1
3907	CVVNSWAGNMLTF_CASSQKGYRASTDTQYF	effector_CD4_Tcells	1
3910	CVVRGAAGFGNVLHC_CASSPQGAREAFF	effector_CD4_Tcells	1
3919	CVVSNNYGQNFVF_CSAADSRGIETQYF	effector_CD4_Tcells	1
3920	CVVSSNDYKLSF_CASLTGDGSPLHF	effector_CD4_Tcells	1
3925	CVVTATDSWGKLQF_CASSFDRVPRNEQFF	effector_CD4_Tcells	1
3928	CVVTRSGTYKYIF_CASSSTGMEDQPQHF	effector_CD4_Tcells	1
3931	NA_CAIGSRIEDEQFF	effector_CD4_Tcells	1
3933	NA_CAISESGDREAFF	effector_CD4_Tcells	1
3934	NA_CASARDRGYTGELFF	effector_CD4_Tcells	1
3939	NA_CASRRDMNTEAFF	effector_CD4_Tcells	1
3948	NA_CASSFYGQGAYEQYF	effector_CD4_Tcells	1
3953	NA_CASSKYVDRSYSNQPQHF	effector_CD4_Tcells	1
3956	NA_CASSLAGQFEGYTF	effector_CD4_Tcells	1
3957	NA_CASSLAPGNTIYF	effector_CD4_Tcells	1
3959	NA_CASSLAYSPGELFF	effector_CD4_Tcells	1
3960	NA_CASSLDSLAGTSTDTQYF	effector_CD4_Tcells	1
3964	NA_CASSLGDFTYEQYF	effector_CD4_Tcells	1
3966	NA_CASSLGGKPYEQYF	effector_CD4_Tcells	1
3974	NA_CASSLQGADGYTF	effector_CD4_Tcells	1
3975	NA_CASSLSGGAKAFF	effector_CD4_Tcells	1
3976	NA_CASSLSGQGVVQYF	effector_CD4_Tcells	1
3982	NA_CASSPGQTEAFF	effector_CD4_Tcells	1
3987	NA_CASSQQGGGQETQYF	effector_CD4_Tcells	1
3990	NA_CASSRGTSGLTGELFF	effector_CD4_Tcells	1
3993	NA_CASSRTGAYEQYF	effector_CD4_Tcells	1
3999	NA_CASSVDSPGTEAFF	effector_CD4_Tcells	1
4006	NA_CASSYSGQNTDTQYF	effector_CD4_Tcells	1
4008	NA_CASTFSLDGKYGYTF	effector_CD4_Tcells	1
4025	NA_CSVDRGLREQFF	effector_CD4_Tcells	1
4096	CAASNNARLMF_CASSRTTGANYEQYF	Humanin_CD4_Tcells	1
4910	CAASSGGSQGNLIF_CASSLQINLGGGVDTQYF	Naive_CD4_TCells	1
5615	NA_CASSYSELGSHRDEQYF	Naive_CD4_TCells	1
5620	NA_CATSREIRRQETQYF	Naive_CD4_TCells	1
5653	CAAINYGGSQGNLIF_CASSLESSPLHF	CXCL13_Tph_low	1
5664	CAANQGAQKLVF;CAAEGTSYGKLTF_CASSLDPNYGYTF	CXCL13_Tph_low	1
5703	CAASMGGGADGLTF;CVVSADPGNTGKLIF_CASSYARGFTGELFF	CXCL13_Tph_low	1
5724	CAATADSSYKLIF_CATGPTGDQPQHF	CXCL13_Tph_low	1
5878	CALSDLPGGTSYGKLTF;CAVSDAGTGNQFYF_CASSTQIGDGYTF	CXCL13_Tph_low	1
6012	CAVERYNQGGKLIF_CASSQGLQPMNTEAFF	CXCL13_Tph_low	1
6023	CAVGAVEYGNKLVF_CASSPPLGGSGGASTDTQYF;CASSYSQSRGSEQYF	CXCL13_Tph_low	1
6025	CAVGDNAGNMLTF_CASSLGATSSYNEQFF	CXCL13_Tph_low	1
6049	CAVKDPGGADGLTF_CASSSAENTEAFF	CXCL13_Tph_low	1
6063	CAVLSGSARQLTF_CSVERGTDTQYF	CXCL13_Tph_low	1
6085	CAVNSPAGNQFYF_CSVVLAGPSTDTQYF	CXCL13_Tph_low	1
6106	CAVRDGGYNNNDMRF_CASSPQIAKNIQYF	CXCL13_Tph_low	1
6130	CAVRNKEGAQKLVF_CASSQAGPPGNTIYF	CXCL13_Tph_low	1
6167	CAVSHPNSGYALNF_CSAPGGGVNEQFF	CXCL13_Tph_low	1
6170	CAVSLPSGTYKYIF_CSATAGVETQYF	CXCL13_Tph_low	1
6203	CAVTPNNDMRF_CASSLVRGRSLLSSYNSPLHF	CXCL13_Tph_low	1
6224	CAYGGATNKLIF_CASSFTPSSYEQYF	CXCL13_Tph_low	1
6247	CAYRSYPGGATNKLIF_CASSPNMAGGTEAFF	CXCL13_Tph_low	1
6279	CIVRVATGTYKYIF_CASSLVGAGAYEQYF	CXCL13_Tph_low	1
6281	CIVRVDTNAGKSTF_CSARERQFKDTQYF	CXCL13_Tph_low	1
6283	CIVRVVNRDDKIIF;CAHPNTGNQFYF_CASSGRDRSSGANVLTF	CXCL13_Tph_low	1
6303	CVVGNTGGFKTIF_CASSLGRGGHYGYTF	CXCL13_Tph_low	1
6370	NA_CASSLAEGNTIYF	CXCL13_Tph_low	1
6393	NA_CASSLVGGLRSTEAFF	CXCL13_Tph_low	1
6406	NA_CASSRHPSGGDTGELFF	CXCL13_Tph_low	1
6413	NA_CASSSSGQETQYF	CXCL13_Tph_low	1
6429	NA_CSAPPGLETQYF	CXCL13_Tph_low	1
6461	CAAKMNTGFQKLVF_CASSFQGGYTF	Proliferating_CD4_TCells	1
6500	CAASKNYGQNFVF_CAITDRLSTDTQYF	Proliferating_CD4_TCells	1
6513	CAASPNNGNQFYF_CASSVETGELFF	Proliferating_CD4_TCells	1
6538	CADSTSGTYKYIF_CASSLKGTEAFF	Proliferating_CD4_TCells	1
6542	CAEGRTDKLIF_CASSMGWGTNQPQHF	Proliferating_CD4_TCells	1
6545	CAEKMSGTYKYIF_CASSLPGGTYEQYF	Proliferating_CD4_TCells	1
6570	CAFISNFGNEKLTF_CASSFLRSGSGNTIYF	Proliferating_CD4_TCells	1
6586	CAGAPTGNQFYF_CASSPTSGDTYEQYF	Proliferating_CD4_TCells	1
6591	CAGGGATNKLIF_CASSFGVYQGAGNTIYF	Proliferating_CD4_TCells	1
6604	CAGPTGANNLFF_CASTWGLSSTDTQYF	Proliferating_CD4_TCells	1
6607	CAGQHNQGGKLIF_CASSANLGEGGVVKLFF	Proliferating_CD4_TCells	1
6657	CALLGGTSYGKLTF_CASSPTTGRNEQFF	Proliferating_CD4_TCells	1
6733	CAMREGLAQGGSEKLVF_CASSPWGQRVWETQYF	Proliferating_CD4_TCells	1
6737	CAMRELSNAGGTSYGKLTF_CASSEHKGDKYISSNQPQHF	Proliferating_CD4_TCells	1
6761	CAQISGYALNF_CASMGEEGLYYGYTF	Proliferating_CD4_TCells	1
6765	CASATGGFKTIF_CASSLSIVGFQHF	Proliferating_CD4_TCells	1
6824	CAVGAGGTSYGKLTF_CASSSLGGLVLSYEQYF	Proliferating_CD4_TCells	1
6848	CAVGYNQGGKLIF_CASKEGADTQYF	Proliferating_CD4_TCells	1
6863	CAVKTYGQNFVF_CSAKTPGLAGGLSYNEQFF	Proliferating_CD4_TCells	1
6870	CAVLYNFNKFYF_CASSLASGTDGYTF	Proliferating_CD4_TCells	1
6879	CAVNGVNNNDMRF_CASSLGGKPYEQYF	Proliferating_CD4_TCells	1
6904	CAVQGNSGGYQKVTF_CASSSPPGDNVFFSGANVLTF;CSATWGASSPLHF	Proliferating_CD4_TCells	1
6919	CAVRFTGGGNKLTF_CASSILNWGTSTDTQYF	Proliferating_CD4_TCells	1
6944	CAVRRTGANNLFF_CASSLARGGYTF	Proliferating_CD4_TCells	1
6962	CAVSEAGANSKLTF_CSAPAPGTANTEAFF	Proliferating_CD4_TCells	1
7005	CAVTLGGGYQKVTF;CAGPPSRTYKYIF_CASSLDRTGDGYTF	Proliferating_CD4_TCells	1
7018	CAVVLFFGNEKLTF_CASSFSRQTQYF	Proliferating_CD4_TCells	1
7038	CAYRNSQGGSEKLVF_CSVERDRGREQFF	Proliferating_CD4_TCells	1
7062	CGADIRYGQNFVF;CAFMKHGDEKLTF_CASSFGAGDVGNTIYF	Proliferating_CD4_TCells	1
7063	CGADMRGNTPLVF_CAISPLAGQETQYF	Proliferating_CD4_TCells	1
7080	CIVMENNDMRF;CAFMKEITSYDKVIF_CASSPGVSNGYTF	Proliferating_CD4_TCells	1
7094	CLSPNTGFQKLVF;CALLNYGGSQGNLIF_CASSFGEGTEAFF	Proliferating_CD4_TCells	1
7097	CLVGDLDTGRRALTF_CSARDDRLAKNIQYF	Proliferating_CD4_TCells	1
7174	NA_CASSLAEGHEQYF	Proliferating_CD4_TCells	1
7192	NA_CASSLLPGSGELFF	Proliferating_CD4_TCells	1
7221	NA_CASSVGVKVAETQYF	Proliferating_CD4_TCells	1
7281	CAARFSGGYNKLIF_CASSLDPRDGNEQFF	SESN3_CD4_TCells	1
7915	CVVIAAGSNYKLTF_NA	SESN3_CD4_TCells	1
8051	CAAAPLSGGGADGLTF_CASSLAGFLSYEQYF	Tregs	1
8054	CAAEGGGSYIPTF_CASSLDGDTANIAEAFF	Tregs	1
8061	CAAGHTGANSKLTF_CASSEATGTGYTF	Tregs	1
8069	CAAINYGGSQGNLIF_CASSLESSPLHF;CACLLTLTLPPSF	Tregs	1
8070	CAAIWSSYKLIF_CASSSIYEQYF	Tregs	1
8074	CAAKWGDTGRRALTF_CASSRDLGDTIYF	Tregs	1
8078	CAANAGGTSYGKLTF_CATGTGGDEQYF	Tregs	1
8082	CAAPRWGGKLIF;CALSGGNTDKLIF_CSARIRRTEAFF	Tregs	1
8088	CAARLKTSYDKVIF_CASSLARTGELFF	Tregs	1
8092	CAARVNQGGKLIF_CASSLFGETQYF	Tregs	1
8093	CAASADYGQNFVF_CASRRGSNTGELFF	Tregs	1
8094	CAASAGAQAGTALIF_CASSPRWGAGYTF;CASSPDQPQHF	Tregs	1
8100	CAASDRRGSEKLVF_CASSPQGTASTDTQYF	Tregs	1
8103	CAASGGSGTYKYIF_CASSLRGGIATGELFF	Tregs	1
8106	CAASHTQGGSEKLVF_CASSPYRGGFTEAFF	Tregs	1
8108	CAASKDYGQNFVF_CASSARYNEQFF	Tregs	1
8109	CAASKGTASKLTF_CAISGGQDQPQHF	Tregs	1
8119	CAASMGGNTGKLIF_CASSWGLQETQYF	Tregs	1
8123	CAASPNNGNQFYF_CASSVETGELFF	Tregs	1
8127	CAASRLNSGNTPLVF_CSARVPDLNTEAFF	Tregs	1
8128	CAASRTTSEGNNRLAF_CASSWVWGANTGELFF	Tregs	1
8135	CAASTQETSGSRLTF_CASSQWTQPQHF	Tregs	1
8141	CAATFMDTGRRALTF_NA	Tregs	1
8156	CAEKRTGGFKTIF_CASSPGTDRFSYEQYF	Tregs	1
8160	CAENMDNDMRF_CASSLGSRDRGTEAFF	Tregs	1
8167	CAESAPRAGNNRKLIW_CASSLTSGGSYEQYF	Tregs	1
8168	CAESIWSSGTYKYIF;CATDGSNDYKLSF_CASSQQSGYRRYEQYF	Tregs	1
8171	CAETPIKLQAGTALIF_CASRAGQAFVVGVDTQYF	Tregs	1
8172	CAETPILTGGGNKLTF;CAMSAIGDYKLSF_CASSQDQFSGNTIYF	Tregs	1
8173	CAETPNTGNQFYF_CSARGLWETQYF	Tregs	1
8177	CAFGKYNNNDMRF;CAGSPFQGGSEKLVF_CASSNRGAYGYTF	Tregs	1
8178	CAFHDSWGKLQF_CASSRDRGRLDTEAFF	Tregs	1
8179	CAFISNFGNEKLTF_CASSAFRSGDTIYF	Tregs	1
8181	CAFLEYGNKLVF_CASSILAGEETQYF	Tregs	1
8182	CAFMANAGNMLTF_CASSLTTGRGQETQYF	Tregs	1
8184	CAFMKSNNNARLMF_CSARRRYNEQFF	Tregs	1
8187	CAFRSQGGSEKLVF_CASSLGGRQTSGYTF	Tregs	1
8189	CAFTGISSGSARQLTF_CASSLSTGQGPLFREQYF	Tregs	1
8201	CAGGGATNKLIF_CASSFGVYQGAGNTIYF	Tregs	1
8203	CAGGLNTGNQFYF;CAYRSNFGNEKLTF_CASSPDREVTDTQYF	Tregs	1
8204	CAGHERGSTLGRLYF_CATSGRQTSTDTQYF	Tregs	1
8206	CAGLSGGGSYIPTF;CAASHSGTYKYIF_CASSQVSGNQPQHF	Tregs	1
8207	CAGNRDDKIIF_CASSLEDGYGYTF	Tregs	1
8210	CAGPFSDGQKLLF_CSASGRARGIPYEQYF	Tregs	1
8217	CAGQHNQGGKLIF_CASSANLGEGGVVKLFF	Tregs	1
8218	CAGQKVTSGTYKYIF_CASSLYNEQFF	Tregs	1
8219	CAGQLNTGKLIF_CASRSLERVADTQYF	Tregs	1
8226	CAGRGGSEKLVF_CASSQDWMSGTQYF	Tregs	1
8228	CAGRGSTLGRLYF_CSARVQQGYYEQYF	Tregs	1
8229	CAGRKTSYDKVIF_CASSYPNTGELFF	Tregs	1
8230	CAGRPGTASKLTF_CASSINTASSGNTIYF	Tregs	1
8232	CAGRRGSNYKLTF_CASSISPWGQGREKLFF	Tregs	1
8233	CAGSHNNAGNMLTF_CASSLLAGVQFF	Tregs	1
8246	CALASGGSYIPTF_CASSLAQGTEAFF	Tregs	1
8248	CALEGDYKLSF_CATSDTFGQGGPYNEQFF	Tregs	1
8251	CALGEAAGNKLTF_CASSPDRAVLYEQYF	Tregs	1
8253	CALGLKGAQKLVF_CASSPPGTTRDTQYF	Tregs	1
8258	CALGTYKYIF_CASTESTAVEAFF	Tregs	1
8261	CALHNYGQNFVF;CAVSMVDNTNAGKSTF_CSVEDPRGPTDTQYF	Tregs	1
8262	CALIGPSGGSYIPTF_CAWSVGGTEAFF	Tregs	1
8263	CALILTGGGNKLTF_CASSWTGTENYGYTF	Tregs	1
8272	CALNDYKLSF_CASSLGGKGAYEQYF	Tregs	1
8273	CALNPNTGANSKLTF_CASSLYGEETQYF	Tregs	1
8280	CALRDSGGSNYKLTF_CASSDGTWVNEQFF	Tregs	1
8285	CALRISQGGSEKLVF_CASSLGGGAVRGYTF	Tregs	1
8286	CALRRSSGSARQLTF_CASSPPGQETQYF	Tregs	1
8287	CALRTGANNLFF_CSVVPSGVGEQYF	Tregs	1
8292	CALSDLIAGRRALTF_CASSLDGGAGNSPLHF	Tregs	1
8298	CALSEGAGNMLTF_CASSLARQLKNEQFF	Tregs	1
8301	CALSEPNNAGNMLTF_CASSRNPSYNEQFF	Tregs	1
8303	CALSEPTSKTGGATNKLIF_CASSYPWTRNNEQFF	Tregs	1
8315	CALSTTAGGTSYGKLTF_CASSLRAGGEQYF	Tregs	1
8316	CALSVHTGRRALTF_CASSQAGQGPYGYTF	Tregs	1
8318	CALSVTNAGKSTF_CASSPRDRRGYTF	Tregs	1
8319	CALTAGGGTSYGKLTF_CASSLNTGALGGYGYTF	Tregs	1
8321	CALTSSGSARQLTF_CASSIEGRSYEQYF	Tregs	1
8322	CALVGVTGGGNKLTF_CASSYNTLGTGSYEQYF	Tregs	1
8325	CALVRLNYQLIW_CASGRTGDEQYF	Tregs	1
8327	CALVSYSSASKIIF_CASGFADTQYF	Tregs	1
8328	CALWDDKIIF_CASSPVQGVQETQYF	Tregs	1
8338	CAMRDVFEGSNYKLTF_CASGKEVEQYF	Tregs	1
8339	CAMREARRDDKIIF_CASSLVNRVGTEAFF	Tregs	1
8341	CAMREGGWGNDMRF_CATDNGGGDTDTQYF	Tregs	1
8349	CAMREWVNNDMRF_CASSELGGRTGELFF	Tregs	1
8350	CAMRGGPYGGATNKLIF_CASSRTGSTDTQYF	Tregs	1
8354	CAMSAIDAGKSTF_CASSLSRGELFF	Tregs	1
8362	CAMTTDKLIF_CASSTLGHPRDGYTF	Tregs	1
8363	CAPAFMDTGRRALTF_CASSLDWGAKNIQYF	Tregs	1
8377	CASGGSQGNLIF;CAASSGANNNARLMF_CASSLWTEAFF	Tregs	1
8378	CASGRLGSNYKLTF_CATSDYGGGTDTQYF	Tregs	1
8383	CATDGSNDYKLSF_CASSQQSGYRRYEQYF	Tregs	1
8386	CATGGTYKYIF;CAVGRDSGYSTLTF_CASRGEGGRTNTQYF	Tregs	1
8388	CATNKGEGEKLTF;CGTHLAGDDKIIF_CSSEYRDNEQFF	Tregs	1
8391	CATPNTGGFKTIF_CASSSNGGGRGGYTF	Tregs	1
8398	CAVAMWSSGSARQLTF;CLAPTGAGSYQLTF_CASSLGGGNTIYF	Tregs	1
8402	CAVDFTGTASKLTF_CSARDRRGRTDTQYF	Tregs	1
8403	CAVDGETSGSRLTF_CASSVMTAQYF	Tregs	1
8404	CAVDIGNTDKLIF_CASRAGTSGSKQYF	Tregs	1
8408	CAVDMVDSNYQLIW_CASSTSTHPAYGYTF	Tregs	1
8409	CAVDSQGGSEKLVF;CAFMNYGGATNKLIF_CASTPRWGDSYNEQFF	Tregs	1
8412	CAVDVDSSYKLIF_CSARGHRAPNTEAFF	Tregs	1
8414	CAVEAPSYKLSF_CAGASGGTDTQYF	Tregs	1
8418	CAVEGGNTPLVF_CSAFRTGYNEQFF	Tregs	1
8419	CAVEGGSQGNLIF_CASSPQGQLMNTEAFF	Tregs	1
8420	CAVEGGSSGSARQLTF_CASSFARVGNTIYF;CASSWTSGGPNEQFF	Tregs	1
8428	CAVEVPLDTGRRALTF_CASSTGRAYEQYF;CASGLVETVLHGYTF	Tregs	1
8429	CAVEWGATNKLIF_CASSLRGRGQSSYEQYF	Tregs	1
8432	CAVFQYSTGGGNKLTF_CATSGVGGTDTQYF	Tregs	1
8433	CAVGAEGRNNNDMRF_CASSMPGYNQPQHF	Tregs	1
8439	CAVGDARLMF_CASSLGQGARDNSPLHF	Tregs	1
8441	CAVGDTGRRALTF_CAISTGSDQPQHF	Tregs	1
8442	CAVGEPAGNKLTF_CAVGTEAFF	Tregs	1
8448	CAVGPDNYGQNFVF_CSARIGREQYF	Tregs	1
8452	CAVGRDSGYSTLTF;CATGGTYKYIF_CASRGEGGRTNTQYF	Tregs	1
8454	CAVGRYGSGATNKLIF_CATGWTGKETQYF	Tregs	1
8457	CAVGTSGNTPLVF_CSARSGNEKLFF	Tregs	1
8462	CAVKAAGNKLTF_CASSLYGTGLDTIYF	Tregs	1
8468	CAVKLRSNTGKLIF;CAVRPRGNKLVF_CASGEAGGPDTQYF	Tregs	1
8471	CAVKSGGGADGLTF_CASSLLFQGRAFF	Tregs	1
8474	CAVLDSSYKLIF_CASSLVQGVSRELFF	Tregs	1
8492	CAVNLEYSGAGSYQLTF_CASSQGPSWTDNSPLHF	Tregs	1
8495	CAVNPFRSGNTGKLIF_CASSISGAGELFF	Tregs	1
8496	CAVNPGNTNAGKSTF_CASSIGRTDTQYF	Tregs	1
8499	CAVNRYNYTGANSKLTF;CAGLGDDKIIF_CASSIWTASTF	Tregs	1
8503	CAVPANAGGTSYGKLTF_CASSYLKNTEAFF	Tregs	1
8506	CAVPNAGNNRKLIW_CASSMSQVPGELFF	Tregs	1
8508	CAVPSLISNFGNEKLTF_CASSHLRGTDTQYF	Tregs	1
8512	CAVQAGTGNQFYF_CASRPTGAHQPQHF	Tregs	1
8520	CAVRDDYKLSF_CASSITMNTEAFF	Tregs	1
8524	CAVRDPGGGADGLTF_CASSLQGNYGYTF	Tregs	1
8525	CAVRDRDLGNFNKFYF_CASDMYSNQPQHF	Tregs	1
8526	CAVRDRFSNARLMF_CASSQSAGASYGYTF	Tregs	1
8533	CAVRGLSGGSYIPTF_CASSPREGYGYTF	Tregs	1
8550	CAVRPGGYQKVTF_CASSQGTGGWVEGTGELFF	Tregs	1
8553	CAVRRNDYKLSF_CASSRRDGYYGYTF	Tregs	1
8557	CAVRSNARLMF_CASSLPGQGTYNEQFF	Tregs	1
8563	CAVSAPGGAQKLVF_CSASGGIDEQFF	Tregs	1
8573	CAVSELSFQKLVF_CASSLGAVGGPQHF	Tregs	1
8584	CAVSLFSGGYNKLIF_CASSPGQGNTGELFF	Tregs	1
8586	CAVSLSNTGNQFYF_CASSYPPSEQYF	Tregs	1
8589	CAVSPGGATNKLIF_CASSGQGGGDTEAFF	Tregs	1
8592	CAVSPPDPNNDMRF_CASSPGPRADEKLFF	Tregs	1
8594	CAVSPYSGTYKYIF_CASSQRSSTGEQYF	Tregs	1
8596	CAVSRPGTSYGKLTF_CSARDRGGSLTEAFF	Tregs	1
8597	CAVSRTGNQFYF_CASSPRQRAGSDEQFF	Tregs	1
8598	CAVSSAGGTSYGKLTF_CASSLQADTEAFF	Tregs	1
8599	CAVSSGGSYIPTF_CASSLGQALGYTF	Tregs	1
8601	CAVSSSGSARQLTF_CAITRTAGGSSTGELFF	Tregs	1
8610	CAVTGAQKLVF_CASSVLGTEAFF	Tregs	1
8616	CAVTLSGTYKYIF_CSVVRASNTEAFF	Tregs	1
8623	CAVTSPSGGSYIPTF_CASSLAWRGGYNEQFF	Tregs	1
8626	CAVTTYNTDKLIF;CALSEPTITGNQFYF_CSARVIGGLLYGYTF	Tregs	1
8627	CAVVKGLGYQLIW_CANRALGDTQYF	Tregs	1
8629	CAVVLYNQGGKLIF_CASSYSDTEAFF	Tregs	1
8631	CAVWGAQKLVF_CASSLLGGELFF	Tregs	1
8641	CAYKVWNSGAGSYQLTF_CASSFQNEKLFF	Tregs	1
8643	CAYLTNFGNEKLTF_CASSLRGPSSGNTIYF	Tregs	1
8650	CAYRRLFSGTYKYIF_CASSLEGVNQPQHF	Tregs	1
8653	CAYRSAYFGNEKLTF_NA	Tregs	1
8655	CAYRSFRQGAQKLVF_CATSLASGGTYNEQFF	Tregs	1
8657	CAYRSGKPSGYALNF;CGTEGKLTF_CASSLALINSYGYTF	Tregs	1
8661	CAYRSYFSGSARQLTF;CIVRPIQGAQKLVF_CASSPGTGLYEQYF	Tregs	1
8663	CAYRTNFGNEKLTF_CASISTKRLGPDEQYF	Tregs	1
8667	CAYVTNFGNEKLTF_CASSTRTVLNQPQHF	Tregs	1
8668	CAYVTNFGNEKLTF;CAVTDTGNQFYF_CASSPYNEQFF	Tregs	1
8670	CGAANRDDKIIF;CALKGGGGADGLTF_CASSPRGLAGYEQYF	Tregs	1
8678	CGTDPSNFGNEKLTF_CASSYFRGNEQFF	Tregs	1
8679	CGTEGAHILTGGGNKLTF;CAASDNQAGTALIF_CASSLVRGVEQYF	Tregs	1
8680	CGTEIYNQGGKLIF_CASSHSGVGGLSEAFF	Tregs	1
8682	CILNREGTSGTYKYIF_CASSLSLGDEQFF	Tregs	1
8691	CIVNGNEKLTF_CASSSPYEQYF	Tregs	1
8697	CIVRVPETSNAGGTSYGKLTF_CASRRFAGYTF	Tregs	1
8699	CIVTRGGGNKLTF_CASRTSGMGETQYF	Tregs	1
8704	CLSPNTGFQKLVF;CALLNYGGSQGNLIF_CASSFGEGTEAFF	Tregs	1
8705	CLVGDENQGGKLIF_CSVRVGGGNQPQHF	Tregs	1
8706	CLVGDGKLSF_CASSLRLSSYNSPLHF	Tregs	1
8708	CLVGDRNTGGFKTIF_CASSFRDRVGYTF	Tregs	1
8709	CLVGGYRGFKTIF;CAVNPRRGSARQLTF_CASRHKTQAVNQPQHF	Tregs	1
8711	CLVINAGNNRKLIW_CASSVGRDNEQFF	Tregs	1
8726	CVVNGNTDKLIF_CASSARNGWAFF	Tregs	1
8728	CVVNKNSGYALNF_CASSLGTGKPTIYF	Tregs	1
8744	CVVSAEPLKAAGNKLTF;CAVEKSNYQLIW_CASSPRNKNGYTF	Tregs	1
8753	CVVSYSSASKIIF;CAGRADSWGKLQF_CASSQDMAASEKLFF	Tregs	1
8762	NA_CAISDLAGGPLAKNIQYF	Tregs	1
8768	NA_CASRGDNEQFF	Tregs	1
8773	NA_CASSEYRDSTDTQYF	Tregs	1
8774	NA_CASSFDEGPYEQYF	Tregs	1
8793	NA_CASSLFEGGEQYF	Tregs	1
8797	NA_CASSLGQALGYTF	Tregs	1
8809	NA_CASSPDQLVFKQYF	Tregs	1
8815	NA_CASSQERNLAGRNEQFF	Tregs	1
8832	NA_CASSVVQGTDTQYF	Tregs	1
1	CAAAPLSGGGADGLTF_CASSLAGFLSYEQYF	Activated_CD4_TCells	0
2	CAAASDFGNEKLTF_CASRSVPQSTEAFF	Activated_CD4_TCells	0
3	CAACRFGNQFYF_CSAINPRGSTDTQYF	Activated_CD4_TCells	0
4	CAAEGGGSYIPTF_CASSLDGDTANIAEAFF	Activated_CD4_TCells	0
5	CAAEGGSQGNLIF_CASSFGGGGYTF	Activated_CD4_TCells	0
6	CAAEQSSARQLTF_CASSVDRGNGYTF	Activated_CD4_TCells	0
7	CAAFGETSYDKVIF_CASRLIRTGYEQYF	Activated_CD4_TCells	0
8	CAAGDNYGQNFVF_CSARSPVGKLFF	Activated_CD4_TCells	0
10	CAAGGATNKLIF;CVVNGPGASSYGKLTF_CASSTTSGGTYEQYF	Activated_CD4_TCells	0
11	CAAGHTGANSKLTF_CASSEATGTGYTF	Activated_CD4_TCells	0
12	CAAGPGSARQLTF_CASSSWSTGSKDEQFF	Activated_CD4_TCells	0
13	CAAGPYRGSTLGRLYF_CASSYGPGGTYEQYF	Activated_CD4_TCells	0
14	CAAGRF_CASSPFDEQFF	Activated_CD4_TCells	0
15	CAAHNFGNEKLTF_CASSFQGVSSPLHF	Activated_CD4_TCells	0
16	CAAHTGGFKTIF_CASSPRGRYSNQPQHF	Activated_CD4_TCells	0
17	CAAIGGGGGADGLTF_CASSAVGDRTEAFF	Activated_CD4_TCells	0
18	CAAINYGGSQGNLIF_CASSLESSPLHF	Activated_CD4_TCells	0
19	CAAINYGGSQGNLIF_CASSLESSPLHF;CACLLTLTLPPSF	Activated_CD4_TCells	0
20	CAAIWSSYKLIF_CASSSIYEQYF	Activated_CD4_TCells	0
21	CAAKMNTGFQKLVF_CASSFQGGYTF	Activated_CD4_TCells	0
22	CAAKTDNAGNMLTF_CAISESGQANQPQHF	Activated_CD4_TCells	0
23	CAAKVGGSQGNLIF_CASSLGPTNEKLFF	Activated_CD4_TCells	0
24	CAAKWGDTGRRALTF_CASSRDLGDTIYF	Activated_CD4_TCells	0
25	CAALEDNNARLMF_NA	Activated_CD4_TCells	0
26	CAALYNFNKFYF_CASSLAEGHEQYF	Activated_CD4_TCells	0
27	CAALYNFNKFYF_CASSLDQVGVTQQYF	Activated_CD4_TCells	0
28	CAANAGGTSYGKLTF_CATGTGGDEQYF	Activated_CD4_TCells	0
29	CAANQGAQKLVF;CAAEGTSYGKLTF_CASSLDPNYGYTF	Activated_CD4_TCells	0
30	CAAPGGSYIPTF_CASSQPGRLGYTF	Activated_CD4_TCells	0
31	CAAPPSGSARQLTF_CLMGDRGKETQYF	Activated_CD4_TCells	0
32	CAAPRWGGKLIF;CALSGGNTDKLIF_CSARIRRTEAFF	Activated_CD4_TCells	0
33	CAAPTYNTNAGKSTF_CASSTRTSTYEQYF	Activated_CD4_TCells	0
34	CAARAGGSYIPTF_NA	Activated_CD4_TCells	0
35	CAARESGTDKLIF_CASSLSGGATQYF	Activated_CD4_TCells	0
36	CAARFSGGYNKLIF_CASSLDPRDGNEQFF	Activated_CD4_TCells	0
37	CAARGRGNKLVF_CAIRIDRDTEAFF	Activated_CD4_TCells	0
38	CAARLKTSYDKVIF_CASSLARTGELFF	Activated_CD4_TCells	0
39	CAARRNYQLIW_CASQPGGAAYEQYF	Activated_CD4_TCells	0
40	CAARSPIYNQGGKLIF_CASSLAGNQPQHF	Activated_CD4_TCells	0
41	CAARVEYGNKLVF_CASSLGSQFGTGANQPQHF	Activated_CD4_TCells	0
42	CAARVNQGGKLIF_CASSLFGETQYF	Activated_CD4_TCells	0
43	CAASADYGQNFVF_CASRRGSNTGELFF	Activated_CD4_TCells	0
44	CAASAGAQAGTALIF_CASSPRWGAGYTF;CASSPDQPQHF	Activated_CD4_TCells	0
45	CAASAGLLNTGNQFYF_CASTLLAGYGELFF	Activated_CD4_TCells	0
47	CAASALFNSGGSNYKLTF_CATRVEEGPYNYGYTF;CATSGGGLLAIPDEQYF	Activated_CD4_TCells	0
48	CAASDAGNQFYF_NA	Activated_CD4_TCells	0
49	CAASDGGNQFYF_CASSVTSGGTSTDTQYF	Activated_CD4_TCells	0
50	CAASDRRGSEKLVF_CASSPQGTASTDTQYF	Activated_CD4_TCells	0
51	CAASGDTGFQKLVF_CAISESGQPQHF	Activated_CD4_TCells	0
52	CAASGEGSGGYQKVTF_NA	Activated_CD4_TCells	0
53	CAASGGSGTYKYIF_CASSLRGGIATGELFF	Activated_CD4_TCells	0
54	CAASHGTASKLTF_CASRVQGAGETQYF	Activated_CD4_TCells	0
55	CAASHQEARLMF_CASSSPGSGATNEKLFF	Activated_CD4_TCells	0
56	CAASHTQGGSEKLVF_CASSPYRGGFTEAFF	Activated_CD4_TCells	0
57	CAASIKGTSYDKVIF_CASSWGLDFYEQYF	Activated_CD4_TCells	0
58	CAASKDYGQNFVF_CASSARYNEQFF	Activated_CD4_TCells	0
59	CAASKGTASKLTF_CAISGGQDQPQHF	Activated_CD4_TCells	0
60	CAASKNYGQNFVF_CAITDRLSTDTQYF	Activated_CD4_TCells	0
61	CAASKTDKLIF_CASSSVRAYGYTF	Activated_CD4_TCells	0
62	CAASLLSWGKLQF_CSALSGGNTQYF	Activated_CD4_TCells	0
63	CAASLWYNQGGKLIF_CASSLPGDTGELFF	Activated_CD4_TCells	0
64	CAASLYNNNDMRF_CASRRQPTGSPYNEQFF	Activated_CD4_TCells	0
65	CAASMENSGGYQKVTF_CASSFGSGGETDTQYF	Activated_CD4_TCells	0
67	CAASMGGGADGLTF_CASSPRLGGYGYTF	Activated_CD4_TCells	0
68	CAASMGGGADGLTF;CVVSADPGNTGKLIF_CASSYARGFTGELFF	Activated_CD4_TCells	0
69	CAASMGGNTGKLIF_CASSWGLQETQYF	Activated_CD4_TCells	0
70	CAASMRSSNTGKLIF_CASSLEMNRETQYF	Activated_CD4_TCells	0
71	CAASNNARLMF_CASSRTTGANYEQYF	Activated_CD4_TCells	0
72	CAASPGGSNYQLIW_CASSVPPLDIQFF	Activated_CD4_TCells	0
73	CAASPNNGNQFYF_CASSVETGELFF	Activated_CD4_TCells	0
74	CAASPRGTASKLTF_CASSSYTGGGYTF	Activated_CD4_TCells	0
75	CAASQGNLIF_CASSPSRGTGSVEQYF	Activated_CD4_TCells	0
76	CAASRDGTASKLTF_CASSPVPGQGSSTDTQYF	Activated_CD4_TCells	0
77	CAASRLNSGNTPLVF_CSARVPDLNTEAFF	Activated_CD4_TCells	0
78	CAASRTTSEGNNRLAF_CASSWVWGANTGELFF	Activated_CD4_TCells	0
79	CAASSGGSNYKLTF_CASSQVPYQQYF	Activated_CD4_TCells	0
80	CAASSGGSQGNLIF_CASSLQINLGGGVDTQYF	Activated_CD4_TCells	0
81	CAASSGGSYIPTF_CASSPHSGSEKLFF	Activated_CD4_TCells	0
82	CAASSGGSYITTF_CASSLAQGHEAFF	Activated_CD4_TCells	0
83	CAASSPMNRDDKIIF;CGPNAGKSTF_CASSFTSGGYTGELFF	Activated_CD4_TCells	0
84	CAASTGGYNKLIF_CASSAPVTGELFF	Activated_CD4_TCells	0
85	CAASTQETSGSRLTF_CASSQWTQPQHF	Activated_CD4_TCells	0
86	CAASVLLQGAQKLVF_CATSGGATNEKLFF	Activated_CD4_TCells	0
87	CAASVNAGGTSYGKLTF;CAAYKLSF_CASSPTGEGREKLFF	Activated_CD4_TCells	0
88	CAASYANQAGTALIF_CASSLSGIVRSRYTF	Activated_CD4_TCells	0
89	CAATADSSYKLIF_CATGPTGDQPQHF	Activated_CD4_TCells	0
90	CAATFMDTGRRALTF_CASTSFGVPTF	Activated_CD4_TCells	0
91	CAATFMDTGRRALTF_NA	Activated_CD4_TCells	0
92	CAATVGGAGSYQLTF_CASSFPLAGADTQYF	Activated_CD4_TCells	0
94	CAAVWAGFQKLVF_CASDRTGEGNTIYF	Activated_CD4_TCells	0
95	CACESGGSNYKLTF_CSVEVQRDPNYGYTF	Activated_CD4_TCells	0
96	CACNAGGTSYGKLTF;CAEAYGGATNKLIF_CASRPGGYGYTF	Activated_CD4_TCells	0
97	CADLGGAGGTSYGKLTF_CASSHGFGDTQYF	Activated_CD4_TCells	0
98	CADSTSGTYKYIF_CASSLKGTEAFF	Activated_CD4_TCells	0
99	CAEAPPPGTYKYIF_CSAADVVERQYF	Activated_CD4_TCells	0
100	CAEGLAGGFKTIF_CASSWDLTGYEQYF	Activated_CD4_TCells	0
101	CAEGRIQGGKLIF_CASSLWPGQGTDTQYF	Activated_CD4_TCells	0
102	CAEGRTDKLIF_CASSMGWGTNQPQHF	Activated_CD4_TCells	0
103	CAEGTTSGTYKYIF;CTRRGANSKLTF_CASSYSIQGVRQFF	Activated_CD4_TCells	0
104	CAEIYSGGYQKVTF_CASSWNRDGKNIQYF	Activated_CD4_TCells	0
105	CAEKMSGTYKYIF_CASSLPGGTYEQYF	Activated_CD4_TCells	0
106	CAEKRTGGFKTIF_CASSPGTDRFSYEQYF	Activated_CD4_TCells	0
107	CAENDQAGTALIF;CAVIQYNTDKLIF_CASRSTGPGGGAFF	Activated_CD4_TCells	0
108	CAENGGATNKLIF_CASSEWGGEQFF	Activated_CD4_TCells	0
109	CAENIPPPSGTYKYIF_CASSSGGAWQETQYF	Activated_CD4_TCells	0
110	CAENMDNDMRF_CASSLGSRDRGTEAFF	Activated_CD4_TCells	0
112	CAENRGAGFQKLVF_CASSDREGEQFF	Activated_CD4_TCells	0
113	CAEREEGSASKIIF_CASSLTPVEAASSYEQYF	Activated_CD4_TCells	0
114	CAERKDNFNKFYF_CASSFGGDTEAFF	Activated_CD4_TCells	0
115	CAERPLGGSQGNLIF_CASSQDHTRFYGYTF	Activated_CD4_TCells	0
116	CAERWNNARLMF_NA	Activated_CD4_TCells	0
117	CAESAPRAGNNRKLIW_CASSLTSGGSYEQYF	Activated_CD4_TCells	0
118	CAESIWSSGTYKYIF;CATDGSNDYKLSF_CASSQQSGYRRYEQYF	Activated_CD4_TCells	0
120	CAESTFSGGSYIPTF_CASSLVGLNYGYTF	Activated_CD4_TCells	0
121	CAETPIKLQAGTALIF_CASRAGQAFVVGVDTQYF	Activated_CD4_TCells	0
122	CAETPILTGGGNKLTF;CAMSAIGDYKLSF_CASSQDQFSGNTIYF	Activated_CD4_TCells	0
123	CAETPNTGNQFYF_CSARGLWETQYF	Activated_CD4_TCells	0
124	CAETRSSGTYKYIF_CSAKSGAGAKNIQYF;CASSWGLAGDNEQFF	Activated_CD4_TCells	0
125	CAEYGGSQGNLIF_CASSQQRVSTDTQYF	Activated_CD4_TCells	0
126	CAFAGTASKLTF_CASSSEQGFLYGYTF	Activated_CD4_TCells	0
127	CAFGKYNNNDMRF;CAGSPFQGGSEKLVF_CASSNRGAYGYTF	Activated_CD4_TCells	0
128	CAFHDSWGKLQF_CASSRDRGRLDTEAFF	Activated_CD4_TCells	0
129	CAFISNFGNEKLTF_CASSAFRSGDTIYF	Activated_CD4_TCells	0
130	CAFISNFGNEKLTF_CASSFLRSGSGNTIYF	Activated_CD4_TCells	0
131	CAFLEYGNKLVF_CASSILAGEETQYF	Activated_CD4_TCells	0
132	CAFMANAGNMLTF_CASSLTTGRGQETQYF	Activated_CD4_TCells	0
133	CAFMKHGDEKLTF;CGADIRYGQNFVF_CASSFGAGDVGNTIYF	Activated_CD4_TCells	0
134	CAFMKSNNNARLMF_CSARRRYNEQFF	Activated_CD4_TCells	0
135	CAFMRYTGANSKLTF_NA	Activated_CD4_TCells	0
136	CAFRSQGGSEKLVF_CAIGSTVETQYF	Activated_CD4_TCells	0
137	CAFRSQGGSEKLVF_CASSLGGRQTSGYTF	Activated_CD4_TCells	0
138	CAFSGSNYGGSQGNLIF;CVVLYSGGGADGLTF_CASSFLRGGGSDTEAFF	Activated_CD4_TCells	0
139	CAFTGISSGSARQLTF_CASSLSTGQGPLFREQYF	Activated_CD4_TCells	0
140	CAFTVSGTYKYIF_CASSFRGEGGATDTQYF	Activated_CD4_TCells	0
141	CAGADMRF;CAMSGDNYGQNFVF_CATSRDPGQVLVSGNTIYF	Activated_CD4_TCells	0
142	CAGAGWNSGSARQLTF_NA	Activated_CD4_TCells	0
143	CAGAHDTGKLIF_CASSPGAGNYGYTF;CASSQDREGLRATEAFF	Activated_CD4_TCells	0
144	CAGAIGTASKLTF_CASSLGSRDRVF	Activated_CD4_TCells	0
145	CAGAPSGTYKYIF_CASSRGGGYTF	Activated_CD4_TCells	0
146	CAGAPTGNQFYF_CASSPTSGDTYEQYF	Activated_CD4_TCells	0
148	CAGDSGGGADGLTF_CASRRDRGTSYEQYF	Activated_CD4_TCells	0
149	CAGEGMDSNYQLIW_CASSFAGTGAAYGYTF	Activated_CD4_TCells	0
150	CAGGAYSGAGSYQLTF_CATSRDPGGSYQSTDTQYF	Activated_CD4_TCells	0
151	CAGGGATNKLIF_CASSFGVYQGAGNTIYF	Activated_CD4_TCells	0
152	CAGGGSGSRLTF_CSALQGYTQYF	Activated_CD4_TCells	0
153	CAGGLNTGNQFYF;CAYRSNFGNEKLTF_CASSPDREVTDTQYF	Activated_CD4_TCells	0
154	CAGHERGSTLGRLYF_CATSGRQTSTDTQYF	Activated_CD4_TCells	0
155	CAGLARNRDDKIIF_CASSYSQVVGFRYF	Activated_CD4_TCells	0
156	CAGLSGGGSYIPTF;CAASHSGTYKYIF_CASSQVSGNQPQHF	Activated_CD4_TCells	0
157	CAGNRDDKIIF_CASSLEDGYGYTF	Activated_CD4_TCells	0
158	CAGNSGSARQLTF_CASSLPSGGNLDTQYF	Activated_CD4_TCells	0
159	CAGPFDSGGSNYKLTF_CSEQRIDTQYF	Activated_CD4_TCells	0
160	CAGPFSDGQKLLF_CSASGRARGIPYEQYF	Activated_CD4_TCells	0
161	CAGPGAGSYQLTF_CASSPTRSGGSKHF	Activated_CD4_TCells	0
163	CAGPNNARLMF_CASSVEGGTNEQYF	Activated_CD4_TCells	0
164	CAGPTGANNLFF_CASTWGLSSTDTQYF	Activated_CD4_TCells	0
165	CAGQGRNSNSGYALNF_CASGRGLGPYEQYF	Activated_CD4_TCells	0
166	CAGQGYSSASKIIF;CAVEWDRGSTLGRLYF_CASSLVEGTDTQYF	Activated_CD4_TCells	0
167	CAGQHNQGGKLIF_CASSANLGEGGVVKLFF	Activated_CD4_TCells	0
168	CAGQKVTSGTYKYIF_CASSLYNEQFF	Activated_CD4_TCells	0
169	CAGQLNTGKLIF_CASRSLERVADTQYF	Activated_CD4_TCells	0
170	CAGQLQAGTALIF_CSAGVSGYEQYF	Activated_CD4_TCells	0
171	CAGQRGQGAQKLVF_CASSLPSANEQFF	Activated_CD4_TCells	0
172	CAGQRNTDKLIF_CASSLSGADGYTF	Activated_CD4_TCells	0
173	CAGRAIYGGSQGNLIF_CASSSAPGAETQYF	Activated_CD4_TCells	0
174	CAGRDDMRF_CASSLMGSPGAYEQYF	Activated_CD4_TCells	0
175	CAGREETSGSRLTF_CASTRGQFYGYTF	Activated_CD4_TCells	0
176	CAGRGGSEKLVF_CASSQDWMSGTQYF	Activated_CD4_TCells	0
177	CAGRGSQGNLIF_CASSLAGYGQPQHF	Activated_CD4_TCells	0
178	CAGRGSTLGRLYF_CSARVQQGYYEQYF	Activated_CD4_TCells	0
179	CAGRKTSYDKVIF_CASSYPNTGELFF	Activated_CD4_TCells	0
180	CAGRPGTASKLTF_CASSINTASSGNTIYF	Activated_CD4_TCells	0
181	CAGRPTDSWGKLQF_CASRVGNTEAFF	Activated_CD4_TCells	0
182	CAGRRGSNYKLTF_CASSISPWGQGREKLFF	Activated_CD4_TCells	0
183	CAGSHNNAGNMLTF_CASSLLAGVQFF	Activated_CD4_TCells	0
184	CAGSSNTGNQFYF;CAFMTLQGAQKLVF_CASSRTGNNQPQHF	Activated_CD4_TCells	0
185	CAGSTNTNAGKSTF_CASSPPGTDTQYF	Activated_CD4_TCells	0
187	CAGTSGTYKYIF_CSAGHDYGYTF	Activated_CD4_TCells	0
188	CAGVGSGGGADGLTF_CASNKPGQGQYEQYF	Activated_CD4_TCells	0
189	CAGWHGNKLVF_CASSVVLTGQGSGGYTF	Activated_CD4_TCells	0
190	CAGWTGRRALTF_CASTYRGQISSGANVLTF	Activated_CD4_TCells	0
192	CAHYNTNAGKSTF_CSASWQGNQPQHF	Activated_CD4_TCells	0
193	CALAGGTSYGKLTF_CASSFAGGGTEAFF	Activated_CD4_TCells	0
194	CALAPTSGTYKYIF_CARGALGQGGSPLHF;CASAMPGTSGLNEQFF	Activated_CD4_TCells	0
195	CALARLQGGKLIF_CASSLAVPGQGLPGANVLTF	Activated_CD4_TCells	0
196	CALASGGSYIPTF_CASSLAQGTEAFF	Activated_CD4_TCells	0
197	CALDGSNYQLIW_CASSLRIGEGNQPQHF	Activated_CD4_TCells	0
198	CALEGDYKLSF_CATSDTFGQGGPYNEQFF	Activated_CD4_TCells	0
199	CALEMNNNARLMF;CAALEDNNARLMF_CASATHQGGKLFF	Activated_CD4_TCells	0
200	CALFTGGFKTIF_CASRDPESNQPQHF	Activated_CD4_TCells	0
201	CALGEAAGNKLTF_CASSPDRAVLYEQYF	Activated_CD4_TCells	0
202	CALGGSSGTYKYIF_CASWSRGITGYTF	Activated_CD4_TCells	0
203	CALGLKGAQKLVF_CASSPPGTTRDTQYF	Activated_CD4_TCells	0
204	CALGNGQNFVF_CASSLEGGSYNEQFF	Activated_CD4_TCells	0
205	CALGNSNYQLIW_CASSLSGGNTDTQYF	Activated_CD4_TCells	0
206	CALGSGTYKYIF_CASSLEGGYEQYF	Activated_CD4_TCells	0
207	CALGTYKYIF_CASSKTGETEAFF	Activated_CD4_TCells	0
208	CALGTYKYIF_CASTESTAVEAFF	Activated_CD4_TCells	0
209	CALHLTTSGTYKYIF_CSVNRGTGEKLFF	Activated_CD4_TCells	0
210	CALHNYGQNFVF_CSVEDPRGPTDTQYF	Activated_CD4_TCells	0
211	CALHNYGQNFVF;CAVSMVDNTNAGKSTF_CSVEDPRGPTDTQYF	Activated_CD4_TCells	0
212	CALIGPSGGSYIPTF_CAWSVGGTEAFF	Activated_CD4_TCells	0
213	CALILTGGGNKLTF_CASSWTGTENYGYTF	Activated_CD4_TCells	0
214	CALKEYGNKLVF_CASSQVGSGYEQYF	Activated_CD4_TCells	0
215	CALKGNTPLVF_CASSLGQVEGYTF	Activated_CD4_TCells	0
216	CALKIWAGAQKLVF_CASSLWGHGLATDTQYF	Activated_CD4_TCells	0
217	CALLGGTSYGKLTF_CASSPTTGRNEQFF	Activated_CD4_TCells	0
218	CALLSGTYKYIF_CATQQRGDNSPLHF	Activated_CD4_TCells	0
219	CALLYNQGGKLIF;CAMRGASNYQLIW_CASSLVGRLANYGYTF	Activated_CD4_TCells	0
220	CALMFSGGYNKLIF_CASSLTRRGLAYTEAFF	Activated_CD4_TCells	0
221	CALMTNTGNQFYF_CASSSSPTLPLHF	Activated_CD4_TCells	0
222	CALNDYKLSF_CASSLGGKGAYEQYF	Activated_CD4_TCells	0
223	CALNPNTGANSKLTF_CASSLYGEETQYF	Activated_CD4_TCells	0
224	CALNSNYQLIW_CASGQTQGQTNSPLHF	Activated_CD4_TCells	0
225	CALPGASDYKLSF_CSASQGGAGETQYF	Activated_CD4_TCells	0
226	CALRADGGSQGNLIF_CASSGNTIYF	Activated_CD4_TCells	0
227	CALRATGGGNKLTF_CSARTGGVSTDTQYF	Activated_CD4_TCells	0
228	CALRDNAGNMLTF_CATSTWGQGAYEQYF	Activated_CD4_TCells	0
229	CALRDQTGANNLFF_CASSLPRGQVSGNTIYF	Activated_CD4_TCells	0
230	CALRDSGGSNYKLTF_CASSDGTWVNEQFF	Activated_CD4_TCells	0
231	CALRENYGQNFVF_CASSHRDRLIITEAFF	Activated_CD4_TCells	0
233	CALRGNTPLVF_CASSPGLDSYEQYF	Activated_CD4_TCells	0
234	CALRHNFNKFYF_CAWSVLRDESQDTQYF	Activated_CD4_TCells	0
235	CALRISQGGSEKLVF_CASSLGGGAVRGYTF	Activated_CD4_TCells	0
236	CALRRSSGSARQLTF_CASSPPGQETQYF	Activated_CD4_TCells	0
237	CALRTGANNLFF_CSVVPSGVGEQYF	Activated_CD4_TCells	0
238	CALRTYKYIF_CASSFGAMDIGTEAFF	Activated_CD4_TCells	0
239	CALSAGGNMLTF_CASSPGLDTEAFF	Activated_CD4_TCells	0
240	CALSALSGNTPLVF_CATSGSGTGDEKLFF	Activated_CD4_TCells	0
241	CALSDLAGGTSYGKLTF_CASSLSMADTDTQYF	Activated_CD4_TCells	0
242	CALSDLIAGRRALTF_CASSLDGGAGNSPLHF	Activated_CD4_TCells	0
243	CALSDLPGGTSYGKLTF;CAVSDAGTGNQFYF_CASSTQIGDGYTF	Activated_CD4_TCells	0
244	CALSDQGTGNQFYF_CASSLPPQETQYF	Activated_CD4_TCells	0
245	CALSDQWGGSYIPTF_CASRASETGGFRAKNIQYF	Activated_CD4_TCells	0
246	CALSDSGGYNKLIF_CASLQGWLNEQFF	Activated_CD4_TCells	0
247	CALSEDPMIKAAGNKLTF_CASSISSGGAQETQYF	Activated_CD4_TCells	0
248	CALSEGAGNMLTF_CASSLARQLKNEQFF	Activated_CD4_TCells	0
249	CALSEGQTGANNLFF;CAGQRTRSNYKLTF_CASITIQGFSNQPQHF	Activated_CD4_TCells	0
250	CALSEKAGTALIF_CASSSTGGEETQYF	Activated_CD4_TCells	0
251	CALSEPNNAGNMLTF_CASSRNPSYNEQFF	Activated_CD4_TCells	0
252	CALSEPTITGNQFYF_CASSPIRDSFSREAFF	Activated_CD4_TCells	0
253	CALSEPTSKTGGATNKLIF_CASSYPWTRNNEQFF	Activated_CD4_TCells	0
254	CALSESGANSKLTF_CASSQQAGASYNSPLHF	Activated_CD4_TCells	0
255	CALSESRWTGANNLFF_CASSQIWGAQYEQYF	Activated_CD4_TCells	0
256	CALSFSGGGADGLTF_CASSVLGNEKLFF	Activated_CD4_TCells	0
257	CALSGGNNRLAF_CATHQVGDKNIQYF	Activated_CD4_TCells	0
258	CALSGGNTDKLIF;CAAPRWGGKLIF_CSARIRRTEAFF	Activated_CD4_TCells	0
259	CALSGRLRGNTPLVF_CSARSGLAQETQYF	Activated_CD4_TCells	0
260	CALSGSGGSNYKLTF_CSAPIRGEQFF	Activated_CD4_TCells	0
261	CALSISNFGNEKLTF_CASSLSRRGGQPQHF	Activated_CD4_TCells	0
262	CALSNSGGSNYKLTF_CSAPERGEQYF	Activated_CD4_TCells	0
263	CALSRPLYISNFGNEKLTF;CATEYAGGTSYGKLTF_CASSPRGTGELFF	Activated_CD4_TCells	0
264	CALSTGGYQKVTF_CASSLVAGRDEKLFF	Activated_CD4_TCells	0
265	CALSTTAGGTSYGKLTF_CASSLRAGGEQYF	Activated_CD4_TCells	0
266	CALSVHTGRRALTF_CASSQAGQGPYGYTF	Activated_CD4_TCells	0
267	CALSVSGTASKLTF_CASSSGGGLVDTQYF	Activated_CD4_TCells	0
268	CALSVTNAGKSTF_CASSPRDRRGYTF	Activated_CD4_TCells	0
269	CALTAGGGTSYGKLTF_CASSLNTGALGGYGYTF	Activated_CD4_TCells	0
270	CALTPWGVAAGNKLTF_CASSPFQGAGELFF	Activated_CD4_TCells	0
271	CALTSSGSARQLTF_CASSIEGRSYEQYF	Activated_CD4_TCells	0
272	CALVGVTGGGNKLTF_CASSYNTLGTGSYEQYF	Activated_CD4_TCells	0
273	CALVNYGGSQGNLIF_CASSLGAGNSPLHF	Activated_CD4_TCells	0
274	CALVRLDYKLSF_CASSIVRGGQWTQFF	Activated_CD4_TCells	0
275	CALVRLNYQLIW_CASGRTGDEQYF	Activated_CD4_TCells	0
276	CALVSGSARQLTF_CASSLSGQLHSYEQYF	Activated_CD4_TCells	0
277	CALVSYSSASKIIF_CASGFADTQYF	Activated_CD4_TCells	0
278	CALWDDKIIF_CASSPVQGVQETQYF	Activated_CD4_TCells	0
279	CALWPGTASKLTF_CASSDPPLYEQYF	Activated_CD4_TCells	0
280	CALWSGNQFYF_CASSQQASYNEQFF	Activated_CD4_TCells	0
281	CALYTGGFKTIF_CASNPGQDQETQYF	Activated_CD4_TCells	0
282	CALYTGGFKTIF_CASSLSDRDDQPQHF	Activated_CD4_TCells	0
283	CALYTGGFKTIF_CASSTASEEETQYF	Activated_CD4_TCells	0
284	CALYTGGFKTIF_CRPETGARRIYGYTF	Activated_CD4_TCells	0
285	CALYTGSQGNLIF_CASSTQDREQHGYTF	Activated_CD4_TCells	0
286	CAMGLTQLTF_CASSPSTSGGTDTQYF	Activated_CD4_TCells	0
287	CAMRAHSGSARQLTF_NA	Activated_CD4_TCells	0
288	CAMRDVFEGSNYKLTF_CASGKEVEQYF	Activated_CD4_TCells	0
289	CAMREARRDDKIIF_CASSLVNRVGTEAFF	Activated_CD4_TCells	0
290	CAMREDTGRRALTF_CSASSATLDNSPLHF	Activated_CD4_TCells	0
291	CAMREGGWGNDMRF_CATDNGGGDTDTQYF	Activated_CD4_TCells	0
292	CAMREGKAGAAAGNKLTF;CAFRPTTGANNLFF_CASSLVGGGTEAFF	Activated_CD4_TCells	0
293	CAMREGLAQGGSEKLVF_CASSPWGQRVWETQYF	Activated_CD4_TCells	0
294	CAMREGRGNTGFQKLVF;CAMILGAGNNRKLIW_CASSLDFKGSPGANVLTF	Activated_CD4_TCells	0
295	CAMREGVQNSGYALNF_CASSLSEGEGVSGNTIYF;CSVDGFGETQYF	Activated_CD4_TCells	0
296	CAMREGYFNKFYF_CAISEVTGAKNYGYTF	Activated_CD4_TCells	0
297	CAMRELSNAGGTSYGKLTF_CASSEHKGDKYISSNQPQHF	Activated_CD4_TCells	0
298	CAMREPVPGNTPLVF_CSVDDERNTEAFF	Activated_CD4_TCells	0
299	CAMREWVNNDMRF_CASSELGGRTGELFF	Activated_CD4_TCells	0
300	CAMRGGPYGGATNKLIF_CASSRTGSTDTQYF	Activated_CD4_TCells	0
301	CAMSAGGGNKLTF_CSAPSGGASRETQYF	Activated_CD4_TCells	0
302	CAMSAGNTDKLIF_NA	Activated_CD4_TCells	0
303	CAMSAGSGNTPLVF_CASEPGLAGSLGTDTQYF	Activated_CD4_TCells	0
304	CAMSAIDAGKSTF_CASSLSRGELFF	Activated_CD4_TCells	0
305	CAMSANANDYKLSF_NA	Activated_CD4_TCells	0
307	CAMSATNTGNQFYF_CASSSARGNEQFF	Activated_CD4_TCells	0
308	CAMSATNTGNQFYF;CAPRYSGGGADGLTF_CASSSARGNEQFF	Activated_CD4_TCells	0
309	CAMSRLSDGQKLLF_CAIATSTSGYNEQFF	Activated_CD4_TCells	0
310	CAMSSNTGNQFYF_CAWGVGGWEQFF	Activated_CD4_TCells	0
311	CAMSVGGANSKLTF_CAISPDTGASYEQYF	Activated_CD4_TCells	0
312	CAMTTDKLIF_CASSTLGHPRDGYTF	Activated_CD4_TCells	0
313	CAPAFMDTGRRALTF_CASSLDWGAKNIQYF	Activated_CD4_TCells	0
314	CAPEGGATNKLIF_CASTPTGLYGYTF	Activated_CD4_TCells	0
315	CAPGPMDSNYQLIW_CASSYTTAGHQPQHF	Activated_CD4_TCells	0
316	CAPNSGGYQKVTF_CASSPQAGLNTEAFF	Activated_CD4_TCells	0
317	CAPPGFSDGQKLLF_CASSGRGQAGGSYNSPLHF	Activated_CD4_TCells	0
318	CAPPGFSDGQKLLF;CVVNSNSGYALNF_CASSGRGQAGGSYNSPLHF	Activated_CD4_TCells	0
319	CAPWGGNRDDKIIF;CAAMGVYSNSGYALNF_CASSSAGSGYGYTF	Activated_CD4_TCells	0
320	CAPYNDYKLSF_CASSQENGFSGNTIYF	Activated_CD4_TCells	0
321	CAQISGYALNF_CASMGEEGLYYGYTF	Activated_CD4_TCells	0
322	CAQMDSSYKLIF_CAARDGRGDGEKLFF	Activated_CD4_TCells	0
323	CARGGTGRRALTF_CAISDGQGGNSPLHF	Activated_CD4_TCells	0
324	CARTTSGTYKYIF_CAISEPRDGWNIQYF	Activated_CD4_TCells	0
325	CASATGGFKTIF_CASSLSIVGFQHF	Activated_CD4_TCells	0
326	CASDMRF_CASSVRGGAGAFF	Activated_CD4_TCells	0
327	CASGGSQGNLIF;CAASSGANNNARLMF_CASSLWTEAFF	Activated_CD4_TCells	0
328	CASGRLGSNYKLTF_CATSDYGGGTDTQYF	Activated_CD4_TCells	0
329	CASHSGSARQLTF;CAVEYYKLSF_CASSLSGVKAYEQYF	Activated_CD4_TCells	0
330	CASLGGGTSYGKLTF_CASSQEVAGAVQETQYF	Activated_CD4_TCells	0
331	CASLNQAGTALIF_CASSSGPSRSPLHF	Activated_CD4_TCells	0
332	CATDEHNQGGKLIF_CASSLNGANTGELFF	Activated_CD4_TCells	0
333	CATDGSNDYKLSF_CASSQQSGYRRYEQYF	Activated_CD4_TCells	0
334	CATDGSNDYKLSF;CAESIWSSGTYKYIF_CASSQQSGYRRYEQYF	Activated_CD4_TCells	0
335	CATGGSSNTGKLIF_CASQTVEGPFLAKNIQYF	Activated_CD4_TCells	0
336	CATGGTYKYIF;CAVGRDSGYSTLTF_CASRGEGGRTNTQYF	Activated_CD4_TCells	0
337	CATGRRSNDYKLSF_CASSQVGVDTQYF	Activated_CD4_TCells	0
338	CATNKGEGEKLTF;CGTHLAGDDKIIF_CSSEYRDNEQFF	Activated_CD4_TCells	0
339	CATPFAAGSYQLTF_CASSFTLGASEQYF	Activated_CD4_TCells	0
341	CATPNTGGFKTIF_CASSSNGGGRGGYTF	Activated_CD4_TCells	0
342	CATPRESNDYKLSF_CASSPEITEAFF	Activated_CD4_TCells	0
343	CATVASSNDYKLSF_CASSLTGGYGYTF	Activated_CD4_TCells	0
344	CATVDSGAGSYQLTF_CASGSQGAQHF	Activated_CD4_TCells	0
345	CATVLIQGAQKLVF_CASSPRGTDTQYF	Activated_CD4_TCells	0
346	CATVNNYGQNFVF_CASSLWGDRDEQYF	Activated_CD4_TCells	0
347	CAVAGTSYDKVIF_CASSVEGGTNEQYF	Activated_CD4_TCells	0
348	CAVAMWSSGSARQLTF;CLAPTGAGSYQLTF_CASSLGGGNTIYF	Activated_CD4_TCells	0
349	CAVAPGGSYIPTF_CASSLFQGTGELFF	Activated_CD4_TCells	0
351	CAVATTDSWGKLQF_CASSSDRVGYGYTF	Activated_CD4_TCells	0
352	CAVDFTGTASKLTF_CSARDRRGRTDTQYF	Activated_CD4_TCells	0
353	CAVDGETSGSRLTF_CASSVMTAQYF	Activated_CD4_TCells	0
354	CAVDIGNTDKLIF_CASRAGTSGSKQYF	Activated_CD4_TCells	0
355	CAVDIRNNNARLMF_CASSRQAYGYTF	Activated_CD4_TCells	0
356	CAVDIVMDNAGNMLTF_CASSLEGWDRDEQYF	Activated_CD4_TCells	0
357	CAVDLNNNAGNMLTF_CSARDLGSGVGWETQYF	Activated_CD4_TCells	0
358	CAVDMVDSNYQLIW_CASSTSTHPAYGYTF	Activated_CD4_TCells	0
359	CAVDSQGGSEKLVF;CAFMNYGGATNKLIF_CASTPRWGDSYNEQFF	Activated_CD4_TCells	0
360	CAVDSSYKLIF_CASRLPLGGQGFSGELFF	Activated_CD4_TCells	0
361	CAVDSWGKLQF_CASSFDRVNGYTF	Activated_CD4_TCells	0
362	CAVDVDSSYKLIF_CSARGHRAPNTEAFF	Activated_CD4_TCells	0
363	CAVEADNYGQNFVF_CASSRGGPQHF	Activated_CD4_TCells	0
365	CAVEAPYNQGGKLIF_CASSSAEGGIQYF	Activated_CD4_TCells	0
366	CAVEDQGDYKLSF_CASSLDPRVLNSPLHF	Activated_CD4_TCells	0
367	CAVEERGSARQLTF_CSARRGQADYGYTF	Activated_CD4_TCells	0
368	CAVEGGNTPLVF_CSAFRTGYNEQFF	Activated_CD4_TCells	0
369	CAVEGGSQGNLIF_CASSPQGQLMNTEAFF	Activated_CD4_TCells	0
370	CAVEGGSSGSARQLTF_CASSFARVGNTIYF;CASSWTSGGPNEQFF	Activated_CD4_TCells	0
371	CAVENSGYALNF_CASSGGQGGGYTF	Activated_CD4_TCells	0
372	CAVENTGNNRKLIW_CASSLTANTEAFF	Activated_CD4_TCells	0
374	CAVEPSNTGGFKTIF_CASSHPSGQGLPYEQYF	Activated_CD4_TCells	0
375	CAVERLNNARLMF_CASSNERTDPLRGGYTF	Activated_CD4_TCells	0
376	CAVERLRGSRLTF_CASSRDTINEQFF	Activated_CD4_TCells	0
377	CAVERYNQGGKLIF_CASSQGLQPMNTEAFF	Activated_CD4_TCells	0
378	CAVEVPLDTGRRALTF_CASSTGRAYEQYF;CASGLVETVLHGYTF	Activated_CD4_TCells	0
379	CAVEWGATNKLIF_CASSLRGRGQSSYEQYF	Activated_CD4_TCells	0
380	CAVFLYNQGGKLIF_CASSYSSTSGAGDTQYF	Activated_CD4_TCells	0
381	CAVFQNNARLMF_CASVPGLAGAGTDTQYF	Activated_CD4_TCells	0
382	CAVFQYSTGGGNKLTF_CATSGVGGTDTQYF	Activated_CD4_TCells	0
383	CAVGAEGRNNNDMRF_CASSMPGYNQPQHF	Activated_CD4_TCells	0
385	CAVGAGTNAGKSTF_CASSFRGGFYEQYF	Activated_CD4_TCells	0
386	CAVGAHDYKLSF_CASTFSGPLNTEAFF	Activated_CD4_TCells	0
388	CAVGAVEYGNKLVF_CASSPPLGGSGGASTDTQYF;CASSYSQSRGSEQYF	Activated_CD4_TCells	0
389	CAVGDARLMF_CASSLGQGARDNSPLHF	Activated_CD4_TCells	0
390	CAVGDNAGNMLTF_CASSLGATSSYNEQFF	Activated_CD4_TCells	0
391	CAVGDTGRRALTF_CAISTGSDQPQHF	Activated_CD4_TCells	0
392	CAVGEPAGNKLTF_CAVGTEAFF	Activated_CD4_TCells	0
394	CAVGGNAGKSTF_CASSRDSNTGELFF	Activated_CD4_TCells	0
395	CAVGGNTDKLIF_CASSGGRGTGLTDTQYF	Activated_CD4_TCells	0
396	CAVGGNTGTASKLTF;CAETSPRAAGNKLTF_CSGGAAYSYEQYF	Activated_CD4_TCells	0
397	CAVGLRDVGATNKLIF_CASSVGPDPTPNEQFF	Activated_CD4_TCells	0
398	CAVGPDNYGQNFVF_CSARIGREQYF	Activated_CD4_TCells	0
399	CAVGPQGGSYIPTF_CASSSGTGPNPLFF	Activated_CD4_TCells	0
400	CAVGPSEAAGNKLTF;CAASFSDGQKLLF_CASSLGGEAFF	Activated_CD4_TCells	0
401	CAVGPSTDSWGKLQF_NA	Activated_CD4_TCells	0
402	CAVGRDSGYSTLTF;CATGGTYKYIF_CASRGEGGRTNTQYF	Activated_CD4_TCells	0
403	CAVGRGGYNKLIF_NA	Activated_CD4_TCells	0
404	CAVGRYGSGATNKLIF_CATGWTGKETQYF	Activated_CD4_TCells	0
406	CAVGSSNTGNQFYF_CASSQEWSGTQYF	Activated_CD4_TCells	0
407	CAVGTSGNTPLVF_CSARSGNEKLFF	Activated_CD4_TCells	0
408	CAVGYNQGGKLIF_CASKEGADTQYF	Activated_CD4_TCells	0
409	CAVIRMDSNYQLIW_CASSQGGLAGAWEQFF	Activated_CD4_TCells	0
410	CAVISGNTPLVF_CASSLSPPGGAGTEAFF	Activated_CD4_TCells	0
411	CAVIVISGGYNKLIF_CASSFGELTEAFF	Activated_CD4_TCells	0
412	CAVKAAGNKLTF_CASSLYGTGLDTIYF	Activated_CD4_TCells	0
413	CAVKAPYKLSF;CAVEDPHDYKLSF_CASSSSGGASYNEQFF	Activated_CD4_TCells	0
414	CAVKDPGGADGLTF_CASSSAENTEAFF	Activated_CD4_TCells	0
415	CAVKGKTSYDKVIF_CASSVQGTDGVYEQYF	Activated_CD4_TCells	0
416	CAVKGWGDYKLSF_CASSEYRDSTDTQYF	Activated_CD4_TCells	0
417	CAVKKGGYQKVTF_CASSESANTGELFF	Activated_CD4_TCells	0
418	CAVKLRSNTGKLIF;CAVRPRGNKLVF_CASGEAGGPDTQYF	Activated_CD4_TCells	0
419	CAVKNGGGGADGLTF_CASSLQGADGYTF	Activated_CD4_TCells	0
420	CAVKPNTGNQFYF_CSVELGDRGFGYTF	Activated_CD4_TCells	0
421	CAVKSGGGADGLTF_CASSLLFQGRAFF	Activated_CD4_TCells	0
422	CAVKSVGGGRRALTF_CSARDLQGVYEQYF	Activated_CD4_TCells	0
423	CAVKTYGQNFVF_CSAKTPGLAGGLSYNEQFF	Activated_CD4_TCells	0
424	CAVLDSSYKLIF_CASSLVQGVSRELFF	Activated_CD4_TCells	0
425	CAVLMDSSYKLIF_CASSRTGLDTGELFF	Activated_CD4_TCells	0
426	CAVLNQGGKLIF_CSARELAGGLTGELFF	Activated_CD4_TCells	0
427	CAVLRGSTLGRLYF_CASSLMEGRSTEAFF	Activated_CD4_TCells	0
428	CAVLSGSARQLTF_CSVERGTDTQYF	Activated_CD4_TCells	0
429	CAVLTRDDKIIF_CASSLVRGGEQYF	Activated_CD4_TCells	0
430	CAVLYNFNKFYF_CASSLASGTDGYTF	Activated_CD4_TCells	0
431	CAVMEGSGNTPLVF_CASSLWRGYGYTF	Activated_CD4_TCells	0
432	CAVMGMNTGFQKLVF_CASRPGGGRGEKLFF	Activated_CD4_TCells	0
434	CAVNAETGANNLFF_CASSLAAEEYF	Activated_CD4_TCells	0
435	CAVNAFQTGANNLFF_CASSLAEGGEQYF	Activated_CD4_TCells	0
436	CAVNARNAGNMLTF_CASSTTGGTGGEKLFF	Activated_CD4_TCells	0
437	CAVNDYGGATNKLIF_CASSAGFSLGYTF	Activated_CD4_TCells	0
438	CAVNGGFQKLVF;CAVEAPYNQGGKLIF_CASSSAEGGIQYF	Activated_CD4_TCells	0
439	CAVNGVNNNDMRF_CASSLGGKPYEQYF	Activated_CD4_TCells	0
440	CAVNIEGAAGNKLTF_CASTGPGEEEKLFF	Activated_CD4_TCells	0
442	CAVNLEYSGAGSYQLTF_CASSQGPSWTDNSPLHF	Activated_CD4_TCells	0
443	CAVNNAGNMLTF_CASSLGSAGLGKLFF	Activated_CD4_TCells	0
444	CAVNNDYKLSF_CASSLGSGGQGETQYF	Activated_CD4_TCells	0
445	CAVNPFRSGNTGKLIF_CASSISGAGELFF	Activated_CD4_TCells	0
446	CAVNPGNTNAGKSTF_CASSIGRTDTQYF	Activated_CD4_TCells	0
447	CAVNPPGSARQLTF_CASSFGENTEAFF	Activated_CD4_TCells	0
448	CAVNRGRNAGNMLTF_CASSADREETQYF	Activated_CD4_TCells	0
449	CAVNRYNYTGANSKLTF;CAGLGDDKIIF_CASSIWTASTF	Activated_CD4_TCells	0
450	CAVNSPAGNQFYF_CSVVLAGPSTDTQYF	Activated_CD4_TCells	0
451	CAVNSPGGATNKLIF_CASSLFEGGEQYF	Activated_CD4_TCells	0
452	CAVNTPGGSYIPTF_CASSLGTGTGELFF	Activated_CD4_TCells	0
453	CAVPANAGGTSYGKLTF_CASSYLKNTEAFF	Activated_CD4_TCells	0
454	CAVPFTGGGNKLTF;CAVSADYGQNFVF_CASSLNRGNTEAFF	Activated_CD4_TCells	0
455	CAVPLLISNFGNEKLTF_CASSLGLGGRGNEQFF	Activated_CD4_TCells	0
456	CAVPNAGNNRKLIW_CASSMSQVPGELFF	Activated_CD4_TCells	0
457	CAVPRSGGGSNYKLTF_CASSLKRDTLGSYNSPLHF	Activated_CD4_TCells	0
458	CAVPSLISNFGNEKLTF_CASSHLRGTDTQYF	Activated_CD4_TCells	0
460	CAVQAGDSWGKLQF_CASSPGETGYEKLFF	Activated_CD4_TCells	0
461	CAVQAGSSNTGKLIF_CASSPHTDTQYF	Activated_CD4_TCells	0
462	CAVQAGTGNQFYF_CASRPTGAHQPQHF	Activated_CD4_TCells	0
463	CAVQAPGSNYQLIW_CASSTMEGTEAFF	Activated_CD4_TCells	0
464	CAVQGNSGGYQKVTF_CASSSPPGDNVFFSGANVLTF;CSATWGASSPLHF	Activated_CD4_TCells	0
465	CAVQPPSGSARQLTF_CASSFDEGPYEQYF	Activated_CD4_TCells	0
466	CAVRAGGGNKLTF_CASSPSYNSPLHF	Activated_CD4_TCells	0
467	CAVRALGGYNKLIF_CASSLLGGDRVSTEAFF	Activated_CD4_TCells	0
468	CAVRANGNKLVF_CSTTAAPNEQFF	Activated_CD4_TCells	0
469	CAVRDDQAGTALIF_CASSFDYSGGRTDTQYF	Activated_CD4_TCells	0
470	CAVRDDYKLSF_CASSITMNTEAFF	Activated_CD4_TCells	0
471	CAVRDGGYNNNDMRF_CASSPQIAKNIQYF	Activated_CD4_TCells	0
472	CAVRDGNSGNTPLVF_CASSLVGREAFF	Activated_CD4_TCells	0
473	CAVRDITGTYKYIF_CAWSAIDSLNQPQHF	Activated_CD4_TCells	0
474	CAVRDPGGGADGLTF_CASSLQGNYGYTF	Activated_CD4_TCells	0
475	CAVRDRDLGNFNKFYF_CASDMYSNQPQHF	Activated_CD4_TCells	0
476	CAVRDRFSNARLMF_CASSQSAGASYGYTF	Activated_CD4_TCells	0
477	CAVRDSNSGYALNF_CASSPGLQETQYF	Activated_CD4_TCells	0
478	CAVRFSDGQKLLF_CASSLWGTGELFF	Activated_CD4_TCells	0
479	CAVRFTGGGNKLTF_CASSILNWGTSTDTQYF	Activated_CD4_TCells	0
481	CAVRGAQKLVF_CASSSSGPFEGSPLHF	Activated_CD4_TCells	0
482	CAVRGIQGAQKLVF_CSAPSPNRSWISPLHF	Activated_CD4_TCells	0
483	CAVRGLSGGSYIPTF_CASSPREGYGYTF	Activated_CD4_TCells	0
484	CAVRGNNQGGKLIF_CATSRDQFYTEAFF	Activated_CD4_TCells	0
485	CAVRGNSGGYQKVTF_CASSFYPSGEETQYF;CASSQDGGTGVHEQYF	Activated_CD4_TCells	0
486	CAVRGSARQLTF_CASSVLQGQAYGYTF	Activated_CD4_TCells	0
487	CAVRGTNSGYALNF_CASSPFERGGYTF	Activated_CD4_TCells	0
488	CAVRGVGRGSTLGRLYF_CASSPRDDSNQPQHF	Activated_CD4_TCells	0
489	CAVRGYNFNKFYF_CASSVGRLAGGPGETQYF	Activated_CD4_TCells	0
490	CAVRISGGYNKLIF_CASSFGPDEQYF	Activated_CD4_TCells	0
491	CAVRKLAAGNQFYF_CASGTYRVDEQFF	Activated_CD4_TCells	0
492	CAVRKSSGDKLTF_CASSDGPDSNQPQHF	Activated_CD4_TCells	0
493	CAVRLQGAQKLVF_CASSSYAQTGQKAFF	Activated_CD4_TCells	0
494	CAVRLTGGGNKLTF_CASRNLNTEAFF	Activated_CD4_TCells	0
495	CAVRNKEGAQKLVF_CASSQAGPPGNTIYF	Activated_CD4_TCells	0
496	CAVRNNARLMF_CASSPSRTPRTDTQYF	Activated_CD4_TCells	0
497	CAVRNSGYALNF_CASSLPPGDRTEAFF	Activated_CD4_TCells	0
498	CAVRPADARLMF_CSVPDSMIEQFF	Activated_CD4_TCells	0
499	CAVRPGGGADGLTF_CASRPGEGVEKLFF	Activated_CD4_TCells	0
500	CAVRPGGYQKVTF_CASSQGTGGWVEGTGELFF	Activated_CD4_TCells	0
501	CAVRPYQAGTALIF_CASSEGAGGYGYTF	Activated_CD4_TCells	0
502	CAVRRAGNMLTF_CASKRLDPGTPDSYEQYF	Activated_CD4_TCells	0
503	CAVRRNDYKLSF_CASSRRDGYYGYTF	Activated_CD4_TCells	0
504	CAVRRTGANNLFF_CASSLARGGYTF	Activated_CD4_TCells	0
505	CAVRSASGGSYIPTF_CASSLGGWGGRSYNEQFF	Activated_CD4_TCells	0
506	CAVRSGSARQLTF_CSARDFLEGAGYGYTF	Activated_CD4_TCells	0
507	CAVRSNARLMF_CASSLPGQGTYNEQFF	Activated_CD4_TCells	0
508	CAVRTSPALNF_CASKGALRGGWIHSNQPQHF;CASSLIGSASSYEQYF	Activated_CD4_TCells	0
509	CAVRTTRGRLMF_CASSPAGGEATIYF	Activated_CD4_TCells	0
510	CAVRVARGNDYKLSF_CATSGRGGPGGGYTF	Activated_CD4_TCells	0
511	CAVRVYGQNFVF_CAWSRGVNEKLFF	Activated_CD4_TCells	0
512	CAVSAGNMLTF_CASSPSGDLNTEAFF	Activated_CD4_TCells	0
513	CAVSAPGGAQKLVF_CSASGGIDEQFF	Activated_CD4_TCells	0
515	CAVSASNSGYALNF_CSAPRTSGGAFFAGELFF	Activated_CD4_TCells	0
516	CAVSAVGGGNKLTF_CASSLGDGGYNEQFF	Activated_CD4_TCells	0
518	CAVSDIYNQGGKLIF_CAIAGTAKEKLFF	Activated_CD4_TCells	0
519	CAVSDPGGGADGLTF_CASTRGVRYEQYF	Activated_CD4_TCells	0
520	CAVSDPKYGAGNMLTF_CASSLGGNSPLHF	Activated_CD4_TCells	0
521	CAVSDRGGGFKTIF_CSAYPSQEFPDTQYF	Activated_CD4_TCells	0
522	CAVSEAGANSKLTF_CSAPAPGTANTEAFF	Activated_CD4_TCells	0
523	CAVSELSFQKLVF_CASSLGAVGGPQHF	Activated_CD4_TCells	0
524	CAVSETNSGYALNF;CAVDPLSGTYKYIF_CASSLDTFTGELFF	Activated_CD4_TCells	0
525	CAVSFPSGTYKYIF_CSAPPRGGITGELFF	Activated_CD4_TCells	0
526	CAVSFQGDAGNMLTF_CASSLRGRGGGPNEQFF	Activated_CD4_TCells	0
527	CAVSGAYNFNKFYF_CASSEVAGHGANVLTF	Activated_CD4_TCells	0
528	CAVSGGATNKLIF_CASRRVIGTDTQYF	Activated_CD4_TCells	0
529	CAVSGGSGGSNYKLTF_CASSFVGRNTEAFF	Activated_CD4_TCells	0
530	CAVSGNTPLVF;CALNGRDDKIIF_CASSFPGPETQYF	Activated_CD4_TCells	0
531	CAVSGSNYKLTF_CASSLAENTEAFF	Activated_CD4_TCells	0
532	CAVSHPNSGYALNF_CSAPGGGVNEQFF	Activated_CD4_TCells	0
533	CAVSKYGGSQGNLIF_CATYFTGGDEQFF	Activated_CD4_TCells	0
534	CAVSLFSGGYNKLIF_CASSPGQGNTGELFF	Activated_CD4_TCells	0
535	CAVSLPSGTYKYIF_CSATAGVETQYF	Activated_CD4_TCells	0
536	CAVSLSNTGNQFYF_CASSYPPSEQYF	Activated_CD4_TCells	0
537	CAVSNAGNMLTF_CSAGRGTGTPGGTQYF	Activated_CD4_TCells	0
538	CAVSNGATNKLIF_CASSVWQQTGELFF	Activated_CD4_TCells	0
539	CAVSPGGATNKLIF_CASSGQGGGDTEAFF	Activated_CD4_TCells	0
540	CAVSPGGSYIPTF_CASSLAQGTEAFF	Activated_CD4_TCells	0
541	CAVSPNNDYKLSF_CSAGVPQHF	Activated_CD4_TCells	0
542	CAVSPPDPNNDMRF_CASSPGPRADEKLFF	Activated_CD4_TCells	0
543	CAVSPPSGNTPLVF_CSARDNFSGNTEAFF	Activated_CD4_TCells	0
544	CAVSPYSGTYKYIF_CASSQRSSTGEQYF	Activated_CD4_TCells	0
545	CAVSRAGGTSYGKLTF_CASSSIAGSSSYNEQFF	Activated_CD4_TCells	0
546	CAVSRPGTSYGKLTF_CSARDRGGSLTEAFF	Activated_CD4_TCells	0
547	CAVSRTGNQFYF_CASSPRQRAGSDEQFF	Activated_CD4_TCells	0
548	CAVSSAGGTSYGKLTF_CASSLQADTEAFF	Activated_CD4_TCells	0
549	CAVSSGGSYIPTF_CASSLGQALGYTF	Activated_CD4_TCells	0
551	CAVSSSGSARQLTF_CAITRTAGGSSTGELFF	Activated_CD4_TCells	0
552	CAVSTNTNAGKSTF_CASSPQTGDGYTF	Activated_CD4_TCells	0
553	CAVSTSGTYKYIF_CAISTTGAETEAFF	Activated_CD4_TCells	0
554	CAVSTSGTYKYIF_CASSLNIRTDTQYF	Activated_CD4_TCells	0
555	CAVSTTSGTYKYIF_CASRPDRLAGYVGETQYF	Activated_CD4_TCells	0
556	CAVSVGSGTYKYIF_CSATSPGGELKFFNEQFF;CASSLGGQTYEQYF	Activated_CD4_TCells	0
557	CAVSVPTSGTYKYIF_NA	Activated_CD4_TCells	0
558	CAVSYALNF_CASSPQPTEAFF	Activated_CD4_TCells	0
559	CAVTALSGTYKYIF;CATDNTNAGKSTF_CASSLSQWTEAFF	Activated_CD4_TCells	0
560	CAVTGAQKLVF_CASSVLGTEAFF	Activated_CD4_TCells	0
561	CAVTGGSNYQLIW_CASSQMPGSGGAPLHF	Activated_CD4_TCells	0
563	CAVTGNSGYALNF_CASSPTDTQYF	Activated_CD4_TCells	0
564	CAVTHSGNTPLVF;CAAHGSGNTGKLIF_CASSPDGRQWPQHF	Activated_CD4_TCells	0
565	CAVTLGGGYQKVTF;CAGPPSRTYKYIF_CASSLDRTGDGYTF	Activated_CD4_TCells	0
566	CAVTLSGTYKYIF_CSVVRASNTEAFF	Activated_CD4_TCells	0
567	CAVTLYNQGGKLIF_CASSENRVNTEAFF	Activated_CD4_TCells	0
568	CAVTPNNDMRF_CASSLVRGRSLLSSYNSPLHF	Activated_CD4_TCells	0
569	CAVTPPDGPFSGGYNKLIF_CASSPQGDTQYF	Activated_CD4_TCells	0
570	CAVTPPPGTYKYIF_CSAPPGLETQYF	Activated_CD4_TCells	0
571	CAVTRNRDDKIIF_NA	Activated_CD4_TCells	0
572	CAVTSGGSYIPTF;CALSDRAAGGFKTIF_CASSLTGTRSSYNEQFF	Activated_CD4_TCells	0
573	CAVTSPSGGSYIPTF_CASSLAWRGGYNEQFF	Activated_CD4_TCells	0
575	CAVTTLAGGTSYGKLTF_CASSPDPSYEQYF	Activated_CD4_TCells	0
576	CAVTTYNTDKLIF;CALSEPTITGNQFYF_CSARVIGGLLYGYTF	Activated_CD4_TCells	0
577	CAVVKGLGYQLIW_CANRALGDTQYF	Activated_CD4_TCells	0
578	CAVVLFFGNEKLTF_CASSFSRQTQYF	Activated_CD4_TCells	0
579	CAVVLYNQGGKLIF_CASSYSDTEAFF	Activated_CD4_TCells	0
580	CAVVRRDDKIIF_CASSFPGGTVEKLFF	Activated_CD4_TCells	0
581	CAVWGAQKLVF_CASSLLGGELFF	Activated_CD4_TCells	0
582	CAVWPSASKIIF_CASSLRGSSYEQYF	Activated_CD4_TCells	0
583	CAVWSDYKLSF_CASSIGAGGNQPQHF	Activated_CD4_TCells	0
584	CAVYNSNYQLIW_CSANGAGGSEQYF	Activated_CD4_TCells	0
585	CAVYSGNTPLVF_CASSDFGRGQETQYF	Activated_CD4_TCells	0
586	CAVYSRGGADGLTF;CAVNTGTDSWGKLQF_CASSADREETQYF	Activated_CD4_TCells	0
587	CAYASIQGAQKLVF_CASSLLPAYNSPLHF	Activated_CD4_TCells	0
588	CAYEDSNYQLIW_CASSLQASGGTDTQYF	Activated_CD4_TCells	0
589	CAYGGATNKLIF_CASSFTPSSYEQYF	Activated_CD4_TCells	0
590	CAYIKGTYKYIF_CASSAEWSRRGGYTF	Activated_CD4_TCells	0
591	CAYKVWNSGAGSYQLTF_CASSFQNEKLFF	Activated_CD4_TCells	0
592	CAYLSGGTSYGKLTF_CASRWGQITGELFF	Activated_CD4_TCells	0
593	CAYLTNFGNEKLTF_CASSLRGPSSGNTIYF	Activated_CD4_TCells	0
594	CAYNPGGGADGLTF_CSARDGLAARELFF	Activated_CD4_TCells	0
595	CAYRGGNNNDMRF_CASSEARFTRGGPGELFF	Activated_CD4_TCells	0
596	CAYRGPRSNNDMRF_CASSDRGTEAFF	Activated_CD4_TCells	0
597	CAYRLMEKLTF;CVVNMRGNNARLMF_CASSHSGTGVNYGYTF	Activated_CD4_TCells	0
598	CAYRNSQGGSEKLVF_CSVERDRGREQFF	Activated_CD4_TCells	0
599	CAYRRGFGNEKLTF_CASSQEGGQVNTEAFF	Activated_CD4_TCells	0
600	CAYRRLFSGTYKYIF_CASSLEGVNQPQHF	Activated_CD4_TCells	0
601	CAYRSANQGAQKLVF_CASSEIFGYQSTDTQYF	Activated_CD4_TCells	0
602	CAYRSASGGGADGLTF;CAASAMLAAGNKLTF_CASSYPRDRHNQPQHF	Activated_CD4_TCells	0
603	CAYRSAYFGNEKLTF_NA	Activated_CD4_TCells	0
604	CAYRSAYYGQNFVF_CASSLRGPKPYEQYF	Activated_CD4_TCells	0
605	CAYRSFRQGAQKLVF_CATSLASGGTYNEQFF	Activated_CD4_TCells	0
606	CAYRSGGDTSGTYKYIF_CASSADLNTEAFF	Activated_CD4_TCells	0
607	CAYRSGKPSGYALNF;CGTEGKLTF_CASSLALINSYGYTF	Activated_CD4_TCells	0
608	CAYRSLFMEYGNKLVF_CASSLRDRATTEAFF	Activated_CD4_TCells	0
609	CAYRSPYNNNDMRF_CASSVASVRPRGLNTQYF	Activated_CD4_TCells	0
610	CAYRSSIGGATNKLIF_CASREWREKLFF	Activated_CD4_TCells	0
611	CAYRSYFSGSARQLTF;CIVRPIQGAQKLVF_CASSPGTGLYEQYF	Activated_CD4_TCells	0
612	CAYRSYPGGATNKLIF_CASSPNMAGGTEAFF	Activated_CD4_TCells	0
613	CAYRTNFGNEKLTF_CASISTKRLGPDEQYF	Activated_CD4_TCells	0
614	CAYSGGSARQLTF_CATSRERGLAWLSSYNEQFF	Activated_CD4_TCells	0
615	CAYSYGGATNKLIF_CAWTRQGVGEQYF	Activated_CD4_TCells	0
616	CAYTPQGAQKLVF_CSPSTPADTEAFF	Activated_CD4_TCells	0
617	CAYVTNFGNEKLTF_CASSTRTVLNQPQHF	Activated_CD4_TCells	0
618	CAYVTNFGNEKLTF;CAVTDTGNQFYF_CASSPYNEQFF	Activated_CD4_TCells	0
619	CGAAGNKLTF_CAWSPYLRLTGTEAFF	Activated_CD4_TCells	0
620	CGAANRDDKIIF;CALKGGGGADGLTF_CASSPRGLAGYEQYF	Activated_CD4_TCells	0
621	CGADIGNTDKLIF;CAASPAGSGGGADGLTF_CASSWTGPNEKLFF	Activated_CD4_TCells	0
622	CGADIRYGQNFVF;CAFMKHGDEKLTF_CASSFGAGDVGNTIYF	Activated_CD4_TCells	0
623	CGADMRGNTPLVF_CAISPLAGQETQYF	Activated_CD4_TCells	0
624	CGAGGNQFYF_CSVESGGPNGYTF	Activated_CD4_TCells	0
626	CGAPQGAQKLVF_CASSLRGDYGYTF	Activated_CD4_TCells	0
627	CGTDPPSGTYKYIF_CASSYFGGTARGFDQPQHF	Activated_CD4_TCells	0
628	CGTDPSNFGNEKLTF_CASSYFRGNEQFF	Activated_CD4_TCells	0
629	CGTEGAHILTGGGNKLTF;CAASDNQAGTALIF_CASSLVRGVEQYF	Activated_CD4_TCells	0
630	CGTEIYNQGGKLIF_CASSHSGVGGLSEAFF	Activated_CD4_TCells	0
631	CILKGAGNNRKLIW_CASSLLHDYTRDYGYTF	Activated_CD4_TCells	0
632	CILNREGTSGTYKYIF_CASSLSLGDEQFF	Activated_CD4_TCells	0
633	CILRDGKNRDDKIIF;CIVGRDSNYQLIW_CASSYPTGTGVRNQPQHF	Activated_CD4_TCells	0
634	CILRDLNQFYF_CASSPGAYEQYF	Activated_CD4_TCells	0
635	CILRDWGETSGSRLTF_CASSFREGEQFF	Activated_CD4_TCells	0
636	CILRRPFSYDKVIF_CSALDGQGGEQYF	Activated_CD4_TCells	0
637	CILRRSQGNLIF_CASSLRAVKNEQFF	Activated_CD4_TCells	0
638	CIPPGEKLVF_CASRRGRDRRSPLHF	Activated_CD4_TCells	0
639	CIVLGTNAGKSTF_CSASTSRGSYNEQFF	Activated_CD4_TCells	0
640	CIVMENNDMRF;CAFMKEITSYDKVIF_CASSPGVSNGYTF	Activated_CD4_TCells	0
641	CIVNGNEKLTF_CASSSPYEQYF	Activated_CD4_TCells	0
642	CIVRGNSGGSNYKLTF_CASKGNAGNTIYF	Activated_CD4_TCells	0
643	CIVRPQGAQKLVF_CASREGSDTQYF;CASSFRPQGSSYEQYF	Activated_CD4_TCells	0
644	CIVRVATGTYKYIF_CASSLVGAGAYEQYF	Activated_CD4_TCells	0
645	CIVRVDDSWGKLQF_CASSLVDLQETQYF	Activated_CD4_TCells	0
646	CIVRVDTNAGKSTF_CSARERQFKDTQYF	Activated_CD4_TCells	0
647	CIVRVPETSNAGGTSYGKLTF_CASRRFAGYTF	Activated_CD4_TCells	0
648	CIVRVVNRDDKIIF;CAHPNTGNQFYF_CASSGRDRSSGANVLTF	Activated_CD4_TCells	0
649	CIVTRGGGNKLTF_CASRTSGMGETQYF	Activated_CD4_TCells	0
650	CIVVAIAGSYQLTF_CASSQRQGAYSGANVLTF	Activated_CD4_TCells	0
651	CLLGDPETSGSRLTF;CAGGSGTYKYIF_CAISISGYNEQFF	Activated_CD4_TCells	0
652	CLPTAPMYSSASKIIF;CAVRLTGFSGGYNKLIF_CAISESTGTGNTEAFF	Activated_CD4_TCells	0
653	CLPTNFGNEKLTF;CAGLISDARLMF_CSVSLSTGRGTDTQYF	Activated_CD4_TCells	0
654	CLSPNTGFQKLVF;CALLNYGGSQGNLIF_CASSFGEGTEAFF	Activated_CD4_TCells	0
655	CLVGDENQGGKLIF_CSVRVGGGNQPQHF	Activated_CD4_TCells	0
656	CLVGDGKLSF_CASSLRLSSYNSPLHF	Activated_CD4_TCells	0
657	CLVGDLDTGRRALTF_CSARDDRLAKNIQYF	Activated_CD4_TCells	0
658	CLVGDRNTGGFKTIF_CASSFRDRVGYTF	Activated_CD4_TCells	0
659	CLVGGYRGFKTIF;CAVNPRRGSARQLTF_CASRHKTQAVNQPQHF	Activated_CD4_TCells	0
660	CLVGLPPLSSGSARQLTF_CASRGDNEQFF	Activated_CD4_TCells	0
661	CLVINAGNNRKLIW_CASSVGRDNEQFF	Activated_CD4_TCells	0
662	CRSTPSGNTGKLIF_CASSLAKAASEILLAKNIQYF	Activated_CD4_TCells	0
663	CVANTGGGNKLTF_CASRDRGNYGYTF	Activated_CD4_TCells	0
664	CVATYNQGGKLIF;CHLGEADKLIF_CASSQGVAGEQYF	Activated_CD4_TCells	0
665	CVVDGSGNTGKLIF_CASSRDRVDGYTF	Activated_CD4_TCells	0
666	CVVGAGNNRKLIW_CAWSVGLSNYGYTF	Activated_CD4_TCells	0
667	CVVGGTASKLTF_CASRYALGRKLFF	Activated_CD4_TCells	0
668	CVVGNTGGFKTIF_CASSLGRGGHYGYTF	Activated_CD4_TCells	0
669	CVVGTGGGNKLTF_CASSARLGETEAFF	Activated_CD4_TCells	0
670	CVVIAAGSNYKLTF_NA	Activated_CD4_TCells	0
671	CVVKLGQTGANNLFF;CALSDVTGGGNKLTF_CASRLGSGGTYEQYF	Activated_CD4_TCells	0
672	CVVKNQGGKLIF;CVVSDLSTGANNLFF_CASSLGSGAGSGNTIYF	Activated_CD4_TCells	0
673	CVVLYSGGGADGLTF;CAFSGSNYGGSQGNLIF_CASSFLRGGGSDTEAFF	Activated_CD4_TCells	0
674	CVVNDHGLTGGGNKLTF_CASSSLGVAARTDTQYF	Activated_CD4_TCells	0
675	CVVNEPASGTYKYIF_CASSVDINSPLHF	Activated_CD4_TCells	0
676	CVVNGNTDKLIF_CASSARNGWAFF	Activated_CD4_TCells	0
677	CVVNKGSRSGNTPLVF_CASSLGVQPQHF	Activated_CD4_TCells	0
678	CVVNKNSGYALNF_CASSLGTGKPTIYF	Activated_CD4_TCells	0
679	CVVNLLGNTGKLIF_CASSPMIDGLNTEAFF	Activated_CD4_TCells	0
680	CVVNMGGMDSSYKLIF_NA	Activated_CD4_TCells	0
681	CVVNMGYGGSQGNLIF_CASSPTGPRGPQHF	Activated_CD4_TCells	0
682	CVVNNAGNMLTF_CASSLTGMSGNTIYF	Activated_CD4_TCells	0
683	CVVNNGQKLLF_CASKYRGYGNTIYF	Activated_CD4_TCells	0
684	CVVNPDTGFQKLVF_NA	Activated_CD4_TCells	0
685	CVVNQGYGNNNDMRF;CAVIQIGFGNVLHC_CASSLALGARFF	Activated_CD4_TCells	0
687	CVVNSWAGNMLTF_CASSQKGYRASTDTQYF	Activated_CD4_TCells	0
688	CVVNTGWAGGTSYGKLTF_CASGRAGSEQFF	Activated_CD4_TCells	0
689	CVVNWLGNQFYF_CASSLGTGVYEQYF	Activated_CD4_TCells	0
690	CVVRGAAGFGNVLHC_CASSPQGAREAFF	Activated_CD4_TCells	0
691	CVVRGGENYGGSQGNLIF_CASSPFPPPLETQYF	Activated_CD4_TCells	0
692	CVVRGMYSGGGADGLTF;CAARGPRSNDYKLSF_CASSLDQHSYEQYF	Activated_CD4_TCells	0
694	CVVSAEPLKAAGNKLTF;CAVEKSNYQLIW_CASSPRNKNGYTF	Activated_CD4_TCells	0
695	CVVSAPSGNTPLVF;CALRVSSGGYNKLIF_CSARDTYRGNTEAFF	Activated_CD4_TCells	0
696	CVVSDLGHSGGSNYKLTF_CSARGTVLLETQYF	Activated_CD4_TCells	0
697	CVVSDRGGATNKLIF_CASSFLAEIQYF	Activated_CD4_TCells	0
698	CVVSGGNTGTASKLTF_CASSLGGQGAHGYTF	Activated_CD4_TCells	0
699	CVVSNNYGQNFVF_CSAADSRGIETQYF	Activated_CD4_TCells	0
700	CVVSSNDYKLSF_CASLTGDGSPLHF	Activated_CD4_TCells	0
701	CVVSVAGSYQLTF_CASSLLGQGEQETQYF	Activated_CD4_TCells	0
702	CVVSVTSGTYKYIF_CSAKSGVGEQFF	Activated_CD4_TCells	0
703	CVVSYSSASKIIF;CAGRADSWGKLQF_CASSQDMAASEKLFF	Activated_CD4_TCells	0
704	CVVTAHTGGFKTIF_CASSQGSPGYEQYF;CASSPRWGGLGTTDTQYF	Activated_CD4_TCells	0
705	CVVTATDSWGKLQF_CASSFDRVPRNEQFF	Activated_CD4_TCells	0
706	CVVTKAGNMLTF_CASSYWGVIQSPLHF	Activated_CD4_TCells	0
707	CVVTPHSGGYQKVTF;CGYKLSF_CASRTSGVTDTQYF	Activated_CD4_TCells	0
708	CVVTRSGTYKYIF_CASSSTGMEDQPQHF	Activated_CD4_TCells	0
709	CVVTRTKAAGNKLTF_CASSAPGTFSFSAQFF	Activated_CD4_TCells	0
710	CVVTTASNTGKLIF_CASSLSETPLRGLQYRLYEQYF	Activated_CD4_TCells	0
711	NA_CAIGSRIEDEQFF	Activated_CD4_TCells	0
712	NA_CAISDLAGGPLAKNIQYF	Activated_CD4_TCells	0
713	NA_CAISESGDREAFF	Activated_CD4_TCells	0
714	NA_CASARDRGYTGELFF	Activated_CD4_TCells	0
715	NA_CASDMYSNQPQHF	Activated_CD4_TCells	0
716	NA_CASGTGLSGELFF	Activated_CD4_TCells	0
717	NA_CASISLAGESNQPQHF	Activated_CD4_TCells	0
718	NA_CASRGDNEQFF	Activated_CD4_TCells	0
719	NA_CASRRDMNTEAFF	Activated_CD4_TCells	0
722	NA_CASSAEQGYEQYF	Activated_CD4_TCells	0
723	NA_CASSEYRDSTDTQYF	Activated_CD4_TCells	0
724	NA_CASSFDEGPYEQYF	Activated_CD4_TCells	0
726	NA_CASSFEGLSTDTQYF	Activated_CD4_TCells	0
728	NA_CASSFYGQGAYEQYF	Activated_CD4_TCells	0
729	NA_CASSGALNTGELFF	Activated_CD4_TCells	0
730	NA_CASSGVEGSPLHF	Activated_CD4_TCells	0
731	NA_CASSHPDRRETQYF	Activated_CD4_TCells	0
732	NA_CASSIGEIYGYTF	Activated_CD4_TCells	0
733	NA_CASSKYVDRSYSNQPQHF	Activated_CD4_TCells	0
734	NA_CASSLAEGHEQYF	Activated_CD4_TCells	0
735	NA_CASSLAEGNTIYF	Activated_CD4_TCells	0
736	NA_CASSLAGQFEGYTF	Activated_CD4_TCells	0
737	NA_CASSLAPGNTIYF	Activated_CD4_TCells	0
738	NA_CASSLAQGTEAFF	Activated_CD4_TCells	0
739	NA_CASSLAYSPGELFF	Activated_CD4_TCells	0
740	NA_CASSLDSLAGTSTDTQYF	Activated_CD4_TCells	0
741	NA_CASSLEGWDRDEQYF	Activated_CD4_TCells	0
742	NA_CASSLERNTEAFF	Activated_CD4_TCells	0
743	NA_CASSLFEGGEQYF	Activated_CD4_TCells	0
744	NA_CASSLGDFTYEQYF	Activated_CD4_TCells	0
745	NA_CASSLGEGYGYTF	Activated_CD4_TCells	0
746	NA_CASSLGGKPYEQYF	Activated_CD4_TCells	0
747	NA_CASSLGQALGYTF	Activated_CD4_TCells	0
748	NA_CASSLGQGGIQYF	Activated_CD4_TCells	0
749	NA_CASSLGQGGNTEAFF	Activated_CD4_TCells	0
750	NA_CASSLGTGTGEQYF	Activated_CD4_TCells	0
751	NA_CASSLKRGTGELFF	Activated_CD4_TCells	0
752	NA_CASSLLPGSGELFF	Activated_CD4_TCells	0
754	NA_CASSLQGADGYTF	Activated_CD4_TCells	0
755	NA_CASSLSGGAKAFF	Activated_CD4_TCells	0
756	NA_CASSLSGQGVVQYF	Activated_CD4_TCells	0
758	NA_CASSLVGGLRSTEAFF	Activated_CD4_TCells	0
759	NA_CASSPDQLVFKQYF	Activated_CD4_TCells	0
762	NA_CASSPGQTEAFF	Activated_CD4_TCells	0
763	NA_CASSPHSGSEKLFF	Activated_CD4_TCells	0
765	NA_CASSQERNLAGRNEQFF	Activated_CD4_TCells	0
766	NA_CASSQLRGTEAFF	Activated_CD4_TCells	0
767	NA_CASSQQGGGQETQYF	Activated_CD4_TCells	0
769	NA_CASSRFGSMETQYF	Activated_CD4_TCells	0
770	NA_CASSRGTSGLTGELFF	Activated_CD4_TCells	0
771	NA_CASSRHPSGGDTGELFF	Activated_CD4_TCells	0
773	NA_CASSRTGAYEQYF	Activated_CD4_TCells	0
776	NA_CASSSGQGGGYTF	Activated_CD4_TCells	0
777	NA_CASSSPMKEQFF	Activated_CD4_TCells	0
778	NA_CASSSSGQETQYF	Activated_CD4_TCells	0
779	NA_CASSVDSPGTEAFF	Activated_CD4_TCells	0
781	NA_CASSVGVKVAETQYF	Activated_CD4_TCells	0
782	NA_CASSVVQGTDTQYF	Activated_CD4_TCells	0
783	NA_CASSWWDRREGTQYF	Activated_CD4_TCells	0
784	NA_CASSYRVGTVSYEQYF	Activated_CD4_TCells	0
785	NA_CASSYSELGSHRDEQYF	Activated_CD4_TCells	0
786	NA_CASSYSGQNTDTQYF	Activated_CD4_TCells	0
787	NA_CASSYSISVGTRYF	Activated_CD4_TCells	0
788	NA_CASTFSLDGKYGYTF	Activated_CD4_TCells	0
789	NA_CASTTRDRGPRGTDTQYF	Activated_CD4_TCells	0
790	NA_CATSREIRRQETQYF	Activated_CD4_TCells	0
791	NA_CSAIGGTGTYEQYF	Activated_CD4_TCells	0
792	NA_CSALSGVDTQYF	Activated_CD4_TCells	0
793	NA_CSAPGGGVNEQFF	Activated_CD4_TCells	0
794	NA_CSAPPGLETQYF	Activated_CD4_TCells	0
796	NA_CSAPRTSGGAFFAGELFF	Activated_CD4_TCells	0
797	NA_CSARDDRLAKNIQYF	Activated_CD4_TCells	0
798	NA_CSARDPASYEQYF	Activated_CD4_TCells	0
799	NA_CSARDPSGFYEQYF	Activated_CD4_TCells	0
801	NA_CSARGQASSYQETQYF	Activated_CD4_TCells	0
802	NA_CSARQLAGANEQFF	Activated_CD4_TCells	0
804	NA_CSAVALLDSGGTDTQYF	Activated_CD4_TCells	0
805	NA_CSVDRGLREQFF	Activated_CD4_TCells	0
806	CAAAPLSGGGADGLTF_CASSLAGFLSYEQYF	CXCL13_Tph_high	0
807	CAAASDFGNEKLTF_CASRSVPQSTEAFF	CXCL13_Tph_high	0
809	CAAEGGGSYIPTF_CASSLDGDTANIAEAFF	CXCL13_Tph_high	0
810	CAAEGGSQGNLIF_CASSFGGGGYTF	CXCL13_Tph_high	0
811	CAAEQSSARQLTF_CASSVDRGNGYTF	CXCL13_Tph_high	0
812	CAAFGETSYDKVIF_CASRLIRTGYEQYF	CXCL13_Tph_high	0
814	CAAGFGNEKLTF_CSARDPGQENEKLFF	CXCL13_Tph_high	0
815	CAAGGATNKLIF;CVVNGPGASSYGKLTF_CASSTTSGGTYEQYF	CXCL13_Tph_high	0
816	CAAGHTGANSKLTF_CASSEATGTGYTF	CXCL13_Tph_high	0
817	CAAGPGSARQLTF_CASSSWSTGSKDEQFF	CXCL13_Tph_high	0
821	CAAHTGGFKTIF_CASSPRGRYSNQPQHF	CXCL13_Tph_high	0
822	CAAIGGGGGADGLTF_CASSAVGDRTEAFF	CXCL13_Tph_high	0
823	CAAINYGGSQGNLIF_CASSLESSPLHF	CXCL13_Tph_high	0
824	CAAINYGGSQGNLIF_CASSLESSPLHF;CACLLTLTLPPSF	CXCL13_Tph_high	0
825	CAAIWSSYKLIF_CASSSIYEQYF	CXCL13_Tph_high	0
826	CAAKMNTGFQKLVF_CASSFQGGYTF	CXCL13_Tph_high	0
827	CAAKTDNAGNMLTF_CAISESGQANQPQHF	CXCL13_Tph_high	0
829	CAAKWGDTGRRALTF_CASSRDLGDTIYF	CXCL13_Tph_high	0
830	CAALEDNNARLMF_NA	CXCL13_Tph_high	0
832	CAALYNFNKFYF_CASSLDQVGVTQQYF	CXCL13_Tph_high	0
833	CAANAGGTSYGKLTF_CATGTGGDEQYF	CXCL13_Tph_high	0
834	CAANQGAQKLVF;CAAEGTSYGKLTF_CASSLDPNYGYTF	CXCL13_Tph_high	0
836	CAAPPSGSARQLTF_CLMGDRGKETQYF	CXCL13_Tph_high	0
837	CAAPRWGGKLIF;CALSGGNTDKLIF_CSARIRRTEAFF	CXCL13_Tph_high	0
838	CAAPTYNTNAGKSTF_CASSTRTSTYEQYF	CXCL13_Tph_high	0
839	CAARAGGSYIPTF_NA	CXCL13_Tph_high	0
840	CAARESGTDKLIF_CASSLSGGATQYF	CXCL13_Tph_high	0
841	CAARFSGGYNKLIF_CASSLDPRDGNEQFF	CXCL13_Tph_high	0
842	CAARGRGNKLVF_CAIRIDRDTEAFF	CXCL13_Tph_high	0
843	CAARLKTSYDKVIF_CASSLARTGELFF	CXCL13_Tph_high	0
844	CAARRNYQLIW_CASQPGGAAYEQYF	CXCL13_Tph_high	0
846	CAARVEYGNKLVF_CASSLGSQFGTGANQPQHF	CXCL13_Tph_high	0
847	CAARVNQGGKLIF_CASSLFGETQYF	CXCL13_Tph_high	0
848	CAASADYGQNFVF_CASRRGSNTGELFF	CXCL13_Tph_high	0
849	CAASAGAQAGTALIF_CASSPRWGAGYTF;CASSPDQPQHF	CXCL13_Tph_high	0
851	CAASAKGDDKIIF_CASSLKLTGLTEAFF	CXCL13_Tph_high	0
853	CAASDAGNQFYF_NA	CXCL13_Tph_high	0
855	CAASDRRGSEKLVF_CASSPQGTASTDTQYF	CXCL13_Tph_high	0
856	CAASGDTGFQKLVF_CAISESGQPQHF	CXCL13_Tph_high	0
857	CAASGEGSGGYQKVTF_NA	CXCL13_Tph_high	0
858	CAASGGSGTYKYIF_CASSLRGGIATGELFF	CXCL13_Tph_high	0
859	CAASHGTASKLTF_CASRVQGAGETQYF	CXCL13_Tph_high	0
860	CAASHQEARLMF_CASSSPGSGATNEKLFF	CXCL13_Tph_high	0
861	CAASHTQGGSEKLVF_CASSPYRGGFTEAFF	CXCL13_Tph_high	0
863	CAASKDYGQNFVF_CASSARYNEQFF	CXCL13_Tph_high	0
864	CAASKGTASKLTF_CAISGGQDQPQHF	CXCL13_Tph_high	0
865	CAASKNYGQNFVF_CAITDRLSTDTQYF	CXCL13_Tph_high	0
867	CAASLLSWGKLQF_CSALSGGNTQYF	CXCL13_Tph_high	0
869	CAASLYNNNDMRF_CASRRQPTGSPYNEQFF	CXCL13_Tph_high	0
870	CAASMENSGGYQKVTF_CASSFGSGGETDTQYF	CXCL13_Tph_high	0
871	CAASMGFGNVLHC_CASSSGRGVELFF	CXCL13_Tph_high	0
872	CAASMGGGADGLTF_CASSPRLGGYGYTF	CXCL13_Tph_high	0
873	CAASMGGGADGLTF;CVVSADPGNTGKLIF_CASSYARGFTGELFF	CXCL13_Tph_high	0
874	CAASMGGNTGKLIF_CASSWGLQETQYF	CXCL13_Tph_high	0
876	CAASNNARLMF_CASSRTTGANYEQYF	CXCL13_Tph_high	0
877	CAASPGGSNYQLIW_CASSVPPLDIQFF	CXCL13_Tph_high	0
878	CAASPNNGNQFYF_CASSVETGELFF	CXCL13_Tph_high	0
880	CAASQGNLIF_CASSPSRGTGSVEQYF	CXCL13_Tph_high	0
882	CAASRLNSGNTPLVF_CSARVPDLNTEAFF	CXCL13_Tph_high	0
883	CAASRTTSEGNNRLAF_CASSWVWGANTGELFF	CXCL13_Tph_high	0
885	CAASSGGSQGNLIF_CASSLQINLGGGVDTQYF	CXCL13_Tph_high	0
888	CAASSPMNRDDKIIF;CGPNAGKSTF_CASSFTSGGYTGELFF	CXCL13_Tph_high	0
889	CAASTGGYNKLIF_CASSAPVTGELFF	CXCL13_Tph_high	0
890	CAASTQETSGSRLTF_CASSQWTQPQHF	CXCL13_Tph_high	0
891	CAASVLLQGAQKLVF_CATSGGATNEKLFF	CXCL13_Tph_high	0
892	CAASVNAGGTSYGKLTF;CAAYKLSF_CASSPTGEGREKLFF	CXCL13_Tph_high	0
894	CAATADSSYKLIF_CATGPTGDQPQHF	CXCL13_Tph_high	0
895	CAATFMDTGRRALTF_CASTSFGVPTF	CXCL13_Tph_high	0
896	CAATFMDTGRRALTF_NA	CXCL13_Tph_high	0
897	CAATVGGAGSYQLTF_CASSFPLAGADTQYF	CXCL13_Tph_high	0
898	CAATYDNQGGKLIF_CSARVFRVLHNEQFF	CXCL13_Tph_high	0
899	CAAVWAGFQKLVF_CASDRTGEGNTIYF	CXCL13_Tph_high	0
900	CACESGGSNYKLTF_CSVEVQRDPNYGYTF	CXCL13_Tph_high	0
901	CACNAGGTSYGKLTF;CAEAYGGATNKLIF_CASRPGGYGYTF	CXCL13_Tph_high	0
903	CADSTSGTYKYIF_CASSLKGTEAFF	CXCL13_Tph_high	0
904	CAEAPPPGTYKYIF_CSAADVVERQYF	CXCL13_Tph_high	0
905	CAEGLAGGFKTIF_CASSWDLTGYEQYF	CXCL13_Tph_high	0
906	CAEGRIQGGKLIF_CASSLWPGQGTDTQYF	CXCL13_Tph_high	0
907	CAEGRTDKLIF_CASSMGWGTNQPQHF	CXCL13_Tph_high	0
908	CAEGTTSGTYKYIF;CTRRGANSKLTF_CASSYSIQGVRQFF	CXCL13_Tph_high	0
910	CAEKMSGTYKYIF_CASSLPGGTYEQYF	CXCL13_Tph_high	0
911	CAEKRTGGFKTIF_CASSPGTDRFSYEQYF	CXCL13_Tph_high	0
913	CAENGGATNKLIF_CASSEWGGEQFF	CXCL13_Tph_high	0
914	CAENIPPPSGTYKYIF_CASSSGGAWQETQYF	CXCL13_Tph_high	0
915	CAENMDNDMRF_CASSLGSRDRGTEAFF	CXCL13_Tph_high	0
918	CAEREEGSASKIIF_CASSLTPVEAASSYEQYF	CXCL13_Tph_high	0
920	CAERPLGGSQGNLIF_CASSQDHTRFYGYTF	CXCL13_Tph_high	0
921	CAERWNNARLMF_NA	CXCL13_Tph_high	0
922	CAESAPRAGNNRKLIW_CASSLTSGGSYEQYF	CXCL13_Tph_high	0
923	CAESIWSSGTYKYIF;CATDGSNDYKLSF_CASSQQSGYRRYEQYF	CXCL13_Tph_high	0
924	CAESMKTGGFKTIF_CAWSSVGYTF	CXCL13_Tph_high	0
926	CAETPIKLQAGTALIF_CASRAGQAFVVGVDTQYF	CXCL13_Tph_high	0
927	CAETPILTGGGNKLTF;CAMSAIGDYKLSF_CASSQDQFSGNTIYF	CXCL13_Tph_high	0
928	CAETPNTGNQFYF_CSARGLWETQYF	CXCL13_Tph_high	0
930	CAEYGGSQGNLIF_CASSQQRVSTDTQYF	CXCL13_Tph_high	0
931	CAFAGTASKLTF_CASSSEQGFLYGYTF	CXCL13_Tph_high	0
932	CAFGKYNNNDMRF;CAGSPFQGGSEKLVF_CASSNRGAYGYTF	CXCL13_Tph_high	0
933	CAFHDSWGKLQF_CASSRDRGRLDTEAFF	CXCL13_Tph_high	0
934	CAFISNFGNEKLTF_CASSAFRSGDTIYF	CXCL13_Tph_high	0
935	CAFISNFGNEKLTF_CASSFLRSGSGNTIYF	CXCL13_Tph_high	0
936	CAFLEYGNKLVF_CASSILAGEETQYF	CXCL13_Tph_high	0
937	CAFMANAGNMLTF_CASSLTTGRGQETQYF	CXCL13_Tph_high	0
939	CAFMKSNNNARLMF_CSARRRYNEQFF	CXCL13_Tph_high	0
942	CAFRSQGGSEKLVF_CASSLGGRQTSGYTF	CXCL13_Tph_high	0
944	CAFTGISSGSARQLTF_CASSLSTGQGPLFREQYF	CXCL13_Tph_high	0
946	CAGADMRF;CAMSGDNYGQNFVF_CATSRDPGQVLVSGNTIYF	CXCL13_Tph_high	0
947	CAGAGWNSGSARQLTF_NA	CXCL13_Tph_high	0
949	CAGAIGTASKLTF_CASSLGSRDRVF	CXCL13_Tph_high	0
950	CAGAPSGTYKYIF_CASSRGGGYTF	CXCL13_Tph_high	0
951	CAGAPTGNQFYF_CASSPTSGDTYEQYF	CXCL13_Tph_high	0
952	CAGDRTGNQFYF_CASTSGSTNEKLFF	CXCL13_Tph_high	0
958	CAGGLNTGNQFYF;CAYRSNFGNEKLTF_CASSPDREVTDTQYF	CXCL13_Tph_high	0
959	CAGHERGSTLGRLYF_CATSGRQTSTDTQYF	CXCL13_Tph_high	0
961	CAGLSGGGSYIPTF;CAASHSGTYKYIF_CASSQVSGNQPQHF	CXCL13_Tph_high	0
962	CAGNRDDKIIF_CASSLEDGYGYTF	CXCL13_Tph_high	0
964	CAGPFDSGGSNYKLTF_CSEQRIDTQYF	CXCL13_Tph_high	0
965	CAGPFSDGQKLLF_CSASGRARGIPYEQYF	CXCL13_Tph_high	0
966	CAGPGAGSYQLTF_CASSPTRSGGSKHF	CXCL13_Tph_high	0
967	CAGPISGTYKYIF_CSVVAQGVTKNIQYF	CXCL13_Tph_high	0
968	CAGPNNARLMF_CASSVEGGTNEQYF	CXCL13_Tph_high	0
969	CAGPTGANNLFF_CASTWGLSSTDTQYF	CXCL13_Tph_high	0
970	CAGQGRNSNSGYALNF_CASGRGLGPYEQYF	CXCL13_Tph_high	0
971	CAGQGYSSASKIIF;CAVEWDRGSTLGRLYF_CASSLVEGTDTQYF	CXCL13_Tph_high	0
972	CAGQHNQGGKLIF_CASSANLGEGGVVKLFF	CXCL13_Tph_high	0
973	CAGQKVTSGTYKYIF_CASSLYNEQFF	CXCL13_Tph_high	0
974	CAGQLNTGKLIF_CASRSLERVADTQYF	CXCL13_Tph_high	0
975	CAGQLQAGTALIF_CSAGVSGYEQYF	CXCL13_Tph_high	0
977	CAGQRNTDKLIF_CASSLSGADGYTF	CXCL13_Tph_high	0
978	CAGRAIYGGSQGNLIF_CASSSAPGAETQYF	CXCL13_Tph_high	0
979	CAGRDDMRF_CASSLMGSPGAYEQYF	CXCL13_Tph_high	0
980	CAGREETSGSRLTF_CASTRGQFYGYTF	CXCL13_Tph_high	0
981	CAGRGGSEKLVF_CASSQDWMSGTQYF	CXCL13_Tph_high	0
983	CAGRGSTLGRLYF_CSARVQQGYYEQYF	CXCL13_Tph_high	0
984	CAGRKTSYDKVIF_CASSYPNTGELFF	CXCL13_Tph_high	0
985	CAGRPGTASKLTF_CASSINTASSGNTIYF	CXCL13_Tph_high	0
986	CAGRPTDSWGKLQF_CASRVGNTEAFF	CXCL13_Tph_high	0
987	CAGRRGSNYKLTF_CASSISPWGQGREKLFF	CXCL13_Tph_high	0
988	CAGSHNNAGNMLTF_CASSLLAGVQFF	CXCL13_Tph_high	0
989	CAGSSNTGNQFYF;CAFMTLQGAQKLVF_CASSRTGNNQPQHF	CXCL13_Tph_high	0
990	CAGSTNTNAGKSTF_CASSPPGTDTQYF	CXCL13_Tph_high	0
991	CAGTGGSYIPTF_NA	CXCL13_Tph_high	0
992	CAGTSGTYKYIF_CSAGHDYGYTF	CXCL13_Tph_high	0
996	CAGYSNTGNQFYF_CASSLNRYNEQFF	CXCL13_Tph_high	0
1000	CALARLQGGKLIF_CASSLAVPGQGLPGANVLTF	CXCL13_Tph_high	0
1001	CALASGGSYIPTF_CASSLAQGTEAFF	CXCL13_Tph_high	0
1003	CALEGDYKLSF_CATSDTFGQGGPYNEQFF	CXCL13_Tph_high	0
1008	CALGLKGAQKLVF_CASSPPGTTRDTQYF	CXCL13_Tph_high	0
1010	CALGNSNYQLIW_CASSLSGGNTDTQYF	CXCL13_Tph_high	0
1013	CALGTYKYIF_CASTESTAVEAFF	CXCL13_Tph_high	0
1014	CALHLTTSGTYKYIF_CSVNRGTGEKLFF	CXCL13_Tph_high	0
1015	CALHNYGQNFVF_CSVEDPRGPTDTQYF	CXCL13_Tph_high	0
1016	CALHNYGQNFVF;CAVSMVDNTNAGKSTF_CSVEDPRGPTDTQYF	CXCL13_Tph_high	0
1017	CALIGPSGGSYIPTF_CAWSVGGTEAFF	CXCL13_Tph_high	0
1018	CALILTGGGNKLTF_CASSWTGTENYGYTF	CXCL13_Tph_high	0
1019	CALKEYGNKLVF_CASSQVGSGYEQYF	CXCL13_Tph_high	0
1020	CALKGNTPLVF_CASSLGQVEGYTF	CXCL13_Tph_high	0
1021	CALKIWAGAQKLVF_CASSLWGHGLATDTQYF	CXCL13_Tph_high	0
1022	CALLGGTSYGKLTF_CASSPTTGRNEQFF	CXCL13_Tph_high	0
1023	CALLSGTYKYIF_CATQQRGDNSPLHF	CXCL13_Tph_high	0
1026	CALMTNTGNQFYF_CASSSSPTLPLHF	CXCL13_Tph_high	0
1027	CALNDYKLSF_CASSLGGKGAYEQYF	CXCL13_Tph_high	0
1028	CALNPNTGANSKLTF_CASSLYGEETQYF	CXCL13_Tph_high	0
1030	CALPGASDYKLSF_CSASQGGAGETQYF	CXCL13_Tph_high	0
1031	CALRADGGSQGNLIF_CASSGNTIYF	CXCL13_Tph_high	0
1033	CALRDNAGNMLTF_CATSTWGQGAYEQYF	CXCL13_Tph_high	0
1034	CALRDQTGANNLFF_CASSLPRGQVSGNTIYF	CXCL13_Tph_high	0
1035	CALRDSGGSNYKLTF_CASSDGTWVNEQFF	CXCL13_Tph_high	0
1036	CALRENYGQNFVF_CASSHRDRLIITEAFF	CXCL13_Tph_high	0
1037	CALRFSGYALNF_CASSDRDRTYGYTF	CXCL13_Tph_high	0
1040	CALRISQGGSEKLVF_CASSLGGGAVRGYTF	CXCL13_Tph_high	0
1041	CALRRSSGSARQLTF_CASSPPGQETQYF	CXCL13_Tph_high	0
1042	CALRTGANNLFF_CSVVPSGVGEQYF	CXCL13_Tph_high	0
1045	CALSALSGNTPLVF_CATSGSGTGDEKLFF	CXCL13_Tph_high	0
1046	CALSDLAGGTSYGKLTF_CASSLSMADTDTQYF	CXCL13_Tph_high	0
1047	CALSDLIAGRRALTF_CASSLDGGAGNSPLHF	CXCL13_Tph_high	0
1048	CALSDLPGGTSYGKLTF;CAVSDAGTGNQFYF_CASSTQIGDGYTF	CXCL13_Tph_high	0
1049	CALSDQGTGNQFYF_CASSLPPQETQYF	CXCL13_Tph_high	0
1051	CALSDSGGYNKLIF_CASLQGWLNEQFF	CXCL13_Tph_high	0
1052	CALSEDPMIKAAGNKLTF_CASSISSGGAQETQYF	CXCL13_Tph_high	0
1053	CALSEGAGNMLTF_CASSLARQLKNEQFF	CXCL13_Tph_high	0
1056	CALSEPNNAGNMLTF_CASSRNPSYNEQFF	CXCL13_Tph_high	0
1057	CALSEPTITGNQFYF_CASSPIRDSFSREAFF	CXCL13_Tph_high	0
1058	CALSEPTSKTGGATNKLIF_CASSYPWTRNNEQFF	CXCL13_Tph_high	0
1059	CALSESGANSKLTF_CASSQQAGASYNSPLHF	CXCL13_Tph_high	0
1062	CALSGGNNRLAF_CATHQVGDKNIQYF	CXCL13_Tph_high	0
1063	CALSGGNTDKLIF;CAAPRWGGKLIF_CSARIRRTEAFF	CXCL13_Tph_high	0
1064	CALSGRLRGNTPLVF_CSARSGLAQETQYF	CXCL13_Tph_high	0
1066	CALSISNFGNEKLTF_CASSLSRRGGQPQHF	CXCL13_Tph_high	0
1068	CALSRPLYISNFGNEKLTF;CATEYAGGTSYGKLTF_CASSPRGTGELFF	CXCL13_Tph_high	0
1069	CALSTGGYQKVTF_CASSLVAGRDEKLFF	CXCL13_Tph_high	0
1070	CALSTTAGGTSYGKLTF_CASSLRAGGEQYF	CXCL13_Tph_high	0
1071	CALSVHTGRRALTF_CASSQAGQGPYGYTF	CXCL13_Tph_high	0
1073	CALSVTNAGKSTF_CASSPRDRRGYTF	CXCL13_Tph_high	0
1074	CALTAGGGTSYGKLTF_CASSLNTGALGGYGYTF	CXCL13_Tph_high	0
1076	CALTSSGSARQLTF_CASSIEGRSYEQYF	CXCL13_Tph_high	0
1077	CALVGVTGGGNKLTF_CASSYNTLGTGSYEQYF	CXCL13_Tph_high	0
1078	CALVNYGGSQGNLIF_CASSLGAGNSPLHF	CXCL13_Tph_high	0
1080	CALVRLNYQLIW_CASGRTGDEQYF	CXCL13_Tph_high	0
1081	CALVSGSARQLTF_CASSLSGQLHSYEQYF	CXCL13_Tph_high	0
1082	CALVSYSSASKIIF_CASGFADTQYF	CXCL13_Tph_high	0
1083	CALWDDKIIF_CASSPVQGVQETQYF	CXCL13_Tph_high	0
1085	CALWSGNQFYF_CASSQQASYNEQFF	CXCL13_Tph_high	0
1089	CALYTGGFKTIF_CRPETGARRIYGYTF	CXCL13_Tph_high	0
1091	CAMGLTQLTF_CASSPSTSGGTDTQYF	CXCL13_Tph_high	0
1093	CAMRDVFEGSNYKLTF_CASGKEVEQYF	CXCL13_Tph_high	0
1094	CAMREARRDDKIIF_CASSLVNRVGTEAFF	CXCL13_Tph_high	0
1095	CAMREDTGRRALTF_CSASSATLDNSPLHF	CXCL13_Tph_high	0
1096	CAMREGGWGNDMRF_CATDNGGGDTDTQYF	CXCL13_Tph_high	0
1098	CAMREGLAQGGSEKLVF_CASSPWGQRVWETQYF	CXCL13_Tph_high	0
1102	CAMRELSNAGGTSYGKLTF_CASSEHKGDKYISSNQPQHF	CXCL13_Tph_high	0
1103	CAMREPVPGNTPLVF_CSVDDERNTEAFF	CXCL13_Tph_high	0
1104	CAMREWVNNDMRF_CASSELGGRTGELFF	CXCL13_Tph_high	0
1105	CAMRGGPYGGATNKLIF_CASSRTGSTDTQYF	CXCL13_Tph_high	0
1107	CAMSAGNTDKLIF_NA	CXCL13_Tph_high	0
1109	CAMSAIDAGKSTF_CASSLSRGELFF	CXCL13_Tph_high	0
1111	CAMSARRGSTLGRLYF_CAGKGRLSYEQYF	CXCL13_Tph_high	0
1112	CAMSATNTGNQFYF_CASSSARGNEQFF	CXCL13_Tph_high	0
1114	CAMSRLSDGQKLLF_CAIATSTSGYNEQFF	CXCL13_Tph_high	0
1115	CAMSSNTGNQFYF_CAWGVGGWEQFF	CXCL13_Tph_high	0
1116	CAMSVGGANSKLTF_CAISPDTGASYEQYF	CXCL13_Tph_high	0
1117	CAMTTDKLIF_CASSTLGHPRDGYTF	CXCL13_Tph_high	0
1118	CAPAFMDTGRRALTF_CASSLDWGAKNIQYF	CXCL13_Tph_high	0
1120	CAPGPMDSNYQLIW_CASSYTTAGHQPQHF	CXCL13_Tph_high	0
1121	CAPNSGGYQKVTF_CASSPQAGLNTEAFF	CXCL13_Tph_high	0
1125	CAPYNDYKLSF_CASSQENGFSGNTIYF	CXCL13_Tph_high	0
1126	CAQISGYALNF_CASMGEEGLYYGYTF	CXCL13_Tph_high	0
1128	CARGGTGRRALTF_CAISDGQGGNSPLHF	CXCL13_Tph_high	0
1130	CASATGGFKTIF_CASSLSIVGFQHF	CXCL13_Tph_high	0
1132	CASGGSQGNLIF;CAASSGANNNARLMF_CASSLWTEAFF	CXCL13_Tph_high	0
1133	CASGRLGSNYKLTF_CATSDYGGGTDTQYF	CXCL13_Tph_high	0
1135	CASLGGGTSYGKLTF_CASSQEVAGAVQETQYF	CXCL13_Tph_high	0
1138	CATDGSNDYKLSF_CASSQQSGYRRYEQYF	CXCL13_Tph_high	0
1139	CATDGSNDYKLSF;CAESIWSSGTYKYIF_CASSQQSGYRRYEQYF	CXCL13_Tph_high	0
1141	CATGGTYKYIF;CAVGRDSGYSTLTF_CASRGEGGRTNTQYF	CXCL13_Tph_high	0
1142	CATGRRSNDYKLSF_CASSQVGVDTQYF	CXCL13_Tph_high	0
1143	CATNKGEGEKLTF;CGTHLAGDDKIIF_CSSEYRDNEQFF	CXCL13_Tph_high	0
1145	CATPGIGTASKLTF_CATLKEEQFF	CXCL13_Tph_high	0
1146	CATPNTGGFKTIF_CASSSNGGGRGGYTF	CXCL13_Tph_high	0
1148	CATVASSNDYKLSF_CASSLTGGYGYTF	CXCL13_Tph_high	0
1149	CATVDSGAGSYQLTF_CASGSQGAQHF	CXCL13_Tph_high	0
1150	CATVLIQGAQKLVF_CASSPRGTDTQYF	CXCL13_Tph_high	0
1151	CATVNNYGQNFVF_CASSLWGDRDEQYF	CXCL13_Tph_high	0
1152	CAVAGTSYDKVIF_CASSVEGGTNEQYF	CXCL13_Tph_high	0
1153	CAVAMWSSGSARQLTF;CLAPTGAGSYQLTF_CASSLGGGNTIYF	CXCL13_Tph_high	0
1155	CAVARGSNYQLIW_CASTPGGQETQYF	CXCL13_Tph_high	0
1157	CAVDFTGTASKLTF_CSARDRRGRTDTQYF	CXCL13_Tph_high	0
1158	CAVDGETSGSRLTF_CASSVMTAQYF	CXCL13_Tph_high	0
1159	CAVDIGNTDKLIF_CASRAGTSGSKQYF	CXCL13_Tph_high	0
1161	CAVDIVMDNAGNMLTF_CASSLEGWDRDEQYF	CXCL13_Tph_high	0
1162	CAVDLNNNAGNMLTF_CSARDLGSGVGWETQYF	CXCL13_Tph_high	0
1163	CAVDMVDSNYQLIW_CASSTSTHPAYGYTF	CXCL13_Tph_high	0
1164	CAVDSQGGSEKLVF;CAFMNYGGATNKLIF_CASTPRWGDSYNEQFF	CXCL13_Tph_high	0
1166	CAVDSWGKLQF_CASSFDRVNGYTF	CXCL13_Tph_high	0
1167	CAVDVDSSYKLIF_CSARGHRAPNTEAFF	CXCL13_Tph_high	0
1169	CAVEAPSYKLSF_CAGASGGTDTQYF	CXCL13_Tph_high	0
1170	CAVEAPYNQGGKLIF_CASSSAEGGIQYF	CXCL13_Tph_high	0
1172	CAVEERGSARQLTF_CSARRGQADYGYTF	CXCL13_Tph_high	0
1173	CAVEGGNTPLVF_CSAFRTGYNEQFF	CXCL13_Tph_high	0
1174	CAVEGGSQGNLIF_CASSPQGQLMNTEAFF	CXCL13_Tph_high	0
1175	CAVEGGSSGSARQLTF_CASSFARVGNTIYF;CASSWTSGGPNEQFF	CXCL13_Tph_high	0
1177	CAVENTGNNRKLIW_CASSLTANTEAFF	CXCL13_Tph_high	0
1178	CAVEPRPLTGGFKTIF_CASSSRGGLNEQFF	CXCL13_Tph_high	0
1179	CAVEPSNTGGFKTIF_CASSHPSGQGLPYEQYF	CXCL13_Tph_high	0
1180	CAVERLNNARLMF_CASSNERTDPLRGGYTF	CXCL13_Tph_high	0
1182	CAVERYNQGGKLIF_CASSQGLQPMNTEAFF	CXCL13_Tph_high	0
1183	CAVEVPLDTGRRALTF_CASSTGRAYEQYF;CASGLVETVLHGYTF	CXCL13_Tph_high	0
1184	CAVEWGATNKLIF_CASSLRGRGQSSYEQYF	CXCL13_Tph_high	0
1185	CAVFLYNQGGKLIF_CASSYSSTSGAGDTQYF	CXCL13_Tph_high	0
1186	CAVFQNNARLMF_CASVPGLAGAGTDTQYF	CXCL13_Tph_high	0
1187	CAVFQYSTGGGNKLTF_CATSGVGGTDTQYF	CXCL13_Tph_high	0
1188	CAVGAEGRNNNDMRF_CASSMPGYNQPQHF	CXCL13_Tph_high	0
1191	CAVGAHDYKLSF_CASTFSGPLNTEAFF	CXCL13_Tph_high	0
1192	CAVGAQSGNTPLVF_CASSLEDRRLFF	CXCL13_Tph_high	0
1193	CAVGAVEYGNKLVF_CASSPPLGGSGGASTDTQYF;CASSYSQSRGSEQYF	CXCL13_Tph_high	0
1194	CAVGDARLMF_CASSLGQGARDNSPLHF	CXCL13_Tph_high	0
1195	CAVGDNAGNMLTF_CASSLGATSSYNEQFF	CXCL13_Tph_high	0
1196	CAVGDTGRRALTF_CAISTGSDQPQHF	CXCL13_Tph_high	0
1197	CAVGEPAGNKLTF_CAVGTEAFF	CXCL13_Tph_high	0
1198	CAVGETGGSYIPTF_CASSLITDTQYF	CXCL13_Tph_high	0
1202	CAVGLRDVGATNKLIF_CASSVGPDPTPNEQFF	CXCL13_Tph_high	0
1203	CAVGPDNYGQNFVF_CSARIGREQYF	CXCL13_Tph_high	0
1204	CAVGPQGGSYIPTF_CASSSGTGPNPLFF	CXCL13_Tph_high	0
1205	CAVGPSEAAGNKLTF;CAASFSDGQKLLF_CASSLGGEAFF	CXCL13_Tph_high	0
1207	CAVGRDSGYSTLTF;CATGGTYKYIF_CASRGEGGRTNTQYF	CXCL13_Tph_high	0
1208	CAVGRGGYNKLIF_NA	CXCL13_Tph_high	0
1209	CAVGRYGSGATNKLIF_CATGWTGKETQYF	CXCL13_Tph_high	0
1210	CAVGSSNTGKLIF_CASSPGGLALFDTQYF	CXCL13_Tph_high	0
1211	CAVGSSNTGNQFYF_CASSQEWSGTQYF	CXCL13_Tph_high	0
1212	CAVGTSGNTPLVF_CSARSGNEKLFF	CXCL13_Tph_high	0
1213	CAVGYNQGGKLIF_CASKEGADTQYF	CXCL13_Tph_high	0
1215	CAVISGNTPLVF_CASSLSPPGGAGTEAFF	CXCL13_Tph_high	0
1217	CAVKAAGNKLTF_CASSLYGTGLDTIYF	CXCL13_Tph_high	0
1219	CAVKDPGGADGLTF_CASSSAENTEAFF	CXCL13_Tph_high	0
1221	CAVKGWGDYKLSF_CASSEYRDSTDTQYF	CXCL13_Tph_high	0
1223	CAVKLRSNTGKLIF;CAVRPRGNKLVF_CASGEAGGPDTQYF	CXCL13_Tph_high	0
1226	CAVKSGGGADGLTF_CASSLLFQGRAFF	CXCL13_Tph_high	0
1228	CAVKTYGQNFVF_CSAKTPGLAGGLSYNEQFF	CXCL13_Tph_high	0
1230	CAVLMDSSYKLIF_CASSRTGLDTGELFF	CXCL13_Tph_high	0
1232	CAVLRGSTLGRLYF_CASSLMEGRSTEAFF	CXCL13_Tph_high	0
1233	CAVLSGSARQLTF_CSVERGTDTQYF	CXCL13_Tph_high	0
1235	CAVLYNFNKFYF_CASSLASGTDGYTF	CXCL13_Tph_high	0
1237	CAVMGMNTGFQKLVF_CASRPGGGRGEKLFF	CXCL13_Tph_high	0
1238	CAVMPSGGSYIPTF_CASSSGQGINTF	CXCL13_Tph_high	0
1239	CAVNAETGANNLFF_CASSLAAEEYF	CXCL13_Tph_high	0
1241	CAVNARNAGNMLTF_CASSTTGGTGGEKLFF	CXCL13_Tph_high	0
1246	CAVNKGFNKFYF_CASSVARQPTGELFF	CXCL13_Tph_high	0
1247	CAVNLEYSGAGSYQLTF_CASSQGPSWTDNSPLHF	CXCL13_Tph_high	0
1250	CAVNPFRSGNTGKLIF_CASSISGAGELFF	CXCL13_Tph_high	0
1251	CAVNPGNTNAGKSTF_CASSIGRTDTQYF	CXCL13_Tph_high	0
1253	CAVNRGRNAGNMLTF_CASSADREETQYF	CXCL13_Tph_high	0
1254	CAVNRYNYTGANSKLTF;CAGLGDDKIIF_CASSIWTASTF	CXCL13_Tph_high	0
1255	CAVNSPAGNQFYF_CSVVLAGPSTDTQYF	CXCL13_Tph_high	0
1257	CAVNTPGGSYIPTF_CASSLGTGTGELFF	CXCL13_Tph_high	0
1258	CAVPANAGGTSYGKLTF_CASSYLKNTEAFF	CXCL13_Tph_high	0
1260	CAVPLLISNFGNEKLTF_CASSLGLGGRGNEQFF	CXCL13_Tph_high	0
1261	CAVPNAGNNRKLIW_CASSMSQVPGELFF	CXCL13_Tph_high	0
1263	CAVPSLISNFGNEKLTF_CASSHLRGTDTQYF	CXCL13_Tph_high	0
1264	CAVQADFGNEKLTF_CASRTTGSVKAQYF	CXCL13_Tph_high	0
1265	CAVQAGDSWGKLQF_CASSPGETGYEKLFF	CXCL13_Tph_high	0
1268	CAVQAPGSNYQLIW_CASSTMEGTEAFF	CXCL13_Tph_high	0
1269	CAVQGNSGGYQKVTF_CASSSPPGDNVFFSGANVLTF;CSATWGASSPLHF	CXCL13_Tph_high	0
1270	CAVQPPSGSARQLTF_CASSFDEGPYEQYF	CXCL13_Tph_high	0
1275	CAVRDDYKLSF_CASSITMNTEAFF	CXCL13_Tph_high	0
1277	CAVRDGNSGNTPLVF_CASSLVGREAFF	CXCL13_Tph_high	0
1278	CAVRDITGTYKYIF_CAWSAIDSLNQPQHF	CXCL13_Tph_high	0
1279	CAVRDPGGGADGLTF_CASSLQGNYGYTF	CXCL13_Tph_high	0
1280	CAVRDRDLGNFNKFYF_CASDMYSNQPQHF	CXCL13_Tph_high	0
1281	CAVRDRFSNARLMF_CASSQSAGASYGYTF	CXCL13_Tph_high	0
1284	CAVRFTGGGNKLTF_CASSILNWGTSTDTQYF	CXCL13_Tph_high	0
1285	CAVRGAGNMLTF_CASSLEPTVVHEQYF	CXCL13_Tph_high	0
1286	CAVRGAQKLVF_CASSSSGPFEGSPLHF	CXCL13_Tph_high	0
1288	CAVRGLSGGSYIPTF_CASSPREGYGYTF	CXCL13_Tph_high	0
1289	CAVRGNNQGGKLIF_CATSRDQFYTEAFF	CXCL13_Tph_high	0
1291	CAVRGSARQLTF_CASSVLQGQAYGYTF	CXCL13_Tph_high	0
1295	CAVRISGGYNKLIF_CASSFGPDEQYF	CXCL13_Tph_high	0
1297	CAVRKSSGDKLTF_CASSDGPDSNQPQHF	CXCL13_Tph_high	0
1300	CAVRNKEGAQKLVF_CASSQAGPPGNTIYF	CXCL13_Tph_high	0
1301	CAVRNNARLMF_CASSPSRTPRTDTQYF	CXCL13_Tph_high	0
1302	CAVRNSGYALNF_CASSLPPGDRTEAFF	CXCL13_Tph_high	0
1303	CAVRPADARLMF_CSVPDSMIEQFF	CXCL13_Tph_high	0
1304	CAVRPGGGADGLTF_CASRPGEGVEKLFF	CXCL13_Tph_high	0
1305	CAVRPGGYQKVTF_CASSQGTGGWVEGTGELFF	CXCL13_Tph_high	0
1306	CAVRPYQAGTALIF_CASSEGAGGYGYTF	CXCL13_Tph_high	0
1307	CAVRRAGNMLTF_CASKRLDPGTPDSYEQYF	CXCL13_Tph_high	0
1308	CAVRRNDYKLSF_CASSRRDGYYGYTF	CXCL13_Tph_high	0
1309	CAVRRTGANNLFF_CASSLARGGYTF	CXCL13_Tph_high	0
1310	CAVRSASGGSYIPTF_CASSLGGWGGRSYNEQFF	CXCL13_Tph_high	0
1311	CAVRSGSARQLTF_CSARDFLEGAGYGYTF	CXCL13_Tph_high	0
1312	CAVRSNARLMF_CASSLPGQGTYNEQFF	CXCL13_Tph_high	0
1314	CAVRTTRGRLMF_CASSPAGGEATIYF	CXCL13_Tph_high	0
1315	CAVRVARGNDYKLSF_CATSGRGGPGGGYTF	CXCL13_Tph_high	0
1316	CAVRVYGQNFVF_CAWSRGVNEKLFF	CXCL13_Tph_high	0
1317	CAVSAGNMLTF_CASSPSGDLNTEAFF	CXCL13_Tph_high	0
1318	CAVSAPGGAQKLVF_CSASGGIDEQFF	CXCL13_Tph_high	0
1319	CAVSASGNTPLVF_CSANGGGTGVISEQFF	CXCL13_Tph_high	0
1323	CAVSDIYNQGGKLIF_CAIAGTAKEKLFF	CXCL13_Tph_high	0
1326	CAVSDRGGGFKTIF_CSAYPSQEFPDTQYF	CXCL13_Tph_high	0
1328	CAVSELSFQKLVF_CASSLGAVGGPQHF	CXCL13_Tph_high	0
1333	CAVSGGATNKLIF_CASRRVIGTDTQYF	CXCL13_Tph_high	0
1334	CAVSGGSGGSNYKLTF_CASSFVGRNTEAFF	CXCL13_Tph_high	0
1335	CAVSGNTPLVF;CALNGRDDKIIF_CASSFPGPETQYF	CXCL13_Tph_high	0
1336	CAVSGSNYKLTF_CASSLAENTEAFF	CXCL13_Tph_high	0
1338	CAVSKYGGSQGNLIF_CATYFTGGDEQFF	CXCL13_Tph_high	0
1339	CAVSLFSGGYNKLIF_CASSPGQGNTGELFF	CXCL13_Tph_high	0
1340	CAVSLPSGTYKYIF_CSATAGVETQYF	CXCL13_Tph_high	0
1341	CAVSLSNTGNQFYF_CASSYPPSEQYF	CXCL13_Tph_high	0
1342	CAVSNAGNMLTF_CSAGRGTGTPGGTQYF	CXCL13_Tph_high	0
1343	CAVSNGATNKLIF_CASSVWQQTGELFF	CXCL13_Tph_high	0
1344	CAVSPGGATNKLIF_CASSGQGGGDTEAFF	CXCL13_Tph_high	0
1347	CAVSPPDPNNDMRF_CASSPGPRADEKLFF	CXCL13_Tph_high	0
1349	CAVSPYSGTYKYIF_CASSQRSSTGEQYF	CXCL13_Tph_high	0
1351	CAVSRPGTSYGKLTF_CSARDRGGSLTEAFF	CXCL13_Tph_high	0
1352	CAVSRTGNQFYF_CASSPRQRAGSDEQFF	CXCL13_Tph_high	0
1353	CAVSSAGGTSYGKLTF_CASSLQADTEAFF	CXCL13_Tph_high	0
1354	CAVSSGGSYIPTF_CASSLGQALGYTF	CXCL13_Tph_high	0
1355	CAVSSLLGGSYIPTF_CASSPLAGGYNEQFF	CXCL13_Tph_high	0
1356	CAVSSSGSARQLTF_CAITRTAGGSSTGELFF	CXCL13_Tph_high	0
1357	CAVSTNTNAGKSTF_CASSPQTGDGYTF	CXCL13_Tph_high	0
1358	CAVSTSGTYKYIF_CAISTTGAETEAFF	CXCL13_Tph_high	0
1365	CAVTGAQKLVF_CASSVLGTEAFF	CXCL13_Tph_high	0
1367	CAVTGGSYIPTF_CASSPPGTGPFSGNTIYF;CASSREVDNSPLHF	CXCL13_Tph_high	0
1368	CAVTGNSGYALNF_CASSPTDTQYF	CXCL13_Tph_high	0
1369	CAVTHSGNTPLVF;CAAHGSGNTGKLIF_CASSPDGRQWPQHF	CXCL13_Tph_high	0
1370	CAVTLGGGYQKVTF;CAGPPSRTYKYIF_CASSLDRTGDGYTF	CXCL13_Tph_high	0
1371	CAVTLSGTYKYIF_CSVVRASNTEAFF	CXCL13_Tph_high	0
1372	CAVTLYNQGGKLIF_CASSENRVNTEAFF	CXCL13_Tph_high	0
1373	CAVTPNNDMRF_CASSLVRGRSLLSSYNSPLHF	CXCL13_Tph_high	0
1374	CAVTPPDGPFSGGYNKLIF_CASSPQGDTQYF	CXCL13_Tph_high	0
1375	CAVTPPPGTYKYIF_CSAPPGLETQYF	CXCL13_Tph_high	0
1376	CAVTRNRDDKIIF_NA	CXCL13_Tph_high	0
1377	CAVTSGGSYIPTF;CALSDRAAGGFKTIF_CASSLTGTRSSYNEQFF	CXCL13_Tph_high	0
1378	CAVTSPSGGSYIPTF_CASSLAWRGGYNEQFF	CXCL13_Tph_high	0
[truncated: 6,857 more rows]

## Sheet: RA9
SF
	CT_aa	publication_celltypes	Frequency
965	CAASFEGNKLVF_CASSLFGTKETQYF	CXCL13_Tph_high	8
9575	CATDAGYSTLTF_CASSIDYGSTGELFF	Tregs	8
9872	CIVRVNDYKLSF_CASTQWTGHPVQETQYF	Tregs	7
9313	CAETQAGTALIF_CASSLQAPADTIYF	Tregs	6
9410	CALGGTGRRALTF_CASSHLGGGDTEAFF	Tregs	6
1232	CALSGGSARQLTF_CASSLAPRGGFNQPQHF	CXCL13_Tph_high	5
9328	CAFWSSNTGKLIF_CASSSLYGYTF	Tregs	5
9585	CATGGGNSGYSTLTF_CAWSPLNGVGNTIYF	Tregs	5
9813	CAYGGGSEKLVF_CASTPSHRQETQYF	Tregs	5
1059	CAESRGDDKIIF_CASGLGFTDTQYF	CXCL13_Tph_high	4
1187	CALPLYSSASKIIF_CAWSSLNGRGEAFF	CXCL13_Tph_high	4
4146	CAVGPPPSGNTPLVF_CASSTPAGQGTPNYGYTF	effector_CD4_Tcells	4
9389	CALANNFNKFYF_CASSQDDDRMARGYTF	Tregs	4
9705	CAVRATGYSSASKIIF_CATSAGDTQYF	Tregs	4
1299	CAPIDSNTGKLIF_CASSRYSSGSGETQYF	CXCL13_Tph_high	3
1452	CAVQASEVVKTIF_CASSYRSGSLNYEQYF	CXCL13_Tph_high	3
3668	CAAFSMYSGGGADGLTF_CASSSGGTGQPQHF	effector_CD4_Tcells	3
4361	CIVRARILNSGYALNF_CASIERASTDTQYF	effector_CD4_Tcells	3
7377	CAASFEGNKLVF_CASSLFGTKETQYF	Proliferating_CD4_TCells	3
7859	CAVPSSGSARQLTF_CAWSALNSVNTEAFF	Proliferating_CD4_TCells	3
9170	CAAKGGANNLFF_CAWRTPGPNQPQHF	Tregs	3
9172	CAALGGATNKLIF_CASKGTGNEKLFF	Tregs	3
9283	CAEKNSGYALNF_CSVEESSNEQFF	Tregs	3
9284	CAEKRAGGATNKLIF_CAWSVLNSIYGYTF	Tregs	3
9301	CAESILTGGGNKLTF_CASSTGGAEAFF	Tregs	3
9514	CAMNSGYSTLTF_CSARREGPTGPIYGYTF	Tregs	3
9528	CAMREPYSSASKIIF_CASSYEGLARNF	Tregs	3
9594	CATLPSGYSTLTF_CAWSVLNSISKNIQYF	Tregs	3
9691	CAVPSSGSARQLTF_CAWSALNSVNTEAFF	Tregs	3
9773	CAVSNNAGNMLTF_CARGREGFYGYTF	Tregs	3
938	CAAPQGQAGTALIF_CASSLGGYSGNTIYF	CXCL13_Tph_high	2
952	CAASADSSYKLIF_CASRPDPYGYTF	CXCL13_Tph_high	2
1025	CACGTSYGKLTF_CASSQGFAVSTGELFF	CXCL13_Tph_high	2
1037	CAEKGSSNTGKLIF_CASSQWFDSGSTDTQYF	CXCL13_Tph_high	2
1038	CAEKGTDSWGKLQF_CAWTRGLTDTQYF	CXCL13_Tph_high	2
1301	CAPNARAGNMLTF_CASISGDRHEQYF	CXCL13_Tph_high	2
1355	CATSRVTSGSRLTF_CAHTRGANTGELFF	CXCL13_Tph_high	2
1379	CAVEMDSNYQLIW_CAISESGGPDGYTF	CXCL13_Tph_high	2
1479	CAVRGLGDYKLSF_CASSGTGVLNTQYF	CXCL13_Tph_high	2
1579	CAYRSGRDSGYALNF_CASSERAGGLFVAKNIQYF	CXCL13_Tph_high	2
1633	CIVRVTSFTGGGNKLTF_CSARGFQAGGRTDTQYF	CXCL13_Tph_high	2
1738	NA_CASSLFGTKETQYF	CXCL13_Tph_high	2
3681	CAALSYSGGGADGLTF_CASSPPTSRDTQYF	effector_CD4_Tcells	2
3719	CAASILNSGGGADGLTF_CASSRQATNEKLFF	effector_CD4_Tcells	2
3724	CAASKDTGFQKLVF_CSASANSNEQYF	effector_CD4_Tcells	2
3785	CAEKGSSNTGKLIF_CASSQWFDSGSTDTQYF	effector_CD4_Tcells	2
3794	CAENLPDSWGKLQF_CASSWGTGGEYGYTF	effector_CD4_Tcells	2
3811	CAESWGAQKLVF_CSARQDLVGNTIYF	effector_CD4_Tcells	2
3824	CAFMKQTGNQFYF_CASSLGQGMDTDTQYF	effector_CD4_Tcells	2
3953	CALSAFFGNEKLTF_CASSLEETQYF	effector_CD4_Tcells	2
4025	CAMREGGGTASKLTF_CASSFPDRVRQPQHF	effector_CD4_Tcells	2
4088	CATDPDRSEKLVF_CSARPTGYNSPLHF	effector_CD4_Tcells	2
4105	CATVGSGGGADGLTF_CATSALTTGELFF	effector_CD4_Tcells	2
4153	CAVGYSGGTSYGKLTF_CSASGSWGRDQETQYF	effector_CD4_Tcells	2
4203	CAVQNTGFQKLVF_CASSLSGRGAQPQHF	effector_CD4_Tcells	2
4220	CAVRDTGGYGGSQGNLIF_CASSTSRVGGTEAFF	effector_CD4_Tcells	2
4327	CAYRSGRDSGYALNF_CASSERAGGLFVAKNIQYF	effector_CD4_Tcells	2
4543	NA_CASSSGDGSYEQYF	effector_CD4_Tcells	2
7496	CAFWSSNTGKLIF_CASSSLYGYTF	Proliferating_CD4_TCells	2
7762	CATLPSGYSTLTF_CAWSVLNSISKNIQYF	Proliferating_CD4_TCells	2
9274	CAEILLNDYKLSF_CASSREQGRHTEAFF	Tregs	2
9324	CAFPISSGSARQLTF_CASSPGETQYF	Tregs	2
9359	CAGPGSGGYQKVTF_CSARDQGGETQYF;CAWSPLNGVRTEAFF	Tregs	2
9370	CAGQQNTGNQFYF_CSALRQGGYGYTF	Tregs	2
9379	CAGSSNTGKLIF_CASSRFSNRGTEAFF	Tregs	2
9382	CAGYSSASKIIF_CSAREGSGNTEAFF	Tregs	2
9409	CALGGRGQNFVF_CASSRVAGEETQYF	Tregs	2
9416	CALINNQAGTALIF_CASSLGRRADTQYF	Tregs	2
9435	CALPPAPGGGNKLTF;CAVQGGFGNVLHC_CASSVSLGGGTEAFF	Tregs	2
9445	CALRRAGNEKLTF_CASSAPSGANVLTF	Tregs	2
9450	CALSDHPPGSARQLTF_CASSLSQGSYEQYF	Tregs	2
9458	CALSDTNNDMRF_CASSLGVAYEQYF	Tregs	2
9500	CALVLSGGSYIPTF_CASSPQGQGYNEQFF	Tregs	2
9508	CAMGKSNFGNEKLTF_CASSLEGRRGSNQPQHF	Tregs	2
9512	CAMNADSNYQLIW_CASSPSGRSEQFF;CAWSVGGAGQPQHF	Tregs	2
9586	CATGGGNSGYSTLTF_NA	Tregs	2
9609	CAVCGANSKLTF_CASSPDRDYGYTF	Tregs	2
9653	CAVIGGSNYKLTF_CASSLEGRGFVQAFF	Tregs	2
9665	CAVKNAGNNRKLIW_CASSPQGGVANYGYTF	Tregs	2
9719	CAVRGAGSYQLTF_CASIGLAGYNEQFF	Tregs	2
9785	CAVSVAGANSKLTF_CASSLSMGLEETQYF	Tregs	2
9804	CAVVNNAGNMLTF_CASSPPWDRTDTQYF	Tregs	2
9820	CAYRSGIQGAQKLVF_CASSLGRTSGRREQFF	Tregs	2
9860	CIVRGLTQGGSEKLVF_CASRKAGNTIYF	Tregs	2
9862	CIVRPFLTGANSKLTF_CASRGASNYGYTF	Tregs	2
9883	CIVRVVTGANSKLTF_CASSLGGRGQFF	Tregs	2
9916	CVVKMEYGNKLVF_CASSQVGGLTGELFF	Tregs	2
10024	NA_CASSQDDDRMARGYTF	Tregs	2
132	CAENNGNQGGKLIF_CASSTGGTGSYEQYF	Activated_CD4_TCells	1
920	CAAFSMYSGGGADGLTF_CASSSGGTGQPQHF	CXCL13_Tph_high	1
921	CAAGSSNTGKLIF_CASSLFYRDTEAFF	CXCL13_Tph_high	1
923	CAAIKAAGNKLTF;CAENRRGKLIF_CASRSPNVDTQYF	CXCL13_Tph_high	1
925	CAAIRGGGSQGNLIF_CARPRSGLAGRLGEQFF;CASSPRTRYNEQFF	CXCL13_Tph_high	1
930	CAALNYQLIW_NA	CXCL13_Tph_high	1
935	CAANTNAGKSTF_CASSADWGLAGGPLGEQFF	CXCL13_Tph_high	1
940	CAARAGNNRKLIW_CASSLREVWTEAFF	CXCL13_Tph_high	1
958	CAASATSGTYKYIF_CASASNGGIEKLFF	CXCL13_Tph_high	1
967	CAASHGGGSQGNLIF_CAWSPLNGALGANVLTF	CXCL13_Tph_high	1
969	CAASIILGGGADGLTF_CSARGTPPLSSYEQYF	CXCL13_Tph_high	1
971	CAASILNSGGGADGLTF_CASSRQATNEKLFF	CXCL13_Tph_high	1
975	CAASIYAGGTSYGKLTF_CAWSVLNANYGYTF	CXCL13_Tph_high	1
977	CAASKGSDYKLSF_CASRSITGGGYGYTF	CXCL13_Tph_high	1
984	CAASLSGNTPLVF_CASSQVLADSTDTQYF	CXCL13_Tph_high	1
986	CAASMFTGTASKLTF_CASSLSSGLGNYNEQFF	CXCL13_Tph_high	1
987	CAASMMSSNYKLTF_CASFTSGAREQYF	CXCL13_Tph_high	1
998	CAASRSGQKLLF_CASSFAGDSNQPQHF	CXCL13_Tph_high	1
1000	CAASSGANNLFF_CSARDPRGRNRNEQFF	CXCL13_Tph_high	1
1007	CAASVNQAGTALIF;CAVGSTSYGGSQGNLIF_CASSYSYRLQRQETQYF	CXCL13_Tph_high	1
1020	CAATPSGNTPLVF_CASSFTSSGSPGEQFF	CXCL13_Tph_high	1
1023	CAAYDDKLIF;CVGSGGYQKVTF_CASSERQDTQYF	CXCL13_Tph_high	1
1029	CAEIGTRNNNARLMF_CASSLPMEYEQYF	CXCL13_Tph_high	1
1052	CAERPGYSTLTF_CASSATGSLSYEQYF	CXCL13_Tph_high	1
1060	CAESRGDDKIIF_CASGPGLTDTQYF	CXCL13_Tph_high	1
1067	CAETIDDKIIF_CASSGQGRTEAFF	CXCL13_Tph_high	1
1082	CAFRGGNQFYF_CASDNKGRAYNSPLHF	CXCL13_Tph_high	1
1087	CAGAKNTGNQFYF_CSAAQGFYEQYF	CXCL13_Tph_high	1
1093	CAGDGTSGSRLTF_CASSASGGLYEQYF	CXCL13_Tph_high	1
1094	CAGEGFGNVLHC_CASRQTGLAGPTDTQYF	CXCL13_Tph_high	1
1101	CAGGGDYKLSF_CASSFNSGSAKNIQYF	CXCL13_Tph_high	1
1108	CAGLRGDGQKLLF_CASTGIWDTEAFF	CXCL13_Tph_high	1
1112	CAGNTGNQFYF_CSGYGGTSYGYTF	CXCL13_Tph_high	1
1113	CAGPANSGYALNF_CASSHGLAGGETQYF	CXCL13_Tph_high	1
1119	CAGPRNNNDMRF_CASKHTTGTKIGEQFF	CXCL13_Tph_high	1
1128	CAGRGGSNYKLTF_CASSLQPGQGSNQPQHF	CXCL13_Tph_high	1
1132	CAGRSIHNTDKLIF_CASSLVADPSYNEQFF	CXCL13_Tph_high	1
1136	CAGVRSSSNTGKLIF;CALSGTGNQFYF_CASSLGRMTFGWANEQFF	CXCL13_Tph_high	1
1137	CAGYSGGYQKVTF_CASSFTGVMNTEAFF	CXCL13_Tph_high	1
1163	CALGDIQGAQKLVF_CSARARTHGELFF	CXCL13_Tph_high	1
1167	CALGKTSYDKVIF_CASSAHSKGVGDTQYF	CXCL13_Tph_high	1
1182	CALNLYNQGGKLIF_CASSAASSGANVLTF	CXCL13_Tph_high	1
1197	CALRGNRDDKIIF_CAVTTGGSYNSPLHF	CXCL13_Tph_high	1
1198	CALRGNRDDKIIF;CAVVSDNYGQNFVF_CAVTTGGSYNSPLHF	CXCL13_Tph_high	1
1202	CALRSGGSNYKLTF_CASSSPAGGSFSYNEQFF	CXCL13_Tph_high	1
1207	CALSDIGSNYQLIW_CSARGELAGSYNEQFF	CXCL13_Tph_high	1
1209	CALSDLGDSSYKLIF_CSARGELAGFYDEQFF	CXCL13_Tph_high	1
1210	CALSDLQTSYDKVIF_CASSFGATALSYEQYF	CXCL13_Tph_high	1
1226	CALSGAGSYQLTF_CSARALGSVLAGDPYEQYF	CXCL13_Tph_high	1
1231	CALSGGQGAQKLVF_NA	CXCL13_Tph_high	1
1234	CALSHPNDYKLSF_CASSPGPLLARQETQYF	CXCL13_Tph_high	1
1235	CALSLYSSASKIIF_CASSPEPRGGFNQPQHF	CXCL13_Tph_high	1
1237	CALSPGNYKLTF_CASSFGRNSNQPQHF	CXCL13_Tph_high	1
1240	CALSPPQGGGYNKLIF_CASSLSGAAGNTIYF	CXCL13_Tph_high	1
1241	CALSRFSGGYNKLIF_CATSRESRREWGDTQYF	CXCL13_Tph_high	1
1252	CALTSAGGTSYGKLTF_CASSSSGGAYEQYF	CXCL13_Tph_high	1
1263	CAMGGENAGNMLTF_CASSAIFGQGLVKTEAFF;CATSALNSGLNTEAFF	CXCL13_Tph_high	1
1274	CAMREAYNAGNMLTF_CASSGRQGTSGNYGYTF	CXCL13_Tph_high	1
1282	CAMREMSGNTPLVF_CASSAQGVGYTF	CXCL13_Tph_high	1
1285	CAMRERGSSNTGKLIF_CAWSALNGVREQFF	CXCL13_Tph_high	1
1294	CAMSPTGTYKYIF_CSARDLQGGETQYF	CXCL13_Tph_high	1
1296	CAMSVYDKVIF_CSAEPGGLAGGAGTQYF	CXCL13_Tph_high	1
1307	CARGAGGSYIPTF;CALSYNRGATNKLIF_CASSQTAGTSVQTQYF	CXCL13_Tph_high	1
1315	CASPDSNYQLIW;CALSDESVKAAGNKLTF_CASSLTDRFQETQYF	CXCL13_Tph_high	1
1318	CASRRGTSYDKVIF_CASRGGAGHQFF	CXCL13_Tph_high	1
1322	CASYEGIGFGNVLHC_CASSIGASGGGFRQFF	CXCL13_Tph_high	1
1332	CATDDGGYQKVTF_CASSLDRQGARETQYF	CXCL13_Tph_high	1
1336	CATDETGGFKTIF_CASKGGKTDTQYF	CXCL13_Tph_high	1
1354	CATSNDYKLSF_CASSSGTSEKLFF	CXCL13_Tph_high	1
1360	CAVALAQKLVF_CSADDSLAGYNEQFF	CXCL13_Tph_high	1
1364	CAVASSGGSYIPTF;CLVGRNVGTALIF_CASSKTRQETQYF	CXCL13_Tph_high	1
1368	CAVDNQGGKLIF_CASSQDSRQGGLLAEAFF	CXCL13_Tph_high	1
1375	CAVEDRNNARLMF_CASSPGGSLTIANYGYTF	CXCL13_Tph_high	1
1410	CAVIKAAGNKLTF_CASRAEKLFF	CXCL13_Tph_high	1
1412	CAVIQAGRRALTF_CATSTGTYNEQFF	CXCL13_Tph_high	1
1413	CAVIRANSGYALNF_CASSLDLLAGNEQFF	CXCL13_Tph_high	1
1415	CAVISIDDKIIF_CASSMGGTPKNEQYF	CXCL13_Tph_high	1
1435	CAVNLPLFGAGNNRKLIW_CASSLDAGVPGELFF	CXCL13_Tph_high	1
1436	CAVNNEVNQGAQKLVF_CASSQVPVNQPQHF	CXCL13_Tph_high	1
1438	CAVNRRGSSASKIIF_CAWSPLDGVYEQYF;CSAPNATDTQYF	CXCL13_Tph_high	1
1457	CAVRAADSWGKLQF_CASSRTSGEKEKLFF	CXCL13_Tph_high	1
1458	CAVRAEWYSSASKIIF_CATSRGGTGAPEQYF	CXCL13_Tph_high	1
1460	CAVRASGGSYIPTF_CASSEQWQGELFF	CXCL13_Tph_high	1
1469	CAVRDQRPGGKLIF_CAWSPLNAVTEQFF	CXCL13_Tph_high	1
1481	CAVRGSGTYKYIF_CASTPDDGYGYTF	CXCL13_Tph_high	1
1490	CAVRPMFSGGYNKLIF_CASMGGTGTDTQYF	CXCL13_Tph_high	1
1492	CAVRPTLMNRDDKIIF;CAASIKGQKLLF_CASSLGPRPHEQYF	CXCL13_Tph_high	1
1494	CAVRSGYALNF_CASSSPLRDGDTQYF	CXCL13_Tph_high	1
1495	CAVRSNTGNQFYF_CASLSGQTSNTEAFF	CXCL13_Tph_high	1
1501	CAVSAHGGSQGNLIF_CASSSGLNTGELFF	CXCL13_Tph_high	1
1505	CAVSDNSPSNTGKLIF_CASSFTQGSGNEQFF	CXCL13_Tph_high	1
1516	CAVSEGNTGKLIF_CASSPPLRPYYEQYF	CXCL13_Tph_high	1
1520	CAVSFTVAGKLIF_CATSDEDRTQPQHF	CXCL13_Tph_high	1
1532	CAVSPSSGTYKYIF_CASSSSNYGYTF	CXCL13_Tph_high	1
1535	CAVSRGSTLGRLYF_CASSDPGLAGDGEQFF	CXCL13_Tph_high	1
1539	CAVSSNTGKLIF_CSARDLFRLAADTQYF	CXCL13_Tph_high	1
1546	CAVTPLVTGGFKTIF;CAVTPGYQKVTF_CASSSTTGGDTGELFF	CXCL13_Tph_high	1
1547	CAVTQAAGNKLTF;CAVRAGANNLFF_CASRLDTQYF	CXCL13_Tph_high	1
1549	CAVTRKAAGNKLTF_CASSGLGAQEANYGYTF	CXCL13_Tph_high	1
1552	CAVTSSGGSYIPTF_CAERRGAGEKLFF	CXCL13_Tph_high	1
1567	CAVYNQGGKLIF_CASSLMPERISSYNEQFF	CXCL13_Tph_high	1
1581	CAYRSGWEGGSEKLVF_CASSLGPYTGELFF	CXCL13_Tph_high	1
1584	CAYRSLIQGAQKLVF_NA	CXCL13_Tph_high	1
1593	CGTDYNNNDMRF_CASQKQGAYEQYF	CXCL13_Tph_high	1
1598	CILRDPYTGGFKTIF_CASRLLVGEETQYF	CXCL13_Tph_high	1
1603	CIVFNSGGSNYKLTF_CASSLGTGSPLHF	CXCL13_Tph_high	1
1607	CIVMNYGGSQGNLIF_CASSIDKGAGDTQYF	CXCL13_Tph_high	1
1622	CIVRVATRETSGSRLTF_CASSKGGGGNIQYF	CXCL13_Tph_high	1
1629	CIVRVNSGAGSYQLTF;CALSELIF_CASIPVGGYGYTF	CXCL13_Tph_high	1
1635	CIVRVVNTDKLIF_CASSHAGANTGELFF	CXCL13_Tph_high	1
1636	CIVRVVNTDKLIF_CSALGLAQRGETQYF	CXCL13_Tph_high	1
1644	CLVEKDNQGGKLIF_CASSPDPRSEAQHF	CXCL13_Tph_high	1
1651	CLVGPYSGGYQKVTF_CAWSSLNSNQPQHF	CXCL13_Tph_high	1
1654	CLYDMRF_CANSDRGREQYF	CXCL13_Tph_high	1
1655	CSGGNMLTF_CSARVSGRASTEQYF	CXCL13_Tph_high	1
1667	CVVIFNARLMF_CASSLAGWGETQYF	CXCL13_Tph_high	1
1668	CVVILNTGGFKTIF_CASSKWASGRPTDTQYF	CXCL13_Tph_high	1
1671	CVVKGNNARLMF_CASSQDFAVGDQVKNIQYF	CXCL13_Tph_high	1
1672	CVVKMEYGNKLVF_CASSQVGGLTGELFF	CXCL13_Tph_high	1
1680	CVVNGVMNYGGSQGNLIF_CASSARTTGDGYTF	CXCL13_Tph_high	1
1690	CVVRGGSQGNLIF_CASSGTGSYEQYF	CXCL13_Tph_high	1
1692	CVVRGPNDYKLSF_CASSLYREETQYF	CXCL13_Tph_high	1
1696	CVVSEKGNNRLAF;CAERTPDYKLSF_CASMPASSSYEQYF	CXCL13_Tph_high	1
1701	CVVTGTGRRALTF_CASSPGQGPNTEAFF	CXCL13_Tph_high	1
1729	NA_CASSFQGYNGYTF	CXCL13_Tph_high	1
1735	NA_CASSLARLAPNEKLFF	CXCL13_Tph_high	1
1758	NA_CASSLVWATGGFVSNEQFF	CXCL13_Tph_high	1
1788	NA_CASSQPMGGEAFF	CXCL13_Tph_high	1
1790	NA_CASSQVGGLTGELFF	CXCL13_Tph_high	1
1807	NA_CASSTYLADEETQYF	CXCL13_Tph_high	1
1810	NA_CASTLLLTDTQYF	CXCL13_Tph_high	1
1822	NA_CSALRDAVGTQYF	CXCL13_Tph_high	1
1823	NA_CSARARTHGELFF	CXCL13_Tph_high	1
1829	NA_CSASGSWGRDQETQYF	CXCL13_Tph_high	1
1882	CAASGAGGSYIPTF_CASTQGSGELFF	Cytotoxic_CD4_TCells	1
1930	CAATHQGGKLIF_CASSPSPAGGVLEQFF	Cytotoxic_CD4_TCells	1
1935	CAATNTGNQFYF_CASSQDPGHVVYEQYF	Cytotoxic_CD4_TCells	1
1949	CAEITNSGYSTLTF_CASSQVPGQPQHF	Cytotoxic_CD4_TCells	1
1972	CAESIGGATNKLIF_CASNRLAGGYTGELFF	Cytotoxic_CD4_TCells	1
1977	CAESRRSSASKIIF_CASSLPGTSGYNEQFF	Cytotoxic_CD4_TCells	1
2058	CAINEKLTF;CALSDKGTSGSRLTF_CASSPPGLAGRTQYF	Cytotoxic_CD4_TCells	1
2068	CALDMRTDKLIF_CASSQEGGQFLEQFF	Cytotoxic_CD4_TCells	1
2072	CALDRGSSNTGKLIF_CASSPPMGTKETQYF;CASRGGDRGYEQYF	Cytotoxic_CD4_TCells	1
2089	CALINTGTASKLTF_CATLAGEDTGELFF	Cytotoxic_CD4_TCells	1
2102	CALNTGNQFYF_CASSSWDIHEQYF	Cytotoxic_CD4_TCells	1
2110	CALRAGGTSYGKLTF_CASSLEGAPGYPPTDTQYF	Cytotoxic_CD4_TCells	1
2124	CALSDKGTSGSRLTF_NA	Cytotoxic_CD4_TCells	1
2244	CATARPNTDKLIF_CASRGVSAGANVLTF	Cytotoxic_CD4_TCells	1
2255	CATDMIQGAQKLVF_CASSPRLQLGPNEQFF	Cytotoxic_CD4_TCells	1
2272	CATVAVNTDKLIF_CASSPQPGQGSGANVLTF	Cytotoxic_CD4_TCells	1
2285	CAVDPLIQGAQKLVF_CASSQMRMFF	Cytotoxic_CD4_TCells	1
2289	CAVEDGSGGYNKLIF_CASSQDLTSGRPINEQFF	Cytotoxic_CD4_TCells	1
2290	CAVEDNSSASKIIF_CAWSALTGIFYEQYF	Cytotoxic_CD4_TCells	1
2311	CAVGGATNKLIF_CASSGGRVIRDEQFF	Cytotoxic_CD4_TCells	1
2327	CAVIKDDYKLSF_CASSDSAGGPDIQYF	Cytotoxic_CD4_TCells	1
2346	CAVMGGKLTF_CSAGGDTNEQFF	Cytotoxic_CD4_TCells	1
2356	CAVNTNAGKSTF_CASTPGEAEKLFF	Cytotoxic_CD4_TCells	1
2358	CAVPLKVSGGYQKVTF_CSAGWSETQYF	Cytotoxic_CD4_TCells	1
2369	CAVQGGGTSYGKLTF_CASSSRDRESF	Cytotoxic_CD4_TCells	1
2371	CAVQNTGFQKLVF_CASSLSGRGAQPQHF	Cytotoxic_CD4_TCells	1
2392	CAVRGANSKLTF_CASARWDTGELFF	Cytotoxic_CD4_TCells	1
2415	CAVRVSPYSGAGSYQLTF_CASKSTVPSGNTGELFF	Cytotoxic_CD4_TCells	1
2419	CAVSDFNTNAGKSTF_CASSRSVVVDTIYF	Cytotoxic_CD4_TCells	1
2426	CAVSDWNTGNQFYF_CASSRPGQGVSAQHF	Cytotoxic_CD4_TCells	1
2504	CAYTLQGAQKLVF_CASTHYRTGVFNEQFF	Cytotoxic_CD4_TCells	1
2521	CIVGNTDKLIF_CASSYRAPATNEKLFF	Cytotoxic_CD4_TCells	1
2630	NA_CASIERASTDTQYF	Cytotoxic_CD4_TCells	1
2649	NA_CASSGTSGRDEQFF	Cytotoxic_CD4_TCells	1
2665	NA_CASSLNWDGSEAFF	Cytotoxic_CD4_TCells	1
2670	NA_CASSLSGRGAQPQHF	Cytotoxic_CD4_TCells	1
2680	NA_CASSPGLAGQETQYF	Cytotoxic_CD4_TCells	1
2713	NA_CASSSGPEMGYTF	Cytotoxic_CD4_TCells	1
2730	NA_CASTYQGQGARETQYF	Cytotoxic_CD4_TCells	1
2735	NA_CAWSGKTQYF	Cytotoxic_CD4_TCells	1
2760	CAALGGATNKLIF_CASKGTGNEKLFF	Central_Memory_CD4_Tcells	1
2773	CAARASGSARQLTF_CASSDVIGLTDTQYF	Central_Memory_CD4_Tcells	1
2813	CAASKSNYKLTF_CASSSNSYNEQFF	Central_Memory_CD4_Tcells	1
2856	CAAYDVSGGSNYKLTF_CASSVGLNTGELFF	Central_Memory_CD4_Tcells	1
2874	CAEMGFGNVLHC_CASSGGTGRYNEQFF	Central_Memory_CD4_Tcells	1
2879	CAENLSRGGTSYGKLTF_CASSLAGTSYGYTF	Central_Memory_CD4_Tcells	1
2885	CAERRDMNYGGSQGNLIF_CASSPSPDLYQPQHF	Central_Memory_CD4_Tcells	1
2924	CAGAVDYKLTF_CATSRELVSEQYF	Central_Memory_CD4_Tcells	1
2973	CAINAGNNRKLIW_CASSQDYAGRTGELFF	Central_Memory_CD4_Tcells	1
3008	CALKIDGTSGSRLTF_CASTSRINEQFF	Central_Memory_CD4_Tcells	1
3009	CALLIIQGAQKLVF_CASSWGFSGSSDTQYF	Central_Memory_CD4_Tcells	1
3012	CALMRDMRF_CSAPSSSGKGSEQFF	Central_Memory_CD4_Tcells	1
3013	CALMTQGAQKLVF_CASSEWGLAGGDETQYF	Central_Memory_CD4_Tcells	1
3020	CALPNAGNMLTF_CASSVAGGPIDTQYF	Central_Memory_CD4_Tcells	1
3077	CALSTGGGNKLTF_CASTRSVGLAGDSEQFF	Central_Memory_CD4_Tcells	1
3093	CAMARPGSSYKLIF_CASSKREGEELFF	Central_Memory_CD4_Tcells	1
3123	CAMSASASKIIF_CATGPPGGTEAFF	Central_Memory_CD4_Tcells	1
3146	CASNTGKLIF_CASSVLGTLQETQYF	Central_Memory_CD4_Tcells	1
3181	CATLPSGNTPLVF_CSTSSDRGQDTQYF	Central_Memory_CD4_Tcells	1
3194	CAVALPSGSSNTGKLIF;CALSDQRNQGGKLIF_CASTLAGPGVYEQYF	Central_Memory_CD4_Tcells	1
3203	CAVDTAGYALNF_CASSYSSQPQHF	Central_Memory_CD4_Tcells	1
3215	CAVFGQGAQKLVF_CASSLEPYVEQYF	Central_Memory_CD4_Tcells	1
3256	CAVLDSSYKLIF_CSATDRVSNEQFF	Central_Memory_CD4_Tcells	1
3257	CAVLETSGSRLTF_CASSLTSATREQYF	Central_Memory_CD4_Tcells	1
3329	CAVRTGTASKLTF_CARDGLAVINNEQFF;CASSLRGLASSYEQYF	Central_Memory_CD4_Tcells	1
3330	CAVRTNTNAGKSTF_CAWSVPDRTNEKLFF	Central_Memory_CD4_Tcells	1
3339	CAVSDSGGGADGLTF_CSARNPRQGASYEQYF	Central_Memory_CD4_Tcells	1
3355	CAVSGGSYIPTF_CATSRAFVNYNEQFF	Central_Memory_CD4_Tcells	1
3380	CAVTRGRGGTSYGKLTF;CLNNRKLIW_CSALEQQSSSYNEQFF	Central_Memory_CD4_Tcells	1
3438	CIVKKYGGSQGNLIF_CASTSGNTGELFF	Central_Memory_CD4_Tcells	1
3455	CIVRVEGSNYKLTF;CALTYTGANSKLTF_CASSVVPGAYEQYF	Central_Memory_CD4_Tcells	1
3469	CIVRVVRYGNKLVF_CASSLSGAGGRGNEQFF	Central_Memory_CD4_Tcells	1
3474	CIVVRYGQNFVF_CASSFVQGVSGELFF	Central_Memory_CD4_Tcells	1
3488	CVAEGDNAGNMLTF_CASMGQRHPYETQYF	Central_Memory_CD4_Tcells	1
3514	CVVNIGGGGNKLTF_CSARANTDTQYF	Central_Memory_CD4_Tcells	1
3555	NA_CASSARTTGDGYTF	Central_Memory_CD4_Tcells	1
3579	NA_CASSLLGTGREQYF	Central_Memory_CD4_Tcells	1
3605	NA_CASSPTGNEQYF	Central_Memory_CD4_Tcells	1
3626	NA_CASSSAVEETQYF	Central_Memory_CD4_Tcells	1
3637	NA_CASSSTRTGSEKLFF	Central_Memory_CD4_Tcells	1
3644	NA_CASTPSRLMGDTQYF	Central_Memory_CD4_Tcells	1
3666	CAAEAGGTYKYIF_CASSSGGGRYGYTF	effector_CD4_Tcells	1
3667	CAAFGAGGSYIPTF_CASSQDLDVRGYTF	effector_CD4_Tcells	1
3670	CAAIAGGTSYGKLTF_CAWSVGLGTNEKLFF	effector_CD4_Tcells	1
3672	CAAIPGGADGLTF_CASSPDRNYGYTF	effector_CD4_Tcells	1
3675	CAAKTGANNLFF;CVVINRLAF_CASTAGTYEQYF	effector_CD4_Tcells	1
3679	CAALSFGNEKLTF_CATRDAGGPYNEQFF	effector_CD4_Tcells	1
3682	CAANNQGGKLIF_CASSLAILAGGGEQFF	effector_CD4_Tcells	1
3685	CAAPLSLNTGNQFYF_CASSISPGLAGVRELFF	effector_CD4_Tcells	1
3687	CAAPTGNQFYF_CASSLAVSLVGKLFF	effector_CD4_Tcells	1
3691	CAARGDNYGQNFVF_CASSSLAGGLNEQYF	effector_CD4_Tcells	1
3692	CAARGNTGSARQLTF_CASSSNTGAYEQYF	effector_CD4_Tcells	1
3693	CAARPLHNAGNMLTF_CSARGLGVSGLETQYF	effector_CD4_Tcells	1
3695	CAARSAGGGADGLTF_CASSRNSGRTDTQYF	effector_CD4_Tcells	1
3696	CAARSQGGSEKLVF_CATSSPGTSRGYTF	effector_CD4_Tcells	1
3698	CAARYGGTSYGKLTF_CSAAQAGVAYNEQFF	effector_CD4_Tcells	1
3699	CAASAASGTYKYIF_CATSRAMTGTIYGYTF	effector_CD4_Tcells	1
3701	CAASAGGGSEKLVF_CASSLARGANTEAFF	effector_CD4_Tcells	1
3704	CAASAQGGSEKLVF_CATSKGTGGDYGYTF	effector_CD4_Tcells	1
3705	CAASATKTSYDKVIF_CSARADTRGAQYF	effector_CD4_Tcells	1
3709	CAASEGTYKYIF;CAPSMDTGRRALTF_CSALTNRRYNEQFF	effector_CD4_Tcells	1
3712	CAASERSAGANNLFF_CASSKPGLGGHEQYF	effector_CD4_Tcells	1
3713	CAASFEGNKLVF_CASSLFGTKETQYF	effector_CD4_Tcells	1
3718	CAASIKDNNDMRF_CASSYSQGKLNTEAFF	effector_CD4_Tcells	1
3720	CAASIPGSSNTGKLIF_CASSRGTNEKLFF	effector_CD4_Tcells	1
3726	CAASKRFGNEKLTF_CASRTGGTNQPQHF	effector_CD4_Tcells	1
3727	CAASKRGAQKLVF_CAWTGKDTQYF	effector_CD4_Tcells	1
3731	CAASKVSNYQLIW_CASSPDGLGGETQYF	effector_CD4_Tcells	1
3733	CAASLVGSNYQLIW_CASSYGGGSYEQYF	effector_CD4_Tcells	1
3735	CAASMMSSNYKLTF_CASFTSGAREQYF	effector_CD4_Tcells	1
3737	CAASPGMGGTSYGKLTF_CASSSPTLFGNTIYF	effector_CD4_Tcells	1
3739	CAASPLQGGSEKLVF_CASSVAGLVLYNEQFF	effector_CD4_Tcells	1
3740	CAASQTGGGADGLTF;CALRGSGYALNF_CASGTGANSPLHF	effector_CD4_Tcells	1
3742	CAASRDGGTSYGKLTF_CASSFDTFNYGYTF	effector_CD4_Tcells	1
3745	CAASRSASKIIF_CASSLTSTDTQYF	effector_CD4_Tcells	1
3750	CAASSLSGGTSYGKLTF_CASRTGRRETQYF	effector_CD4_Tcells	1
3752	CAASTGTASKLTF_CASSRLMAGGSETQYF	effector_CD4_Tcells	1
3753	CAASTNNARLMF_CASSLDAAGVNEQFF	effector_CD4_Tcells	1
3757	CAASVYSGGSNYKLTF_CASSQTGSTQYF	effector_CD4_Tcells	1
3758	CAASYDYKLSF;CVREGYQKVTF_CASSQGAQSTDTQYF	effector_CD4_Tcells	1
3763	CAATLGYGQNFVF_CAISESTREQFF	effector_CD4_Tcells	1
3769	CAATVRIQGAQKLVF;CAPPIPGGNKLVF_CASSSLATSSGNTIYF	effector_CD4_Tcells	1
3774	CAEANNAGNMLTF_CASAGTSGYEQYF	effector_CD4_Tcells	1
3783	CAEKGGGSNYKLTF_CASSWDEREKLFF	effector_CD4_Tcells	1
3784	CAEKGGSYIPTF_CASSQGTGYSHGYTF	effector_CD4_Tcells	1
3789	CAEKWPGNQFYF_CASSPFGRDGLFF	effector_CD4_Tcells	1
3791	CAENARLMF_CASSRLTGGEGGTNEKLFF	effector_CD4_Tcells	1
3793	CAENIRDNNARLMF_CATSSGQAGGLVEQYF	effector_CD4_Tcells	1
3798	CAENRRGQNFVF_CSATEATIAGGRYEQYF	effector_CD4_Tcells	1
3799	CAENSDRGGADGLTF_CASSLGATPSEETQYF	effector_CD4_Tcells	1
3802	CAERSPGGSYIPTF_CASSQDGTSNEQFF	effector_CD4_Tcells	1
3806	CAESPDSNYQLIW_CASSPELGSTDTQYF	effector_CD4_Tcells	1
3810	CAESVSGSARQLTF_CSASTGHSINNEKLFF	effector_CD4_Tcells	1
3813	CAETDTGNQFYF_CSVLGLSYEQYF	effector_CD4_Tcells	1
3822	CAFMIAGGTSYGKLTF_CASSLWAMGLLHF	effector_CD4_Tcells	1
3823	CAFMKQGGRTPLVF_CASSLRLREQFF	effector_CD4_Tcells	1
3825	CAFMPAQGGSEKLVF;CALSVEGNTPLVF_CASSYQRSPLHF	effector_CD4_Tcells	1
3833	CAGADSGGSNYKLTF_NA	effector_CD4_Tcells	1
3834	CAGAHDYKLSF_CASGLVQGTINYGYTF	effector_CD4_Tcells	1
3837	CAGARDTGNQFYF_CASSRGLAGTGELFF	effector_CD4_Tcells	1
3840	CAGAVDYKLTF_CATSRELVSEQYF	effector_CD4_Tcells	1
3842	CAGEGFGNVLHC_CASRQTGLAGPTDTQYF	effector_CD4_Tcells	1
3847	CAGETSGSRLTF_CSANSGSRRFF	effector_CD4_Tcells	1
3848	CAGFGAGSYQLTF_CASSRQPSTDTQYF	effector_CD4_Tcells	1
3850	CAGGKVRAGSYQLTF_CATSRDPLATGELFF	effector_CD4_Tcells	1
3854	CAGLGYTETSGSRLTF_CASSRTGLGGQPQHF	effector_CD4_Tcells	1
3855	CAGLQGAQKLVF_CASSPANEKLFF	effector_CD4_Tcells	1
3858	CAGLYGGSNYKLTF_CASSLFSGRSSYNEQFF	effector_CD4_Tcells	1
3862	CAGPEPNTGGFKTIF_CASSSTGAYNEQFF	effector_CD4_Tcells	1
3864	CAGPGSNTGKLIF_CSARDPRGGRLTNTGELFF	effector_CD4_Tcells	1
3868	CAGPYVSGAGSYQLTF_CASSLNSGVFSYEQYF	effector_CD4_Tcells	1
3869	CAGQGGSEKLVF_CASSWGRRGNEQFF	effector_CD4_Tcells	1
3870	CAGQLGGSQGNLIF_CASSQVLGGRGYTF	effector_CD4_Tcells	1
3873	CAGQPGGSNYKLTF_CASSPQGMNTEAFF	effector_CD4_Tcells	1
3877	CAGRHGSSNTGKLIF_CASSPPMGTGQTNTEAFF	effector_CD4_Tcells	1
3879	CAGRQGQGAQKLVF_CATSDFPAAGYTF	effector_CD4_Tcells	1
3881	CAGSHDYKLSF_CSARGAAGERLDEQFF	effector_CD4_Tcells	1
3882	CAGSQEGGYQKVTF_CASTTSGRSYEQYF	effector_CD4_Tcells	1
3888	CAILSGSARQLTF_CASSLHDRGTEAFF;CASSSWTGGFSPLHF	effector_CD4_Tcells	1
3891	CAKFIGFGNVLHC_CSARPGTSGSPTQYF	effector_CD4_Tcells	1
3897	CALDGGYQKVTF_CASSQDSPSRVLPNEQYF	effector_CD4_Tcells	1
3901	CALDPDTGFQKLVF_CASGRSGVNQPQHF	effector_CD4_Tcells	1
3905	CALENNAGNMLTF_CATSRGQLETQYF	effector_CD4_Tcells	1
3906	CALENNARLMF_CAVRRQGRNTGELFF	effector_CD4_Tcells	1
3907	CALEQSGAGSYQLTF_CASRTGTDVSEQYF	effector_CD4_Tcells	1
3908	CALEQYTSGSRLTF_CASNPRQGFNEQYF	effector_CD4_Tcells	1
3910	CALEWGQKLLF_CASSDGGGILEGYEQYF	effector_CD4_Tcells	1
3911	CALGDIQGAQKLVF_CSARARTHGELFF	effector_CD4_Tcells	1
3912	CALGGNFNKFYF_CASSFAGGGAGELFF	effector_CD4_Tcells	1
3916	CALGSSNTGKLIF_CASSPPVRQKETQYF	effector_CD4_Tcells	1
3917	CALGTGGSYIPTF_CASSLGGGATQYF	effector_CD4_Tcells	1
3918	CALHNNNDMRF;CAVKDSNYQLIW_CASSQYRGAYEQYF	effector_CD4_Tcells	1
3919	CALIITGNQFYF_CASSLVPETQYF	effector_CD4_Tcells	1
3923	CALIRANAGGTSYGKLTF_CASTSRGFDSNQPQHF	effector_CD4_Tcells	1
3927	CALLPTGGFKTIF_CASNLGQGGETEAFF	effector_CD4_Tcells	1
3932	CALNRRNNDMRF_CASSLSLAGTGELFF	effector_CD4_Tcells	1
3933	CALNTGNMLTF_CASSRGQGKTDTQYF	effector_CD4_Tcells	1
3936	CALPNAGNMLTF_CASSVAGGPIDTQYF	effector_CD4_Tcells	1
3937	CALPNAGNNRKLIW_CASSYSLTSGTGNEQFF	effector_CD4_Tcells	1
3938	CALPNHESYAGGTSYGKLTF_CASAGGSGQETQYF	effector_CD4_Tcells	1
3940	CALPPSGSSNTGKLIF_CASIHRDNPLYEQYF	effector_CD4_Tcells	1
3943	CALRDSGGYQKVTF_CASSLNGLQANTGELFF	effector_CD4_Tcells	1
3944	CALRGIQGAQKLVF_CASSVGTSGTHGELFF	effector_CD4_Tcells	1
3947	CALRIQGAQKLVF_CASSYSDGSGNTIYF	effector_CD4_Tcells	1
3951	CALRSGSARQLTF;CAPDYSGAGSYQLTF_CSVEDPTGSLIETQYF	effector_CD4_Tcells	1
3959	CALSDQNNQGGKLIF_CASGSGGSYNEQFF	effector_CD4_Tcells	1
3960	CALSDRDGNKLVF_CASGGGSHGYTF	effector_CD4_Tcells	1
3961	CALSDSSSGGGADGLTF;CILRDNNAGNMLTF_CASREDSRPYDEQFF	effector_CD4_Tcells	1
3965	CALSEDWGGGSQGNLIF;CAVPRQTGANNLFF_CASSLWDRLYEQYF	effector_CD4_Tcells	1
3967	CALSEGELGFGNVLHC_CASSHRTSGRFEQYF	effector_CD4_Tcells	1
3971	CALSETSGTYKYIF_CSAGQRGITNYGYTF	effector_CD4_Tcells	1
3972	CALSEVGYGNKLVF_CASSGRWGEVTGNTIYF	effector_CD4_Tcells	1
3975	CALSGASNTGKLIF_CASSRDPVSGNTIYF	effector_CD4_Tcells	1
3984	CALSPDQGAQKLVF_CSASVLAGQYF	effector_CD4_Tcells	1
3986	CALSPNDYKLSF_CASSSGSGLYNEQFF	effector_CD4_Tcells	1
3990	CALSRYGGSQGNLIF_CASSAGADNSPLHF	effector_CD4_Tcells	1
3991	CALSSWGSQGNLIF_CASSPQETQYF	effector_CD4_Tcells	1
3992	CALSTGGGADGLTF_CASSQTGTGDIQYF	effector_CD4_Tcells	1
3999	CALTPSGSARQLTF_NA	effector_CD4_Tcells	1
4001	CALTSGTYKYIF_CASSRPQGKGTEAFF	effector_CD4_Tcells	1
4005	CALVPYGGATNKLIF_CASSHGGSNQPQHF	effector_CD4_Tcells	1
4010	CAMEGFGNVLHC_CATRKSGLAGPTDTQYF	effector_CD4_Tcells	1
4014	CAMKAGNTGNQFYF_CASSDAKSGETQYF	effector_CD4_Tcells	1
4019	CAMPSSNTGKLIF_CASSSGTGGSGTDTQYF	effector_CD4_Tcells	1
4024	CAMREGGANSKLTF_CASSVEGTGVSPLHF	effector_CD4_Tcells	1
4034	CAMREVHTGTASKLTF_CASSQAGEGTEAFF	effector_CD4_Tcells	1
4037	CAMRGVNTGFQKLVF_CASSTGAGRPRDEQYF	effector_CD4_Tcells	1
4041	CAMSIMEYGNKLVF_CASSPGLSVGYTDTQYF	effector_CD4_Tcells	1
4045	CAPCRDSSYKLIF_CASSLTGPPPKEQFF	effector_CD4_Tcells	1
4051	CAPPGEALVF;CAVIGQAGTALIF_CASIGQRNTEAFF	effector_CD4_Tcells	1
4052	CAPPVGSSNTGKLIF;CAAPFSGSARQLTF_CASSPGQGPNEKLFF	effector_CD4_Tcells	1
4053	CAPRIGGGGNKLTF;CAENTPLVF_CSARDSTRQTGELFF	effector_CD4_Tcells	1
4059	CASENSNSGYALNF_CASRGVVGEQFF	effector_CD4_Tcells	1
4060	CASIIQGAQKLVF_CASSRDSRHEQYF	effector_CD4_Tcells	1
4064	CASPGRDDKIIF_CASSLVQGSKFNEQFF	effector_CD4_Tcells	1
4065	CASPRSNDYKLSF_CSAGRPLNEQFF	effector_CD4_Tcells	1
4067	CASRWAALQETSGSRLTF_CASSNPILDRYQETQYF	effector_CD4_Tcells	1
4068	CASSGAGSSNTGKLIF_CAWKRAGSEETQYF	effector_CD4_Tcells	1
4069	CASTSGAQKLVF_CASTNLRDRGRAEAFF	effector_CD4_Tcells	1
4075	CATALYSGGGADGLTF_CASSLSASGHNEQFF;CASSPVAGPTDTQYF	effector_CD4_Tcells	1
4078	CATCSGNQFYF;CALTIKDAGNMLTF_CASSFLVTSNEQFF	effector_CD4_Tcells	1
4081	CATDDKIIF_CSAFPGLGEQYF	effector_CD4_Tcells	1
4082	CATDDPSLNFGNEKLTF_CASSKTGTGLADTQYF	effector_CD4_Tcells	1
4086	CATDGNSGNTPLVF_CASRGQMRGGEKLFF	effector_CD4_Tcells	1
4091	CATGRDTGNTPLVF_CASSFPSTSGSQQYF	effector_CD4_Tcells	1
4095	CATKSSGGSYIPTF_CASSPVEGGEKLFF	effector_CD4_Tcells	1
4102	CATSNDYKLSF_CASSSGTSEKLFF	effector_CD4_Tcells	1
4111	CAVASQTDSWGKLQF_CASSYVGRTEAFF	effector_CD4_Tcells	1
4118	CAVDRGSTLGRLYF_CASGTGYEQYF	effector_CD4_Tcells	1
4124	CAVEDRNYGQNFVF_CASSLDPGELFF	effector_CD4_Tcells	1
4125	CAVEGAQKLVF_CASSFVNEQFF	effector_CD4_Tcells	1
4126	CAVEGGTSYGKLTF_CASSPLGGRDLKWEQYF	effector_CD4_Tcells	1
4128	CAVEMETSGSRLTF_CASSAFVTGTGDSPLHF	effector_CD4_Tcells	1
4129	CAVERYGGANSKLTF_CASSSGDGSYEQYF	effector_CD4_Tcells	1
4133	CAVFTQGAQKLVF_CASSLAGNTEAFF	effector_CD4_Tcells	1
4134	CAVGAGNNRKLIW_CASSTRQVDEKLFF	effector_CD4_Tcells	1
4135	CAVGAGSYQLTF_CASSEGGGYEQYF	effector_CD4_Tcells	1
4136	CAVGAGTGRRALTF_CASEQGNTEAFF	effector_CD4_Tcells	1
4137	CAVGARNEKLTF_CASSQSPTQGDTQYF	effector_CD4_Tcells	1
4139	CAVGDQAGTALIF_CASSKRGTSGSSGELFF	effector_CD4_Tcells	1
4140	CAVGEGGKLIF_CSVRGTSTDTQYF	effector_CD4_Tcells	1
4141	CAVGEVRLRKLIF_CASSQEGGGGYTF	effector_CD4_Tcells	1
4144	CAVGGGNTGKLIF_CASSRTNTGELFF	effector_CD4_Tcells	1
4145	CAVGGNNARLMF_CASSLGGASGNTIYF	effector_CD4_Tcells	1
4147	CAVGRNQAGTALIF_CASSGGGTNEKLFF	effector_CD4_Tcells	1
4148	CAVGRNQAGTALIF_NA	effector_CD4_Tcells	1
4151	CAVGTGANNLFF_CASRSEYQETQYF	effector_CD4_Tcells	1
4154	CAVHFSQGGSEKLVF_CASSYTLTGVHNEQFF	effector_CD4_Tcells	1
4155	CAVHSSSNTGKLIF_CASSTRPQGAEETQYF	effector_CD4_Tcells	1
4156	CAVHSYNFNKFYF_CASTPSGTITDTQYF	effector_CD4_Tcells	1
4161	CAVIRANSGYALNF_CASSLDLLAGNEQFF	effector_CD4_Tcells	1
4162	CAVIRGGTSYGKLTF_CATSRVGSYSYEQYF	effector_CD4_Tcells	1
4164	CAVISMDTGRRALTF_CASSPHPSGANVLTF	effector_CD4_Tcells	1
4165	CAVKDSNYQLIW_CASSQYRGAYEQYF	effector_CD4_Tcells	1
4171	CAVKRSSNTGKLIF_CASSITGGEGGYTF	effector_CD4_Tcells	1
4175	CAVLKYQLIW_CASSREGQGASTEAFF	effector_CD4_Tcells	1
4185	CAVNNFGNEKLTF_CSAIEVGETQYF	effector_CD4_Tcells	1
4193	CAVPQTGGNKLVF_CASSLWDRYNEQFF	effector_CD4_Tcells	1
4201	CAVQGGGTSYGKLTF_CASSSRDRESF	effector_CD4_Tcells	1
4204	CAVQTNAGNNRKLIW_CASSVVGTGIIGELFF	effector_CD4_Tcells	1
4207	CAVRARRTSGTYKYIF_CASSIEAGRTDTQYF	effector_CD4_Tcells	1
4211	CAVRDGNTGNQFYF_CASSPGGRGGVETQYF	effector_CD4_Tcells	1
4212	CAVRDGRGGGATNKLIF_CASSYAGGRYEQYF	effector_CD4_Tcells	1
4218	CAVRDSSASKIIF_CSVEGQNTGELFF	effector_CD4_Tcells	1
4221	CAVRDYDNAGNMLTF_CASSLATGGYTEAFF	effector_CD4_Tcells	1
4222	CAVRENNAGNMLTF_CASSLGGVGSNEQFF	effector_CD4_Tcells	1
4226	CAVRGGGTSYGKLTF;CALTMYSGGGADGLTF_CASSQVAGNSPLHF	effector_CD4_Tcells	1
4228	CAVRGSGTYKYIF_CASSQLAGVHNEQFF	effector_CD4_Tcells	1
4231	CAVRGSSNTGKLIF_CASSGRDRTDTQYF	effector_CD4_Tcells	1
4237	CAVRPMDSNYQLIW_CASTYQGQGARETQYF	effector_CD4_Tcells	1
4244	CAVRSSSNTGKLIF_CASSQGLGVTDTQYF	effector_CD4_Tcells	1
4252	CAVSDLTGTASKLTF_CASSPGGTGRADGYTF	effector_CD4_Tcells	1
4256	CAVSDTGGFKTIF_CASSTGTGGVETQYF	effector_CD4_Tcells	1
4257	CAVSDVNARLMF_CASTSAGTGRNTEAFF	effector_CD4_Tcells	1
4259	CAVSDYNTDKLIF_CASSLAVGGYNEQFF	effector_CD4_Tcells	1
4260	CAVSEAGGFKTIF_CSLSPTGGPDEQYF	effector_CD4_Tcells	1
4261	CAVSEAKTSYDKVIF_CASSRDRGRLGGYTF	effector_CD4_Tcells	1
4262	CAVSEATGRRALTF_CASSYPGPTAEAFF	effector_CD4_Tcells	1
4265	CAVSEGVGNQGGKLIF_CASSVGRAQETQYF	effector_CD4_Tcells	1
4266	CAVSELQGAQKLVF_CSARDRGGGELFF	effector_CD4_Tcells	1
4268	CAVSFTVAGKLIF_CATSDEDRTQPQHF	effector_CD4_Tcells	1
4270	CAVSGGNYQLIW_CATSRDNQGSYGYTF	effector_CD4_Tcells	1
4273	CAVSGSGSARQLTF_CASSYSDTNTEAFF	effector_CD4_Tcells	1
4274	CAVSGTGRRALTF_CASSLEGGNNYEQYF	effector_CD4_Tcells	1
4275	CAVSHTGGFKTIF_CASSTQTGDGREQYF	effector_CD4_Tcells	1
4279	CAVSPGGYQKVTF_CASSRGLAGGGDEQFF	effector_CD4_Tcells	1
4281	CAVSPTSGGSYIPTF_CASSVATTGGEQYF	effector_CD4_Tcells	1
4282	CAVSQYGGATNKLIF_CASSPTGNEQYF	effector_CD4_Tcells	1
4284	CAVSRNTGNQFYF_CAVSPANTDTQYF	effector_CD4_Tcells	1
4290	CAVSVPRDMRF_CASSRGGQDNEQFF	effector_CD4_Tcells	1
4291	CAVTFPRNTDKLIF_CASSQTSGSWNEQFF;CAALGVDNSPLHF	effector_CD4_Tcells	1
4293	CAVTGNQFYF_CASSQDIGGVYNEQFF	effector_CD4_Tcells	1
4301	CAVTVNSGNTPLVF_CSARDGRQGLGSPLHF	effector_CD4_Tcells	1
4304	CAVVDSNYQLIW_CASSKGTSGFTDTQYF	effector_CD4_Tcells	1
4307	CAVVHHTDKLIF_CASSQGGYHLGDTQYF	effector_CD4_Tcells	1
4312	CAVVRSNYQLIW_CASSPQGTSGRATDTQYF	effector_CD4_Tcells	1
4313	CAVVRTGANNLFF_CSAPTPRGIMSGELFF	effector_CD4_Tcells	1
4314	CAVYGNKLVF_CASSFSPDETQYF	effector_CD4_Tcells	1
4318	CAYKGLGAGTASKLTF_CSVAASPDTEAFF	effector_CD4_Tcells	1
4320	CAYRILYSGGGADGLTF_CASRITGTGSGELFF	effector_CD4_Tcells	1
4321	CAYRLYNFNKFYF_CASSSAVSGANVLTF	effector_CD4_Tcells	1
4323	CAYRSARSSGDKLTF_CASGRQGPGTEAFF;CAISGIWVQETQYF	effector_CD4_Tcells	1
4325	CAYRSGKRTGANNLFF_CASSYSGLAGVYEQYF	effector_CD4_Tcells	1
4328	CAYRSGTDSNYQLIW;CAMNGSGTSYGKLTF_CAWSGGWGAKNIQYF	effector_CD4_Tcells	1
4330	CAYRSGYSSGTYKYIF_NA	effector_CD4_Tcells	1
4335	CAYRVRWGNRDDKIIF_CASSFRLAGNTIYF	effector_CD4_Tcells	1
4337	CGADPDNAGNMLTF_CASSLVRGPYEQYF	effector_CD4_Tcells	1
4347	CILREIIQGAQKLVF_CASSLSEATNEKLFF	effector_CD4_Tcells	1
4356	CIVNGGGSNYKLTF_CASSLTGNYYNEQFF	effector_CD4_Tcells	1
4357	CIVPRNFGNEKLTF_CSARAIPGLNPTDTQYF	effector_CD4_Tcells	1
4359	CIVRAHISNFGNEKLTF;CAGTDRDTGNQFYF_CASRVLSNTGELFF	effector_CD4_Tcells	1
4367	CIVRVAAGGTSYGKLTF_CASSLAHTQYF	effector_CD4_Tcells	1
4368	CIVRVAGQNFVF_CAISESRQSNEKLFF	effector_CD4_Tcells	1
4372	CIVRVERRGIQGAQKLVF;CAASLGGSTLGRLYF_CASKGSYEQYF	effector_CD4_Tcells	1
4373	CIVRVGSGAGSYQLTF_CASSQGFATDTQYF	effector_CD4_Tcells	1
4374	CIVRVHYGGSQGNLIF_CASSEVAGSYEQYF	effector_CD4_Tcells	1
4378	CIVRVNYGQNFVF_CASSRDREASGRGNEQFF	effector_CD4_Tcells	1
4379	CIVRVRGVNTGFQKLVF_CSARGASDTQYF	effector_CD4_Tcells	1
4386	CIVRVVSSGSARQLTF_CASSPTEASYEQYF	effector_CD4_Tcells	1
4388	CIVRYNNAGNMLTF_CAWSIREETQYF	effector_CD4_Tcells	1
4389	CIVTVKTSYDKVIF_CSARDPGENTGELFF	effector_CD4_Tcells	1
4394	CLVGDDSNYQLIW_CASSQLNGQVQYF	effector_CD4_Tcells	1
4406	CVGGTSGSARQLTF_CSAQNAPTGDEQFF	effector_CD4_Tcells	1
4408	CVQGYGQNFVF;CASKETNAGKSTF_CSALTPQRDTEAFF	effector_CD4_Tcells	1
4409	CVVARSGTYKYIF_CASSLEGPNQPQHF	effector_CD4_Tcells	1
4411	CVVGGGGADGLTF_CASSLTSANQPQHF	effector_CD4_Tcells	1
4412	CVVGNNAGNMLTF_CASSQVPGNTEAFF	effector_CD4_Tcells	1
4417	CVVITGGGNKLTF_CASSMIPNTEAFF	effector_CD4_Tcells	1
4418	CVVIVNAGGTSYGKLTF_CASSQEFPLGTSNEQYF	effector_CD4_Tcells	1
4421	CVVLHPSNTGKLIF_CASSLGQSNQPQHF	effector_CD4_Tcells	1
4422	CVVLRGGATNKLIF_CASSLQTEAFF	effector_CD4_Tcells	1
4423	CVVNAGNQFYF;CALSEPAGSDGSSNTGKLIF_CASSSDGPYSNQPQHF	effector_CD4_Tcells	1
4424	CVVNANTNAGKSTF_NA	effector_CD4_Tcells	1
4431	CVVNLNTGGFKTIF_CASSSSGVRRQAQLGYTF	effector_CD4_Tcells	1
4432	CVVNMEGSWGKLQF_CASSPLAGAYEQYF	effector_CD4_Tcells	1
4434	CVVNRGQGGKLIF_CASGRLAGVPADTQYF	effector_CD4_Tcells	1
4435	CVVNRNNNARLMF_CASSTEEGVRISGNTIYF	effector_CD4_Tcells	1
4436	CVVNRTYSGGGADGLTF;CALSEESGGSYIPTF_CASRALRNTGELFF	effector_CD4_Tcells	1
4437	CVVPGVGSNTGKLIF_CASSVGVRGENTEAFF	effector_CD4_Tcells	1
4442	CVVSAKTGANNLFF_CASSHGIPGGSHEQYF	effector_CD4_Tcells	1
4443	CVVSAQTGANNLFF_CASSRSGRDYGYTF	effector_CD4_Tcells	1
4445	CVVSERTGGFKTIF_CASSLGRDRPAFF	effector_CD4_Tcells	1
4450	CVVTLNDYKLSF_CAWTLTGYEQYF	effector_CD4_Tcells	1
4455	CVWDGDRGSTLGRLYF_CASSREATNEKLFF	effector_CD4_Tcells	1
4456	NA_CAISEFKAGAPDTQYF	effector_CD4_Tcells	1
4457	NA_CAISEGGQGNPEAFF	effector_CD4_Tcells	1
4458	NA_CAISPRRYEQYF	effector_CD4_Tcells	1
4461	NA_CASGPGQGNTGELFF	effector_CD4_Tcells	1
4462	NA_CASIERASTDTQYF	effector_CD4_Tcells	1
4464	NA_CASNPNGANVLTF	effector_CD4_Tcells	1
4465	NA_CASNSGSGGTQYF	effector_CD4_Tcells	1
4467	NA_CASRQTGTRGEQFF	effector_CD4_Tcells	1
4468	NA_CASRRREGGVGYTF	effector_CD4_Tcells	1
4469	NA_CASRSGLETQYF	effector_CD4_Tcells	1
4470	NA_CASSALVGGETQYF	effector_CD4_Tcells	1
4471	NA_CASSARTTGDGYTF	effector_CD4_Tcells	1
4472	NA_CASSEARGLNNQPQHF	effector_CD4_Tcells	1
4473	NA_CASSEASQGWNSPLHF	effector_CD4_Tcells	1
4476	NA_CASSFNRGETQYF	effector_CD4_Tcells	1
4478	NA_CASSFRGLASEQYF	effector_CD4_Tcells	1
4479	NA_CASSFSGSLSSTQYF	effector_CD4_Tcells	1
4480	NA_CASSGLGQGTFGTQYF	effector_CD4_Tcells	1
4484	NA_CASSLASGGTKNIQYF	effector_CD4_Tcells	1
4485	NA_CASSLDAGVPGELFF	effector_CD4_Tcells	1
4486	NA_CASSLFGTKETQYF	effector_CD4_Tcells	1
4488	NA_CASSLGATPSEETQYF	effector_CD4_Tcells	1
4492	NA_CASSLGTGGIGYTF	effector_CD4_Tcells	1
4493	NA_CASSLIDRGGAGEQYF	effector_CD4_Tcells	1
4494	NA_CASSLKGAGELFF	effector_CD4_Tcells	1
4496	NA_CASSLLRMNTEAFF	effector_CD4_Tcells	1
4498	NA_CASSLQDYEQYF	effector_CD4_Tcells	1
4502	NA_CASSLSGRGAQPQHF	effector_CD4_Tcells	1
4503	NA_CASSLSTTTYEQYF	effector_CD4_Tcells	1
4504	NA_CASSLTLAGSGELFF	effector_CD4_Tcells	1
4508	NA_CASSLWNSLNTEAFF	effector_CD4_Tcells	1
4510	NA_CASSPESMQGSRETQYF	effector_CD4_Tcells	1
4511	NA_CASSPGGFGPQHF	effector_CD4_Tcells	1
4514	NA_CASSPPTGQGSTDTQYF	effector_CD4_Tcells	1
4518	NA_CASSPSDLSGNTIYF	effector_CD4_Tcells	1
4520	NA_CASSPSSPQETQYF	effector_CD4_Tcells	1
4524	NA_CASSPVAGPTDTQYF	effector_CD4_Tcells	1
4526	NA_CASSQAPVGETQYF	effector_CD4_Tcells	1
4529	NA_CASSQDRGAKGYEQYF	effector_CD4_Tcells	1
4532	NA_CASSQEREPYNEQFF	effector_CD4_Tcells	1
4533	NA_CASSQGAGVGDTQYF	effector_CD4_Tcells	1
4535	NA_CASSQGRSGRSTDTQYF	effector_CD4_Tcells	1
4537	NA_CASSQRLAGNGELFF	effector_CD4_Tcells	1
4540	NA_CASSRPGQGVSAQHF	effector_CD4_Tcells	1
4541	NA_CASSRTYTDTQYF	effector_CD4_Tcells	1
4544	NA_CASSSGGTGQPQHF	effector_CD4_Tcells	1
4546	NA_CASSSLAGGGQETQYF	effector_CD4_Tcells	1
4550	NA_CASSSRDRESF	effector_CD4_Tcells	1
4554	NA_CASSTADRRDEKLFF	effector_CD4_Tcells	1
4556	NA_CASSVGQGGNQPQHF	effector_CD4_Tcells	1
4557	NA_CASSVLQGAPHTQYF	effector_CD4_Tcells	1
4559	NA_CASTLPGADYGYTF	effector_CD4_Tcells	1
4563	NA_CATSDSLQGHIYGYTF	effector_CD4_Tcells	1
4564	NA_CATSKPTGGNTEAFF	effector_CD4_Tcells	1
4568	NA_CAWSPSVGNGYTF	effector_CD4_Tcells	1
4572	NA_CSARGEETQYF	effector_CD4_Tcells	1
4573	NA_CSARLAGDYSNEQFF	effector_CD4_Tcells	1
4574	NA_CSARTHLLAYDSSYEQYF	effector_CD4_Tcells	1
4575	NA_CSASGEEWGGNTEAFF	effector_CD4_Tcells	1
4576	NA_CSASGGVVTEAFF	effector_CD4_Tcells	1
4577	NA_CSASGSWGRDQETQYF	effector_CD4_Tcells	1
4579	NA_CSSSRNPYEQYF	effector_CD4_Tcells	1
4580	NA_CSVDRTYNEQFF	effector_CD4_Tcells	1
4652	CAASNPNTGGFKTIF_CASGQGSNTGELFF	Humanin_CD4_Tcells	1
4672	CAASVPGGAQKLVF_CASSPTGGVVNQPQHF	Humanin_CD4_Tcells	1
4737	CAFKPNGANSKLTF_CASSLGLAGGDEQFF	Humanin_CD4_Tcells	1
4788	CAGQPFNNARLMF_CAWGTEYEKLFF	Humanin_CD4_Tcells	1
4885	CALSEPGTYKYIF_CSADTGEGYGYTF	Humanin_CD4_Tcells	1
5012	CATLAGYSTLTF_CASSSVRGSTEAFF	Humanin_CD4_Tcells	1
5016	CATRMDSGGYQKVTF_CASSQAGSLGGTQYF	Humanin_CD4_Tcells	1
5115	CAVQAGGGGGSNYKLTF_NA	Humanin_CD4_Tcells	1
5232	CAVYSGTYKYIF_CASSPMTGQETQYF	Humanin_CD4_Tcells	1
5285	CIVRVARSSNTGKLIF_CASTRTSGGLFF	Humanin_CD4_Tcells	1
5330	CVVHGSSNTGKLIF_CSARPTLALSYNEQFF	Humanin_CD4_Tcells	1
5382	NA_CASRPDRPGANVLTF	Humanin_CD4_Tcells	1
5432	NA_CASSPRQDWGYTF	Humanin_CD4_Tcells	1
5455	NA_CASSQVLDQPQHF	Humanin_CD4_Tcells	1
5678	CAGETSGSRLTF_CASSVEAYPYNEQFF	Naive_CD4_TCells	1
5933	CATRRFSDGQKLLF_CAWSSGQGAYEQYF	Naive_CD4_TCells	1
6413	CAAAGGGADGLTF_CASSPGRGSNSPLHF	CXCL13_Tph_low	1
6434	CAAPQGQAGTALIF_CASSLGGYSGNTIYF	CXCL13_Tph_low	1
6455	CAASEADGQKLLF_CASTDQLLVNTEAFF	CXCL13_Tph_low	1
6512	CAATLSGGSYIPTF_CASSSSGPADTQYF	CXCL13_Tph_low	1
6527	CAEINFNKFYF_CASSGGGGNYGYTF	CXCL13_Tph_low	1
6566	CAETQGGSEKLVF_NA	CXCL13_Tph_low	1
6683	CALPLYSSASKIIF_CAWSSLNGRGEAFF	CXCL13_Tph_low	1
6729	CALSGLSTDKLIF_CASSQPDRGYTDTQYF	CXCL13_Tph_low	1
6788	CAMSGIGSSNTGKLIF_CATAQSGEETQYF	CXCL13_Tph_low	1
6798	CAPNQGGKLIF_CASSALDSSNTEAFF	CXCL13_Tph_low	1
6821	CATAILTGGGNKLTF_CASSQVFGYTF	CXCL13_Tph_low	1
6877	CAVERYGGANSKLTF_CASSSGDGSYEQYF	CXCL13_Tph_low	1
6922	CAVLFSGGYNKLIF_CATSRGGNFPTYNEQFF	CXCL13_Tph_low	1
6983	CAVRLRGSTLGRLYF_CAWSPLNGAYNEQFF	CXCL13_Tph_low	1
7002	CAVSDSGANSKLTF;CALSGALRKLVF_CASSYLGEQFF	CXCL13_Tph_low	1
7036	CAVSTTGANSKLTF_CASSFLGQLTNTEAFF	CXCL13_Tph_low	1
7088	CGTDNNARLMF_CASQTGGTYEQYF	CXCL13_Tph_low	1
7158	CVVFPNTGNQFYF_CASRGSGGDGEQFF	CXCL13_Tph_low	1
7208	NA_CASGLGFTDTQYF	CXCL13_Tph_low	1
7253	NA_CASSLVGITDTQYF	CXCL13_Tph_low	1
7261	NA_CASSPGTSGSYEQFF	CXCL13_Tph_low	1
7265	NA_CASSPRQGASEKLFF	CXCL13_Tph_low	1
7279	NA_CASSQDTVNTEAFF	CXCL13_Tph_low	1
7314	NA_CAWSFPGQGNTIYF	CXCL13_Tph_low	1
7340	CAALGGATNKLIF_CASKGTGNEKLFF	Proliferating_CD4_TCells	1
7354	CAARGDGNEKLTF_CASSREGGTGELFF	Proliferating_CD4_TCells	1
7370	CAASATSGTYKYIF_CASASNGGIEKLFF	Proliferating_CD4_TCells	1
7405	CAASRAGRRALTF_CASSAWTGRRNATNEKLFF	Proliferating_CD4_TCells	1
7424	CAATGANNLFF_CASSPLSTARSIYF	Proliferating_CD4_TCells	1
7429	CAATLSTSYGKLTF_CATSRVNREGTIYF	Proliferating_CD4_TCells	1
7440	CAEGGYGGATNKLIF_CASTGQGVLNEQFF	Proliferating_CD4_TCells	1
7452	CAEKRAGGATNKLIF_CAWSVLNSIYGYTF	Proliferating_CD4_TCells	1
7469	CAESILTGGGNKLTF_CASSTGGAEAFF	Proliferating_CD4_TCells	1
7471	CAESRGDDKIIF_CASGLGFTDTQYF	Proliferating_CD4_TCells	1
7480	CAETLNTGGFKTIF_CASSLEVPGSLMNTEAFF	Proliferating_CD4_TCells	1
7493	CAFPYGGSQGNLIF_CAWSALNGVYGYTF	Proliferating_CD4_TCells	1
7495	CAFVGGSYIPTF_CASSLRAGVSGANVLTF	Proliferating_CD4_TCells	1
7502	CAGATQGGSEKLVF_CASGYSAYTQYF	Proliferating_CD4_TCells	1
7503	CAGATSGTYKYIF_CASRALAGRNNEQFF	Proliferating_CD4_TCells	1
7516	CAGKTGANNLFF_CAWSALNGVSEAFF	Proliferating_CD4_TCells	1
7529	CAGPHGSSNTGKLIF_CASSLKELPLGNEQFF	Proliferating_CD4_TCells	1
7535	CAGQLSGGTSYGKLTF_NA	Proliferating_CD4_TCells	1
7556	CALAAGSSNTGKLIF_CASSQVLSGHYYEQYF	Proliferating_CD4_TCells	1
7557	CALANNFNKFYF_CASSQDDDRMARGYTF	Proliferating_CD4_TCells	1
7559	CALASNTGKLIF_CASSWGPNTEAFF	Proliferating_CD4_TCells	1
7563	CALDMKTGANNLFF;CAVREPGTYKYIF_CATSRLSGRAGETQYF	Proliferating_CD4_TCells	1
7573	CALEVSGGSNYKLTF_CASSQRTGGYEQYF	Proliferating_CD4_TCells	1
7607	CALRDSGGYQKVTF_CASSLNGLQANTGELFF	Proliferating_CD4_TCells	1
7627	CALSEAGDYKLSF_CASSHSQPGQGRTPLHF	Proliferating_CD4_TCells	1
7642	CALSGGQGAQKLVF_CASSSWTGGFSPLHF	Proliferating_CD4_TCells	1
7658	CALSYNRGATNKLIF;CARGAGGSYIPTF_CASSQTAGTSVQTQYF	Proliferating_CD4_TCells	1
7670	CALVYAWGSQGNLIF_CASSKGLAGVYEQYF	Proliferating_CD4_TCells	1
7672	CALYQGAQKLVF_CASGEALEQYF	Proliferating_CD4_TCells	1
7677	CAMIPPSGGSYIPTF_NA	Proliferating_CD4_TCells	1
7685	CAMRAPPRNYGQNFVF_CASNRQDEAFF	Proliferating_CD4_TCells	1
7689	CAMREGGGTASKLTF_CASSFPDRVRQPQHF	Proliferating_CD4_TCells	1
7690	CAMREGGSWGKLQF_CASSDHPLRGSNSPLHF	Proliferating_CD4_TCells	1
7696	CAMREPYSSASKIIF_CASSYEGLARNF	Proliferating_CD4_TCells	1
7697	CAMRERGSSNTGKLIF_CAWSALNGVREQFF	Proliferating_CD4_TCells	1
7702	CAMRVSDNNAGNMLTF_CASSVTSSGRGTDTQYF;CASSTRLAGGTGELFF	Proliferating_CD4_TCells	1
7720	CARGSARQLTF_CASSAGENTGELFF	Proliferating_CD4_TCells	1
7737	CATAILTGGGNKLTF_CASSQVFGYTF	Proliferating_CD4_TCells	1
7741	CATASPSSNTGKLIF_CAWSTLNGVDKLFF	Proliferating_CD4_TCells	1
7753	CATGGGNSGYSTLTF_CAWSPLNGVGNTIYF	Proliferating_CD4_TCells	1
7756	CATGTGGGNKLTF_CSARDLAGFNEQFF	Proliferating_CD4_TCells	1
7802	CAVGARQAGTALIF;CAAPEGAGNNRKLIW_CASSSGQGVPMDTQYF	Proliferating_CD4_TCells	1
7814	CAVGTDKLIF;CIVLTGTASKLTF_CASSLSYLFATNEKLFF	Proliferating_CD4_TCells	1
7831	CAVKGTTDSWGKLQF_CSAHRLASEQYF	Proliferating_CD4_TCells	1
7894	CAVRGSNYKLTF_CASSARGLAGTSSYEQYF	Proliferating_CD4_TCells	1
7927	CAVSEGDYKLSF_CASSYSILRGGVGELFF	Proliferating_CD4_TCells	1
7970	CAVVGSSNTGKLIF_CASTYSGANTEAFF	Proliferating_CD4_TCells	1
7981	CAYGGGSEKLVF_CASTPSHRQETQYF	Proliferating_CD4_TCells	1
8003	CGTDLNYNQGGKLIF_CASSLEGLLTDTQYF	Proliferating_CD4_TCells	1
8008	CIAANDYKLSF_CASSLSPSAGDADTQYF	Proliferating_CD4_TCells	1
8009	CICGGGGTSYGKLTF_CASSPRDRATDTQYF	Proliferating_CD4_TCells	1
8016	CIVGGGGADGLTF_CSAREALWPQYF	Proliferating_CD4_TCells	1
8064	CLVGQLAGNMLTF_CASRFTSGPLGEQFF	Proliferating_CD4_TCells	1
8065	CLVRGGGFKTIF_CASSPGTSGDDYNEQFF	Proliferating_CD4_TCells	1
8097	CVVNMGEKLSF_CSAGLAGTPTTNTQYF	Proliferating_CD4_TCells	1
8103	CVVRGNNNDMRF_CASSQDYSVGDIAKNIQYF	Proliferating_CD4_TCells	1
8105	CVVRMDSSYKLIF_CASRRAPKGGNEKLFF	Proliferating_CD4_TCells	1
8111	CVVSLDRGYQLIW_CASSLGDRGGPLHF	Proliferating_CD4_TCells	1
8117	CVVTQEDNTDKLIF_CASPGVSGGTQYF	Proliferating_CD4_TCells	1
8712	CAVFKGGKLIF_NA	SESN3_CD4_TCells	1
8890	CAVVPSSNTGKLIF_CASSYSGGGGDTQYF	SESN3_CD4_TCells	1
8913	CAYRTNTNAGKSTF_CASTPDSYGYTF	SESN3_CD4_TCells	1
8978	CLVGPISSGSARQLTF_CASSPLRDRVPATNEKLFF	SESN3_CD4_TCells	1
9173	CAALGTSSGGSYIPTF_CASRVLAGGSGANVLTF	Tregs	1
9176	CAALSRNYGQNFVF_CASSPRRYSAVSNTGELFF	Tregs	1
9180	CAAPFNSGGSNYKLTF_CASSEVHFRGEQYF	Tregs	1
9190	CAARPSGSARQLTF_CASSYAGQGVWTDTQYF	Tregs	1
9193	CAARTNARLMF;CVVNGNGNNRLAF_CSAQRPPNEQFF	Tregs	1
9198	CAASAGTGNQFYF_CSARYPLGALGYTF	Tregs	1
9199	CAASAPGGSQGNLIF_CASSPDSGRRYEQYF	Tregs	1
9204	CAASEGSSNTGKLIF_CASSPARGRINYGYTF	Tregs	1
9206	CAASELDSNYQLIW_CASSPGLLPDYEQYF	Tregs	1
9207	CAASENNAGNMLTF_CASSWAGIGANTEAFF	Tregs	1
9212	CAASHSGATNKLIF_CASSPGSGAQYF	Tregs	1
9217	CAASIRMDSSYKLIF_CATSRDRREGRSEQFF	Tregs	1
9218	CAASIRMDSSYKLIF_NA	Tregs	1
9224	CAASKRYRDDKIIF_CSARDPQRGQVGELFF	Tregs	1
9226	CAASKTGTYKYIF_CAWSALNGAGAAFF	Tregs	1
9234	CAASPGSNYKLTF_CASGLAGGVGELFF	Tregs	1
9239	CAASRGSARQLTF_CASSPTGKDGYTF	Tregs	1
9240	CAASRNNNDMRF_CAISEWRDPRKLSYEQYF	Tregs	1
9243	CAASSADYKLSF_CASSPSGGIDIQYF	Tregs	1
9245	CAASSLFGGGSEKLVF_CASSQDTTGWNEKLFF	Tregs	1
9247	CAASSQAGTALIF_CASRDLNEKLFF	Tregs	1
9250	CAASTSGGSNYKLTF_CASSLDGLRGETQYF	Tregs	1
9255	CAASYEGSARQLTF_CASTPRREAQHF	Tregs	1
9256	CAATGANNLFF_CASSPLSTARSIYF	Tregs	1
9257	CAATGSAGNNRKLIW_CASSLRLANYEQYF	Tregs	1
9262	CAATNQGGKLIF_CASSPYRAGEQYF	Tregs	1
9266	CAATVSGGSYIPTF_CASSLLQGSLETQYF	Tregs	1
9271	CAEGGSTLGRLYF_CASSLKQPSSYNEQFF	Tregs	1
9276	CAEIPGGNNNDMRF;CGSSNTGKLIF_CASSIDPVGGYTF	Tregs	1
9278	CAEKDSSASKIIF_CASSLNNQYGYTF	Tregs	1
9288	CAENIAYVAYKYIF_CASSGDLQETQYF	Tregs	1
9293	CAENRGNDYKLSF_CATSDLGAGANVLTF	Tregs	1
9299	CAESGGFKTIF_CASSPPQGNEQYF	Tregs	1
9308	CAESYGGATNKLIF_CASSPTSTGTSGRISLYEQYF	Tregs	1
9310	CAETFYSGTYKYIF_CASSSTTSGETQYF	Tregs	1
9315	CAETWPMYSGGGADGLTF_CASRATTIHEQYF	Tregs	1
9316	CAFITNFGNEKLTF_CASSLSSGTHYGYTF	Tregs	1
9322	CAFMRNNDMRF_CASSFRSSLGGFSYEQYF	Tregs	1
9323	CAFMSTGAGSYQLTF_CASSYGLSPQETQYF	Tregs	1
9332	CAGAKSGANNLFF_CASSLLLAGTTDTQYF	Tregs	1
9339	CAGEGQKETSGSRLTF_CASRATGTYGYTF	Tregs	1
9340	CAGESGTSYGKLTF_CASSRQGSRSEQFF	Tregs	1
9341	CAGETSGSRLTF_CASSPQQNTEAFF	Tregs	1
9347	CAGGYAGNNRKLIW_CASSPELDYGYTF	Tregs	1
9349	CAGLDFTGTASKLTF_CASSPRTGGLKKLFF	Tregs	1
9353	CAGLSAGNNRKLIW_CASNLGVNQPQHF	Tregs	1
9355	CAGNQAGTALIF_CASSPLEGSGNTIYF	Tregs	1
9362	CAGPLGSSNTGKLIF_CAWSALNGVQPQHF	Tregs	1
9371	CAGREFGNEKLTF_CASSPAGGPYNEQFF	Tregs	1
9374	CAGRPFSDNFNKFYF_CASSRGGDTQYF	Tregs	1
9381	CAGYSGGYQKVTF_CASSFTGVMNTEAFF	Tregs	1
9383	CAHSSGNTPLVF_CASGGGHSYEQYF	Tregs	1
9390	CALASNTGKLIF_CASSWGANTEAFF	Tregs	1
9392	CALDDTGRRALTF;CAPQGNGGATNKLIF_CAISESLGQNYGYTF	Tregs	1
9394	CALDMAGGSYIPTF_CASSKRQYSEAFF	Tregs	1
9398	CALDPGSSNTGKLIF_CASSVSLIRDSNEKLFF	Tregs	1
9399	CALDPGSSNTGKLIF;CAVLPPGNNNDMRF_CASSVSLIRDSNEKLFF	Tregs	1
9418	CALIPNSGYSTLTF_CATSRDAGGYEQYF	Tregs	1
9422	CALLPGDGQKLLF_CSARGPGLAGGQFF	Tregs	1
9427	CALNMNYGGATNKLIF_CASSTTRRNTEAFF	Tregs	1
9431	CALPLYSSASKIIF_CAWSSLNGRGEAFF	Tregs	1
9437	CALPRYNNNDMRF_CASSRPGTGGYGYTF	Tregs	1
9444	CALRKGTYKYIF_CASGQLNTEAFF	Tregs	1
9448	CALRVQGAQKLVF_CATSDRGGIPKQETQYF	Tregs	1
9460	CALSEALRRGGNQFYF;CAASKNDGFGNVLHC_CASKQGVNYNEQFF	Tregs	1
9462	CALSEGDGQKLLF_CASTASPYSNQPQHF	Tregs	1
9464	CALSELNTGNQFYF_CASNPSTVRRGTEAFF	Tregs	1
9466	CALSERTGGFKTIF_CASSSTRLAGVGSYEQYF	Tregs	1
9469	CALSEVKTSYDKVIF_CASSFGAGAGQPQHF	Tregs	1
9472	CALSGGGAQKLVF_CASSAHSRGLFSGANVLTF	Tregs	1
9473	CALSGGGTSYDKVIF_CASSQAGAATIQFF	Tregs	1
9483	CALSPNQAGTALIF_CASSYSGIRPREQYF	Tregs	1
9491	CALTERGTQGGSEKLVF_CASSYPSQGSYEQYF	Tregs	1
9492	CALTGGGGADGLTF_CASSPRTRRTFSGANVLTF	Tregs	1
9493	CALTGQGAQKLVF_CASKPLGAGRRAGELFF	Tregs	1
9494	CALTLQTGANNLFF_CSAPGLLYGYTF	Tregs	1
9498	CALVAGSTLGRLYF_NA	Tregs	1
9499	CALVETSYDKVIF_CSASGLAAIKQFF	Tregs	1
9503	CALYNQGGKLIF_CASSQGGQVIKNIQYF	Tregs	1
9511	CAMNADSNYQLIW_CASSPSGRSEQFF	Tregs	1
9513	CAMNSGYSTLTF_CASERAGSYEQYF	Tregs	1
9516	CAMRADSQGAQKLVF_CASSSTGIYAEAFF	Tregs	1
9519	CAMREGEGGKLIF_CAISERRGQRRTQYF	Tregs	1
9523	CAMREGLEGAQKLVF_CATRDVMNTEAFF	Tregs	1
9524	CAMREGPRNNARLMF_CASSRPGQGVGEQYF	Tregs	1
9525	CAMREHVKLIF_CAWGLESGFTDTQYF	Tregs	1
9527	CAMREPRSGSARQLTF_CASSSGTNYGYTF	Tregs	1
9529	CAMRERGSSNTGKLIF_CAWSALNGVREQFF	Tregs	1
9531	CAMREVSSGTYKYIF;CALSLNYGGSQGNLIF_CASSLAAGAREQFF	Tregs	1
9532	CAMRGSAGGGADGLTF_CASSLSGGLSYGYTF	Tregs	1
9539	CAMSVLSGGYQKVTF_CASSPGVESGTYNEQFF	Tregs	1
9542	CAPGAGNMLTF_CAVRQFPYEQYF	Tregs	1
9544	CAPIDSNTGKLIF;CLVGQNNARLMF_CASSPGTLGTIYEQYF	Tregs	1
9550	CAPRYALNF;CASRGAGNMLTF_CASSHFPNTGELFF	Tregs	1
9552	CARGSARQLTF_CASSAGENTGELFF	Tregs	1
9553	CARGSSNTGKLIF_CASSDYEQYF	Tregs	1
9554	CARMDSSYKLIF_CSARSGLNTEAFF;CASSWFLRRGVGYGYTF	Tregs	1
9557	CASLNRDDKIIF_CASILRGKEGCSNQPQHF;CASSGTRGETQYF	Tregs	1
9567	CATAATSGTYKYIF_CASSREIKTGETSPLHF	Tregs	1
9568	CATAGNNARLMF_CASSPYHRGMNTEAFF	Tregs	1
9570	CATALNQAGTALIF_CASRPLALSYNEQFF	Tregs	1
9579	CATDEGSNTGKLIF_CASSSHLTGSGNTIYF	Tregs	1
9581	CATDGGNYGQNFVF_CASSELWKTTSLAKNIQYF	Tregs	1
9589	CATISGGYNKLIF_CASTHRDRVARGYTF	Tregs	1
9590	CATKGSTLGRLYF_CAWSVLNEALNEQFF	Tregs	1
9595	CATLYNFNKFYF_CASSHNRGDGAFF	Tregs	1
9602	CATYSNSGYALNF;CADLPESGGGADGLTF_CSVKGGGGTGELFF	Tregs	1
9603	CAVAIIQGAQKLVF_CASSPQVETQYF	Tregs	1
9605	CAVALATGFQKLVF_CASQEDRAGYTF	Tregs	1
9610	CAVDLRSGGSNYKLTF_CASSHRASGANVLTF	Tregs	1
9611	CAVDMPFGNEKLTF_CASSFLGQSYGYTF	Tregs	1
9616	CAVEAGAQKLVF_CASSLEILEGIYEQYF	Tregs	1
9626	CAVETDDYKLSF_CASGPGLTDEQFF	Tregs	1
9638	CAVGGAAGNKLTF_CASSLTGNTEAFF	Tregs	1
9645	CAVGRSGGSYIPTF_CAVPGLAGIGELFF	Tregs	1
9648	CAVGVPNAGKSTF_CASTHSGQETQYF	Tregs	1
9662	CAVKGGQGGKLIF_CAWTPLNGVYEQYF	Tregs	1
9664	CAVKMKTSYDKVIF_CASSSQGSSYEQYF	Tregs	1
9666	CAVKREYGNKLVF_CSARKGHREAQYF	Tregs	1
9672	CAVLSGSARQLTF_CASSDVQTGYEQYF	Tregs	1
9673	CAVLVSSNTGKLIF_CASSQGLAGPGAQYF	Tregs	1
9675	CAVMNSGYSTLTF_CATSDLGRVDTGELFF	Tregs	1
9676	CAVNGARNTGNQFYF;CAFITSSGNTPLVF_CASRLGSRGNYGYTF	Tregs	1
9677	CAVNGNQFYF_NA	Tregs	1
9678	CAVNKGNTPLVF;CAGGWKTGANNLFF_CASSLFVRGTEAFF	Tregs	1
9683	CAVNRRGSSASKIIF_CSAPNATDTQYF;CAWSPLDGVYEQYF	Tregs	1
9685	CAVPFYNQGGKLIF_CASSSVGTSGGSSYNEQFF	Tregs	1
9687	CAVPLMDSNYQLIW_CASSLAASGSTDTQYF	Tregs	1
9688	CAVPLMDSNYQLIW;CAVEDQGNTDKLIF_CASSLAASGSTDTQYF	Tregs	1
9690	CAVPRGSSNTGKLIF_CASSYRQGGTGELFF	Tregs	1
9692	CAVPSSGSARQLTF_CAWSALNSVNTEAFF;CASSFGIGGLGTDTQYF	Tregs	1
9693	CAVPSSGSARQLTF_NA	Tregs	1
9694	CAVPSWGGNTPLVF_CSARDLLADDYNEQFF	Tregs	1
9698	CAVQGTGGSQGNLIF_CASSGRRLGGYTF	Tregs	1
9706	CAVRDGGRGSTLGRLYF_CASSPSGTRSHSGELFF	Tregs	1
9709	CAVRDMDTGRRALTF_CASRDRGEFF	Tregs	1
9710	CAVRDMNYGQNFVF_CASSRDRESPYEQYF	Tregs	1
9711	CAVRDPGGAGSYQLTF_CASRGTAYGYTF	Tregs	1
9712	CAVRDPRQAGTALIF_CASSQPDLYLGVEQFF	Tregs	1
9715	CAVRDSSTGFQKLVF_CASSSLGQAGSPLHF	Tregs	1
9721	CAVRGGGSNYKLTF_CASRAPPGNEQFF	Tregs	1
9728	CAVRGSTSGTYKYIF_CSALWYSGGETQYF	Tregs	1
9729	CAVRHSSSNTGKLIF_CASSLWAGLNTGELFF	Tregs	1
9730	CAVRLLNAGNMLTF;CATDSVTSYGKLTF_CSAPGLAANEQFF	Tregs	1
9732	CAVRMDSNYQLIW_CASSYLQGLTFEKLFF	Tregs	1
9735	CAVRPQRGATNKLIF_CASGVGPRLGDYNEQFF	Tregs	1
9737	CAVRPYTGGFKTIF_CASSTTGTDSWNEQFF	Tregs	1
9744	CAVSAAYNNNDMRF;CAASSNAGNNRKLIW_CASSPLLAGPQETQYF	Tregs	1
9746	CAVSAPFDARQLTF_CASSRRITGSSGREQFF	Tregs	1
9763	CAVSERGANNLFF_NA	Tregs	1
9765	CAVSGDSSYKLIF_CASRNSRGRGLDEQYF	Tregs	1
9768	CAVSGSGGFKTIF_CASSPGTGALAKNIQYF	Tregs	1
9772	CAVSIGGSNYKLTF_CASSYSGSVTDTQYF	Tregs	1
9774	CAVSNQAGTALIF_CASSFRTVNTEAFF	Tregs	1
9781	CAVSSGGYQKVTF_CASSQGHLSNTGELFF	Tregs	1
9782	CAVSSGGYQKVTF_CASSYRVYGYTF;CASSQGHLSNTGELFF	Tregs	1
9788	CAVTGMVGKLIF_NA	Tregs	1
9794	CAVTRNTGKLIF;CALSEGTGGFKTIF_CASSLYLSGGPGGGTDTQYF	Tregs	1
9795	CAVTSAGGTSYGKLTF_CAWWKGAGSQHF	Tregs	1
9798	CAVTWRNTGFQKLVF_CAWTPLNGVYGYTF	Tregs	1
9799	CAVTWRNTGFQKLVF_NA	Tregs	1
9801	CAVVENQGGKLIF_CASSRHSGTGDGYTF	Tregs	1
9805	CAVVPQDIGIF_CASSASGKHEQYF	Tregs	1
9807	CAVVRAAGNKLTF_CASGQTNSPLHF	Tregs	1
9815	CAYRGMDSSYKLIF_CASSLGLAGVGNEQYF	Tregs	1
9818	CAYRRHSGGYQKVTF_CASSPLRWDNSPLHF	Tregs	1
9822	CAYRSGNTGNQFYF_CAWSAYDHLFRDREYGYTF	Tregs	1
9827	CAYRSHGNFGNEKLTF_NA	Tregs	1
9830	CAYRVGSSNTGKLIF_CASSRQGGNQPQHF	Tregs	1
9834	CGADRGSQGNLIF_CASSWTSSGELFF;CASSRCGDSGDTGELFF	Tregs	1
9838	CGTEMGSGYALNF_NA	Tregs	1
9839	CGTVTGTYKYIF_CASRIGGTGVNEQYF	Tregs	1
9840	CIAANDYKLSF_CASSLSPSAGDADTQYF	Tregs	1
9844	CILSGTYKYIF;CAVLTGTASKLTF_CASSQARTVYEKLFF	Tregs	1
9845	CILTGNNDMRF_CASSLGSRAKNIQYF	Tregs	1
9846	CIPKNSGNTPLVF;CAESISDYKLSF_CASSLTSGVTDTQYF	Tregs	1
9854	CIVQARNNNARLMF_CASSRAGQGFTGELFF	Tregs	1
9856	CIVRALTGTASKLTF_CASNPQFLAGVTDTQYF	Tregs	1
9858	CIVRAYNDYKLSF_CASSSQGLSTSAEAFF	Tregs	1
9859	CIVRGLNAGNMLTF_CASSYPTANYGYTF	Tregs	1
9861	CIVRHPNSGGSNYKLTF_CASRPLGLAGAGDTQYF	Tregs	1
9871	CIVRVKDSSGSRLTF_CASSLDGTGEDGYTF	Tregs	1
9876	CIVRVRNYGGSQGNLIF_CASSSTGGGRDTQYF	Tregs	1
9878	CIVRVTTDSWGKLQF_CASSTQRGSGLDTQYF	Tregs	1
9887	CLPNQAGTALIF_CASSFRDVTYNEQFF	Tregs	1
9889	CLVGAFKAAGNKLTF_CASSLRALAGDTQYF;CASSSTGDLLNTEAFF	Tregs	1
9891	CLVGDGNAGNMLTF_CASSVGTRRGETQYF	Tregs	1
9892	CLVGDKDDYKLSF_CASSYGGSEKLFF	Tregs	1
9893	CLVGDNWNNDMRF_CASSFGGVRDTQYF	Tregs	1
9896	CLVGQLAGNMLTF_CASRFTSGPLGEQFF	Tregs	1
9901	CVAYNNNDMRF_CASSLDPPQGREKQYF	Tregs	1
9903	CVGPFGNTPLVF_CASSYGLDGGTSKNIQYF	Tregs	1
9909	CVVGWGGYNKLIF_CASRTPGLAGVDEQFF	Tregs	1
9921	CVVNEGFNKFYF_CASRTGNTEAFF	Tregs	1
9922	CVVNGGSSASKIIF_CASKGDAYNSPLHF	Tregs	1
9923	CVVNGVDASGTYKYIF_CASSSSLAGVQGEQYF	Tregs	1
9925	CVVNIEFSGGYNKLIF_CASSLDLSTDTQYF	Tregs	1
9929	CVVNMGEKLSF_CSAGLAGTPTTNTQYF	Tregs	1
9937	CVVRMDSSYKLIF_CASRRAPKGGNEKLFF	Tregs	1
9942	CVVSGKEDMRF;CAASPYQAGTALIF_CASSPTGSRLAGGTRDTQYF	Tregs	1
9944	CVVSSYNAGNMLTF_CATDRGNQPQHF	Tregs	1
9947	CVVTNTGTASKLTF;CAAKLGMGGNEKLTF_CAISEPGQTYEQYF	Tregs	1
9948	CVVTPGGSYIPTF_CASSFVLPGQGVLADTQYF	Tregs	1
9950	CVVYNQGGKLIF_CASWNIGYTF	Tregs	1
9955	NA_CASCHVGLAGRGETQYF	Tregs	1
9956	NA_CASGLGFTDTQYF	Tregs	1
9959	NA_CASNLGVNQPQHF	Tregs	1
9970	NA_CASSEDIRNTEAFF	Tregs	1
9971	NA_CASSFEQGLGSPLHF	Tregs	1
9978	NA_CASSIGTSGRGYF	Tregs	1
9983	NA_CASSLFSGTARYEQYF	Tregs	1
9985	NA_CASSLGPGLASYNEQFF	Tregs	1
9986	NA_CASSLGPSSSNQPQHF	Tregs	1
9987	NA_CASSLGQGFNGELFF	Tregs	1
9995	NA_CASSLRGQGTDTQYF	Tregs	1
9996	NA_CASSLRTAQGQPQHF	Tregs	1
9997	NA_CASSLSGIATEAFF	Tregs	1
10003	NA_CASSLWGTSGRVADTQYF	Tregs	1
10005	NA_CASSPELDYGYTF	Tregs	1
10011	NA_CASSPQQNTEAFF	Tregs	1
10015	NA_CASSPSGRSEQFF	Tregs	1
10018	NA_CASSPTGTGNTIYF	Tregs	1
10019	NA_CASSPVAGAGTDTQYF	Tregs	1
10021	NA_CASSQAGLAGSGAQYF	Tregs	1
10023	NA_CASSQARNTGELFF	Tregs	1
10026	NA_CASSQDTTGWNEKLFF	Tregs	1
10030	NA_CASSQGQDYEQYF	Tregs	1
10043	NA_CASSSLGVNEQFF	Tregs	1
10044	NA_CASSSLTAEGPYEQYF	Tregs	1
10045	NA_CASSSRAAGENTEAFF	Tregs	1
10047	NA_CASSSRDRQETQYF	Tregs	1
10048	NA_CASSSRGGLAGPRNNNEQFF	Tregs	1
10057	NA_CASTQWTGHPVQETQYF	Tregs	1
10061	NA_CAWKGTGQGTEAFF	Tregs	1
10065	NA_CSAGLSGRGSDTQYF	Tregs	1
10074	NA_CSASRVWPSTGELFF	Tregs	1
1	CAAAGGGADGLTF_CASSPGRGSNSPLHF	Activated_CD4_TCells	0
2	CAAEAGGTYKYIF_CASSSGGGRYGYTF	Activated_CD4_TCells	0
3	CAAFGAGGSYIPTF_CASSQDLDVRGYTF	Activated_CD4_TCells	0
4	CAAFSMYSGGGADGLTF_CASSSGGTGQPQHF	Activated_CD4_TCells	0
5	CAAGSSNTGKLIF_CASSLFYRDTEAFF	Activated_CD4_TCells	0
6	CAAIAGGTSYGKLTF_CAWSVGLGTNEKLFF	Activated_CD4_TCells	0
7	CAAIKAAGNKLTF;CAENRRGKLIF_CASRSPNVDTQYF	Activated_CD4_TCells	0
8	CAAIPGGADGLTF_CASSPDRNYGYTF	Activated_CD4_TCells	0
9	CAAIRGGGSQGNLIF_CARPRSGLAGRLGEQFF;CASSPRTRYNEQFF	Activated_CD4_TCells	0
10	CAAKGGANNLFF_CAWRTPGPNQPQHF	Activated_CD4_TCells	0
11	CAAKTGANNLFF;CVVINRLAF_CASTAGTYEQYF	Activated_CD4_TCells	0
12	CAALGGATNKLIF_CASKGTGNEKLFF	Activated_CD4_TCells	0
13	CAALGTSSGGSYIPTF_CASRVLAGGSGANVLTF	Activated_CD4_TCells	0
14	CAALNYQLIW_NA	Activated_CD4_TCells	0
15	CAALSFGNEKLTF_CATRDAGGPYNEQFF	Activated_CD4_TCells	0
16	CAALSRNYGQNFVF_CASSPRRYSAVSNTGELFF	Activated_CD4_TCells	0
17	CAALSYSGGGADGLTF_CASSPPTSRDTQYF	Activated_CD4_TCells	0
18	CAANNQGGKLIF_CASSLAILAGGGEQFF	Activated_CD4_TCells	0
19	CAANTNAGKSTF_CASSADWGLAGGPLGEQFF	Activated_CD4_TCells	0
20	CAAPFNSGGSNYKLTF_CASSEVHFRGEQYF	Activated_CD4_TCells	0
21	CAAPLSLNTGNQFYF_CASSISPGLAGVRELFF	Activated_CD4_TCells	0
22	CAAPQGQAGTALIF_CASSLGGYSGNTIYF	Activated_CD4_TCells	0
23	CAAPTGNQFYF_CASSLAVSLVGKLFF	Activated_CD4_TCells	0
24	CAARAGNNRKLIW_CASSLREVWTEAFF	Activated_CD4_TCells	0
25	CAARASGSARQLTF_CASSDVIGLTDTQYF	Activated_CD4_TCells	0
26	CAARGDGNEKLTF_CASSREGGTGELFF	Activated_CD4_TCells	0
27	CAARGDNYGQNFVF_CASSSLAGGLNEQYF	Activated_CD4_TCells	0
28	CAARGNTGSARQLTF_CASSSNTGAYEQYF	Activated_CD4_TCells	0
29	CAARPLHNAGNMLTF_CSARGLGVSGLETQYF	Activated_CD4_TCells	0
30	CAARPSGSARQLTF_CASSYAGQGVWTDTQYF	Activated_CD4_TCells	0
31	CAARSAGGGADGLTF_CASSRNSGRTDTQYF	Activated_CD4_TCells	0
32	CAARSQGGSEKLVF_CATSSPGTSRGYTF	Activated_CD4_TCells	0
33	CAARTNARLMF;CVVNGNGNNRLAF_CSAQRPPNEQFF	Activated_CD4_TCells	0
34	CAARYGGTSYGKLTF_CSAAQAGVAYNEQFF	Activated_CD4_TCells	0
35	CAASAASGTYKYIF_CATSRAMTGTIYGYTF	Activated_CD4_TCells	0
36	CAASADSSYKLIF_CASRPDPYGYTF	Activated_CD4_TCells	0
37	CAASAGGGSEKLVF_CASSLARGANTEAFF	Activated_CD4_TCells	0
38	CAASAGTGNQFYF_CSARYPLGALGYTF	Activated_CD4_TCells	0
39	CAASAPGGSQGNLIF_CASSPDSGRRYEQYF	Activated_CD4_TCells	0
40	CAASAQGGSEKLVF_CATSKGTGGDYGYTF	Activated_CD4_TCells	0
41	CAASATKTSYDKVIF_CSARADTRGAQYF	Activated_CD4_TCells	0
42	CAASATSGTYKYIF_CASASNGGIEKLFF	Activated_CD4_TCells	0
43	CAASEADGQKLLF_CASTDQLLVNTEAFF	Activated_CD4_TCells	0
44	CAASEGSSNTGKLIF_CASSPARGRINYGYTF	Activated_CD4_TCells	0
45	CAASEGTYKYIF;CAPSMDTGRRALTF_CSALTNRRYNEQFF	Activated_CD4_TCells	0
46	CAASELDSNYQLIW_CASSPGLLPDYEQYF	Activated_CD4_TCells	0
47	CAASENNAGNMLTF_CASSWAGIGANTEAFF	Activated_CD4_TCells	0
48	CAASERSAGANNLFF_CASSKPGLGGHEQYF	Activated_CD4_TCells	0
49	CAASFEGNKLVF_CASSLFGTKETQYF	Activated_CD4_TCells	0
50	CAASGAGGSYIPTF_CASTQGSGELFF	Activated_CD4_TCells	0
51	CAASHGGGSQGNLIF_CAWSPLNGALGANVLTF	Activated_CD4_TCells	0
52	CAASHSGATNKLIF_CASSPGSGAQYF	Activated_CD4_TCells	0
53	CAASIILGGGADGLTF_CSARGTPPLSSYEQYF	Activated_CD4_TCells	0
54	CAASIKDNNDMRF_CASSYSQGKLNTEAFF	Activated_CD4_TCells	0
55	CAASILNSGGGADGLTF_CASSRQATNEKLFF	Activated_CD4_TCells	0
56	CAASIPGSSNTGKLIF_CASSRGTNEKLFF	Activated_CD4_TCells	0
57	CAASIRMDSSYKLIF_CATSRDRREGRSEQFF	Activated_CD4_TCells	0
58	CAASIRMDSSYKLIF_NA	Activated_CD4_TCells	0
59	CAASIYAGGTSYGKLTF_CAWSVLNANYGYTF	Activated_CD4_TCells	0
60	CAASKDTGFQKLVF_CSASANSNEQYF	Activated_CD4_TCells	0
61	CAASKGSDYKLSF_CASRSITGGGYGYTF	Activated_CD4_TCells	0
62	CAASKRFGNEKLTF_CASRTGGTNQPQHF	Activated_CD4_TCells	0
63	CAASKRGAQKLVF_CAWTGKDTQYF	Activated_CD4_TCells	0
64	CAASKRYRDDKIIF_CSARDPQRGQVGELFF	Activated_CD4_TCells	0
65	CAASKSNYKLTF_CASSSNSYNEQFF	Activated_CD4_TCells	0
66	CAASKTGTYKYIF_CAWSALNGAGAAFF	Activated_CD4_TCells	0
67	CAASKVSNYQLIW_CASSPDGLGGETQYF	Activated_CD4_TCells	0
68	CAASLSGNTPLVF_CASSQVLADSTDTQYF	Activated_CD4_TCells	0
69	CAASLVGSNYQLIW_CASSYGGGSYEQYF	Activated_CD4_TCells	0
70	CAASMFTGTASKLTF_CASSLSSGLGNYNEQFF	Activated_CD4_TCells	0
71	CAASMMSSNYKLTF_CASFTSGAREQYF	Activated_CD4_TCells	0
72	CAASNPNTGGFKTIF_CASGQGSNTGELFF	Activated_CD4_TCells	0
73	CAASPGMGGTSYGKLTF_CASSSPTLFGNTIYF	Activated_CD4_TCells	0
74	CAASPGSNYKLTF_CASGLAGGVGELFF	Activated_CD4_TCells	0
75	CAASPLQGGSEKLVF_CASSVAGLVLYNEQFF	Activated_CD4_TCells	0
76	CAASQTGGGADGLTF;CALRGSGYALNF_CASGTGANSPLHF	Activated_CD4_TCells	0
77	CAASRAGRRALTF_CASSAWTGRRNATNEKLFF	Activated_CD4_TCells	0
78	CAASRDGGTSYGKLTF_CASSFDTFNYGYTF	Activated_CD4_TCells	0
79	CAASRGSARQLTF_CASSPTGKDGYTF	Activated_CD4_TCells	0
80	CAASRNNNDMRF_CAISEWRDPRKLSYEQYF	Activated_CD4_TCells	0
81	CAASRSASKIIF_CASSLTSTDTQYF	Activated_CD4_TCells	0
82	CAASRSGQKLLF_CASSFAGDSNQPQHF	Activated_CD4_TCells	0
83	CAASSADYKLSF_CASSPSGGIDIQYF	Activated_CD4_TCells	0
84	CAASSGANNLFF_CSARDPRGRNRNEQFF	Activated_CD4_TCells	0
85	CAASSLFGGGSEKLVF_CASSQDTTGWNEKLFF	Activated_CD4_TCells	0
86	CAASSLSGGTSYGKLTF_CASRTGRRETQYF	Activated_CD4_TCells	0
87	CAASSQAGTALIF_CASRDLNEKLFF	Activated_CD4_TCells	0
88	CAASTGTASKLTF_CASSRLMAGGSETQYF	Activated_CD4_TCells	0
89	CAASTNNARLMF_CASSLDAAGVNEQFF	Activated_CD4_TCells	0
90	CAASTSGGSNYKLTF_CASSLDGLRGETQYF	Activated_CD4_TCells	0
91	CAASVNQAGTALIF;CAVGSTSYGGSQGNLIF_CASSYSYRLQRQETQYF	Activated_CD4_TCells	0
92	CAASVPGGAQKLVF_CASSPTGGVVNQPQHF	Activated_CD4_TCells	0
93	CAASVYSGGSNYKLTF_CASSQTGSTQYF	Activated_CD4_TCells	0
94	CAASYDYKLSF;CVREGYQKVTF_CASSQGAQSTDTQYF	Activated_CD4_TCells	0
95	CAASYEGSARQLTF_CASTPRREAQHF	Activated_CD4_TCells	0
96	CAATGANNLFF_CASSPLSTARSIYF	Activated_CD4_TCells	0
97	CAATGSAGNNRKLIW_CASSLRLANYEQYF	Activated_CD4_TCells	0
98	CAATHQGGKLIF_CASSPSPAGGVLEQFF	Activated_CD4_TCells	0
99	CAATLGYGQNFVF_CAISESTREQFF	Activated_CD4_TCells	0
100	CAATLSGGSYIPTF_CASSSSGPADTQYF	Activated_CD4_TCells	0
101	CAATLSTSYGKLTF_CATSRVNREGTIYF	Activated_CD4_TCells	0
102	CAATNQGGKLIF_CASSPYRAGEQYF	Activated_CD4_TCells	0
103	CAATNTGNQFYF_CASSQDPGHVVYEQYF	Activated_CD4_TCells	0
104	CAATPSGNTPLVF_CASSFTSSGSPGEQFF	Activated_CD4_TCells	0
105	CAATVRIQGAQKLVF;CAPPIPGGNKLVF_CASSSLATSSGNTIYF	Activated_CD4_TCells	0
106	CAATVSGGSYIPTF_CASSLLQGSLETQYF	Activated_CD4_TCells	0
107	CAAYDDKLIF;CVGSGGYQKVTF_CASSERQDTQYF	Activated_CD4_TCells	0
108	CAAYDVSGGSNYKLTF_CASSVGLNTGELFF	Activated_CD4_TCells	0
109	CACGTSYGKLTF_CASSQGFAVSTGELFF	Activated_CD4_TCells	0
110	CAEANNAGNMLTF_CASAGTSGYEQYF	Activated_CD4_TCells	0
111	CAEGGSTLGRLYF_CASSLKQPSSYNEQFF	Activated_CD4_TCells	0
112	CAEGGYGGATNKLIF_CASTGQGVLNEQFF	Activated_CD4_TCells	0
113	CAEIGTRNNNARLMF_CASSLPMEYEQYF	Activated_CD4_TCells	0
114	CAEILLNDYKLSF_CASSREQGRHTEAFF	Activated_CD4_TCells	0
115	CAEINFNKFYF_CASSGGGGNYGYTF	Activated_CD4_TCells	0
116	CAEIPGGNNNDMRF;CGSSNTGKLIF_CASSIDPVGGYTF	Activated_CD4_TCells	0
117	CAEITNSGYSTLTF_CASSQVPGQPQHF	Activated_CD4_TCells	0
118	CAEKDSSASKIIF_CASSLNNQYGYTF	Activated_CD4_TCells	0
119	CAEKGGGSNYKLTF_CASSWDEREKLFF	Activated_CD4_TCells	0
120	CAEKGGSYIPTF_CASSQGTGYSHGYTF	Activated_CD4_TCells	0
121	CAEKGSSNTGKLIF_CASSQWFDSGSTDTQYF	Activated_CD4_TCells	0
122	CAEKGTDSWGKLQF_CAWTRGLTDTQYF	Activated_CD4_TCells	0
123	CAEKNSGYALNF_CSVEESSNEQFF	Activated_CD4_TCells	0
124	CAEKRAGGATNKLIF_CAWSVLNSIYGYTF	Activated_CD4_TCells	0
125	CAEKWPGNQFYF_CASSPFGRDGLFF	Activated_CD4_TCells	0
126	CAEMGFGNVLHC_CASSGGTGRYNEQFF	Activated_CD4_TCells	0
127	CAENARLMF_CASSRLTGGEGGTNEKLFF	Activated_CD4_TCells	0
128	CAENIAYVAYKYIF_CASSGDLQETQYF	Activated_CD4_TCells	0
129	CAENIRDNNARLMF_CATSSGQAGGLVEQYF	Activated_CD4_TCells	0
130	CAENLPDSWGKLQF_CASSWGTGGEYGYTF	Activated_CD4_TCells	0
131	CAENLSRGGTSYGKLTF_CASSLAGTSYGYTF	Activated_CD4_TCells	0
133	CAENRGNDYKLSF_CATSDLGAGANVLTF	Activated_CD4_TCells	0
134	CAENRRGQNFVF_CSATEATIAGGRYEQYF	Activated_CD4_TCells	0
135	CAENSDRGGADGLTF_CASSLGATPSEETQYF	Activated_CD4_TCells	0
136	CAERPGYSTLTF_CASSATGSLSYEQYF	Activated_CD4_TCells	0
137	CAERRDMNYGGSQGNLIF_CASSPSPDLYQPQHF	Activated_CD4_TCells	0
138	CAERSPGGSYIPTF_CASSQDGTSNEQFF	Activated_CD4_TCells	0
139	CAESGGFKTIF_CASSPPQGNEQYF	Activated_CD4_TCells	0
140	CAESIGGATNKLIF_CASNRLAGGYTGELFF	Activated_CD4_TCells	0
141	CAESILTGGGNKLTF_CASSTGGAEAFF	Activated_CD4_TCells	0
142	CAESPDSNYQLIW_CASSPELGSTDTQYF	Activated_CD4_TCells	0
143	CAESRGDDKIIF_CASGLGFTDTQYF	Activated_CD4_TCells	0
144	CAESRGDDKIIF_CASGPGLTDTQYF	Activated_CD4_TCells	0
145	CAESRRSSASKIIF_CASSLPGTSGYNEQFF	Activated_CD4_TCells	0
146	CAESVSGSARQLTF_CSASTGHSINNEKLFF	Activated_CD4_TCells	0
147	CAESWGAQKLVF_CSARQDLVGNTIYF	Activated_CD4_TCells	0
148	CAESYGGATNKLIF_CASSPTSTGTSGRISLYEQYF	Activated_CD4_TCells	0
149	CAETDTGNQFYF_CSVLGLSYEQYF	Activated_CD4_TCells	0
150	CAETFYSGTYKYIF_CASSSTTSGETQYF	Activated_CD4_TCells	0
151	CAETIDDKIIF_CASSGQGRTEAFF	Activated_CD4_TCells	0
152	CAETLNTGGFKTIF_CASSLEVPGSLMNTEAFF	Activated_CD4_TCells	0
153	CAETQAGTALIF_CASSLQAPADTIYF	Activated_CD4_TCells	0
154	CAETQGGSEKLVF_NA	Activated_CD4_TCells	0
155	CAETWPMYSGGGADGLTF_CASRATTIHEQYF	Activated_CD4_TCells	0
156	CAFITNFGNEKLTF_CASSLSSGTHYGYTF	Activated_CD4_TCells	0
157	CAFKPNGANSKLTF_CASSLGLAGGDEQFF	Activated_CD4_TCells	0
158	CAFMIAGGTSYGKLTF_CASSLWAMGLLHF	Activated_CD4_TCells	0
159	CAFMKQGGRTPLVF_CASSLRLREQFF	Activated_CD4_TCells	0
160	CAFMKQTGNQFYF_CASSLGQGMDTDTQYF	Activated_CD4_TCells	0
161	CAFMPAQGGSEKLVF;CALSVEGNTPLVF_CASSYQRSPLHF	Activated_CD4_TCells	0
162	CAFMRNNDMRF_CASSFRSSLGGFSYEQYF	Activated_CD4_TCells	0
163	CAFMSTGAGSYQLTF_CASSYGLSPQETQYF	Activated_CD4_TCells	0
164	CAFPISSGSARQLTF_CASSPGETQYF	Activated_CD4_TCells	0
165	CAFPYGGSQGNLIF_CAWSALNGVYGYTF	Activated_CD4_TCells	0
166	CAFRGGNQFYF_CASDNKGRAYNSPLHF	Activated_CD4_TCells	0
167	CAFVGGSYIPTF_CASSLRAGVSGANVLTF	Activated_CD4_TCells	0
168	CAFWSSNTGKLIF_CASSSLYGYTF	Activated_CD4_TCells	0
169	CAGADSGGSNYKLTF_NA	Activated_CD4_TCells	0
170	CAGAHDYKLSF_CASGLVQGTINYGYTF	Activated_CD4_TCells	0
171	CAGAKNTGNQFYF_CSAAQGFYEQYF	Activated_CD4_TCells	0
172	CAGAKSGANNLFF_CASSLLLAGTTDTQYF	Activated_CD4_TCells	0
173	CAGARDTGNQFYF_CASSRGLAGTGELFF	Activated_CD4_TCells	0
174	CAGATQGGSEKLVF_CASGYSAYTQYF	Activated_CD4_TCells	0
175	CAGATSGTYKYIF_CASRALAGRNNEQFF	Activated_CD4_TCells	0
176	CAGAVDYKLTF_CATSRELVSEQYF	Activated_CD4_TCells	0
177	CAGDGTSGSRLTF_CASSASGGLYEQYF	Activated_CD4_TCells	0
178	CAGEGFGNVLHC_CASRQTGLAGPTDTQYF	Activated_CD4_TCells	0
179	CAGEGQKETSGSRLTF_CASRATGTYGYTF	Activated_CD4_TCells	0
180	CAGESGTSYGKLTF_CASSRQGSRSEQFF	Activated_CD4_TCells	0
181	CAGETSGSRLTF_CASSPQQNTEAFF	Activated_CD4_TCells	0
182	CAGETSGSRLTF_CASSVEAYPYNEQFF	Activated_CD4_TCells	0
183	CAGETSGSRLTF_CSANSGSRRFF	Activated_CD4_TCells	0
184	CAGFGAGSYQLTF_CASSRQPSTDTQYF	Activated_CD4_TCells	0
185	CAGGGDYKLSF_CASSFNSGSAKNIQYF	Activated_CD4_TCells	0
186	CAGGKVRAGSYQLTF_CATSRDPLATGELFF	Activated_CD4_TCells	0
187	CAGGYAGNNRKLIW_CASSPELDYGYTF	Activated_CD4_TCells	0
188	CAGKTGANNLFF_CAWSALNGVSEAFF	Activated_CD4_TCells	0
189	CAGLDFTGTASKLTF_CASSPRTGGLKKLFF	Activated_CD4_TCells	0
190	CAGLGYTETSGSRLTF_CASSRTGLGGQPQHF	Activated_CD4_TCells	0
191	CAGLQGAQKLVF_CASSPANEKLFF	Activated_CD4_TCells	0
192	CAGLRGDGQKLLF_CASTGIWDTEAFF	Activated_CD4_TCells	0
193	CAGLSAGNNRKLIW_CASNLGVNQPQHF	Activated_CD4_TCells	0
194	CAGLYGGSNYKLTF_CASSLFSGRSSYNEQFF	Activated_CD4_TCells	0
195	CAGNQAGTALIF_CASSPLEGSGNTIYF	Activated_CD4_TCells	0
196	CAGNTGNQFYF_CSGYGGTSYGYTF	Activated_CD4_TCells	0
197	CAGPANSGYALNF_CASSHGLAGGETQYF	Activated_CD4_TCells	0
198	CAGPEPNTGGFKTIF_CASSSTGAYNEQFF	Activated_CD4_TCells	0
199	CAGPGSGGYQKVTF_CSARDQGGETQYF;CAWSPLNGVRTEAFF	Activated_CD4_TCells	0
200	CAGPGSNTGKLIF_CSARDPRGGRLTNTGELFF	Activated_CD4_TCells	0
201	CAGPHGSSNTGKLIF_CASSLKELPLGNEQFF	Activated_CD4_TCells	0
202	CAGPLGSSNTGKLIF_CAWSALNGVQPQHF	Activated_CD4_TCells	0
203	CAGPRNNNDMRF_CASKHTTGTKIGEQFF	Activated_CD4_TCells	0
204	CAGPYVSGAGSYQLTF_CASSLNSGVFSYEQYF	Activated_CD4_TCells	0
205	CAGQGGSEKLVF_CASSWGRRGNEQFF	Activated_CD4_TCells	0
206	CAGQLGGSQGNLIF_CASSQVLGGRGYTF	Activated_CD4_TCells	0
207	CAGQLSGGTSYGKLTF_NA	Activated_CD4_TCells	0
208	CAGQPFNNARLMF_CAWGTEYEKLFF	Activated_CD4_TCells	0
209	CAGQPGGSNYKLTF_CASSPQGMNTEAFF	Activated_CD4_TCells	0
210	CAGQQNTGNQFYF_CSALRQGGYGYTF	Activated_CD4_TCells	0
211	CAGREFGNEKLTF_CASSPAGGPYNEQFF	Activated_CD4_TCells	0
212	CAGRGGSNYKLTF_CASSLQPGQGSNQPQHF	Activated_CD4_TCells	0
213	CAGRHGSSNTGKLIF_CASSPPMGTGQTNTEAFF	Activated_CD4_TCells	0
214	CAGRPFSDNFNKFYF_CASSRGGDTQYF	Activated_CD4_TCells	0
215	CAGRQGQGAQKLVF_CATSDFPAAGYTF	Activated_CD4_TCells	0
216	CAGRSIHNTDKLIF_CASSLVADPSYNEQFF	Activated_CD4_TCells	0
217	CAGSHDYKLSF_CSARGAAGERLDEQFF	Activated_CD4_TCells	0
218	CAGSQEGGYQKVTF_CASTTSGRSYEQYF	Activated_CD4_TCells	0
219	CAGSSNTGKLIF_CASSRFSNRGTEAFF	Activated_CD4_TCells	0
220	CAGVRSSSNTGKLIF;CALSGTGNQFYF_CASSLGRMTFGWANEQFF	Activated_CD4_TCells	0
221	CAGYSGGYQKVTF_CASSFTGVMNTEAFF	Activated_CD4_TCells	0
222	CAGYSSASKIIF_CSAREGSGNTEAFF	Activated_CD4_TCells	0
223	CAHSSGNTPLVF_CASGGGHSYEQYF	Activated_CD4_TCells	0
224	CAILSGSARQLTF_CASSLHDRGTEAFF;CASSSWTGGFSPLHF	Activated_CD4_TCells	0
225	CAINAGNNRKLIW_CASSQDYAGRTGELFF	Activated_CD4_TCells	0
226	CAINEKLTF;CALSDKGTSGSRLTF_CASSPPGLAGRTQYF	Activated_CD4_TCells	0
227	CAKFIGFGNVLHC_CSARPGTSGSPTQYF	Activated_CD4_TCells	0
228	CALAAGSSNTGKLIF_CASSQVLSGHYYEQYF	Activated_CD4_TCells	0
229	CALANNFNKFYF_CASSQDDDRMARGYTF	Activated_CD4_TCells	0
230	CALASNTGKLIF_CASSWGANTEAFF	Activated_CD4_TCells	0
231	CALASNTGKLIF_CASSWGPNTEAFF	Activated_CD4_TCells	0
232	CALDDTGRRALTF;CAPQGNGGATNKLIF_CAISESLGQNYGYTF	Activated_CD4_TCells	0
233	CALDGGYQKVTF_CASSQDSPSRVLPNEQYF	Activated_CD4_TCells	0
234	CALDMAGGSYIPTF_CASSKRQYSEAFF	Activated_CD4_TCells	0
235	CALDMKTGANNLFF;CAVREPGTYKYIF_CATSRLSGRAGETQYF	Activated_CD4_TCells	0
236	CALDMRTDKLIF_CASSQEGGQFLEQFF	Activated_CD4_TCells	0
237	CALDPDTGFQKLVF_CASGRSGVNQPQHF	Activated_CD4_TCells	0
238	CALDPGSSNTGKLIF_CASSVSLIRDSNEKLFF	Activated_CD4_TCells	0
239	CALDPGSSNTGKLIF;CAVLPPGNNNDMRF_CASSVSLIRDSNEKLFF	Activated_CD4_TCells	0
240	CALDRGSSNTGKLIF_CASSPPMGTKETQYF;CASRGGDRGYEQYF	Activated_CD4_TCells	0
241	CALENNAGNMLTF_CATSRGQLETQYF	Activated_CD4_TCells	0
242	CALENNARLMF_CAVRRQGRNTGELFF	Activated_CD4_TCells	0
243	CALEQSGAGSYQLTF_CASRTGTDVSEQYF	Activated_CD4_TCells	0
244	CALEQYTSGSRLTF_CASNPRQGFNEQYF	Activated_CD4_TCells	0
245	CALEVSGGSNYKLTF_CASSQRTGGYEQYF	Activated_CD4_TCells	0
246	CALEWGQKLLF_CASSDGGGILEGYEQYF	Activated_CD4_TCells	0
247	CALGDIQGAQKLVF_CSARARTHGELFF	Activated_CD4_TCells	0
248	CALGGNFNKFYF_CASSFAGGGAGELFF	Activated_CD4_TCells	0
249	CALGGRGQNFVF_CASSRVAGEETQYF	Activated_CD4_TCells	0
250	CALGGTGRRALTF_CASSHLGGGDTEAFF	Activated_CD4_TCells	0
251	CALGKTSYDKVIF_CASSAHSKGVGDTQYF	Activated_CD4_TCells	0
252	CALGSSNTGKLIF_CASSPPVRQKETQYF	Activated_CD4_TCells	0
253	CALGTGGSYIPTF_CASSLGGGATQYF	Activated_CD4_TCells	0
254	CALHNNNDMRF;CAVKDSNYQLIW_CASSQYRGAYEQYF	Activated_CD4_TCells	0
255	CALIITGNQFYF_CASSLVPETQYF	Activated_CD4_TCells	0
256	CALINNQAGTALIF_CASSLGRRADTQYF	Activated_CD4_TCells	0
257	CALINTGTASKLTF_CATLAGEDTGELFF	Activated_CD4_TCells	0
258	CALIPNSGYSTLTF_CATSRDAGGYEQYF	Activated_CD4_TCells	0
259	CALIRANAGGTSYGKLTF_CASTSRGFDSNQPQHF	Activated_CD4_TCells	0
260	CALKIDGTSGSRLTF_CASTSRINEQFF	Activated_CD4_TCells	0
261	CALLIIQGAQKLVF_CASSWGFSGSSDTQYF	Activated_CD4_TCells	0
262	CALLPGDGQKLLF_CSARGPGLAGGQFF	Activated_CD4_TCells	0
263	CALLPTGGFKTIF_CASNLGQGGETEAFF	Activated_CD4_TCells	0
264	CALMRDMRF_CSAPSSSGKGSEQFF	Activated_CD4_TCells	0
265	CALMTQGAQKLVF_CASSEWGLAGGDETQYF	Activated_CD4_TCells	0
266	CALNLYNQGGKLIF_CASSAASSGANVLTF	Activated_CD4_TCells	0
267	CALNMNYGGATNKLIF_CASSTTRRNTEAFF	Activated_CD4_TCells	0
268	CALNRRNNDMRF_CASSLSLAGTGELFF	Activated_CD4_TCells	0
269	CALNTGNMLTF_CASSRGQGKTDTQYF	Activated_CD4_TCells	0
270	CALNTGNQFYF_CASSSWDIHEQYF	Activated_CD4_TCells	0
271	CALPLYSSASKIIF_CAWSSLNGRGEAFF	Activated_CD4_TCells	0
272	CALPNAGNMLTF_CASSVAGGPIDTQYF	Activated_CD4_TCells	0
273	CALPNAGNNRKLIW_CASSYSLTSGTGNEQFF	Activated_CD4_TCells	0
274	CALPNHESYAGGTSYGKLTF_CASAGGSGQETQYF	Activated_CD4_TCells	0
275	CALPPAPGGGNKLTF;CAVQGGFGNVLHC_CASSVSLGGGTEAFF	Activated_CD4_TCells	0
276	CALPPSGSSNTGKLIF_CASIHRDNPLYEQYF	Activated_CD4_TCells	0
277	CALPRYNNNDMRF_CASSRPGTGGYGYTF	Activated_CD4_TCells	0
278	CALRAGGTSYGKLTF_CASSLEGAPGYPPTDTQYF	Activated_CD4_TCells	0
279	CALRDSGGYQKVTF_CASSLNGLQANTGELFF	Activated_CD4_TCells	0
280	CALRGIQGAQKLVF_CASSVGTSGTHGELFF	Activated_CD4_TCells	0
281	CALRGNRDDKIIF_CAVTTGGSYNSPLHF	Activated_CD4_TCells	0
282	CALRGNRDDKIIF;CAVVSDNYGQNFVF_CAVTTGGSYNSPLHF	Activated_CD4_TCells	0
283	CALRIQGAQKLVF_CASSYSDGSGNTIYF	Activated_CD4_TCells	0
284	CALRKGTYKYIF_CASGQLNTEAFF	Activated_CD4_TCells	0
285	CALRRAGNEKLTF_CASSAPSGANVLTF	Activated_CD4_TCells	0
286	CALRSGGSNYKLTF_CASSSPAGGSFSYNEQFF	Activated_CD4_TCells	0
287	CALRSGSARQLTF;CAPDYSGAGSYQLTF_CSVEDPTGSLIETQYF	Activated_CD4_TCells	0
288	CALRVQGAQKLVF_CATSDRGGIPKQETQYF	Activated_CD4_TCells	0
289	CALSAFFGNEKLTF_CASSLEETQYF	Activated_CD4_TCells	0
290	CALSDHPPGSARQLTF_CASSLSQGSYEQYF	Activated_CD4_TCells	0
291	CALSDIGSNYQLIW_CSARGELAGSYNEQFF	Activated_CD4_TCells	0
292	CALSDKGTSGSRLTF_NA	Activated_CD4_TCells	0
293	CALSDLGDSSYKLIF_CSARGELAGFYDEQFF	Activated_CD4_TCells	0
294	CALSDLQTSYDKVIF_CASSFGATALSYEQYF	Activated_CD4_TCells	0
295	CALSDQNNQGGKLIF_CASGSGGSYNEQFF	Activated_CD4_TCells	0
296	CALSDRDGNKLVF_CASGGGSHGYTF	Activated_CD4_TCells	0
297	CALSDSSSGGGADGLTF;CILRDNNAGNMLTF_CASREDSRPYDEQFF	Activated_CD4_TCells	0
298	CALSDTNNDMRF_CASSLGVAYEQYF	Activated_CD4_TCells	0
299	CALSEAGDYKLSF_CASSHSQPGQGRTPLHF	Activated_CD4_TCells	0
300	CALSEALRRGGNQFYF;CAASKNDGFGNVLHC_CASKQGVNYNEQFF	Activated_CD4_TCells	0
301	CALSEDWGGGSQGNLIF;CAVPRQTGANNLFF_CASSLWDRLYEQYF	Activated_CD4_TCells	0
302	CALSEGDGQKLLF_CASTASPYSNQPQHF	Activated_CD4_TCells	0
303	CALSEGELGFGNVLHC_CASSHRTSGRFEQYF	Activated_CD4_TCells	0
304	CALSELNTGNQFYF_CASNPSTVRRGTEAFF	Activated_CD4_TCells	0
305	CALSEPGTYKYIF_CSADTGEGYGYTF	Activated_CD4_TCells	0
306	CALSERTGGFKTIF_CASSSTRLAGVGSYEQYF	Activated_CD4_TCells	0
307	CALSETSGTYKYIF_CSAGQRGITNYGYTF	Activated_CD4_TCells	0
308	CALSEVGYGNKLVF_CASSGRWGEVTGNTIYF	Activated_CD4_TCells	0
309	CALSEVKTSYDKVIF_CASSFGAGAGQPQHF	Activated_CD4_TCells	0
310	CALSGAGSYQLTF_CSARALGSVLAGDPYEQYF	Activated_CD4_TCells	0
311	CALSGASNTGKLIF_CASSRDPVSGNTIYF	Activated_CD4_TCells	0
312	CALSGGGAQKLVF_CASSAHSRGLFSGANVLTF	Activated_CD4_TCells	0
313	CALSGGGTSYDKVIF_CASSQAGAATIQFF	Activated_CD4_TCells	0
314	CALSGGQGAQKLVF_CASSSWTGGFSPLHF	Activated_CD4_TCells	0
315	CALSGGQGAQKLVF_NA	Activated_CD4_TCells	0
316	CALSGGSARQLTF_CASSLAPRGGFNQPQHF	Activated_CD4_TCells	0
317	CALSGLSTDKLIF_CASSQPDRGYTDTQYF	Activated_CD4_TCells	0
318	CALSHPNDYKLSF_CASSPGPLLARQETQYF	Activated_CD4_TCells	0
319	CALSLYSSASKIIF_CASSPEPRGGFNQPQHF	Activated_CD4_TCells	0
320	CALSPDQGAQKLVF_CSASVLAGQYF	Activated_CD4_TCells	0
321	CALSPGNYKLTF_CASSFGRNSNQPQHF	Activated_CD4_TCells	0
322	CALSPNDYKLSF_CASSSGSGLYNEQFF	Activated_CD4_TCells	0
323	CALSPNQAGTALIF_CASSYSGIRPREQYF	Activated_CD4_TCells	0
324	CALSPPQGGGYNKLIF_CASSLSGAAGNTIYF	Activated_CD4_TCells	0
325	CALSRFSGGYNKLIF_CATSRESRREWGDTQYF	Activated_CD4_TCells	0
326	CALSRYGGSQGNLIF_CASSAGADNSPLHF	Activated_CD4_TCells	0
327	CALSSWGSQGNLIF_CASSPQETQYF	Activated_CD4_TCells	0
328	CALSTGGGADGLTF_CASSQTGTGDIQYF	Activated_CD4_TCells	0
329	CALSTGGGNKLTF_CASTRSVGLAGDSEQFF	Activated_CD4_TCells	0
330	CALSYNRGATNKLIF;CARGAGGSYIPTF_CASSQTAGTSVQTQYF	Activated_CD4_TCells	0
331	CALTERGTQGGSEKLVF_CASSYPSQGSYEQYF	Activated_CD4_TCells	0
332	CALTGGGGADGLTF_CASSPRTRRTFSGANVLTF	Activated_CD4_TCells	0
333	CALTGQGAQKLVF_CASKPLGAGRRAGELFF	Activated_CD4_TCells	0
334	CALTLQTGANNLFF_CSAPGLLYGYTF	Activated_CD4_TCells	0
335	CALTPSGSARQLTF_NA	Activated_CD4_TCells	0
336	CALTSAGGTSYGKLTF_CASSSSGGAYEQYF	Activated_CD4_TCells	0
337	CALTSGTYKYIF_CASSRPQGKGTEAFF	Activated_CD4_TCells	0
338	CALVAGSTLGRLYF_NA	Activated_CD4_TCells	0
339	CALVETSYDKVIF_CSASGLAAIKQFF	Activated_CD4_TCells	0
340	CALVLSGGSYIPTF_CASSPQGQGYNEQFF	Activated_CD4_TCells	0
341	CALVPYGGATNKLIF_CASSHGGSNQPQHF	Activated_CD4_TCells	0
342	CALVYAWGSQGNLIF_CASSKGLAGVYEQYF	Activated_CD4_TCells	0
343	CALYNQGGKLIF_CASSQGGQVIKNIQYF	Activated_CD4_TCells	0
344	CALYQGAQKLVF_CASGEALEQYF	Activated_CD4_TCells	0
345	CAMARPGSSYKLIF_CASSKREGEELFF	Activated_CD4_TCells	0
346	CAMEGFGNVLHC_CATRKSGLAGPTDTQYF	Activated_CD4_TCells	0
347	CAMGGENAGNMLTF_CASSAIFGQGLVKTEAFF;CATSALNSGLNTEAFF	Activated_CD4_TCells	0
348	CAMGKSNFGNEKLTF_CASSLEGRRGSNQPQHF	Activated_CD4_TCells	0
349	CAMIPPSGGSYIPTF_NA	Activated_CD4_TCells	0
350	CAMKAGNTGNQFYF_CASSDAKSGETQYF	Activated_CD4_TCells	0
351	CAMNADSNYQLIW_CASSPSGRSEQFF	Activated_CD4_TCells	0
352	CAMNADSNYQLIW_CASSPSGRSEQFF;CAWSVGGAGQPQHF	Activated_CD4_TCells	0
353	CAMNSGYSTLTF_CASERAGSYEQYF	Activated_CD4_TCells	0
354	CAMNSGYSTLTF_CSARREGPTGPIYGYTF	Activated_CD4_TCells	0
355	CAMPSSNTGKLIF_CASSSGTGGSGTDTQYF	Activated_CD4_TCells	0
356	CAMRADSQGAQKLVF_CASSSTGIYAEAFF	Activated_CD4_TCells	0
357	CAMRAPPRNYGQNFVF_CASNRQDEAFF	Activated_CD4_TCells	0
358	CAMREAYNAGNMLTF_CASSGRQGTSGNYGYTF	Activated_CD4_TCells	0
359	CAMREGEGGKLIF_CAISERRGQRRTQYF	Activated_CD4_TCells	0
360	CAMREGGANSKLTF_CASSVEGTGVSPLHF	Activated_CD4_TCells	0
361	CAMREGGGTASKLTF_CASSFPDRVRQPQHF	Activated_CD4_TCells	0
362	CAMREGGSWGKLQF_CASSDHPLRGSNSPLHF	Activated_CD4_TCells	0
363	CAMREGLEGAQKLVF_CATRDVMNTEAFF	Activated_CD4_TCells	0
364	CAMREGPRNNARLMF_CASSRPGQGVGEQYF	Activated_CD4_TCells	0
365	CAMREHVKLIF_CAWGLESGFTDTQYF	Activated_CD4_TCells	0
366	CAMREMSGNTPLVF_CASSAQGVGYTF	Activated_CD4_TCells	0
367	CAMREPRSGSARQLTF_CASSSGTNYGYTF	Activated_CD4_TCells	0
368	CAMREPYSSASKIIF_CASSYEGLARNF	Activated_CD4_TCells	0
369	CAMRERGSSNTGKLIF_CAWSALNGVREQFF	Activated_CD4_TCells	0
370	CAMREVHTGTASKLTF_CASSQAGEGTEAFF	Activated_CD4_TCells	0
371	CAMREVSSGTYKYIF;CALSLNYGGSQGNLIF_CASSLAAGAREQFF	Activated_CD4_TCells	0
372	CAMRGSAGGGADGLTF_CASSLSGGLSYGYTF	Activated_CD4_TCells	0
373	CAMRGVNTGFQKLVF_CASSTGAGRPRDEQYF	Activated_CD4_TCells	0
374	CAMRVSDNNAGNMLTF_CASSVTSSGRGTDTQYF;CASSTRLAGGTGELFF	Activated_CD4_TCells	0
375	CAMSASASKIIF_CATGPPGGTEAFF	Activated_CD4_TCells	0
376	CAMSGIGSSNTGKLIF_CATAQSGEETQYF	Activated_CD4_TCells	0
377	CAMSIMEYGNKLVF_CASSPGLSVGYTDTQYF	Activated_CD4_TCells	0
378	CAMSPTGTYKYIF_CSARDLQGGETQYF	Activated_CD4_TCells	0
379	CAMSVLSGGYQKVTF_CASSPGVESGTYNEQFF	Activated_CD4_TCells	0
380	CAMSVYDKVIF_CSAEPGGLAGGAGTQYF	Activated_CD4_TCells	0
381	CAPCRDSSYKLIF_CASSLTGPPPKEQFF	Activated_CD4_TCells	0
382	CAPGAGNMLTF_CAVRQFPYEQYF	Activated_CD4_TCells	0
383	CAPIDSNTGKLIF_CASSRYSSGSGETQYF	Activated_CD4_TCells	0
384	CAPIDSNTGKLIF;CLVGQNNARLMF_CASSPGTLGTIYEQYF	Activated_CD4_TCells	0
385	CAPNARAGNMLTF_CASISGDRHEQYF	Activated_CD4_TCells	0
386	CAPNQGGKLIF_CASSALDSSNTEAFF	Activated_CD4_TCells	0
387	CAPPGEALVF;CAVIGQAGTALIF_CASIGQRNTEAFF	Activated_CD4_TCells	0
388	CAPPVGSSNTGKLIF;CAAPFSGSARQLTF_CASSPGQGPNEKLFF	Activated_CD4_TCells	0
389	CAPRIGGGGNKLTF;CAENTPLVF_CSARDSTRQTGELFF	Activated_CD4_TCells	0
390	CAPRYALNF;CASRGAGNMLTF_CASSHFPNTGELFF	Activated_CD4_TCells	0
391	CARGAGGSYIPTF;CALSYNRGATNKLIF_CASSQTAGTSVQTQYF	Activated_CD4_TCells	0
392	CARGSARQLTF_CASSAGENTGELFF	Activated_CD4_TCells	0
393	CARGSSNTGKLIF_CASSDYEQYF	Activated_CD4_TCells	0
394	CARMDSSYKLIF_CSARSGLNTEAFF;CASSWFLRRGVGYGYTF	Activated_CD4_TCells	0
395	CASENSNSGYALNF_CASRGVVGEQFF	Activated_CD4_TCells	0
396	CASIIQGAQKLVF_CASSRDSRHEQYF	Activated_CD4_TCells	0
397	CASLNRDDKIIF_CASILRGKEGCSNQPQHF;CASSGTRGETQYF	Activated_CD4_TCells	0
398	CASNTGKLIF_CASSVLGTLQETQYF	Activated_CD4_TCells	0
399	CASPDSNYQLIW;CALSDESVKAAGNKLTF_CASSLTDRFQETQYF	Activated_CD4_TCells	0
400	CASPGRDDKIIF_CASSLVQGSKFNEQFF	Activated_CD4_TCells	0
401	CASPRSNDYKLSF_CSAGRPLNEQFF	Activated_CD4_TCells	0
402	CASRRGTSYDKVIF_CASRGGAGHQFF	Activated_CD4_TCells	0
403	CASRWAALQETSGSRLTF_CASSNPILDRYQETQYF	Activated_CD4_TCells	0
404	CASSGAGSSNTGKLIF_CAWKRAGSEETQYF	Activated_CD4_TCells	0
405	CASTSGAQKLVF_CASTNLRDRGRAEAFF	Activated_CD4_TCells	0
406	CASYEGIGFGNVLHC_CASSIGASGGGFRQFF	Activated_CD4_TCells	0
407	CATAATSGTYKYIF_CASSREIKTGETSPLHF	Activated_CD4_TCells	0
408	CATAGNNARLMF_CASSPYHRGMNTEAFF	Activated_CD4_TCells	0
409	CATAILTGGGNKLTF_CASSQVFGYTF	Activated_CD4_TCells	0
410	CATALNQAGTALIF_CASRPLALSYNEQFF	Activated_CD4_TCells	0
411	CATALYSGGGADGLTF_CASSLSASGHNEQFF;CASSPVAGPTDTQYF	Activated_CD4_TCells	0
412	CATARPNTDKLIF_CASRGVSAGANVLTF	Activated_CD4_TCells	0
413	CATASPSSNTGKLIF_CAWSTLNGVDKLFF	Activated_CD4_TCells	0
414	CATCSGNQFYF;CALTIKDAGNMLTF_CASSFLVTSNEQFF	Activated_CD4_TCells	0
415	CATDAGYSTLTF_CASSIDYGSTGELFF	Activated_CD4_TCells	0
416	CATDDGGYQKVTF_CASSLDRQGARETQYF	Activated_CD4_TCells	0
417	CATDDKIIF_CSAFPGLGEQYF	Activated_CD4_TCells	0
418	CATDDPSLNFGNEKLTF_CASSKTGTGLADTQYF	Activated_CD4_TCells	0
419	CATDEGSNTGKLIF_CASSSHLTGSGNTIYF	Activated_CD4_TCells	0
420	CATDETGGFKTIF_CASKGGKTDTQYF	Activated_CD4_TCells	0
421	CATDGGNYGQNFVF_CASSELWKTTSLAKNIQYF	Activated_CD4_TCells	0
422	CATDGNSGNTPLVF_CASRGQMRGGEKLFF	Activated_CD4_TCells	0
423	CATDMIQGAQKLVF_CASSPRLQLGPNEQFF	Activated_CD4_TCells	0
424	CATDPDRSEKLVF_CSARPTGYNSPLHF	Activated_CD4_TCells	0
425	CATGGGNSGYSTLTF_CAWSPLNGVGNTIYF	Activated_CD4_TCells	0
426	CATGGGNSGYSTLTF_NA	Activated_CD4_TCells	0
427	CATGRDTGNTPLVF_CASSFPSTSGSQQYF	Activated_CD4_TCells	0
428	CATGTGGGNKLTF_CSARDLAGFNEQFF	Activated_CD4_TCells	0
429	CATISGGYNKLIF_CASTHRDRVARGYTF	Activated_CD4_TCells	0
430	CATKGSTLGRLYF_CAWSVLNEALNEQFF	Activated_CD4_TCells	0
431	CATKSSGGSYIPTF_CASSPVEGGEKLFF	Activated_CD4_TCells	0
432	CATLAGYSTLTF_CASSSVRGSTEAFF	Activated_CD4_TCells	0
433	CATLPSGNTPLVF_CSTSSDRGQDTQYF	Activated_CD4_TCells	0
434	CATLPSGYSTLTF_CAWSVLNSISKNIQYF	Activated_CD4_TCells	0
435	CATLYNFNKFYF_CASSHNRGDGAFF	Activated_CD4_TCells	0
436	CATRMDSGGYQKVTF_CASSQAGSLGGTQYF	Activated_CD4_TCells	0
437	CATRRFSDGQKLLF_CAWSSGQGAYEQYF	Activated_CD4_TCells	0
438	CATSNDYKLSF_CASSSGTSEKLFF	Activated_CD4_TCells	0
439	CATSRVTSGSRLTF_CAHTRGANTGELFF	Activated_CD4_TCells	0
440	CATVAVNTDKLIF_CASSPQPGQGSGANVLTF	Activated_CD4_TCells	0
441	CATVGSGGGADGLTF_CATSALTTGELFF	Activated_CD4_TCells	0
442	CATYSNSGYALNF;CADLPESGGGADGLTF_CSVKGGGGTGELFF	Activated_CD4_TCells	0
443	CAVAIIQGAQKLVF_CASSPQVETQYF	Activated_CD4_TCells	0
444	CAVALAQKLVF_CSADDSLAGYNEQFF	Activated_CD4_TCells	0
445	CAVALATGFQKLVF_CASQEDRAGYTF	Activated_CD4_TCells	0
446	CAVALPSGSSNTGKLIF;CALSDQRNQGGKLIF_CASTLAGPGVYEQYF	Activated_CD4_TCells	0
447	CAVASQTDSWGKLQF_CASSYVGRTEAFF	Activated_CD4_TCells	0
448	CAVASSGGSYIPTF;CLVGRNVGTALIF_CASSKTRQETQYF	Activated_CD4_TCells	0
449	CAVCGANSKLTF_CASSPDRDYGYTF	Activated_CD4_TCells	0
450	CAVDLRSGGSNYKLTF_CASSHRASGANVLTF	Activated_CD4_TCells	0
451	CAVDMPFGNEKLTF_CASSFLGQSYGYTF	Activated_CD4_TCells	0
452	CAVDNQGGKLIF_CASSQDSRQGGLLAEAFF	Activated_CD4_TCells	0
453	CAVDPLIQGAQKLVF_CASSQMRMFF	Activated_CD4_TCells	0
454	CAVDRGSTLGRLYF_CASGTGYEQYF	Activated_CD4_TCells	0
455	CAVDTAGYALNF_CASSYSSQPQHF	Activated_CD4_TCells	0
456	CAVEAGAQKLVF_CASSLEILEGIYEQYF	Activated_CD4_TCells	0
457	CAVEDGSGGYNKLIF_CASSQDLTSGRPINEQFF	Activated_CD4_TCells	0
458	CAVEDNSSASKIIF_CAWSALTGIFYEQYF	Activated_CD4_TCells	0
459	CAVEDRNNARLMF_CASSPGGSLTIANYGYTF	Activated_CD4_TCells	0
460	CAVEDRNYGQNFVF_CASSLDPGELFF	Activated_CD4_TCells	0
461	CAVEGAQKLVF_CASSFVNEQFF	Activated_CD4_TCells	0
462	CAVEGGTSYGKLTF_CASSPLGGRDLKWEQYF	Activated_CD4_TCells	0
463	CAVEMDSNYQLIW_CAISESGGPDGYTF	Activated_CD4_TCells	0
464	CAVEMETSGSRLTF_CASSAFVTGTGDSPLHF	Activated_CD4_TCells	0
465	CAVERYGGANSKLTF_CASSSGDGSYEQYF	Activated_CD4_TCells	0
466	CAVETDDYKLSF_CASGPGLTDEQFF	Activated_CD4_TCells	0
467	CAVFGQGAQKLVF_CASSLEPYVEQYF	Activated_CD4_TCells	0
468	CAVFKGGKLIF_NA	Activated_CD4_TCells	0
469	CAVFTQGAQKLVF_CASSLAGNTEAFF	Activated_CD4_TCells	0
470	CAVGAGNNRKLIW_CASSTRQVDEKLFF	Activated_CD4_TCells	0
471	CAVGAGSYQLTF_CASSEGGGYEQYF	Activated_CD4_TCells	0
472	CAVGAGTGRRALTF_CASEQGNTEAFF	Activated_CD4_TCells	0
473	CAVGARNEKLTF_CASSQSPTQGDTQYF	Activated_CD4_TCells	0
474	CAVGARQAGTALIF;CAAPEGAGNNRKLIW_CASSSGQGVPMDTQYF	Activated_CD4_TCells	0
475	CAVGDQAGTALIF_CASSKRGTSGSSGELFF	Activated_CD4_TCells	0
476	CAVGEGGKLIF_CSVRGTSTDTQYF	Activated_CD4_TCells	0
477	CAVGEVRLRKLIF_CASSQEGGGGYTF	Activated_CD4_TCells	0
478	CAVGGAAGNKLTF_CASSLTGNTEAFF	Activated_CD4_TCells	0
479	CAVGGATNKLIF_CASSGGRVIRDEQFF	Activated_CD4_TCells	0
480	CAVGGGNTGKLIF_CASSRTNTGELFF	Activated_CD4_TCells	0
481	CAVGGNNARLMF_CASSLGGASGNTIYF	Activated_CD4_TCells	0
482	CAVGPPPSGNTPLVF_CASSTPAGQGTPNYGYTF	Activated_CD4_TCells	0
483	CAVGRNQAGTALIF_CASSGGGTNEKLFF	Activated_CD4_TCells	0
484	CAVGRNQAGTALIF_NA	Activated_CD4_TCells	0
485	CAVGRSGGSYIPTF_CAVPGLAGIGELFF	Activated_CD4_TCells	0
486	CAVGTDKLIF;CIVLTGTASKLTF_CASSLSYLFATNEKLFF	Activated_CD4_TCells	0
487	CAVGTGANNLFF_CASRSEYQETQYF	Activated_CD4_TCells	0
488	CAVGVPNAGKSTF_CASTHSGQETQYF	Activated_CD4_TCells	0
489	CAVGYSGGTSYGKLTF_CSASGSWGRDQETQYF	Activated_CD4_TCells	0
490	CAVHFSQGGSEKLVF_CASSYTLTGVHNEQFF	Activated_CD4_TCells	0
491	CAVHSSSNTGKLIF_CASSTRPQGAEETQYF	Activated_CD4_TCells	0
492	CAVHSYNFNKFYF_CASTPSGTITDTQYF	Activated_CD4_TCells	0
493	CAVIGGSNYKLTF_CASSLEGRGFVQAFF	Activated_CD4_TCells	0
494	CAVIKAAGNKLTF_CASRAEKLFF	Activated_CD4_TCells	0
495	CAVIKDDYKLSF_CASSDSAGGPDIQYF	Activated_CD4_TCells	0
496	CAVIQAGRRALTF_CATSTGTYNEQFF	Activated_CD4_TCells	0
497	CAVIRANSGYALNF_CASSLDLLAGNEQFF	Activated_CD4_TCells	0
498	CAVIRGGTSYGKLTF_CATSRVGSYSYEQYF	Activated_CD4_TCells	0
499	CAVISIDDKIIF_CASSMGGTPKNEQYF	Activated_CD4_TCells	0
500	CAVISMDTGRRALTF_CASSPHPSGANVLTF	Activated_CD4_TCells	0
501	CAVKDSNYQLIW_CASSQYRGAYEQYF	Activated_CD4_TCells	0
502	CAVKGGQGGKLIF_CAWTPLNGVYEQYF	Activated_CD4_TCells	0
503	CAVKGTTDSWGKLQF_CSAHRLASEQYF	Activated_CD4_TCells	0
504	CAVKMKTSYDKVIF_CASSSQGSSYEQYF	Activated_CD4_TCells	0
505	CAVKNAGNNRKLIW_CASSPQGGVANYGYTF	Activated_CD4_TCells	0
506	CAVKREYGNKLVF_CSARKGHREAQYF	Activated_CD4_TCells	0
507	CAVKRSSNTGKLIF_CASSITGGEGGYTF	Activated_CD4_TCells	0
508	CAVLDSSYKLIF_CSATDRVSNEQFF	Activated_CD4_TCells	0
509	CAVLETSGSRLTF_CASSLTSATREQYF	Activated_CD4_TCells	0
510	CAVLFSGGYNKLIF_CATSRGGNFPTYNEQFF	Activated_CD4_TCells	0
511	CAVLKYQLIW_CASSREGQGASTEAFF	Activated_CD4_TCells	0
512	CAVLSGSARQLTF_CASSDVQTGYEQYF	Activated_CD4_TCells	0
513	CAVLVSSNTGKLIF_CASSQGLAGPGAQYF	Activated_CD4_TCells	0
514	CAVMGGKLTF_CSAGGDTNEQFF	Activated_CD4_TCells	0
515	CAVMNSGYSTLTF_CATSDLGRVDTGELFF	Activated_CD4_TCells	0
516	CAVNGARNTGNQFYF;CAFITSSGNTPLVF_CASRLGSRGNYGYTF	Activated_CD4_TCells	0
517	CAVNGNQFYF_NA	Activated_CD4_TCells	0
518	CAVNKGNTPLVF;CAGGWKTGANNLFF_CASSLFVRGTEAFF	Activated_CD4_TCells	0
519	CAVNLPLFGAGNNRKLIW_CASSLDAGVPGELFF	Activated_CD4_TCells	0
520	CAVNNEVNQGAQKLVF_CASSQVPVNQPQHF	Activated_CD4_TCells	0
521	CAVNNFGNEKLTF_CSAIEVGETQYF	Activated_CD4_TCells	0
522	CAVNRRGSSASKIIF_CAWSPLDGVYEQYF;CSAPNATDTQYF	Activated_CD4_TCells	0
523	CAVNRRGSSASKIIF_CSAPNATDTQYF;CAWSPLDGVYEQYF	Activated_CD4_TCells	0
524	CAVNTNAGKSTF_CASTPGEAEKLFF	Activated_CD4_TCells	0
525	CAVPFYNQGGKLIF_CASSSVGTSGGSSYNEQFF	Activated_CD4_TCells	0
526	CAVPLKVSGGYQKVTF_CSAGWSETQYF	Activated_CD4_TCells	0
527	CAVPLMDSNYQLIW_CASSLAASGSTDTQYF	Activated_CD4_TCells	0
528	CAVPLMDSNYQLIW;CAVEDQGNTDKLIF_CASSLAASGSTDTQYF	Activated_CD4_TCells	0
529	CAVPQTGGNKLVF_CASSLWDRYNEQFF	Activated_CD4_TCells	0
530	CAVPRGSSNTGKLIF_CASSYRQGGTGELFF	Activated_CD4_TCells	0
531	CAVPSSGSARQLTF_CAWSALNSVNTEAFF	Activated_CD4_TCells	0
532	CAVPSSGSARQLTF_CAWSALNSVNTEAFF;CASSFGIGGLGTDTQYF	Activated_CD4_TCells	0
533	CAVPSSGSARQLTF_NA	Activated_CD4_TCells	0
534	CAVPSWGGNTPLVF_CSARDLLADDYNEQFF	Activated_CD4_TCells	0
535	CAVQAGGGGGSNYKLTF_NA	Activated_CD4_TCells	0
536	CAVQASEVVKTIF_CASSYRSGSLNYEQYF	Activated_CD4_TCells	0
537	CAVQGGGTSYGKLTF_CASSSRDRESF	Activated_CD4_TCells	0
538	CAVQGTGGSQGNLIF_CASSGRRLGGYTF	Activated_CD4_TCells	0
539	CAVQNTGFQKLVF_CASSLSGRGAQPQHF	Activated_CD4_TCells	0
540	CAVQTNAGNNRKLIW_CASSVVGTGIIGELFF	Activated_CD4_TCells	0
541	CAVRAADSWGKLQF_CASSRTSGEKEKLFF	Activated_CD4_TCells	0
542	CAVRAEWYSSASKIIF_CATSRGGTGAPEQYF	Activated_CD4_TCells	0
543	CAVRARRTSGTYKYIF_CASSIEAGRTDTQYF	Activated_CD4_TCells	0
544	CAVRASGGSYIPTF_CASSEQWQGELFF	Activated_CD4_TCells	0
545	CAVRATGYSSASKIIF_CATSAGDTQYF	Activated_CD4_TCells	0
546	CAVRDGGRGSTLGRLYF_CASSPSGTRSHSGELFF	Activated_CD4_TCells	0
547	CAVRDGNTGNQFYF_CASSPGGRGGVETQYF	Activated_CD4_TCells	0
548	CAVRDGRGGGATNKLIF_CASSYAGGRYEQYF	Activated_CD4_TCells	0
549	CAVRDMDTGRRALTF_CASRDRGEFF	Activated_CD4_TCells	0
550	CAVRDMNYGQNFVF_CASSRDRESPYEQYF	Activated_CD4_TCells	0
551	CAVRDPGGAGSYQLTF_CASRGTAYGYTF	Activated_CD4_TCells	0
552	CAVRDPRQAGTALIF_CASSQPDLYLGVEQFF	Activated_CD4_TCells	0
553	CAVRDQRPGGKLIF_CAWSPLNAVTEQFF	Activated_CD4_TCells	0
554	CAVRDSSASKIIF_CSVEGQNTGELFF	Activated_CD4_TCells	0
555	CAVRDSSTGFQKLVF_CASSSLGQAGSPLHF	Activated_CD4_TCells	0
556	CAVRDTGGYGGSQGNLIF_CASSTSRVGGTEAFF	Activated_CD4_TCells	0
557	CAVRDYDNAGNMLTF_CASSLATGGYTEAFF	Activated_CD4_TCells	0
558	CAVRENNAGNMLTF_CASSLGGVGSNEQFF	Activated_CD4_TCells	0
559	CAVRGAGSYQLTF_CASIGLAGYNEQFF	Activated_CD4_TCells	0
560	CAVRGANSKLTF_CASARWDTGELFF	Activated_CD4_TCells	0
561	CAVRGGGSNYKLTF_CASRAPPGNEQFF	Activated_CD4_TCells	0
562	CAVRGGGTSYGKLTF;CALTMYSGGGADGLTF_CASSQVAGNSPLHF	Activated_CD4_TCells	0
563	CAVRGLGDYKLSF_CASSGTGVLNTQYF	Activated_CD4_TCells	0
564	CAVRGSGTYKYIF_CASSQLAGVHNEQFF	Activated_CD4_TCells	0
565	CAVRGSGTYKYIF_CASTPDDGYGYTF	Activated_CD4_TCells	0
566	CAVRGSNYKLTF_CASSARGLAGTSSYEQYF	Activated_CD4_TCells	0
567	CAVRGSSNTGKLIF_CASSGRDRTDTQYF	Activated_CD4_TCells	0
568	CAVRGSTSGTYKYIF_CSALWYSGGETQYF	Activated_CD4_TCells	0
569	CAVRHSSSNTGKLIF_CASSLWAGLNTGELFF	Activated_CD4_TCells	0
570	CAVRLLNAGNMLTF;CATDSVTSYGKLTF_CSAPGLAANEQFF	Activated_CD4_TCells	0
571	CAVRLRGSTLGRLYF_CAWSPLNGAYNEQFF	Activated_CD4_TCells	0
572	CAVRMDSNYQLIW_CASSYLQGLTFEKLFF	Activated_CD4_TCells	0
573	CAVRPMDSNYQLIW_CASTYQGQGARETQYF	Activated_CD4_TCells	0
574	CAVRPMFSGGYNKLIF_CASMGGTGTDTQYF	Activated_CD4_TCells	0
575	CAVRPQRGATNKLIF_CASGVGPRLGDYNEQFF	Activated_CD4_TCells	0
576	CAVRPTLMNRDDKIIF;CAASIKGQKLLF_CASSLGPRPHEQYF	Activated_CD4_TCells	0
577	CAVRPYTGGFKTIF_CASSTTGTDSWNEQFF	Activated_CD4_TCells	0
578	CAVRSGYALNF_CASSSPLRDGDTQYF	Activated_CD4_TCells	0
579	CAVRSNTGNQFYF_CASLSGQTSNTEAFF	Activated_CD4_TCells	0
580	CAVRSSSNTGKLIF_CASSQGLGVTDTQYF	Activated_CD4_TCells	0
581	CAVRTGTASKLTF_CARDGLAVINNEQFF;CASSLRGLASSYEQYF	Activated_CD4_TCells	0
582	CAVRTNTNAGKSTF_CAWSVPDRTNEKLFF	Activated_CD4_TCells	0
583	CAVRVSPYSGAGSYQLTF_CASKSTVPSGNTGELFF	Activated_CD4_TCells	0
584	CAVSAAYNNNDMRF;CAASSNAGNNRKLIW_CASSPLLAGPQETQYF	Activated_CD4_TCells	0
585	CAVSAHGGSQGNLIF_CASSSGLNTGELFF	Activated_CD4_TCells	0
586	CAVSAPFDARQLTF_CASSRRITGSSGREQFF	Activated_CD4_TCells	0
587	CAVSDFNTNAGKSTF_CASSRSVVVDTIYF	Activated_CD4_TCells	0
588	CAVSDLTGTASKLTF_CASSPGGTGRADGYTF	Activated_CD4_TCells	0
589	CAVSDNSPSNTGKLIF_CASSFTQGSGNEQFF	Activated_CD4_TCells	0
590	CAVSDSGANSKLTF;CALSGALRKLVF_CASSYLGEQFF	Activated_CD4_TCells	0
591	CAVSDSGGGADGLTF_CSARNPRQGASYEQYF	Activated_CD4_TCells	0
592	CAVSDTGGFKTIF_CASSTGTGGVETQYF	Activated_CD4_TCells	0
593	CAVSDVNARLMF_CASTSAGTGRNTEAFF	Activated_CD4_TCells	0
594	CAVSDWNTGNQFYF_CASSRPGQGVSAQHF	Activated_CD4_TCells	0
595	CAVSDYNTDKLIF_CASSLAVGGYNEQFF	Activated_CD4_TCells	0
596	CAVSEAGGFKTIF_CSLSPTGGPDEQYF	Activated_CD4_TCells	0
597	CAVSEAKTSYDKVIF_CASSRDRGRLGGYTF	Activated_CD4_TCells	0
598	CAVSEATGRRALTF_CASSYPGPTAEAFF	Activated_CD4_TCells	0
599	CAVSEGDYKLSF_CASSYSILRGGVGELFF	Activated_CD4_TCells	0
600	CAVSEGNTGKLIF_CASSPPLRPYYEQYF	Activated_CD4_TCells	0
601	CAVSEGVGNQGGKLIF_CASSVGRAQETQYF	Activated_CD4_TCells	0
602	CAVSELQGAQKLVF_CSARDRGGGELFF	Activated_CD4_TCells	0
603	CAVSERGANNLFF_NA	Activated_CD4_TCells	0
604	CAVSFTVAGKLIF_CATSDEDRTQPQHF	Activated_CD4_TCells	0
605	CAVSGDSSYKLIF_CASRNSRGRGLDEQYF	Activated_CD4_TCells	0
606	CAVSGGNYQLIW_CATSRDNQGSYGYTF	Activated_CD4_TCells	0
607	CAVSGGSYIPTF_CATSRAFVNYNEQFF	Activated_CD4_TCells	0
608	CAVSGSGGFKTIF_CASSPGTGALAKNIQYF	Activated_CD4_TCells	0
609	CAVSGSGSARQLTF_CASSYSDTNTEAFF	Activated_CD4_TCells	0
610	CAVSGTGRRALTF_CASSLEGGNNYEQYF	Activated_CD4_TCells	0
611	CAVSHTGGFKTIF_CASSTQTGDGREQYF	Activated_CD4_TCells	0
612	CAVSIGGSNYKLTF_CASSYSGSVTDTQYF	Activated_CD4_TCells	0
613	CAVSNNAGNMLTF_CARGREGFYGYTF	Activated_CD4_TCells	0
614	CAVSNQAGTALIF_CASSFRTVNTEAFF	Activated_CD4_TCells	0
615	CAVSPGGYQKVTF_CASSRGLAGGGDEQFF	Activated_CD4_TCells	0
616	CAVSPSSGTYKYIF_CASSSSNYGYTF	Activated_CD4_TCells	0
617	CAVSPTSGGSYIPTF_CASSVATTGGEQYF	Activated_CD4_TCells	0
618	CAVSQYGGATNKLIF_CASSPTGNEQYF	Activated_CD4_TCells	0
619	CAVSRGSTLGRLYF_CASSDPGLAGDGEQFF	Activated_CD4_TCells	0
620	CAVSRNTGNQFYF_CAVSPANTDTQYF	Activated_CD4_TCells	0
621	CAVSSGGYQKVTF_CASSQGHLSNTGELFF	Activated_CD4_TCells	0
622	CAVSSGGYQKVTF_CASSYRVYGYTF;CASSQGHLSNTGELFF	Activated_CD4_TCells	0
623	CAVSSNTGKLIF_CSARDLFRLAADTQYF	Activated_CD4_TCells	0
624	CAVSTTGANSKLTF_CASSFLGQLTNTEAFF	Activated_CD4_TCells	0
625	CAVSVAGANSKLTF_CASSLSMGLEETQYF	Activated_CD4_TCells	0
626	CAVSVPRDMRF_CASSRGGQDNEQFF	Activated_CD4_TCells	0
627	CAVTFPRNTDKLIF_CASSQTSGSWNEQFF;CAALGVDNSPLHF	Activated_CD4_TCells	0
628	CAVTGMVGKLIF_NA	Activated_CD4_TCells	0
629	CAVTGNQFYF_CASSQDIGGVYNEQFF	Activated_CD4_TCells	0
630	CAVTPLVTGGFKTIF;CAVTPGYQKVTF_CASSSTTGGDTGELFF	Activated_CD4_TCells	0
631	CAVTQAAGNKLTF;CAVRAGANNLFF_CASRLDTQYF	Activated_CD4_TCells	0
632	CAVTRGRGGTSYGKLTF;CLNNRKLIW_CSALEQQSSSYNEQFF	Activated_CD4_TCells	0
633	CAVTRKAAGNKLTF_CASSGLGAQEANYGYTF	Activated_CD4_TCells	0
634	CAVTRNTGKLIF;CALSEGTGGFKTIF_CASSLYLSGGPGGGTDTQYF	Activated_CD4_TCells	0
635	CAVTSAGGTSYGKLTF_CAWWKGAGSQHF	Activated_CD4_TCells	0
636	CAVTSSGGSYIPTF_CAERRGAGEKLFF	Activated_CD4_TCells	0
637	CAVTVNSGNTPLVF_CSARDGRQGLGSPLHF	Activated_CD4_TCells	0
638	CAVTWRNTGFQKLVF_CAWTPLNGVYGYTF	Activated_CD4_TCells	0
639	CAVTWRNTGFQKLVF_NA	Activated_CD4_TCells	0
640	CAVVDSNYQLIW_CASSKGTSGFTDTQYF	Activated_CD4_TCells	0
641	CAVVENQGGKLIF_CASSRHSGTGDGYTF	Activated_CD4_TCells	0
642	CAVVGSSNTGKLIF_CASTYSGANTEAFF	Activated_CD4_TCells	0
643	CAVVHHTDKLIF_CASSQGGYHLGDTQYF	Activated_CD4_TCells	0
644	CAVVNNAGNMLTF_CASSPPWDRTDTQYF	Activated_CD4_TCells	0
645	CAVVPQDIGIF_CASSASGKHEQYF	Activated_CD4_TCells	0
646	CAVVPSSNTGKLIF_CASSYSGGGGDTQYF	Activated_CD4_TCells	0
647	CAVVRAAGNKLTF_CASGQTNSPLHF	Activated_CD4_TCells	0
648	CAVVRSNYQLIW_CASSPQGTSGRATDTQYF	Activated_CD4_TCells	0
649	CAVVRTGANNLFF_CSAPTPRGIMSGELFF	Activated_CD4_TCells	0
650	CAVYGNKLVF_CASSFSPDETQYF	Activated_CD4_TCells	0
651	CAVYNQGGKLIF_CASSLMPERISSYNEQFF	Activated_CD4_TCells	0
652	CAVYSGTYKYIF_CASSPMTGQETQYF	Activated_CD4_TCells	0
653	CAYGGGSEKLVF_CASTPSHRQETQYF	Activated_CD4_TCells	0
654	CAYKGLGAGTASKLTF_CSVAASPDTEAFF	Activated_CD4_TCells	0
655	CAYRGMDSSYKLIF_CASSLGLAGVGNEQYF	Activated_CD4_TCells	0
656	CAYRILYSGGGADGLTF_CASRITGTGSGELFF	Activated_CD4_TCells	0
657	CAYRLYNFNKFYF_CASSSAVSGANVLTF	Activated_CD4_TCells	0
658	CAYRRHSGGYQKVTF_CASSPLRWDNSPLHF	Activated_CD4_TCells	0
659	CAYRSARSSGDKLTF_CASGRQGPGTEAFF;CAISGIWVQETQYF	Activated_CD4_TCells	0
660	CAYRSGIQGAQKLVF_CASSLGRTSGRREQFF	Activated_CD4_TCells	0
661	CAYRSGKRTGANNLFF_CASSYSGLAGVYEQYF	Activated_CD4_TCells	0
662	CAYRSGNTGNQFYF_CAWSAYDHLFRDREYGYTF	Activated_CD4_TCells	0
663	CAYRSGRDSGYALNF_CASSERAGGLFVAKNIQYF	Activated_CD4_TCells	0
664	CAYRSGTDSNYQLIW;CAMNGSGTSYGKLTF_CAWSGGWGAKNIQYF	Activated_CD4_TCells	0
665	CAYRSGWEGGSEKLVF_CASSLGPYTGELFF	Activated_CD4_TCells	0
666	CAYRSGYSSGTYKYIF_NA	Activated_CD4_TCells	0
667	CAYRSHGNFGNEKLTF_NA	Activated_CD4_TCells	0
668	CAYRSLIQGAQKLVF_NA	Activated_CD4_TCells	0
669	CAYRTNTNAGKSTF_CASTPDSYGYTF	Activated_CD4_TCells	0
670	CAYRVGSSNTGKLIF_CASSRQGGNQPQHF	Activated_CD4_TCells	0
671	CAYRVRWGNRDDKIIF_CASSFRLAGNTIYF	Activated_CD4_TCells	0
672	CAYTLQGAQKLVF_CASTHYRTGVFNEQFF	Activated_CD4_TCells	0
673	CGADPDNAGNMLTF_CASSLVRGPYEQYF	Activated_CD4_TCells	0
674	CGADRGSQGNLIF_CASSWTSSGELFF;CASSRCGDSGDTGELFF	Activated_CD4_TCells	0
675	CGTDLNYNQGGKLIF_CASSLEGLLTDTQYF	Activated_CD4_TCells	0
676	CGTDNNARLMF_CASQTGGTYEQYF	Activated_CD4_TCells	0
677	CGTDYNNNDMRF_CASQKQGAYEQYF	Activated_CD4_TCells	0
678	CGTEMGSGYALNF_NA	Activated_CD4_TCells	0
679	CGTVTGTYKYIF_CASRIGGTGVNEQYF	Activated_CD4_TCells	0
680	CIAANDYKLSF_CASSLSPSAGDADTQYF	Activated_CD4_TCells	0
681	CICGGGGTSYGKLTF_CASSPRDRATDTQYF	Activated_CD4_TCells	0
682	CILRDPYTGGFKTIF_CASRLLVGEETQYF	Activated_CD4_TCells	0
683	CILREIIQGAQKLVF_CASSLSEATNEKLFF	Activated_CD4_TCells	0
684	CILSGTYKYIF;CAVLTGTASKLTF_CASSQARTVYEKLFF	Activated_CD4_TCells	0
685	CILTGNNDMRF_CASSLGSRAKNIQYF	Activated_CD4_TCells	0
686	CIPKNSGNTPLVF;CAESISDYKLSF_CASSLTSGVTDTQYF	Activated_CD4_TCells	0
687	CIVFNSGGSNYKLTF_CASSLGTGSPLHF	Activated_CD4_TCells	0
688	CIVGGGGADGLTF_CSAREALWPQYF	Activated_CD4_TCells	0
689	CIVGNTDKLIF_CASSYRAPATNEKLFF	Activated_CD4_TCells	0
690	CIVKKYGGSQGNLIF_CASTSGNTGELFF	Activated_CD4_TCells	0
691	CIVMNYGGSQGNLIF_CASSIDKGAGDTQYF	Activated_CD4_TCells	0
692	CIVNGGGSNYKLTF_CASSLTGNYYNEQFF	Activated_CD4_TCells	0
693	CIVPRNFGNEKLTF_CSARAIPGLNPTDTQYF	Activated_CD4_TCells	0
694	CIVQARNNNARLMF_CASSRAGQGFTGELFF	Activated_CD4_TCells	0
695	CIVRAHISNFGNEKLTF;CAGTDRDTGNQFYF_CASRVLSNTGELFF	Activated_CD4_TCells	0
696	CIVRALTGTASKLTF_CASNPQFLAGVTDTQYF	Activated_CD4_TCells	0
697	CIVRARILNSGYALNF_CASIERASTDTQYF	Activated_CD4_TCells	0
698	CIVRAYNDYKLSF_CASSSQGLSTSAEAFF	Activated_CD4_TCells	0
699	CIVRGLNAGNMLTF_CASSYPTANYGYTF	Activated_CD4_TCells	0
700	CIVRGLTQGGSEKLVF_CASRKAGNTIYF	Activated_CD4_TCells	0
701	CIVRHPNSGGSNYKLTF_CASRPLGLAGAGDTQYF	Activated_CD4_TCells	0
702	CIVRPFLTGANSKLTF_CASRGASNYGYTF	Activated_CD4_TCells	0
703	CIVRVAAGGTSYGKLTF_CASSLAHTQYF	Activated_CD4_TCells	0
704	CIVRVAGQNFVF_CAISESRQSNEKLFF	Activated_CD4_TCells	0
705	CIVRVARSSNTGKLIF_CASTRTSGGLFF	Activated_CD4_TCells	0
706	CIVRVATRETSGSRLTF_CASSKGGGGNIQYF	Activated_CD4_TCells	0
707	CIVRVEGSNYKLTF;CALTYTGANSKLTF_CASSVVPGAYEQYF	Activated_CD4_TCells	0
708	CIVRVERRGIQGAQKLVF;CAASLGGSTLGRLYF_CASKGSYEQYF	Activated_CD4_TCells	0
709	CIVRVGSGAGSYQLTF_CASSQGFATDTQYF	Activated_CD4_TCells	0
710	CIVRVHYGGSQGNLIF_CASSEVAGSYEQYF	Activated_CD4_TCells	0
711	CIVRVKDSSGSRLTF_CASSLDGTGEDGYTF	Activated_CD4_TCells	0
712	CIVRVNDYKLSF_CASTQWTGHPVQETQYF	Activated_CD4_TCells	0
713	CIVRVNSGAGSYQLTF;CALSELIF_CASIPVGGYGYTF	Activated_CD4_TCells	0
714	CIVRVNYGQNFVF_CASSRDREASGRGNEQFF	Activated_CD4_TCells	0
715	CIVRVRGVNTGFQKLVF_CSARGASDTQYF	Activated_CD4_TCells	0
716	CIVRVRNYGGSQGNLIF_CASSSTGGGRDTQYF	Activated_CD4_TCells	0
717	CIVRVTSFTGGGNKLTF_CSARGFQAGGRTDTQYF	Activated_CD4_TCells	0
718	CIVRVTTDSWGKLQF_CASSTQRGSGLDTQYF	Activated_CD4_TCells	0
719	CIVRVVNTDKLIF_CASSHAGANTGELFF	Activated_CD4_TCells	0
720	CIVRVVNTDKLIF_CSALGLAQRGETQYF	Activated_CD4_TCells	0
721	CIVRVVRYGNKLVF_CASSLSGAGGRGNEQFF	Activated_CD4_TCells	0
722	CIVRVVSSGSARQLTF_CASSPTEASYEQYF	Activated_CD4_TCells	0
723	CIVRVVTGANSKLTF_CASSLGGRGQFF	Activated_CD4_TCells	0
724	CIVRYNNAGNMLTF_CAWSIREETQYF	Activated_CD4_TCells	0
725	CIVTVKTSYDKVIF_CSARDPGENTGELFF	Activated_CD4_TCells	0
726	CIVVRYGQNFVF_CASSFVQGVSGELFF	Activated_CD4_TCells	0
727	CLPNQAGTALIF_CASSFRDVTYNEQFF	Activated_CD4_TCells	0
728	CLVEKDNQGGKLIF_CASSPDPRSEAQHF	Activated_CD4_TCells	0
729	CLVGAFKAAGNKLTF_CASSLRALAGDTQYF;CASSSTGDLLNTEAFF	Activated_CD4_TCells	0
730	CLVGDDSNYQLIW_CASSQLNGQVQYF	Activated_CD4_TCells	0
731	CLVGDGNAGNMLTF_CASSVGTRRGETQYF	Activated_CD4_TCells	0
732	CLVGDKDDYKLSF_CASSYGGSEKLFF	Activated_CD4_TCells	0
733	CLVGDNWNNDMRF_CASSFGGVRDTQYF	Activated_CD4_TCells	0
734	CLVGPISSGSARQLTF_CASSPLRDRVPATNEKLFF	Activated_CD4_TCells	0
735	CLVGPYSGGYQKVTF_CAWSSLNSNQPQHF	Activated_CD4_TCells	0
736	CLVGQLAGNMLTF_CASRFTSGPLGEQFF	Activated_CD4_TCells	0
737	CLVRGGGFKTIF_CASSPGTSGDDYNEQFF	Activated_CD4_TCells	0
738	CLYDMRF_CANSDRGREQYF	Activated_CD4_TCells	0
739	CSGGNMLTF_CSARVSGRASTEQYF	Activated_CD4_TCells	0
740	CVAEGDNAGNMLTF_CASMGQRHPYETQYF	Activated_CD4_TCells	0
741	CVAYNNNDMRF_CASSLDPPQGREKQYF	Activated_CD4_TCells	0
742	CVGGTSGSARQLTF_CSAQNAPTGDEQFF	Activated_CD4_TCells	0
743	CVGPFGNTPLVF_CASSYGLDGGTSKNIQYF	Activated_CD4_TCells	0
744	CVQGYGQNFVF;CASKETNAGKSTF_CSALTPQRDTEAFF	Activated_CD4_TCells	0
745	CVVARSGTYKYIF_CASSLEGPNQPQHF	Activated_CD4_TCells	0
746	CVVFPNTGNQFYF_CASRGSGGDGEQFF	Activated_CD4_TCells	0
747	CVVGGGGADGLTF_CASSLTSANQPQHF	Activated_CD4_TCells	0
748	CVVGNNAGNMLTF_CASSQVPGNTEAFF	Activated_CD4_TCells	0
749	CVVGWGGYNKLIF_CASRTPGLAGVDEQFF	Activated_CD4_TCells	0
750	CVVHGSSNTGKLIF_CSARPTLALSYNEQFF	Activated_CD4_TCells	0
751	CVVIFNARLMF_CASSLAGWGETQYF	Activated_CD4_TCells	0
752	CVVILNTGGFKTIF_CASSKWASGRPTDTQYF	Activated_CD4_TCells	0
753	CVVITGGGNKLTF_CASSMIPNTEAFF	Activated_CD4_TCells	0
754	CVVIVNAGGTSYGKLTF_CASSQEFPLGTSNEQYF	Activated_CD4_TCells	0
755	CVVKGNNARLMF_CASSQDFAVGDQVKNIQYF	Activated_CD4_TCells	0
756	CVVKMEYGNKLVF_CASSQVGGLTGELFF	Activated_CD4_TCells	0
757	CVVLHPSNTGKLIF_CASSLGQSNQPQHF	Activated_CD4_TCells	0
758	CVVLRGGATNKLIF_CASSLQTEAFF	Activated_CD4_TCells	0
759	CVVNAGNQFYF;CALSEPAGSDGSSNTGKLIF_CASSSDGPYSNQPQHF	Activated_CD4_TCells	0
760	CVVNANTNAGKSTF_NA	Activated_CD4_TCells	0
761	CVVNEGFNKFYF_CASRTGNTEAFF	Activated_CD4_TCells	0
762	CVVNGGSSASKIIF_CASKGDAYNSPLHF	Activated_CD4_TCells	0
763	CVVNGVDASGTYKYIF_CASSSSLAGVQGEQYF	Activated_CD4_TCells	0
764	CVVNGVMNYGGSQGNLIF_CASSARTTGDGYTF	Activated_CD4_TCells	0
765	CVVNIEFSGGYNKLIF_CASSLDLSTDTQYF	Activated_CD4_TCells	0
766	CVVNIGGGGNKLTF_CSARANTDTQYF	Activated_CD4_TCells	0
767	CVVNLNTGGFKTIF_CASSSSGVRRQAQLGYTF	Activated_CD4_TCells	0
768	CVVNMEGSWGKLQF_CASSPLAGAYEQYF	Activated_CD4_TCells	0
769	CVVNMGEKLSF_CSAGLAGTPTTNTQYF	Activated_CD4_TCells	0
770	CVVNRGQGGKLIF_CASGRLAGVPADTQYF	Activated_CD4_TCells	0
771	CVVNRNNNARLMF_CASSTEEGVRISGNTIYF	Activated_CD4_TCells	0
772	CVVNRTYSGGGADGLTF;CALSEESGGSYIPTF_CASRALRNTGELFF	Activated_CD4_TCells	0
773	CVVPGVGSNTGKLIF_CASSVGVRGENTEAFF	Activated_CD4_TCells	0
774	CVVRGGSQGNLIF_CASSGTGSYEQYF	Activated_CD4_TCells	0
775	CVVRGNNNDMRF_CASSQDYSVGDIAKNIQYF	Activated_CD4_TCells	0
776	CVVRGPNDYKLSF_CASSLYREETQYF	Activated_CD4_TCells	0
777	CVVRMDSSYKLIF_CASRRAPKGGNEKLFF	Activated_CD4_TCells	0
778	CVVSAKTGANNLFF_CASSHGIPGGSHEQYF	Activated_CD4_TCells	0
779	CVVSAQTGANNLFF_CASSRSGRDYGYTF	Activated_CD4_TCells	0
780	CVVSEKGNNRLAF;CAERTPDYKLSF_CASMPASSSYEQYF	Activated_CD4_TCells	0
781	CVVSERTGGFKTIF_CASSLGRDRPAFF	Activated_CD4_TCells	0
782	CVVSGKEDMRF;CAASPYQAGTALIF_CASSPTGSRLAGGTRDTQYF	Activated_CD4_TCells	0
783	CVVSLDRGYQLIW_CASSLGDRGGPLHF	Activated_CD4_TCells	0
784	CVVSSYNAGNMLTF_CATDRGNQPQHF	Activated_CD4_TCells	0
785	CVVTGTGRRALTF_CASSPGQGPNTEAFF	Activated_CD4_TCells	0
786	CVVTLNDYKLSF_CAWTLTGYEQYF	Activated_CD4_TCells	0
787	CVVTNTGTASKLTF;CAAKLGMGGNEKLTF_CAISEPGQTYEQYF	Activated_CD4_TCells	0
788	CVVTPGGSYIPTF_CASSFVLPGQGVLADTQYF	Activated_CD4_TCells	0
789	CVVTQEDNTDKLIF_CASPGVSGGTQYF	Activated_CD4_TCells	0
790	CVVYNQGGKLIF_CASWNIGYTF	Activated_CD4_TCells	0
791	CVWDGDRGSTLGRLYF_CASSREATNEKLFF	Activated_CD4_TCells	0
792	NA_CAISEFKAGAPDTQYF	Activated_CD4_TCells	0
793	NA_CAISEGGQGNPEAFF	Activated_CD4_TCells	0
794	NA_CAISPRRYEQYF	Activated_CD4_TCells	0
795	NA_CASCHVGLAGRGETQYF	Activated_CD4_TCells	0
796	NA_CASGLGFTDTQYF	Activated_CD4_TCells	0
797	NA_CASGPGQGNTGELFF	Activated_CD4_TCells	0
798	NA_CASIERASTDTQYF	Activated_CD4_TCells	0
799	NA_CASNLGVNQPQHF	Activated_CD4_TCells	0
800	NA_CASNPNGANVLTF	Activated_CD4_TCells	0
801	NA_CASNSGSGGTQYF	Activated_CD4_TCells	0
802	NA_CASRPDRPGANVLTF	Activated_CD4_TCells	0
803	NA_CASRQTGTRGEQFF	Activated_CD4_TCells	0
804	NA_CASRRREGGVGYTF	Activated_CD4_TCells	0
805	NA_CASRSGLETQYF	Activated_CD4_TCells	0
806	NA_CASSALVGGETQYF	Activated_CD4_TCells	0
807	NA_CASSARTTGDGYTF	Activated_CD4_TCells	0
808	NA_CASSEARGLNNQPQHF	Activated_CD4_TCells	0
809	NA_CASSEASQGWNSPLHF	Activated_CD4_TCells	0
810	NA_CASSEDIRNTEAFF	Activated_CD4_TCells	0
811	NA_CASSFEQGLGSPLHF	Activated_CD4_TCells	0
812	NA_CASSFNRGETQYF	Activated_CD4_TCells	0
813	NA_CASSFQGYNGYTF	Activated_CD4_TCells	0
814	NA_CASSFRGLASEQYF	Activated_CD4_TCells	0
815	NA_CASSFSGSLSSTQYF	Activated_CD4_TCells	0
816	NA_CASSGLGQGTFGTQYF	Activated_CD4_TCells	0
817	NA_CASSGTSGRDEQFF	Activated_CD4_TCells	0
818	NA_CASSIGTSGRGYF	Activated_CD4_TCells	0
819	NA_CASSLARLAPNEKLFF	Activated_CD4_TCells	0
820	NA_CASSLASGGTKNIQYF	Activated_CD4_TCells	0
821	NA_CASSLDAGVPGELFF	Activated_CD4_TCells	0
822	NA_CASSLFGTKETQYF	Activated_CD4_TCells	0
823	NA_CASSLFSGTARYEQYF	Activated_CD4_TCells	0
824	NA_CASSLGATPSEETQYF	Activated_CD4_TCells	0
825	NA_CASSLGPGLASYNEQFF	Activated_CD4_TCells	0
826	NA_CASSLGPSSSNQPQHF	Activated_CD4_TCells	0
827	NA_CASSLGQGFNGELFF	Activated_CD4_TCells	0
828	NA_CASSLGTGGIGYTF	Activated_CD4_TCells	0
829	NA_CASSLIDRGGAGEQYF	Activated_CD4_TCells	0
830	NA_CASSLKGAGELFF	Activated_CD4_TCells	0
831	NA_CASSLLGTGREQYF	Activated_CD4_TCells	0
832	NA_CASSLLRMNTEAFF	Activated_CD4_TCells	0
833	NA_CASSLNWDGSEAFF	Activated_CD4_TCells	0
834	NA_CASSLQDYEQYF	Activated_CD4_TCells	0
835	NA_CASSLRGQGTDTQYF	Activated_CD4_TCells	0
836	NA_CASSLRTAQGQPQHF	Activated_CD4_TCells	0
837	NA_CASSLSGIATEAFF	Activated_CD4_TCells	0
838	NA_CASSLSGRGAQPQHF	Activated_CD4_TCells	0
839	NA_CASSLSTTTYEQYF	Activated_CD4_TCells	0
840	NA_CASSLTLAGSGELFF	Activated_CD4_TCells	0
841	NA_CASSLVGITDTQYF	Activated_CD4_TCells	0
842	NA_CASSLVWATGGFVSNEQFF	Activated_CD4_TCells	0
843	NA_CASSLWGTSGRVADTQYF	Activated_CD4_TCells	0
844	NA_CASSLWNSLNTEAFF	Activated_CD4_TCells	0
845	NA_CASSPELDYGYTF	Activated_CD4_TCells	0
846	NA_CASSPESMQGSRETQYF	Activated_CD4_TCells	0
847	NA_CASSPGGFGPQHF	Activated_CD4_TCells	0
848	NA_CASSPGLAGQETQYF	Activated_CD4_TCells	0
849	NA_CASSPGTSGSYEQFF	Activated_CD4_TCells	0
850	NA_CASSPPTGQGSTDTQYF	Activated_CD4_TCells	0
851	NA_CASSPQQNTEAFF	Activated_CD4_TCells	0
852	NA_CASSPRQDWGYTF	Activated_CD4_TCells	0
853	NA_CASSPRQGASEKLFF	Activated_CD4_TCells	0
854	NA_CASSPSDLSGNTIYF	Activated_CD4_TCells	0
855	NA_CASSPSGRSEQFF	Activated_CD4_TCells	0
856	NA_CASSPSSPQETQYF	Activated_CD4_TCells	0
857	NA_CASSPTGNEQYF	Activated_CD4_TCells	0
858	NA_CASSPTGTGNTIYF	Activated_CD4_TCells	0
859	NA_CASSPVAGAGTDTQYF	Activated_CD4_TCells	0
860	NA_CASSPVAGPTDTQYF	Activated_CD4_TCells	0
861	NA_CASSQAGLAGSGAQYF	Activated_CD4_TCells	0
862	NA_CASSQAPVGETQYF	Activated_CD4_TCells	0
863	NA_CASSQARNTGELFF	Activated_CD4_TCells	0
864	NA_CASSQDDDRMARGYTF	Activated_CD4_TCells	0
865	NA_CASSQDRGAKGYEQYF	Activated_CD4_TCells	0
866	NA_CASSQDTTGWNEKLFF	Activated_CD4_TCells	0
867	NA_CASSQDTVNTEAFF	Activated_CD4_TCells	0
868	NA_CASSQEREPYNEQFF	Activated_CD4_TCells	0
869	NA_CASSQGAGVGDTQYF	Activated_CD4_TCells	0
870	NA_CASSQGQDYEQYF	Activated_CD4_TCells	0
871	NA_CASSQGRSGRSTDTQYF	Activated_CD4_TCells	0
872	NA_CASSQPMGGEAFF	Activated_CD4_TCells	0
873	NA_CASSQRLAGNGELFF	Activated_CD4_TCells	0
874	NA_CASSQVGGLTGELFF	Activated_CD4_TCells	0
875	NA_CASSQVLDQPQHF	Activated_CD4_TCells	0
876	NA_CASSRPGQGVSAQHF	Activated_CD4_TCells	0
877	NA_CASSRTYTDTQYF	Activated_CD4_TCells	0
878	NA_CASSSAVEETQYF	Activated_CD4_TCells	0
879	NA_CASSSGDGSYEQYF	Activated_CD4_TCells	0
880	NA_CASSSGGTGQPQHF	Activated_CD4_TCells	0
881	NA_CASSSGPEMGYTF	Activated_CD4_TCells	0
882	NA_CASSSLAGGGQETQYF	Activated_CD4_TCells	0
883	NA_CASSSLGVNEQFF	Activated_CD4_TCells	0
884	NA_CASSSLTAEGPYEQYF	Activated_CD4_TCells	0
885	NA_CASSSRAAGENTEAFF	Activated_CD4_TCells	0
886	NA_CASSSRDRESF	Activated_CD4_TCells	0
887	NA_CASSSRDRQETQYF	Activated_CD4_TCells	0
888	NA_CASSSRGGLAGPRNNNEQFF	Activated_CD4_TCells	0
889	NA_CASSSTRTGSEKLFF	Activated_CD4_TCells	0
890	NA_CASSTADRRDEKLFF	Activated_CD4_TCells	0
891	NA_CASSTYLADEETQYF	Activated_CD4_TCells	0
892	NA_CASSVGQGGNQPQHF	Activated_CD4_TCells	0
893	NA_CASSVLQGAPHTQYF	Activated_CD4_TCells	0
894	NA_CASTLLLTDTQYF	Activated_CD4_TCells	0
895	NA_CASTLPGADYGYTF	Activated_CD4_TCells	0
896	NA_CASTPSRLMGDTQYF	Activated_CD4_TCells	0
897	NA_CASTQWTGHPVQETQYF	Activated_CD4_TCells	0
898	NA_CASTYQGQGARETQYF	Activated_CD4_TCells	0
899	NA_CATSDSLQGHIYGYTF	Activated_CD4_TCells	0
900	NA_CATSKPTGGNTEAFF	Activated_CD4_TCells	0
901	NA_CAWKGTGQGTEAFF	Activated_CD4_TCells	0
902	NA_CAWSFPGQGNTIYF	Activated_CD4_TCells	0
903	NA_CAWSGKTQYF	Activated_CD4_TCells	0
904	NA_CAWSPSVGNGYTF	Activated_CD4_TCells	0
905	NA_CSAGLSGRGSDTQYF	Activated_CD4_TCells	0
906	NA_CSALRDAVGTQYF	Activated_CD4_TCells	0
907	NA_CSARARTHGELFF	Activated_CD4_TCells	0
908	NA_CSARGEETQYF	Activated_CD4_TCells	0
909	NA_CSARLAGDYSNEQFF	Activated_CD4_TCells	0
910	NA_CSARTHLLAYDSSYEQYF	Activated_CD4_TCells	0
911	NA_CSASGEEWGGNTEAFF	Activated_CD4_TCells	0
912	NA_CSASGGVVTEAFF	Activated_CD4_TCells	0
913	NA_CSASGSWGRDQETQYF	Activated_CD4_TCells	0
914	NA_CSASRVWPSTGELFF	Activated_CD4_TCells	0
915	NA_CSSSRNPYEQYF	Activated_CD4_TCells	0
916	NA_CSVDRTYNEQFF	Activated_CD4_TCells	0
917	CAAAGGGADGLTF_CASSPGRGSNSPLHF	CXCL13_Tph_high	0
918	CAAEAGGTYKYIF_CASSSGGGRYGYTF	CXCL13_Tph_high	0
919	CAAFGAGGSYIPTF_CASSQDLDVRGYTF	CXCL13_Tph_high	0
922	CAAIAGGTSYGKLTF_CAWSVGLGTNEKLFF	CXCL13_Tph_high	0
924	CAAIPGGADGLTF_CASSPDRNYGYTF	CXCL13_Tph_high	0
926	CAAKGGANNLFF_CAWRTPGPNQPQHF	CXCL13_Tph_high	0
927	CAAKTGANNLFF;CVVINRLAF_CASTAGTYEQYF	CXCL13_Tph_high	0
928	CAALGGATNKLIF_CASKGTGNEKLFF	CXCL13_Tph_high	0
929	CAALGTSSGGSYIPTF_CASRVLAGGSGANVLTF	CXCL13_Tph_high	0
931	CAALSFGNEKLTF_CATRDAGGPYNEQFF	CXCL13_Tph_high	0
932	CAALSRNYGQNFVF_CASSPRRYSAVSNTGELFF	CXCL13_Tph_high	0
933	CAALSYSGGGADGLTF_CASSPPTSRDTQYF	CXCL13_Tph_high	0
934	CAANNQGGKLIF_CASSLAILAGGGEQFF	CXCL13_Tph_high	0
936	CAAPFNSGGSNYKLTF_CASSEVHFRGEQYF	CXCL13_Tph_high	0
937	CAAPLSLNTGNQFYF_CASSISPGLAGVRELFF	CXCL13_Tph_high	0
939	CAAPTGNQFYF_CASSLAVSLVGKLFF	CXCL13_Tph_high	0
941	CAARASGSARQLTF_CASSDVIGLTDTQYF	CXCL13_Tph_high	0
942	CAARGDGNEKLTF_CASSREGGTGELFF	CXCL13_Tph_high	0
943	CAARGDNYGQNFVF_CASSSLAGGLNEQYF	CXCL13_Tph_high	0
944	CAARGNTGSARQLTF_CASSSNTGAYEQYF	CXCL13_Tph_high	0
945	CAARPLHNAGNMLTF_CSARGLGVSGLETQYF	CXCL13_Tph_high	0
946	CAARPSGSARQLTF_CASSYAGQGVWTDTQYF	CXCL13_Tph_high	0
947	CAARSAGGGADGLTF_CASSRNSGRTDTQYF	CXCL13_Tph_high	0
948	CAARSQGGSEKLVF_CATSSPGTSRGYTF	CXCL13_Tph_high	0
949	CAARTNARLMF;CVVNGNGNNRLAF_CSAQRPPNEQFF	CXCL13_Tph_high	0
950	CAARYGGTSYGKLTF_CSAAQAGVAYNEQFF	CXCL13_Tph_high	0
951	CAASAASGTYKYIF_CATSRAMTGTIYGYTF	CXCL13_Tph_high	0
953	CAASAGGGSEKLVF_CASSLARGANTEAFF	CXCL13_Tph_high	0
954	CAASAGTGNQFYF_CSARYPLGALGYTF	CXCL13_Tph_high	0
955	CAASAPGGSQGNLIF_CASSPDSGRRYEQYF	CXCL13_Tph_high	0
956	CAASAQGGSEKLVF_CATSKGTGGDYGYTF	CXCL13_Tph_high	0
957	CAASATKTSYDKVIF_CSARADTRGAQYF	CXCL13_Tph_high	0
959	CAASEADGQKLLF_CASTDQLLVNTEAFF	CXCL13_Tph_high	0
960	CAASEGSSNTGKLIF_CASSPARGRINYGYTF	CXCL13_Tph_high	0
961	CAASEGTYKYIF;CAPSMDTGRRALTF_CSALTNRRYNEQFF	CXCL13_Tph_high	0
962	CAASELDSNYQLIW_CASSPGLLPDYEQYF	CXCL13_Tph_high	0
963	CAASENNAGNMLTF_CASSWAGIGANTEAFF	CXCL13_Tph_high	0
964	CAASERSAGANNLFF_CASSKPGLGGHEQYF	CXCL13_Tph_high	0
966	CAASGAGGSYIPTF_CASTQGSGELFF	CXCL13_Tph_high	0
968	CAASHSGATNKLIF_CASSPGSGAQYF	CXCL13_Tph_high	0
970	CAASIKDNNDMRF_CASSYSQGKLNTEAFF	CXCL13_Tph_high	0
972	CAASIPGSSNTGKLIF_CASSRGTNEKLFF	CXCL13_Tph_high	0
973	CAASIRMDSSYKLIF_CATSRDRREGRSEQFF	CXCL13_Tph_high	0
974	CAASIRMDSSYKLIF_NA	CXCL13_Tph_high	0
976	CAASKDTGFQKLVF_CSASANSNEQYF	CXCL13_Tph_high	0
978	CAASKRFGNEKLTF_CASRTGGTNQPQHF	CXCL13_Tph_high	0
979	CAASKRGAQKLVF_CAWTGKDTQYF	CXCL13_Tph_high	0
980	CAASKRYRDDKIIF_CSARDPQRGQVGELFF	CXCL13_Tph_high	0
981	CAASKSNYKLTF_CASSSNSYNEQFF	CXCL13_Tph_high	0
982	CAASKTGTYKYIF_CAWSALNGAGAAFF	CXCL13_Tph_high	0
983	CAASKVSNYQLIW_CASSPDGLGGETQYF	CXCL13_Tph_high	0
985	CAASLVGSNYQLIW_CASSYGGGSYEQYF	CXCL13_Tph_high	0
988	CAASNPNTGGFKTIF_CASGQGSNTGELFF	CXCL13_Tph_high	0
989	CAASPGMGGTSYGKLTF_CASSSPTLFGNTIYF	CXCL13_Tph_high	0
990	CAASPGSNYKLTF_CASGLAGGVGELFF	CXCL13_Tph_high	0
991	CAASPLQGGSEKLVF_CASSVAGLVLYNEQFF	CXCL13_Tph_high	0
992	CAASQTGGGADGLTF;CALRGSGYALNF_CASGTGANSPLHF	CXCL13_Tph_high	0
993	CAASRAGRRALTF_CASSAWTGRRNATNEKLFF	CXCL13_Tph_high	0
994	CAASRDGGTSYGKLTF_CASSFDTFNYGYTF	CXCL13_Tph_high	0
995	CAASRGSARQLTF_CASSPTGKDGYTF	CXCL13_Tph_high	0
996	CAASRNNNDMRF_CAISEWRDPRKLSYEQYF	CXCL13_Tph_high	0
997	CAASRSASKIIF_CASSLTSTDTQYF	CXCL13_Tph_high	0
999	CAASSADYKLSF_CASSPSGGIDIQYF	CXCL13_Tph_high	0
1001	CAASSLFGGGSEKLVF_CASSQDTTGWNEKLFF	CXCL13_Tph_high	0
1002	CAASSLSGGTSYGKLTF_CASRTGRRETQYF	CXCL13_Tph_high	0
1003	CAASSQAGTALIF_CASRDLNEKLFF	CXCL13_Tph_high	0
1004	CAASTGTASKLTF_CASSRLMAGGSETQYF	CXCL13_Tph_high	0
1005	CAASTNNARLMF_CASSLDAAGVNEQFF	CXCL13_Tph_high	0
1006	CAASTSGGSNYKLTF_CASSLDGLRGETQYF	CXCL13_Tph_high	0
1008	CAASVPGGAQKLVF_CASSPTGGVVNQPQHF	CXCL13_Tph_high	0
1009	CAASVYSGGSNYKLTF_CASSQTGSTQYF	CXCL13_Tph_high	0
1010	CAASYDYKLSF;CVREGYQKVTF_CASSQGAQSTDTQYF	CXCL13_Tph_high	0
1011	CAASYEGSARQLTF_CASTPRREAQHF	CXCL13_Tph_high	0
1012	CAATGANNLFF_CASSPLSTARSIYF	CXCL13_Tph_high	0
1013	CAATGSAGNNRKLIW_CASSLRLANYEQYF	CXCL13_Tph_high	0
1014	CAATHQGGKLIF_CASSPSPAGGVLEQFF	CXCL13_Tph_high	0
1015	CAATLGYGQNFVF_CAISESTREQFF	CXCL13_Tph_high	0
1016	CAATLSGGSYIPTF_CASSSSGPADTQYF	CXCL13_Tph_high	0
1017	CAATLSTSYGKLTF_CATSRVNREGTIYF	CXCL13_Tph_high	0
1018	CAATNQGGKLIF_CASSPYRAGEQYF	CXCL13_Tph_high	0
1019	CAATNTGNQFYF_CASSQDPGHVVYEQYF	CXCL13_Tph_high	0
1021	CAATVRIQGAQKLVF;CAPPIPGGNKLVF_CASSSLATSSGNTIYF	CXCL13_Tph_high	0
1022	CAATVSGGSYIPTF_CASSLLQGSLETQYF	CXCL13_Tph_high	0
1024	CAAYDVSGGSNYKLTF_CASSVGLNTGELFF	CXCL13_Tph_high	0
1026	CAEANNAGNMLTF_CASAGTSGYEQYF	CXCL13_Tph_high	0
1027	CAEGGSTLGRLYF_CASSLKQPSSYNEQFF	CXCL13_Tph_high	0
1028	CAEGGYGGATNKLIF_CASTGQGVLNEQFF	CXCL13_Tph_high	0
1030	CAEILLNDYKLSF_CASSREQGRHTEAFF	CXCL13_Tph_high	0
1031	CAEINFNKFYF_CASSGGGGNYGYTF	CXCL13_Tph_high	0
1032	CAEIPGGNNNDMRF;CGSSNTGKLIF_CASSIDPVGGYTF	CXCL13_Tph_high	0
1033	CAEITNSGYSTLTF_CASSQVPGQPQHF	CXCL13_Tph_high	0
1034	CAEKDSSASKIIF_CASSLNNQYGYTF	CXCL13_Tph_high	0
1035	CAEKGGGSNYKLTF_CASSWDEREKLFF	CXCL13_Tph_high	0
1036	CAEKGGSYIPTF_CASSQGTGYSHGYTF	CXCL13_Tph_high	0
1039	CAEKNSGYALNF_CSVEESSNEQFF	CXCL13_Tph_high	0
1040	CAEKRAGGATNKLIF_CAWSVLNSIYGYTF	CXCL13_Tph_high	0
1041	CAEKWPGNQFYF_CASSPFGRDGLFF	CXCL13_Tph_high	0
1042	CAEMGFGNVLHC_CASSGGTGRYNEQFF	CXCL13_Tph_high	0
1043	CAENARLMF_CASSRLTGGEGGTNEKLFF	CXCL13_Tph_high	0
1044	CAENIAYVAYKYIF_CASSGDLQETQYF	CXCL13_Tph_high	0
1045	CAENIRDNNARLMF_CATSSGQAGGLVEQYF	CXCL13_Tph_high	0
1046	CAENLPDSWGKLQF_CASSWGTGGEYGYTF	CXCL13_Tph_high	0
1047	CAENLSRGGTSYGKLTF_CASSLAGTSYGYTF	CXCL13_Tph_high	0
1048	CAENNGNQGGKLIF_CASSTGGTGSYEQYF	CXCL13_Tph_high	0
1049	CAENRGNDYKLSF_CATSDLGAGANVLTF	CXCL13_Tph_high	0
1050	CAENRRGQNFVF_CSATEATIAGGRYEQYF	CXCL13_Tph_high	0
1051	CAENSDRGGADGLTF_CASSLGATPSEETQYF	CXCL13_Tph_high	0
1053	CAERRDMNYGGSQGNLIF_CASSPSPDLYQPQHF	CXCL13_Tph_high	0
1054	CAERSPGGSYIPTF_CASSQDGTSNEQFF	CXCL13_Tph_high	0
1055	CAESGGFKTIF_CASSPPQGNEQYF	CXCL13_Tph_high	0
1056	CAESIGGATNKLIF_CASNRLAGGYTGELFF	CXCL13_Tph_high	0
1057	CAESILTGGGNKLTF_CASSTGGAEAFF	CXCL13_Tph_high	0
1058	CAESPDSNYQLIW_CASSPELGSTDTQYF	CXCL13_Tph_high	0
1061	CAESRRSSASKIIF_CASSLPGTSGYNEQFF	CXCL13_Tph_high	0
1062	CAESVSGSARQLTF_CSASTGHSINNEKLFF	CXCL13_Tph_high	0
[truncated: 8,078 more rows]

## Sheet: RA10
SF
	CT_aa	publication_celltypes	Frequency
69480	CVVNGARNTGFQKLVF_CAISGVGQPQHF	Tregs	54
17408	NA_CASSYGLAGGGFYNEQFF	Cytotoxic_CD4_TCells	32
13226	CALLVEKLTF_CASRTSGTADTQYF	Cytotoxic_CD4_TCells	20
66193	CAENKGGTGNQFYF_CASSRKGGVQETQYF	Tregs	20
10837	NA_CASSLTGQGNTIYF	CXCL13_Tph_high	19
5988	CAAGGGGTALIF_CASSLLGETQYF	CXCL13_Tph_high	14
70238	NA_CASSLGQAGGYTF	Tregs	13
6227	CAASEGAQKLVF_CASSPTANYGYTF	CXCL13_Tph_high	12
16223	NA_CASRTSGTADTQYF	Cytotoxic_CD4_TCells	12
17483	NA_CASTSVNTGELFF	Cytotoxic_CD4_TCells	12
31083	CALKTNAGKSTF_CASSLEGQGSNEQFF	effector_CD4_Tcells	12
69673	NA_CAISGVGQPQHF	Tregs	12
8949	CAVSDLGQGAQKLVF_CASSLTGQGNTIYF	CXCL13_Tph_high	11
9286	CAYRRGNTGNQFYF_CASMRDVANYGYTF	CXCL13_Tph_high	10
30746	CAGAYNQGGKLIF_CSVRTGEQYF	effector_CD4_Tcells	10
66644	CAGRSNNARLMF_CSLWTGTDTQYF	Tregs	10
7612	CALSYSSASKIIF_CASSLDRKETQYF	CXCL13_Tph_high	9
7633	CALTPFQGAQKLVF_CASSPSLAGGTNEQFF	CXCL13_Tph_high	9
35696	NA_CSVDRGLSYGYTF	effector_CD4_Tcells	9
66758	CALGGGTSYGKLTF_CASSTEGNYEQYF	Tregs	9
8568	CAVNEGSGNTGKLIF_CASSWNSGRGETQYF	CXCL13_Tph_high	8
8681	CAVPPFTGTASKLTF_CASMSGTTDNEQFF	CXCL13_Tph_high	8
66453	CAFYNYGQNFVF_CASSLEIPLQETQYF	Tregs	8
66731	CALDTGNQFYF_CSATVPGTEAFF	Tregs	8
68550	CAVSGTYKYIF_CASSLALPYSPLHF	Tregs	8
8625	CAVNRGDGQKLLF_CASTSGHQSGYTF	CXCL13_Tph_high	7
9923	CVVNIPSKIIF_CASSSNSGSGDTQYF	CXCL13_Tph_high	7
10978	NA_CASSPPGGVYEQYF	CXCL13_Tph_high	7
11525	NA_CASTSQSNEQFF	CXCL13_Tph_high	7
12545	CAEKGGKLIF_CASSLLSSGRASEQYF	Cytotoxic_CD4_TCells	7
14506	CAVNAATYNTDKLIF_CASSYGLAGGGFYNEQFF	Cytotoxic_CD4_TCells	7
17490	NA_CASVGNTYNEQFF	Cytotoxic_CD4_TCells	7
68950	CAYRSGMQNYGGSQGNLIF_CASSPFGELFF	Tregs	7
69184	CIVRASGGSYIPTF_CASSRQGFDEQYF	Tregs	7
6734	CAFAQMNSGYSTLTF_CASSLDLPGGNTIYF	CXCL13_Tph_high	6
8769	CAVQLIQGAQKLVF_CASSPLFGADYTF	CXCL13_Tph_high	6
13265	CALRALLNNNARLMF_CASTSVNTGELFF	Cytotoxic_CD4_TCells	6
67761	CATVVSGAGSYQLTF_CASSASGDTQYF	Tregs	6
70597	NA_CASSPSQGRTQYF	Tregs	6
6621	CAENIYTGTASKLTF_CASSGVQGRPNYGYTF	CXCL13_Tph_high	5
6814	CAFMKQGGSEKLVF_CSARELAGTQYF	CXCL13_Tph_high	5
7058	CAGQSPLNNNAGNMLTF_CASSADRVGVKYF	CXCL13_Tph_high	5
7213	CALIAKNSGGSNYKLTF;CAENMGVSGTYKYIF_CASSPRAAGGADTQYF	CXCL13_Tph_high	5
7271	CALLYSSASKIIF_CASAGLGGETQYF	CXCL13_Tph_high	5
7320	CALRERDDKIIF_CASAQVAIAFF	CXCL13_Tph_high	5
7445	CALSDTGTASKLTF_CASSPRGAGETQYF	CXCL13_Tph_high	5
8115	CATDRYIIQGAQKLVF_CASSTTGDTQYF	CXCL13_Tph_high	5
8122	CATDVGGNNRLAF_CASMRQGIAGELFF	CXCL13_Tph_high	5
11307	NA_CASSSNSGSGDTQYF	CXCL13_Tph_high	5
11430	NA_CASSWNSGRGETQYF	CXCL13_Tph_high	5
13296	CALRLEAAGNKLTF_CASSLGPGTLYEQYF	Cytotoxic_CD4_TCells	5
35524	NA_CSARAAGRAGTQYF	effector_CD4_Tcells	5
35703	NA_CSVERDGPQETQYF	effector_CD4_Tcells	5
66921	CALRPLSNFGNEKLTF_CASSYLGGNYGYTF	Tregs	5
68640	CAVTGVYGGSQGNLIF_CASSPSQGRTQYF	Tregs	5
5979	CAAFHSGTYKYIF_CASSPLSTGPASRGYTF	CXCL13_Tph_high	4
6016	CAAIRETSGSRLTF_NA	CXCL13_Tph_high	4
6021	CAAISYQAGTALIF_CSAFGWGAGVRTGELFF	CXCL13_Tph_high	4
6256	CAASGQTGNTGKLIF_CASSLFAGSNEQYF	CXCL13_Tph_high	4
6564	CAEGGYSTLTF_CASSLGGQGYEQYF	CXCL13_Tph_high	4
6739	CAFAQMNSGYSTLTF_NA	CXCL13_Tph_high	4
6857	CAFRDSDGQKLLF_CASSDPGRETQYF	CXCL13_Tph_high	4
6939	CAGEKYGQNFVF_CSARATSGRKYF	CXCL13_Tph_high	4
6993	CAGLPRYGNKLVF;CAASGQTGNTGKLIF_CASSLFAGSNEQYF	CXCL13_Tph_high	4
7242	CALKGNTGFQKLVF_CASSLAGQGNEQFF	CXCL13_Tph_high	4
7497	CALSENRDDKIIF_CSASPASGQETQYF	CXCL13_Tph_high	4
7544	CALSLNTGANSKLTF_CASSPPGGLGELFF	CXCL13_Tph_high	4
7755	CAMREGRHGGFKTIF_CASSPTGTEYNEQFF	CXCL13_Tph_high	4
7770	CAMREHNFGNEKLTF_CASSQRGTGIADTQYF	CXCL13_Tph_high	4
8495	CAVKGSGTASKLTF_CASSSPGQGEETQYF	CXCL13_Tph_high	4
9178	CAYKESQGGSEKLVF_CASSGLRQGQETQYF	CXCL13_Tph_high	4
9266	CAYRNTQGGSEKLVF_CASKIITGGTGELFF	CXCL13_Tph_high	4
9347	CAYRSAQGGSEKLVF_CASTSGTGLNTGELFF	CXCL13_Tph_high	4
9464	CAYTEGGGGSEKLVF_CASSPGFGASYEQYF	CXCL13_Tph_high	4
9782	CLVGDMTGAGSYQLTF_CASSPIQGSEAQYF	CXCL13_Tph_high	4
10282	NA_CASSAGLAGGRNEQFF	CXCL13_Tph_high	4
10486	NA_CASSHRQGEDVLTF	CXCL13_Tph_high	4
10641	NA_CASSLGGPGGETQYF	CXCL13_Tph_high	4
11211	NA_CASSRGGAESTDTQYF	CXCL13_Tph_high	4
12894	CAGEGSNNARLMF_CASSFIGSYEQYF	Cytotoxic_CD4_TCells	4
13264	CALRAGGYQKVTF;CAATRSLRGSTLGRLYF_CAAQRRDSLNYGYTF	Cytotoxic_CD4_TCells	4
15717	CLVAEGGFKTIF_CSASGRDEDSPLHF	Cytotoxic_CD4_TCells	4
15854	CVVKGTGGFKTIF_CASSLGTAGETQYF	Cytotoxic_CD4_TCells	4
16020	CYDMRF_CASSQEALVDGSNEQFF	Cytotoxic_CD4_TCells	4
17434	NA_CASSYSSYGYTF	Cytotoxic_CD4_TCells	4
30285	CAASTSNAGKSTF_CAWSPTAYEQYF	effector_CD4_Tcells	4
30786	CAGGGSGAGSYQLTF_CASSSGTTAGEPQHF	effector_CD4_Tcells	4
32077	CAVDISTSGSRLTF_CASSPSRNGYTF	effector_CD4_Tcells	4
33324	CGGAGGTSYGKLTF_CASRPGGAKNIQYF	effector_CD4_Tcells	4
33725	CVVKGTGGFKTIF_CASSLGTAGETQYF	effector_CD4_Tcells	4
34094	NA_CASRTSGTADTQYF	effector_CD4_Tcells	4
35279	NA_CASSYGLAGGGFYNEQFF	effector_CD4_Tcells	4
65541	CAADLYKLSF_CASKGTVGNTIYF	Tregs	4
65861	CAASITGTASKLTF_CSATTGTQAYEQYF	Tregs	4
66184	CAENIGGYSTLTF_CSVVAESTDTQYF	Tregs	4
66390	CAFMKRERSRGSTLGRLYF_CASSWVGLDGYTF	Tregs	4
66504	CAGEESSGDKLTF_CASSYLQGTEAFF	Tregs	4
66883	CALRAWYSSASKIIF_CASSSPGGAKNIQYF	Tregs	4
67356	CAMRERQAGTALIF_CASRGQGPGELFF	Tregs	4
67439	CAMSGGSNYKLTF_CSARLNTEAFF	Tregs	4
67767	CAVAFRTGTASKLTF_CASCDGGTTDTQYF	Tregs	4
68427	CAVRGGSGYSTLTF_CASRGQETQYF	Tregs	4
68504	CAVRVSGHNNDMRF_CASSLGEFWNEQFF	Tregs	4
68658	CAVTRGSTLGRLYF_CASASGLAQYNEQFF	Tregs	4
70293	NA_CASSLLLGGHYEQYF	Tregs	4
6102	CAAPPTTSGTYKYIF_CASSPSSEAFF	CXCL13_Tph_high	3
6257	CAASGQTGNTGKLIF;CAGLPRYGNKLVF_CASSLFAGSNEQYF	CXCL13_Tph_high	3
6276	CAASIGNYQLIW_CASRGAGKVAGELFF	CXCL13_Tph_high	3
6316	CAASKPNQGGKLIF_CAITGSPQGETQYF	CXCL13_Tph_high	3
6434	CAASSRSVGGTSYGKLTF_CASSPPSGRDNEQFF	CXCL13_Tph_high	3
6541	CACRPSSASKIIF_CASSGLSNTGELFF	CXCL13_Tph_high	3
6896	CAGAMGQGGKLIF_CSAETGTGVETQYF	CXCL13_Tph_high	3
7041	CAGQGQNFVF_CASSQDLTGLYGYTF	CXCL13_Tph_high	3
7402	CALSDNDYKLSF_CASSPMGGNTEAFF	CXCL13_Tph_high	3
7429	CALSDRDDYKLSF_CSARETYEQYF	CXCL13_Tph_high	3
7444	CALSDTGTASKLTF_CASSLYVGHNEQFF	CXCL13_Tph_high	3
7504	CALSEVRGAQKLVF_CSARASGTVNEQFF	CXCL13_Tph_high	3
7590	CALSSSDGQKLLF_CSASPQANYGYTF	CXCL13_Tph_high	3
7599	CALSTYNARLMF_CASSQVGGNTEAFF	CXCL13_Tph_high	3
7608	CALSYNNDMRF_CASSHGEETQYF	CXCL13_Tph_high	3
7774	CAMREIGTGNTGKLIF_CASSLAGVGSNTGELFF	CXCL13_Tph_high	3
7844	CAMSANSGNTGKLIF_CASSLGSNYGYTF	CXCL13_Tph_high	3
7872	CAMSGNTGFQKLVF_CASGVGSGSTDTQYF	CXCL13_Tph_high	3
7964	CAPQPSTGRRALTF_CASERGMGDTQYF	CXCL13_Tph_high	3
8382	CAVGDSGNTPLVF_CSARDWGRRNEAFF	CXCL13_Tph_high	3
8610	CAVNMGDGQNFVF_CASSLGGFVYEQYF	CXCL13_Tph_high	3
8677	CAVPMYSGGGADGLTF_CASSYTSYEQYF	CXCL13_Tph_high	3
8771	CAVQPGGYNKLIF_CASSTSGSSSYEQYF	CXCL13_Tph_high	3
8873	CAVRGSGTYKYIF_CATSVRGRDEQYF	CXCL13_Tph_high	3
8915	CAVRRQLTF;CALSDVNNAGNMLTF_CASSPPQGAAYEQYF	CXCL13_Tph_high	3
8954	CAVSDPSAAGNKLTF_CASSRGGAESTDTQYF	CXCL13_Tph_high	3
9074	CAVTLGDGQKLLF_CASSIDRGLGYTF	CXCL13_Tph_high	3
9076	CAVTLNDYKLSF_CSARQYSGRGNNEQFF	CXCL13_Tph_high	3
9108	CAVVDSYTGGFKTIF_CASSVTGTGELFF	CXCL13_Tph_high	3
9220	CAYRDNFNKFYF_CSAKDPGTFETQYF	CXCL13_Tph_high	3
9416	CAYRSTQGGSEKLVF_CASSLSTGGIQYF	CXCL13_Tph_high	3
9594	CIVNALSSGSARQLTF_CASSLAHSTTYYEQYF;CASSLSATGELFF	CXCL13_Tph_high	3
9602	CIVRAENSGYALNF_CASSPPGGVYEQYF	CXCL13_Tph_high	3
9622	CIVREEGYQKVTF_CAISDWARGEKLFF	CXCL13_Tph_high	3
9669	CIVRVALGQAGTALIF_CAINGGHADTQYF	CXCL13_Tph_high	3
9846	CVAFTGGGNKLTF_CASTIDRNYGYTF	CXCL13_Tph_high	3
9897	CVVKGTGGFKTIF_CASSLGTAGETQYF	CXCL13_Tph_high	3
9951	CVVNQRNQAGTALIF_CASGLAGRYEQYF	CXCL13_Tph_high	3
10307	NA_CASSDPGQGEIGELFF	CXCL13_Tph_high	3
10373	NA_CASSFIGSYEQYF	CXCL13_Tph_high	3
10907	NA_CASSPAGAGTDTQYF	CXCL13_Tph_high	3
11703	NA_CSARASGTVNEQFF	CXCL13_Tph_high	3
12605	CAENRAGGTSYGKLTF_CASSLGTGGSYEQYF	Cytotoxic_CD4_TCells	3
12951	CAGLSAGNQFYF_CASSYGLAGAGVQFF	Cytotoxic_CD4_TCells	3
13298	CALRLEAAGNKLTF_NA	Cytotoxic_CD4_TCells	3
14515	CAVNDGQGAQKLVF_CAISDQGGAYTF	Cytotoxic_CD4_TCells	3
15492	CIAKNRDDKIIF_CASSDSQPPGNTEAFF	Cytotoxic_CD4_TCells	3
15810	CVAVPSGGYNKLIF_CASSALPGQGDEQYF	Cytotoxic_CD4_TCells	3
16614	NA_CASSLGLGLNTGELFF	Cytotoxic_CD4_TCells	3
17288	NA_CASSSRTGAVQPQHF	Cytotoxic_CD4_TCells	3
29872	CAALKTGANNLFF_CSAGRAQETQYF	effector_CD4_Tcells	3
29905	CAANSNNNDMRF_NA	effector_CD4_Tcells	3
31135	CALRAGGYQKVTF;CAATRSLRGSTLGRLYF_CAAQRRDSLNYGYTF	effector_CD4_Tcells	3
31143	CALRDSGGYNKLIF_CASSLGTGTEGYTF	effector_CD4_Tcells	3
31270	CALSDSTTAGNKLTF_CSAPLGPIGNTF	effector_CD4_Tcells	3
31763	CAPDSWGKLQF_CATGSGSTDTQYF	effector_CD4_Tcells	3
31954	CATEETSGSRLTF_CASSYSSYGYTF	effector_CD4_Tcells	3
32013	CATVNSGGGADGLTF_CASRRSVGQGIKQYF	effector_CD4_Tcells	3
32056	CAVDEDGQKLLF_CASSPSGANVLTF	effector_CD4_Tcells	3
32063	CAVDGGNQFYF_CASSSRTGAVQPQHF	effector_CD4_Tcells	3
32281	CAVIGTSGSRLTF_CSANLLGGLETQYF	effector_CD4_Tcells	3
32300	CAVITGANSKLTF_CASSQRDRVGDTQYF	effector_CD4_Tcells	3
32529	CAVQAGGYQKVTF_CASSEPTGLTDTQYF	effector_CD4_Tcells	3
32939	CAVVGDSSASKIIF_CASSFSAGNNSPLHF	effector_CD4_Tcells	3
32941	CAVVGRDSNYQLIW_CASSQGDRASYEQYF	effector_CD4_Tcells	3
33139	CAYRSAEEYGNKLVF_CASSDSSYARTQYF	effector_CD4_Tcells	3
34923	NA_CASSQDWVRTGSSDTQYF	effector_CD4_Tcells	3
35294	NA_CASSYRTGGRETQYF	effector_CD4_Tcells	3
35359	NA_CASTWAGTGGWDYSNQPQHF	effector_CD4_Tcells	3
35396	NA_CATSPAGDASPGANVLTF	effector_CD4_Tcells	3
65745	CAASAGAAGNKLTF_CAWSGGTYEKLFF	Tregs	3
66213	CAENPTSSGTYKYIF_CASSLRRGQPDTQYF	Tregs	3
66385	CAFMKQKAGGTSYGKLTF_CASSLAYTDTQYF	Tregs	3
66811	CALKGGSTLGRLYF_CASSSGTFLQETQYF	Tregs	3
66938	CALRTGFQKLVF_CASSPAFTGTNNEQFF	Tregs	3
67000	CALSDRDQFYF_CASSLATHTDTQYF	Tregs	3
67339	CAMREHNAGNNRKLIW_CASSYFSTFSGANVLTF	Tregs	3
67375	CAMRGRNNAGNMLTF_CASSHIPENTEAFF	Tregs	3
67535	CAPRGGWTLVF_CASSLYPPRETQYF	Tregs	3
69185	CIVRASGGSYIPTF;CVSISYNQGGKLIF_CASSRQGFDEQYF	Tregs	3
69597	CVVSPNYGGSQGNLIF_CASSLGGRETQYF	Tregs	3
69863	NA_CASSASSGMSSEQFF	Tregs	3
70507	NA_CASSPGLARLDEQFF	Tregs	3
70628	NA_CASSQAGTSGNEQFF	Tregs	3
71140	NA_CATSPGLAGGKGSGANVLTF	Tregs	3
5958	CAAADTGNQFYF_CAISELGVGTDTQYF	CXCL13_Tph_high	2
5963	CAAAQGGSEKLVF_CASSSREGVLVQFF	CXCL13_Tph_high	2
5964	CAAASGEAGTALIF_CSARDFGGRRNEQFF	CXCL13_Tph_high	2
5986	CAAGESDYKLSF_CASRIRETQYF	CXCL13_Tph_high	2
6001	CAAGSDGQKLLF_CASSLALGSYEQYF	CXCL13_Tph_high	2
6108	CAAPSNTGNQFYF_NA	CXCL13_Tph_high	2
6115	CAAQGADGGFKTIF_CASSFSTSSYEQYF	CXCL13_Tph_high	2
6116	CAAQGDTGNQFYF_CASSLTANTEAFF	CXCL13_Tph_high	2
6139	CAARLANNNARLMF_CASSVGSQNTEAFF	CXCL13_Tph_high	2
6145	CAARNSGGYQKVTF_CSAQKAGQLNQPQHF	CXCL13_Tph_high	2
6151	CAARRSQGNLIF_CASGREKAFF	CXCL13_Tph_high	2
6182	CAASAKEAAGNKLTF_CSARDQSTGSYEQYF	CXCL13_Tph_high	2
6205	CAASASLRETSGSRLTF_CASSVQGNEQFF	CXCL13_Tph_high	2
6221	CAASDSGGGADGLTF_CASSARGGRANEQFF	CXCL13_Tph_high	2
6228	CAASEGGGSNYKLTF_CASSLTGDQPQHF	CXCL13_Tph_high	2
6322	CAASKTGGFKTIF_CASSFGGEAYGYTF	CXCL13_Tph_high	2
6342	CAASMGQAGTALIF_CSARDLSGGGRQREKLFF	CXCL13_Tph_high	2
6549	CADLYGQNFVF_CASSLGGNTEAFF	CXCL13_Tph_high	2
6555	CAEAGFSGGYNKLIF_CASSPTGQSNEQFF	CXCL13_Tph_high	2
6616	CAENIKAAGNKLTF_CATWSPPGTDTQYF	CXCL13_Tph_high	2
6640	CAENPRTGNQFYF_CASSNKAGAEQFF	CXCL13_Tph_high	2
6676	CAERSNDYKLSF;CVAFYTPLVF_CASTPAGVYTQYF	CXCL13_Tph_high	2
6685	CAESIANYQLIW_CASSLGAEQPQHF	CXCL13_Tph_high	2
6691	CAESLTGTASKLTF_CSALGQGVSYNEQFF	CXCL13_Tph_high	2
6808	CAFMKLWAGNQFYF_CASSQAGVNTEAFF	CXCL13_Tph_high	2
6878	CAFWDYGGATNKLIF_CASRGTAYTEAFF	CXCL13_Tph_high	2
6894	CAGALNTGFQKLVF_CASSFLQDQPQHF	CXCL13_Tph_high	2
6907	CAGARGSGTYKYIF_CAITGTGNSPLHF	CXCL13_Tph_high	2
6911	CAGASGGYQKVTF_CSARVPGQQKAFF	CXCL13_Tph_high	2
6957	CAGGGQGGSEKLVF_CSARNGEGSGANVLTF	CXCL13_Tph_high	2
6987	CAGLEGGADGLTF_CSARMTGTDTQYF	CXCL13_Tph_high	2
6999	CAGNFGNEKLTF_CASRGGSDTQYF	CXCL13_Tph_high	2
7005	CAGNTGNQFYF_CASSFQGGTEAFF	CXCL13_Tph_high	2
7033	CAGQEETSGSRLTF;CAVDIGGQGNTPLVF_CASKLANYGYTF	CXCL13_Tph_high	2
7037	CAGQGAQKLVF;CATASQGGSEKLVF_CSARGLEGKQYF	CXCL13_Tph_high	2
7070	CAGRLDQGGKLIF_CASSTYNEQFF	CXCL13_Tph_high	2
7100	CAGTSNTGFQKLVF_CASSEGTGGGQPQHF	CXCL13_Tph_high	2
7129	CAIRSNDYKLSF_CASSPNTDTQYF	CXCL13_Tph_high	2
7201	CALGRMDSSYKLIF_CASSLGYTSGNYEQYF	CXCL13_Tph_high	2
7218	CALIHTGNQFYF_CASSFSPFSYNEQFF	CXCL13_Tph_high	2
7244	CALKGSNYQLIW_CASSRIAGAETQYF	CXCL13_Tph_high	2
7248	CALKHSGYSTLTF_CASSESNNEQFF	CXCL13_Tph_high	2
7250	CALKNSGGSNYKLTF;CAVIQNYGGSQGNLIF_CASSWGGDVGNTIYF	CXCL13_Tph_high	2
7262	CALLNNNARLMF_CASSYGFGRNTEAFF	CXCL13_Tph_high	2
7449	CALSDTGTASKLTF_NA	CXCL13_Tph_high	2
7456	CALSDVSGNQFYF_CASSFTASGANVLTF	CXCL13_Tph_high	2
7457	CALSDWGGSNYKLTF_CASSWGGGLDEQFF	CXCL13_Tph_high	2
7557	CALSPFSGGYNKLIF;CALSEAKGYSTLTF_CASSLPGQGTYNEQFF	CXCL13_Tph_high	2
7588	CALSSGYSTLTF_CASSQVRSTNEKLFF	CXCL13_Tph_high	2
7610	CALSYSSASKIIF_CASSGAGQVLQETQYF	CXCL13_Tph_high	2
7614	CALTATGRRALTF_CASSDTGGVTEAFF	CXCL13_Tph_high	2
7656	CALVNTGFQKLVF_CSASDGRAGRHYEQYF	CXCL13_Tph_high	2
7693	CAMKSEKNFNKFYF_CASSRPSGRLEDTQYF	CXCL13_Tph_high	2
7707	CAMQRGGSQGNLIF_CATSDSGDEKLFF	CXCL13_Tph_high	2
7715	CAMRDGGSYKLIF_CASSLGIGGDGYTF	CXCL13_Tph_high	2
7743	CAMREGGRGNTPLVF_CSARPITSGGYEQYF	CXCL13_Tph_high	2
7785	CAMRERNTGNQFYF_CASAAQPLENSPLHF	CXCL13_Tph_high	2
7790	CAMRESNQAGTALIF_CASGGGMTGPLRTEAFF	CXCL13_Tph_high	2
7857	CAMSEGTYKYIF_CSASDSGRTGEQYF	CXCL13_Tph_high	2
7887	CAMSPRGSTLGRLYF_CASSLTGAGGAQYF	CXCL13_Tph_high	2
7916	CAMTPPELSF_CSAPTGTSYEQYF	CXCL13_Tph_high	2
7923	CAMVPNAGKSTF_CSAKENYGYTF	CXCL13_Tph_high	2
7924	CAMVRGGGSEKLVF_CASSQDRFIQYF	CXCL13_Tph_high	2
7939	CAPGGNNQGGKLIF_CASSARTANEKLFF	CXCL13_Tph_high	2
8000	CARGAGRRALTF_CASSSSGTGGYNEQFF	CXCL13_Tph_high	2
8037	CASNTGNQFYF_CASSLTTRGYGYTF	CXCL13_Tph_high	2
8064	CATASQGGSEKLVF_CSARGLEGKQYF	CXCL13_Tph_high	2
8117	CATDSLWVQGAQKLVF_CASSASGSETQYF	CXCL13_Tph_high	2
8129	CATEGSYIPTF_CASSSAPAIEAFF	CXCL13_Tph_high	2
8134	CATERGGGATNKLIF_CASRPGQGDNEQFF	CXCL13_Tph_high	2
8182	CATVKSQGNLIF_CAISWGQGEDYTF	CXCL13_Tph_high	2
8206	CAVANSGGSNYKLTF_CASSLMGSSGNTIYF	CXCL13_Tph_high	2
8241	CAVDGRYGGSQGNLIF_CASSPLGANTEAFF	CXCL13_Tph_high	2
8347	CAVESGAAGNKLTF_CASSFSLNTGELFF	CXCL13_Tph_high	2
8593	CAVNIDRGSTLGRLYF;CAYRRVSNFGNEKLTF_CASSQEESGPQHF	CXCL13_Tph_high	2
8642	CAVNTGKLIF_CASSIEIGNTEAFF	CXCL13_Tph_high	2
8652	CAVNVDDYKLSF_CSARSPLAGGGEQFF	CXCL13_Tph_high	2
8653	CAVNVMDTGRRALTF_CASSLDAGAPSKLFF	CXCL13_Tph_high	2
8665	CAVPATSGTYKYIF_CSASARSGYDNSPLHF	CXCL13_Tph_high	2
8669	CAVPFGDYKLSF_CASSLLTGGTGELFF	CXCL13_Tph_high	2
8714	CAVQAHSGNTGKLIF_CASSRLAGAGEQYF	CXCL13_Tph_high	2
8725	CAVQARGGATNKLIF_CASSQDSAAGAQYF	CXCL13_Tph_high	2
8731	CAVQARSGNTGKLIF_CASSLGQNNEQFF	CXCL13_Tph_high	2
8737	CAVQASGTYKYIF_CASSIAAGTGLKGTEAFF	CXCL13_Tph_high	2
8743	CAVQAYSGNTGKLIF_CGSTGEIGYTF	CXCL13_Tph_high	2
8747	CAVQEAGGSQGNLIF_CASRTGGDTQYF	CXCL13_Tph_high	2
8754	CAVQGAQKLVF_CASSFGGLDYGYTF	CXCL13_Tph_high	2
8803	CAVRDGGSNYKLTF_CASSSLGTSGRGPDTQYF	CXCL13_Tph_high	2
8852	CAVRGFTGGGNKLTF_CASSQEPGSTEAFF	CXCL13_Tph_high	2
8884	CAVRLDRGSTLGRLYF_CASSFFSPNEQYF	CXCL13_Tph_high	2
8946	CAVSDAGNFNKFYF_CASSSQGNGELFF	CXCL13_Tph_high	2
9042	CAVSSTGTYKYIF_CASSQVGEQYF	CXCL13_Tph_high	2
9054	CAVSWGSNYKLTF_CASSYGGGGYEQYF	CXCL13_Tph_high	2
9072	CAVTKTSGSRLTF_CASSSSRDFYQETQYF	CXCL13_Tph_high	2
9179	CAYKETSGSRLTF_CASSQRGHNSPLHF	CXCL13_Tph_high	2
9185	CAYLDKGGSEKLVF;CLLRMEYGNKLVF_CSASLGYEQFF	CXCL13_Tph_high	2
9216	CAYRATQGGSEKLVF_CASSQGGQAQYF	CXCL13_Tph_high	2
9239	CAYRGPASGSRLTF_CASSQSLQGNQPQHF	CXCL13_Tph_high	2
9243	CAYRGYGGATNKLIF;CAASKGGTSYGKLTF_CASSSWGADTEAFF	CXCL13_Tph_high	2
9247	CAYRILTGIGTASKLTF_CSAGDWEKHNEQFF	CXCL13_Tph_high	2
9272	CAYRQNTGNQFYF_CSARDGARGVIEQYF	CXCL13_Tph_high	2
9281	CAYRRGGGGSEKLVF_CASSPGLAGEAGELFF	CXCL13_Tph_high	2
9294	CAYRRLNRDDKIIF_CASSRRGGEQYF	CXCL13_Tph_high	2
9304	CAYRRSLGYNTDKLIF_CSAMTQTGGETQYF	CXCL13_Tph_high	2
9312	CAYRSAGAGANSKLTF_CSARDWTGADNSPLHF	CXCL13_Tph_high	2
9319	CAYRSAGSGGSNYKLTF_CASSLGLFGGMNTEAFF	CXCL13_Tph_high	2
9320	CAYRSAGSGNTGKLIF_CASNNGENYGYTF	CXCL13_Tph_high	2
9333	CAYRSALNTDKLIF_CASSRRVANYGYTF	CXCL13_Tph_high	2
9354	CAYRSASAGKSTF_CSARDYRAGPYNEQFF	CXCL13_Tph_high	2
9359	CAYRSAWENNDMRF_CATSREGTAYNEQFF	CXCL13_Tph_high	2
9375	CAYRSGGIQGAQKLVF_CASSPRGAQGNTIYF	CXCL13_Tph_high	2
9386	CAYRSHQGGKLIF_CASSPLAVYEQYF	CXCL13_Tph_high	2
9392	CAYRSLNKFYF_CASSPTSGRYNEQFF	CXCL13_Tph_high	2
9411	CAYRSTLGGSEKLVF_CASSPPTGVYNEQFF	CXCL13_Tph_high	2
9417	CAYRSTQGGSEKLVF_CASSPLLVQGRPAFF	CXCL13_Tph_high	2
9427	CAYRTAQGGSEKLVF_CSASSVRGVSGYTF	CXCL13_Tph_high	2
9437	CAYRTPDYDKLIF_CSAGGLAGDTQYF	CXCL13_Tph_high	2
9457	CAYSRAGTASKLTF_NA	CXCL13_Tph_high	2
9458	CAYSRPGIEGAQKLVF_CASTSDRVAYEQYF	CXCL13_Tph_high	2
9463	CAYTAGGTSYGKLTF_CSANTPGTGSTTQYF	CXCL13_Tph_high	2
9603	CIVRAFTGNQFYF_CAWRDRGRETQYF	CXCL13_Tph_high	2
9606	CIVRALETDKLIF_CASSPSRIGTEAFF	CXCL13_Tph_high	2
9607	CIVRALNQAGTALIF_CASSKGTGRGTGELFF	CXCL13_Tph_high	2
9614	CIVRASGGSYIPTF_CASSRQGFDEQYF	CXCL13_Tph_high	2
9633	CIVRLLYEDYKLSF_CASSSGQGDQPQHF	CXCL13_Tph_high	2
9672	CIVRVANTGNQFYF;CAPPTSGSRLTF_CASSVEGLSIEQYF	CXCL13_Tph_high	2
9743	CLAAGNKLTF_CASSYSLGEGRGQETQYF	CXCL13_Tph_high	2
9750	CLLGDPEGNFGNEKLTF_CASSQAGSGYTF	CXCL13_Tph_high	2
9755	CLLRMEYGNKLVF;CAYLDKGGSEKLVF_CSASLGYEQFF	CXCL13_Tph_high	2
9791	CLVGDSGYSSASKIIF_CASRTNRDSEAFF	CXCL13_Tph_high	2
9830	CPKKNTGFQKLVF_CASSFLGETQYF	CXCL13_Tph_high	2
9831	CPKKNTGFQKLVF;CVVSNAGNNRKLIW_CASSFLGETQYF	CXCL13_Tph_high	2
9845	CVAFNDYKLSF;CVVNGFKLTF_CASSQGQGAPYEQYF	CXCL13_Tph_high	2
9908	CVVNEQGGSYIPTF_CASSLRGGTNTGELFF	CXCL13_Tph_high	2
9909	CVVNGAGGSYIPTF_CSALDRGDGEKLFF	CXCL13_Tph_high	2
9952	CVVNRDDKIIF_CASSLGLAGGPNTDTQYF	CXCL13_Tph_high	2
9955	CVVNRNQGGKLIF_CASSRTGGTGYTF	CXCL13_Tph_high	2
9964	CVVNSRNNNARLMF_CASSLRGRYEQYF	CXCL13_Tph_high	2
9967	CVVNTNTGFQKLVF_CASSVLGTANEKLFF	CXCL13_Tph_high	2
9980	CVVRGSGNTPLVF_CASSQFPETQYF	CXCL13_Tph_high	2
9997	CVVSASGGSYIPTF_CASSFGGGPGTDTQYF	CXCL13_Tph_high	2
10000	CVVSAYSGYALNF_CASRPGQNYEQYF	CXCL13_Tph_high	2
10043	CVVTHNTGKLIF_CASSDPRGTREKLFF	CXCL13_Tph_high	2
10070	NA_CAGGTDYNEQFF	CXCL13_Tph_high	2
10119	NA_CASASGTGNTEAFF	CXCL13_Tph_high	2
10157	NA_CASLASGGGEQFF	CXCL13_Tph_high	2
10178	NA_CASQLVPETQYF	CXCL13_Tph_high	2
10295	NA_CASSATGGGETQYF	CXCL13_Tph_high	2
10450	NA_CASSGIRGEQYF	CXCL13_Tph_high	2
10471	NA_CASSGVQGRPNYGYTF	CXCL13_Tph_high	2
10481	NA_CASSHLGTGKDGYTF	CXCL13_Tph_high	2
10515	NA_CASSKGTGRGTGELFF	CXCL13_Tph_high	2
10647	NA_CASSLGGSINEQFF	CXCL13_Tph_high	2
10682	NA_CASSLGTAGETQYF	CXCL13_Tph_high	2
10733	NA_CASSLMGGGSLRTDTQYF	CXCL13_Tph_high	2
10788	NA_CASSLRQGLNTGELFF	CXCL13_Tph_high	2
10792	NA_CASSLRRDQATQYF	CXCL13_Tph_high	2
10795	NA_CASSLRRVGGGGVDTQYF	CXCL13_Tph_high	2
10977	NA_CASSPPGGLGELFF	CXCL13_Tph_high	2
11028	NA_CASSPSRIGTEAFF	CXCL13_Tph_high	2
11038	NA_CASSPTGGNEQYF	CXCL13_Tph_high	2
11175	NA_CASSQVIGSEAFF	CXCL13_Tph_high	2
11313	NA_CASSSPPLGAQYF	CXCL13_Tph_high	2
11355	NA_CASSSTGSGETQYF	CXCL13_Tph_high	2
11393	NA_CASSTTSGLSYEQYF	CXCL13_Tph_high	2
11418	NA_CASSVTGTGELFF	CXCL13_Tph_high	2
11479	NA_CASSYSTIEQYF	CXCL13_Tph_high	2
11670	NA_CSALTGTSQMRQFF	CXCL13_Tph_high	2
11719	NA_CSARDPRRGVTGELFF	CXCL13_Tph_high	2
11748	NA_CSARGLEGKQYF	CXCL13_Tph_high	2
11761	NA_CSARMTGTDTQYF	CXCL13_Tph_high	2
12197	CAASGDEDAGNMLTF_CASSRVLGGYQETQYF	Cytotoxic_CD4_TCells	2
12281	CAASKTSYDKVIF_CASASGTGNTEAFF	Cytotoxic_CD4_TCells	2
12564	CAENEGGYNKLIF_CASSSPGQGAGNTIYF	Cytotoxic_CD4_TCells	2
12572	CAENIGSGGSNYKLTF_CSQSGSADETQYF	Cytotoxic_CD4_TCells	2
13531	CALSQTGGGNKLTF_CASSLLGNTGELFF	Cytotoxic_CD4_TCells	2
13573	CALTDNDYKLSF_CASSPQGGNSPLHF	Cytotoxic_CD4_TCells	2
13770	CAMRPPSTGANSKLTF_NA	Cytotoxic_CD4_TCells	2
14114	CATMHYGNNRLAF_CASSHRTSGSRNNEQFF	Cytotoxic_CD4_TCells	2
14146	CATVRTGNNRKLIW_CASSQEALVDGSNEQFF	Cytotoxic_CD4_TCells	2
14192	CAVDGGNQFYF_CASSSRTGAVQPQHF	Cytotoxic_CD4_TCells	2
14468	CAVKSGYALNF_CASSYRTGGRETQYF	Cytotoxic_CD4_TCells	2
14962	CAVSNTNAGKSTF_CAISEFGDGYTF	Cytotoxic_CD4_TCells	2
15377	CAYRSVVGSNYKLTF_CASSIRTGKGAGELFF	Cytotoxic_CD4_TCells	2
15554	CIVPLWYKLTF_CASSLVGETQYF	Cytotoxic_CD4_TCells	2
15821	CVLTNTGFQKLVF_CSARDLSGRAPDTQYF	Cytotoxic_CD4_TCells	2
15829	CVSGGYNKLIF_CASVGNTYNEQFF	Cytotoxic_CD4_TCells	2
16352	NA_CASSFPRQGKNGYTF	Cytotoxic_CD4_TCells	2
16686	NA_CASSLLSSGRASEQYF	Cytotoxic_CD4_TCells	2
16780	NA_CASSLSRGNTEAFF	Cytotoxic_CD4_TCells	2
16833	NA_CASSLVRQGAFF	Cytotoxic_CD4_TCells	2
16904	NA_CASSPGSAHGYTF	Cytotoxic_CD4_TCells	2
17054	NA_CASSQEALVDGSNEQFF	Cytotoxic_CD4_TCells	2
17337	NA_CASSTRAGGRQPQHF	Cytotoxic_CD4_TCells	2
17368	NA_CASSVIREVVKTQYF	Cytotoxic_CD4_TCells	2
17388	NA_CASSWSGNQPQHF	Cytotoxic_CD4_TCells	2
17448	NA_CASTESANTGELFF	Cytotoxic_CD4_TCells	2
17622	NA_CSALRLAGGIGSYEQYF	Cytotoxic_CD4_TCells	2
17954	CAALGQAGTALIF_CSATTGNSNQPQHF	Central_Memory_CD4_Tcells	2
18285	CAASPGVGGSTLGRLYF_CASSQDLGRANVVLTF	Central_Memory_CD4_Tcells	2
20282	CAVFSDGQKLLF_CASSSDRAADTQYF	Central_Memory_CD4_Tcells	2
22129	NA_CASRHSFYEQYF	Central_Memory_CD4_Tcells	2
22450	NA_CASSLAGQTTEAFF	Central_Memory_CD4_Tcells	2
22508	NA_CASSLEGQGSNEQFF	Central_Memory_CD4_Tcells	2
22969	NA_CASSQAGELFF	Central_Memory_CD4_Tcells	2
23782	NA_CSVDRGLSYGYTF	Central_Memory_CD4_Tcells	2
29861	CAAKSGGSYIPTF_CASSLLSSSGANVLTF	effector_CD4_Tcells	2
29890	CAAMRTSGSARQLTF_CASSPGGSSYEQYF	effector_CD4_Tcells	2
29931	CAAPQTQGGSEKLVF_CASSLRPGAFQPQHF	effector_CD4_Tcells	2
29935	CAAPSGGSYIPTF_CASSPNAGAAYEQYF	effector_CD4_Tcells	2
29955	CAARDTGRRALTF_CASSIELVNTGELFF	effector_CD4_Tcells	2
29974	CAARNTNAGKSTF_CASSLLGGGGGNQPQHF	effector_CD4_Tcells	2
30067	CAASGASGTYKYIF_CASSRAHSTDTQYF	effector_CD4_Tcells	2
30100	CAASIGGNTPLVF_CASRPRGGIQETQYF	effector_CD4_Tcells	2
30138	CAASKGSNSGYALNF_CASSPEGRETQYF	effector_CD4_Tcells	2
30250	CAASSGIKGTYKYIF_CAWTRGPGANVLTF	effector_CD4_Tcells	2
30371	CACTFGNVLHC_CASSRSTGSYEQYF	effector_CD4_Tcells	2
30428	CAEKWGGQKLLF_CSARDNKYEQYF	effector_CD4_Tcells	2
30682	CAFQETSGSRLTF_CASSLQERYEQYF	effector_CD4_Tcells	2
30790	CAGGNNDMRF_CASSTRTSGRQEQYF	effector_CD4_Tcells	2
31097	CALLVEKLTF_CASRTSGTADTQYF	effector_CD4_Tcells	2
31126	CALPMNTGFQKLVF_CASEQNTDTQYF	effector_CD4_Tcells	2
31257	CALSDRDDYKLSF_CSARETYEQYF	effector_CD4_Tcells	2
31360	CALSGVIQGAQKLVF_CASSLVGTGRGEETQYF	effector_CD4_Tcells	2
31660	CAMSAAKAAGNKLTF_CASSGSGTGVSPLHF	effector_CD4_Tcells	2
31694	CAMSGGGSNYKLTF_CASTWAGTGGWDYSNQPQHF	effector_CD4_Tcells	2
31747	CAMTRGSNYKLTF_CASRPNSGAENGYTF	effector_CD4_Tcells	2
31772	CAPHILTGGGNKLTF_CASSLELRAGYEQYF	effector_CD4_Tcells	2
31924	CATDGGTPLVF_CASSPGPGNTIYF	effector_CD4_Tcells	2
31961	CATEQTGANNLFF_CASSLYTEAFF	effector_CD4_Tcells	2
32058	CAVDGATNKLIF_CASRPGTGDYGYTF	effector_CD4_Tcells	2
32105	CAVDTGANSKLTF_CASSPGTASLTIYF	effector_CD4_Tcells	2
32378	CAVNAGAQKLVF_CASSRSQDRRQFF	effector_CD4_Tcells	2
32440	CAVNNAGNMLTF_CSARTEDHPQHF	effector_CD4_Tcells	2
32578	CAVQERSSASKIIF_CASSSNTFDTGELFF	effector_CD4_Tcells	2
32718	CAVRNKLIF_CSVLLAGGVNEQFF	effector_CD4_Tcells	2
32807	CAVSGSNDYKLSF_CASSFGTGNSNEKLFF	effector_CD4_Tcells	2
32817	CAVSLGGNNNDMRF_CASISDTYRGQYF	effector_CD4_Tcells	2
32908	CAVTMDSNYQLIW;CAPDSWGKLQF_CATGSGSTDTQYF	effector_CD4_Tcells	2
33162	CAYRSALTQGGSEKLVF_CASSLSAPWSRGLFF	effector_CD4_Tcells	2
33171	CAYRSANTNAGKSTF_CASSQGPAGAYEQYF	effector_CD4_Tcells	2
33343	CGTERGNYQLIW_CASSPGEGGYTF	effector_CD4_Tcells	2
33399	CILRVARSGAGSYQLTF_CASQLAGQETQYF	effector_CD4_Tcells	2
33421	CIVMEMNTGFQKLVF_CSARQGVGETQYF	effector_CD4_Tcells	2
33458	CIVRGYTGNQFYF_CASSLSDNSGNTIYF	effector_CD4_Tcells	2
33472	CIVRPRSAGNNRKLIW_CASSSADNANTEAFF	effector_CD4_Tcells	2
33545	CIVRVREGGGADGLTF_CASSLRRDTGYNEQFF	effector_CD4_Tcells	2
33681	CVAVPSGGYNKLIF_CASSALPGQGDEQYF	effector_CD4_Tcells	2
33684	CVDYNQGGKLIF_CASSLSRGNTEAFF	effector_CD4_Tcells	2
33785	CVVNRRTGNQFYF_CAWSPGNYNEQFF	effector_CD4_Tcells	2
33798	CVVNTYGAAGNKLTF_CASSSQGSYNEQFF	effector_CD4_Tcells	2
33838	CVVSEGPAGTDKLIF_CSATGTGVNQPQHF	effector_CD4_Tcells	2
33839	CVVSEGSSASKIIF_CSAGTWAPKNTGELFF	effector_CD4_Tcells	2
33851	CVVSPMTTDSWGKLQF_CASSLLRASGSPGELFF	effector_CD4_Tcells	2
34041	NA_CASRGVRDRETQYF	effector_CD4_Tcells	2
34131	NA_CASSDGTGEETQYF	effector_CD4_Tcells	2
34178	NA_CASSEVGNTEAFF	effector_CD4_Tcells	2
34203	NA_CASSFKEGPGGQFF	effector_CD4_Tcells	2
34236	NA_CASSFSAGNNSPLHF	effector_CD4_Tcells	2
34242	NA_CASSFSIRDTQYF	effector_CD4_Tcells	2
34293	NA_CASSGRTGGQETQYF	effector_CD4_Tcells	2
34425	NA_CASSLEGRGAYGYTF	effector_CD4_Tcells	2
34500	NA_CASSLGRETGELFF	effector_CD4_Tcells	2
34568	NA_CASSLNADTQYF	effector_CD4_Tcells	2
34746	NA_CASSPDQLRQFF	effector_CD4_Tcells	2
34917	NA_CASSQDTSGRRDTQYF	effector_CD4_Tcells	2
34930	NA_CASSQEIQYSAQYF	effector_CD4_Tcells	2
34981	NA_CASSQRPGIGDTQYF	effector_CD4_Tcells	2
34984	NA_CASSQRTGGNQPQHF	effector_CD4_Tcells	2
34993	NA_CASSQTGASIEQYF	effector_CD4_Tcells	2
35020	NA_CASSRDFEQFF	effector_CD4_Tcells	2
35026	NA_CASSRDRGETQYF	effector_CD4_Tcells	2
35083	NA_CASSRTGGTEAFF	effector_CD4_Tcells	2
35115	NA_CASSSGTTAGEPQHF	effector_CD4_Tcells	2
35128	NA_CASSSLPLLLDTSYEQYF	effector_CD4_Tcells	2
35159	NA_CASSSRTGAVQPQHF	effector_CD4_Tcells	2
35377	NA_CATRGTSGSGEQFF	effector_CD4_Tcells	2
35429	NA_CAWSLLGQGQYEQYF	effector_CD4_Tcells	2
35443	NA_CAWSVQGYNEQFF	effector_CD4_Tcells	2
35460	NA_CSAASSNEQFF	effector_CD4_Tcells	2
35476	NA_CSAGRAQETQYF	effector_CD4_Tcells	2
35480	NA_CSAIPPGSVSTDTQYF	effector_CD4_Tcells	2
35590	NA_CSARPGLRAQATQYF	effector_CD4_Tcells	2
35642	NA_CSASNPGQGRQTQYF	effector_CD4_Tcells	2
41786	CAALKTGANNLFF_CSAGRAQETQYF	Naive_CD4_TCells	2
49763	CATASQGGSEKLVF_CSARGLEGKQYF	CXCL13_Tph_low	2
49944	CAVDIGGQGNTPLVF_CASKLANYGYTF	CXCL13_Tph_low	2
52338	NA_CASSLGGFVYEQYF	CXCL13_Tph_low	2
53517	NA_CSASPGFLDSPLHF	CXCL13_Tph_low	2
53883	CAASEGAQKLVF_CASSPTANYGYTF	Proliferating_CD4_TCells	2
54367	CAETGGYGGSQGNLIF_CASSSLPGAEAFF	Proliferating_CD4_TCells	2
55085	CALSDRDDYKLSF_CSARETYEQYF	Proliferating_CD4_TCells	2
56605	CAVSDLGQGAQKLVF_CASSLTGQGNTIYF	Proliferating_CD4_TCells	2
63127	CGTEREETSGSRLTF_CASSKKPLQKDSNEKLFF	SESN3_CD4_TCells	2
63631	CVVSKSSYKLIF_CASSLPGFEQPQHF	SESN3_CD4_TCells	2
65630	CAAMGNNRLAF_CASSLDHGNEQFF	Tregs	2
65788	CAASDRGSTLGRLYF_CASSSQVMNTEAFF	Tregs	2
66063	CAATLGSGNTGKLIF_CASSLYQAEETQYF	Tregs	2
66190	CAENIPGNQFYF_CASSPYRGQETQYF	Tregs	2
66195	CAENKLGSNYKLTF_CASSSLLAGVGEQYF	Tregs	2
66278	CAETEAAGNKLTF_CSARARGDNYGYTF	Tregs	2
66372	CAFMKHSGGSNYKLTF_CASSVAQGRETQYF	Tregs	2
66425	CAFQGGSEKLVF_CASTSRRRGFSYEQYF	Tregs	2
66450	CAFWGGSYIPTF_CSALRAPGGETQYF	Tregs	2
66680	CAGWDTGNQFYF;CVGGTSYGKLTF_CASSLEGLAGLYEQYF	Tregs	2
66739	CALEGNDYKLSF_CSAFDPGNEQFF	Tregs	2
66740	CALEGTGGFKTIF_CATSAPGGGEQFF	Tregs	2
66828	CALLDSSASKIIF_CASSLGSGASYNEQFF	Tregs	2
66906	CALRGWNSGNTPLVF;CAVQARGATNKLIF_CAISENGGQSFNTEAFF	Tregs	2
66915	CALRNTDKLIF_CASSLGPRGNNQPQHF	Tregs	2
66937	CALRSSASKIIF_CAIQAEPEDEQFF	Tregs	2
66940	CALRTGGYQKVTF_CASSQWGSADPQETQYF	Tregs	2
66971	CALSDNAGNMLTF_CAILTGVNTEAFF	Tregs	2
66980	CALSDPGFGNEKLTF_CSAALIGEQYF	Tregs	2
67190	CALTFSGAGSYQLTF_CASSPGQGGVHNQETQYF	Tregs	2
67322	CAMREGPSGGGGNKLTF_NA	Tregs	2
67497	CAMWGGSNYKLTF_CASSASSGMSSEQFF	Tregs	2
67568	CARDRSQGNLIF_CASSFMDSGNTIYF	Tregs	2
67627	CATAEGNNDMRF_CASSLDVWDRHGYTF	Tregs	2
67683	CATDRSNAGNMLTF_CSARAPGRAPETQYF	Tregs	2
67789	CAVASSNYKLTF_CSVYRTSGVSGTQYF	Tregs	2
67834	CAVDNPTGGFKTIF_CSASVLRISYNEQFF	Tregs	2
67978	CAVGLPKETSGSRLTF_CASGRQGASEQYF	Tregs	2
68011	CAVHQGNTDKLIF_CASRGNTGELFF	Tregs	2
68075	CAVKRYNFNKFYF_CASSYAEGETQYF	Tregs	2
68097	CAVLRGSRLTF_CSVGSAWGNGELFF	Tregs	2
68101	CAVLRSNDYKLSF_CSATGTGSQETQYF	Tregs	2
68107	CAVMDGNTPLVF_CASSEHRGHQETQYF	Tregs	2
68129	CAVNDKIIF_CASSLGHNNSPLHF	Tregs	2
68243	CAVPHGSGNTGKLIF_CASSYRQRAYEQYF	Tregs	2
68264	CAVQAARDDKIIF_CASRTGTGLSEKLFF	Tregs	2
68303	CAVQASGGGSRLTF_CASKGGLTEEQYF	Tregs	2
68309	CAVQASSGGYNKLIF_CSARGGAASYEQYF	Tregs	2
68335	CAVQGYDYKLSF_CSATWQGGVQGAFF	Tregs	2
68418	CAVRFNDYKLSF_CSARGPGPNQPQHF	Tregs	2
68445	CAVRGSNYKLTF_CASSRDANTGELFF	Tregs	2
68451	CAVRIEWNARLMF_CASMTRGPGANVLTF	Tregs	2
68452	CAVRKSGNTPLVF_CASSQAGTSGNEQFF	Tregs	2
68618	CAVSTYSSASKIIF_CASSLTSTINTGELFF	Tregs	2
68637	CAVTGNQFYF_CASSRGQLEGHTIYF	Tregs	2
68717	CAVYQTGNQFYF_CASSLGRLGGYTF	Tregs	2
68720	CAVYSGGYQKVTF_CASSIDGGEQETQYF	Tregs	2
68778	CAYRANFGNEKLTF_CASSQDRQGGLYEQYF	Tregs	2
68886	CAYRSAGGNKLVF_CASSLGPPLPQYF	Tregs	2
68942	CAYRSGDNNAGNMLTF_CASSNVHEQYF	Tregs	2
68966	CAYRSNNNARLMF_CASSPGQEANYGYTF	Tregs	2
69115	CIGNYYSGSARQLTF_CAISERQLALDTQYF	Tregs	2
69160	CIVKGWGSWGKLQF_CASSLGAGEPYEQYF	Tregs	2
69298	CIVSGGAGGTSYGKLTF_CASSAQGILSEQYF	Tregs	2
69307	CIVTKSGTSYGKLTF_CASPPSTGFTDTQYF	Tregs	2
69326	CLLTWGAQKLVF;CATHDNFGNEKLTF_CASSLLGGRFNEQFF	Tregs	2
69331	CLVAPQGAGGGNKLTF_CASRKDSNQPQHF	Tregs	2
69379	CLVGGGLTGGGNKLTF_CASSSRGAGANVLTF	Tregs	2
69562	CVVSANNNNDMRF_CASSQDLRGETQYF	Tregs	2
69574	CVVSDNNFNKFYF_CASSLSGQETQYF	Tregs	2
69601	CVVSRGKLIF_CASSLKLGPEAFF	Tregs	2
69626	CVVTVKGSTLGRLYF_CASSQVGTGRHEQYF	Tregs	2
69806	NA_CASRPQEGANTGELFF	Tregs	2
69840	NA_CASRVGQGNTEAFF	Tregs	2
69842	NA_CASRWGSGRIGELFF	Tregs	2
70115	NA_CASSLALPYSPLHF	Tregs	2
70205	NA_CASSLGEFWNEQFF	Tregs	2
70336	NA_CASSLQGAHTEAFF	Tregs	2
70795	NA_CASSRKGGVQETQYF	Tregs	2
70852	NA_CASSSGTGELAGELFF	Tregs	2
70936	NA_CASSTGGEQYF	Tregs	2
70971	NA_CASSVFESTDTQYF	Tregs	2
71027	NA_CASSYLQGTEAFF	Tregs	2
71079	NA_CASTPGQGARDEQYF	Tregs	2
71259	NA_CSAPQLAGSASTDTQYF	Tregs	2
71430	NA_CSLWTGTDTQYF	Tregs	2
9	CAAATGANSKLTF_CASTWAGTGGWDYSNQPQHF	Activated_CD4_TCells	1
48	CAAHSGGGADGLTF_CASSEIGVSTGELFF	Activated_CD4_TCells	1
68	CAAKDNAGNMLTF_CASSLESVNQPQHF	Activated_CD4_TCells	1
94	CAALNYGGSQGNLIF_CASSRGGGGIETQYF	Activated_CD4_TCells	1
116	CAANRDDKIIF_CASSGGRGLGKLFF	Activated_CD4_TCells	1
441	CAASRGTGANNLFF_CASSQGSSNYGYTF	Activated_CD4_TCells	1
655	CAENGTGRRALTF_CASEFGQGGGYTF	Activated_CD4_TCells	1
710	CAERDGGSQGNLIF_CASSMGDRGTGELFF	Activated_CD4_TCells	1
1034	CAGLIQGAQKLVF_CASMVDRVYEQYF	Activated_CD4_TCells	1
1035	CAGLKGSNYKLTF_CASRPQGSGAKNIQYF	Activated_CD4_TCells	1
1090	CAGQLQYGNKLVF_CSARQTGDQPQHF	Activated_CD4_TCells	1
1129	CAGSNSGGSNYKLTF_CASSLIRYEQYF	Activated_CD4_TCells	1
1299	CALKTSDAGGTSYGKLTF_CASSEASPGTGVPLRNQPQHF	Activated_CD4_TCells	1
1327	CALNPRNTDKLIF_CASRGTENTEAFF;CSVRENILTDTQYF	Activated_CD4_TCells	1
1523	CALSEATYSGNTGKLIF_CASSQGTAVDRPINF	Activated_CD4_TCells	1
1563	CALSGLWGKLQF_CASTASVNSYNEQFF	Activated_CD4_TCells	1
1672	CALTLSSGSARQLTF_CASSKDRGREQYF	Activated_CD4_TCells	1
1903	CAMSELADKLIF_CASSQVRGNGYTF	Activated_CD4_TCells	1
1907	CAMSGGFTGGGNKLTF_CASSQDSYPTNTGELFF	Activated_CD4_TCells	1
1929	CAMSPRGGGNKLTF;CAVRDGGSGGSYIPTF_CASRAGATNEKLFF	Activated_CD4_TCells	1
1972	CAPALGTDKLIF_CSARVGRANEQFF	Activated_CD4_TCells	1
2039	CAQTSGGSNYKLTF_CASRPGWTFLHEKLFF;CSARDFTSSSYNSPLHF	Activated_CD4_TCells	1
2088	CASRERGQNFVF_CASSLVAGEYNEQFF	Activated_CD4_TCells	1
2140	CATDGNDYKLSF_CAWSVLGGYNYGYTF	Activated_CD4_TCells	1
2149	CATDPTGGKLIF_CSVGFPEAFF	Activated_CD4_TCells	1
2203	CATNLAPNNNARLMF_CASSEIRGQPQHF	Activated_CD4_TCells	1
2227	CATVLTGNTGKLIF_CSAVPKETQYF	Activated_CD4_TCells	1
2235	CATVYSGGGADGLTF_CASGQTNTGELFF	Activated_CD4_TCells	1
2291	CAVDISTSGSRLTF_CASKDFTSTDTQYF	Activated_CD4_TCells	1
2394	CAVETGNQFYF_CASNTGGNNEKLFF	Activated_CD4_TCells	1
2429	CAVGEGGSYIPTF_CASSADGTGPNSPLHF	Activated_CD4_TCells	1
2447	CAVGLLGGATNKLIF_CASSQDSRSSHEQYF	Activated_CD4_TCells	1
2592	CAVNAATYNTDKLIF_CASSYGLAGGGFYNEQFF	Activated_CD4_TCells	1
2621	CAVNGGATNKLIF_CASSGGQETQYF	Activated_CD4_TCells	1
2661	CAVNPGTYKYIF_CASSAGRLTRGYTF	Activated_CD4_TCells	1
2804	CAVQGRAGGSEKLVF_CASSLSNSAGEQFF	Activated_CD4_TCells	1
2888	CAVRERGSTLGRLYF_CATSGTGGAWETQYF	Activated_CD4_TCells	1
2947	CAVRPVRNQGGKLIF_CAWNFNYGYTF	Activated_CD4_TCells	1
3122	CAVTLSGGSYIPTF_CASRTGTSGITDTQYF	Activated_CD4_TCells	1
3516	CAYVNYGQNFVF_CASSQSGSLETQYF;CASGSRRREEDQETQYF	Activated_CD4_TCells	1
3524	CGADASGSARQLTF_CASSFRVPSYEQYF	Activated_CD4_TCells	1
3569	CGTVPYNNNDMRF_CASSRGLVGGGELFF	Activated_CD4_TCells	1
3604	CILRDSGAGNMLTF_CASNLIPSSGTDTQYF	Activated_CD4_TCells	1
3639	CIVPKGGNNARLMF_CSARLAGGYNEQFF	Activated_CD4_TCells	1
3651	CIVRAPEETSGSRLTF;CILRIQGAQKLVF_CASSLGINYGYTF	Activated_CD4_TCells	1
3652	CIVRAPNFGNEKLTF_CASSGLAGGTDTQYF	Activated_CD4_TCells	1
3818	CLVGDGVNQGGKLIF_CSARELGDSGIYEQYF	Activated_CD4_TCells	1
3905	CVLIPFSGGYNKLIF_CASSLMAGAYEQYF	Activated_CD4_TCells	1
3909	CVPNVDNNARLMF_CASSQNGQYTEAFF	Activated_CD4_TCells	1
4045	CVVSAYSSASKIIF;CAVRGFTGGGNKLTF_CASSQEPGSTEAFF	Activated_CD4_TCells	1
4049	CVVSDRYSSASKIIF_CASSLGGGENTGELFF	Activated_CD4_TCells	1
4079	CVVSSGGFKTIF_CASSQDRLAGPYF	Activated_CD4_TCells	1
4101	CVVVARTGNQFYF_CAWSYSSYNEQFF;CASRDAGNGYTF	Activated_CD4_TCells	1
4109	NA_CACSGLGDYEQYF	Activated_CD4_TCells	1
4226	NA_CASRAGQGAHEQYF	Activated_CD4_TCells	1
4335	NA_CASSASGRETGELFF	Activated_CD4_TCells	1
4336	NA_CASSASSGMSSEQFF	Activated_CD4_TCells	1
4469	NA_CASSFTQGGDGYTF	Activated_CD4_TCells	1
4602	NA_CASSLDGTGLNEKLFF	Activated_CD4_TCells	1
4738	NA_CASSLGVVASTDTQYF	Activated_CD4_TCells	1
4829	NA_CASSLRQGFTDTQYF	Activated_CD4_TCells	1
4889	NA_CASSLTSQETQYF	Activated_CD4_TCells	1
4967	NA_CASSPEGYEQYF	Activated_CD4_TCells	1
4971	NA_CASSPFAGASSYNEQFF	Activated_CD4_TCells	1
5090	NA_CASSPTSGSDEQYF	Activated_CD4_TCells	1
5203	NA_CASSQSGQGANEQYF	Activated_CD4_TCells	1
5245	NA_CASSRDRNIQYF	Activated_CD4_TCells	1
5268	NA_CASSRKGGVQETQYF	Activated_CD4_TCells	1
5270	NA_CASSRLGGGTDTQYF	Activated_CD4_TCells	1
5307	NA_CASSSDRGADTQYF	Activated_CD4_TCells	1
5407	NA_CASSTAPGAEAFF	Activated_CD4_TCells	1
5432	NA_CASSTTGGTEAFF	Activated_CD4_TCells	1
5437	NA_CASSTVAGGVYEQYF	Activated_CD4_TCells	1
5493	NA_CASSYGLAGAGVQFF	Activated_CD4_TCells	1
5647	NA_CAWSPGTVTYEQYF	Activated_CD4_TCells	1
5702	NA_CSALGGHGYTF	Activated_CD4_TCells	1
5777	NA_CSAREGTSGNEQYF	Activated_CD4_TCells	1
5832	NA_CSARVMGRDTEAFF	Activated_CD4_TCells	1
5885	NA_CSATGLPTGELFF	Activated_CD4_TCells	1
5908	NA_CSVDDASYEQYF	Activated_CD4_TCells	1
5945	NA_CSVQRPGLAGEQYF	Activated_CD4_TCells	1
5959	CAAAGGYQKVTF_NA	CXCL13_Tph_high	1
5969	CAADEGGGGADGLTF_CASSPTGGSYEQYF	CXCL13_Tph_high	1
5992	CAAGKGTYKYIF_CSAGEFGTGGDEQFF	CXCL13_Tph_high	1
6004	CAAHIGGGADGLTF_CAISDRGRTDTQYF	CXCL13_Tph_high	1
6014	CAAIPQGGSEKLVF_CASSSLGGEQYF	CXCL13_Tph_high	1
6015	CAAIRETSGSRLTF_CASSQGGGTGGSARYF	CXCL13_Tph_high	1
6026	CAAKDNYGQNFVF;CAASISISTF_CASGMSADTGELFF	CXCL13_Tph_high	1
6036	CAALAFDYKLSF;CAMREAYGNNRLAF_CASSLIGVGQHTEAFF	CXCL13_Tph_high	1
6041	CAALGYSSASKIIF_CASSPLTSTDTQYF	CXCL13_Tph_high	1
6046	CAALNDYKLSF_CASSFLGDTEAFF	CXCL13_Tph_high	1
6048	CAALNQAGTALIF_CSARGFKGDREDYTF	CXCL13_Tph_high	1
6050	CAALNYGGSQGNLIF_CASSLRQGLNTGELFF	CXCL13_Tph_high	1
6052	CAALPPGNTPLVF_CASIPDGGSTEAFF	CXCL13_Tph_high	1
6053	CAALSDGQKLLF_CASSEWGASYEQYF	CXCL13_Tph_high	1
6061	CAAMNYGQNFVF_CASSATGGGETQYF;CSARVTGSKNIQYF	CXCL13_Tph_high	1
6063	CAANDAGNMLTF_CASSLVGQGSGNTIYF	CXCL13_Tph_high	1
6069	CAANHGNNRLAF_CASSIDSNYGYTF	CXCL13_Tph_high	1
6071	CAANPSGNTPLVF_CASSLNGGSTDTQYF;CASSTSGTYNEQFF	CXCL13_Tph_high	1
6081	CAAPDSGGSNYKLTF_CASSLTVYNEQFF	CXCL13_Tph_high	1
6087	CAAPGGSYIPTF_CASSDSGGAGTNEKLFF	CXCL13_Tph_high	1
6090	CAAPHYGGATNKLIF_CASSPVGSSYEQYF	CXCL13_Tph_high	1
6096	CAAPLGAGGTSYGKLTF_CSARAVPGQGTNTEAFF;CASSLLAGGVSLQQFF	CXCL13_Tph_high	1
6098	CAAPMNRDDKIIF_CASSPTGTGFGYTF	CXCL13_Tph_high	1
6101	CAAPPTTSGTYKYIF_CASSPSGTKTRGYTF;CASSPSSEAFF	CXCL13_Tph_high	1
6109	CAAPSYGNNRLAF;CAVSDPSYSSASKIIF_CSARDLQYEQYF	CXCL13_Tph_high	1
6111	CAAPVNDYKLSF_CASSPRGLAGAGEQFF	CXCL13_Tph_high	1
6122	CAARDDKIIF;CAVQVSGGNTGKLIF_CSALMGGSTQYF	CXCL13_Tph_high	1
6129	CAARGDSNYQLIW_CASNWGGEDGYTF	CXCL13_Tph_high	1
6131	CAARGNARLMF_CASSPLGGQETQYF	CXCL13_Tph_high	1
6132	CAARGNTGGFKTIF_CSGGGSGNTGELFF	CXCL13_Tph_high	1
6134	CAARIETNAGKSTF_CAWSLTVHQPQHF	CXCL13_Tph_high	1
6136	CAARKGGSYIPTF;CAASPARLMF_CATEGAGANVLTF	CXCL13_Tph_high	1
6140	CAARLSGTYKYIF_CASSPNSAREAFF	CXCL13_Tph_high	1
6147	CAARNYGGSQGNLIF_CASSQATVYNEQFF	CXCL13_Tph_high	1
6160	CAARTRNNNARLMF_CASSSSAIAKNIQYF	CXCL13_Tph_high	1
6198	CAASARETSGSRLTF_CASSLWRNTGELFF	CXCL13_Tph_high	1
6207	CAASASSGGSNYKLTF_CASRSGLASWEQYF	CXCL13_Tph_high	1
6208	CAASATNNNARLMF_CASSQMRMNTEAFF	CXCL13_Tph_high	1
6209	CAASATNNNARLMF_CASSQMRMNTEAFF;CASSPLPGAGSFF	CXCL13_Tph_high	1
6214	CAASDAGGFKTIF_CASSPKGLGYNEQFF;CASALDSYNEQFF	CXCL13_Tph_high	1
6215	CAASDDNYKLTF;CALGGANSKLTF_CSVRRQNTEAFF	CXCL13_Tph_high	1
6217	CAASDGGYNKLIF_CASSSNRASNQPQHF	CXCL13_Tph_high	1
6232	CAASERNNNDMRF_CASSFAGSTGELFF	CXCL13_Tph_high	1
6234	CAASFDSGGGADGLTF_CASSLRQGAYEQYF	CXCL13_Tph_high	1
6247	CAASGGTYKYIF_CASSHGREWNEQFF;CASTSVNTGELFF	CXCL13_Tph_high	1
6250	CAASGGYSTLTF_CASSLVGDGTQYF	CXCL13_Tph_high	1
6252	CAASGNNNARLMF_CASSVNHGLDTQYF	CXCL13_Tph_high	1
6254	CAASGNTPLVF_CASSFYSNNEQFF	CXCL13_Tph_high	1
6260	CAASGTDSGTYKYIF_CATSRTSGTWGEQFF	CXCL13_Tph_high	1
6266	CAASIDNYGQNFVF_CASSPLAGGKNEQFF	CXCL13_Tph_high	1
6269	CAASIGFGNEKLTF_CASSLETVPGPLHF;CASSPLHKDTQYF	CXCL13_Tph_high	1
6270	CAASIGFGNEKLTF_CASSPLHKDTQYF	CXCL13_Tph_high	1
6278	CAASIGQAGTALIL_CSARDLGPGARDTQYF	CXCL13_Tph_high	1
6281	CAASINQAGTALIF_CSARDLKPGDREKLFF	CXCL13_Tph_high	1
6285	CAASISGNQFYF_CSARGPGKNTEAFF	CXCL13_Tph_high	1
6287	CAASISISTF;CAAKDNYGQNFVF_CASGMSADTGELFF	CXCL13_Tph_high	1
6292	CAASIWSDGQKLLF_CATSDTSGQGAYNEQFF	CXCL13_Tph_high	1
6294	CAASIYNQGGKLIF_CASKPGQGYGADTQYF	CXCL13_Tph_high	1
6301	CAASKGGFQKLVF_CSARIPGMNNEKLFF	CXCL13_Tph_high	1
6308	CAASKGGYKLSF_CSALDSSVTNEKLFF	CXCL13_Tph_high	1
6309	CAASKGKAAGNKLTF_CASSPETGGTDTEAFF	CXCL13_Tph_high	1
6317	CAASKPTGANNLFF_CASRLSRGNDEQFF	CXCL13_Tph_high	1
6318	CAASKPTGNQFYF_CASSLLTPGANVLTF	CXCL13_Tph_high	1
6325	CAASKTSYDKVIF_CASSQTGASIEQYF;CASASGTGNTEAFF	CXCL13_Tph_high	1
6332	CAASLQGGSEKLVF_CSVVGLAGPNEQFF;CAISPGTGVARQYF	CXCL13_Tph_high	1
6346	CAASMRGGGAQKLVF_CASSLVGGIDNQPQHF	CXCL13_Tph_high	1
6347	CAASMRGGGAQKLVF_CASSLVGGIDNQPQHF;CASSREDRVETQYF	CXCL13_Tph_high	1
6351	CAASMWGQNFVF_CSARDSLRGDYGYTF	CXCL13_Tph_high	1
6352	CAASNDYKLSF_CASSTFLAGASTEQFF;CASSQEARLAGRETQYF	CXCL13_Tph_high	1
6358	CAASNNYQLIW_CASESGVAGGSYNEQFF	CXCL13_Tph_high	1
6362	CAASNRGGADGLTF_NA	CXCL13_Tph_high	1
6363	CAASNRGGADGLTF;CALANFGNEKLTF_CSVETGWGDTQYF	CXCL13_Tph_high	1
6365	CAASNTGFQKLVF_CASSLSAGGQNQYF;CASSPPGERGTQYF	CXCL13_Tph_high	1
6378	CAASPNYGQNFVF;CAYRFTQGGSEKLVF_CASSPALTSGTDTQYF	CXCL13_Tph_high	1
6382	CAASPSGTYKYIF_CASSQASGGGYEQYF	CXCL13_Tph_high	1
6391	CAASRDYGQNFVF_CASSFDRGITEAFF	CXCL13_Tph_high	1
6401	CAASRGTGRRALTF;CAFSNQAGTALIF_CASSPQRVGLANTEAFF	CXCL13_Tph_high	1
6408	CAASRPTGNQFYF_CASSFSTAHYGYTF;CASSLLIGTEAFF	CXCL13_Tph_high	1
6418	CAASRYSGGGADGLTF_CAIRGLADEQYF	CXCL13_Tph_high	1
6423	CAASSGNTGKLIF_CASSRAGGDYGYTF	CXCL13_Tph_high	1
6429	CAASSPNTDKLIF_CSALDRVGEKLFF;CASSRQGMNTEAFF	CXCL13_Tph_high	1
6430	CAASSPTGRRALTF_CASSEGPPETSLQYF	CXCL13_Tph_high	1
6433	CAASSRSGNTGKLIF_CASSPNAGGNEQFF	CXCL13_Tph_high	1
6435	CAASSRSVGGTSYGKLTF_CASSRDRGFSGNTIYF;CASSPPSGRDNEQFF	CXCL13_Tph_high	1
6437	CAASSSISSGSARQLTF_CASSEVTGDFEQFF	CXCL13_Tph_high	1
6454	CAASTQDGNNRKLIW_CAISDGTDTQYF;CASSRREGAYEQYF	CXCL13_Tph_high	1
6458	CAASTTGANSKLTF_CASSFGTGRVGEQYF	CXCL13_Tph_high	1
6460	CAASTVTGGGNKLTF_CASSRGGAIRTEAFF	CXCL13_Tph_high	1
6463	CAASTYTGGFKTIF_CASNLAGVSYEQYF	CXCL13_Tph_high	1
6466	CAASVGTGANSKLTF_CASSVAGSGYGNEQFF;CASSKGNYGYTF	CXCL13_Tph_high	1
6467	CAASVNGGQKLLF_CASSLVGAETQYF	CXCL13_Tph_high	1
6468	CAASVNGGQKLLF;CAVIRGTGNQFYF_CASSLVGAETQYF	CXCL13_Tph_high	1
6476	CAASYHGGNQFYF_CASRVPPEGEAFF	CXCL13_Tph_high	1
6481	CAATDQGAQKLVF_NA	CXCL13_Tph_high	1
6485	CAATFMNRDDKIIF_CASRLRTGVGYEQYF	CXCL13_Tph_high	1
6494	CAATLSGNTGKLIF_CAISSNSGQGYNEQFF	CXCL13_Tph_high	1
6497	CAATNSGYALNF_CSARPPGTNNYGYTF	CXCL13_Tph_high	1
6507	CAATQSSYGKLTF_CASSLEGIDTQYF;CASSLNNGLGEAFF	CXCL13_Tph_high	1
6511	CAATSGGGADGLTF_CASSLSGRIGEQFF	CXCL13_Tph_high	1
6515	CAATSTGTASKLTF_CASSAPGLASYNEQFF	CXCL13_Tph_high	1
6518	CAATTPTSGTYKYIF_CASSVGSGSQTTGYTF	CXCL13_Tph_high	1
6523	CAAVKSGGSYIPTF_CAWSQPGVGRQYF;CASSPLGLSTGELFF	CXCL13_Tph_high	1
6528	CAAYKAAGNKLTF_CASTPLTLGYNEQFF	CXCL13_Tph_high	1
6531	CAAYRATSGSRLTF_CASSSLGQSEAFF	CXCL13_Tph_high	1
6532	CAAYSGGYNKLIF_CASTKGGILQETQYF	CXCL13_Tph_high	1
6550	CADQVLDSNYQLIW_CASSFQGQETQYF	CXCL13_Tph_high	1
6556	CAEAGFSGGYNKLIF;CVVDTGRRALTF_CASSPTGQSNEQFF	CXCL13_Tph_high	1
6561	CAEFYYNARLMF_CASSLAGQSSYEQYF	CXCL13_Tph_high	1
6565	CAEGLYNFNKFYF_CASSQVPDTQYF	CXCL13_Tph_high	1
6572	CAEIPPGTALIF_CASSLERGGVSYF	CXCL13_Tph_high	1
6576	CAEIVYGNNRLAF_CASRGTNEKLFF	CXCL13_Tph_high	1
6583	CAEKARSNNARLMF_CASSLVGVGTGNTIYF	CXCL13_Tph_high	1
6585	CAEKDTGRRALTF_CASSKAGGPDTQYF;CSGRRDEGTQYF	CXCL13_Tph_high	1
6591	CAEKGPTAGTALIF_CASSMRNTGELFF	CXCL13_Tph_high	1
6596	CAEKSDPSMGMRF_CASSTGLAGNNEQFF	CXCL13_Tph_high	1
6601	CAELFSGGYNKLIF_CASSFTGVYEQYF	CXCL13_Tph_high	1
6602	CAELFSGGYNKLIF;CAASMVNFNKFYF_CASHLQAYSGYGYTF	CXCL13_Tph_high	1
6618	CAENILTGGGNKLTF_CASRLTGQGIPLHF;CASSSDPRGHEGQYF	CXCL13_Tph_high	1
6619	CAENIMDSNYQLIW_CSVPTSGGTSYNEQFF	CXCL13_Tph_high	1
6624	CAENKGQGGKLIF_CASPGGLAGNTGELFF	CXCL13_Tph_high	1
6630	CAENMGVSGTYKYIF;CALIAKNSGGSNYKLTF_CASSPRAAGGADTQYF	CXCL13_Tph_high	1
6635	CAENPEVTGGGNKLTF_CAPKPGFNYNEQFF;CASSPEGTANEGGYTF	CXCL13_Tph_high	1
6636	CAENPFSGGYNKLIF;CALEDDKIIF_CASSYGVARNTGELFF	CXCL13_Tph_high	1
6639	CAENPRGQGAQKLVF_CASSLVEDTQYF	CXCL13_Tph_high	1
6645	CAENPYSGGGADGLTF_CASRSSGANVLTF	CXCL13_Tph_high	1
6652	CAENSGGNNRLAF_CASSAVGTGFGGYTF	CXCL13_Tph_high	1
6655	CAENTAGGTSYGKLTF_CASSLMDLEKLFF	CXCL13_Tph_high	1
6661	CAENTSNTGGFKTIF;CAVNTDKLIF_CASSLMGQGGAGELFF	CXCL13_Tph_high	1
6663	CAEPPRDGATNKLIF;CAGGGSGAGSYQLTF_CASSSGTTAGEPQHF	CXCL13_Tph_high	1
6666	CAERAGSYQLTF_CASSPGDRRAGELFF;CSAKGLADINEQFF	CXCL13_Tph_high	1
6669	CAERDTGRRALTF_CASSPQSGEEKLFF	CXCL13_Tph_high	1
6675	CAERSNDYKLSF_CASTPAGVYTQYF	CXCL13_Tph_high	1
6681	CAESFTGGGNKLTF_CASSLGSNNEQFF	CXCL13_Tph_high	1
6683	CAESGSARQLTF_CSATQAGAAVNEQFF	CXCL13_Tph_high	1
6692	CAESMETGANNLFF_CSAREASGRSTDTQYF	CXCL13_Tph_high	1
6699	CAESPGGYQKVTF_CASSLEPGLDTEAFF	CXCL13_Tph_high	1
6703	CAESPTSGTYKYIF_CASSVGGANVLTF	CXCL13_Tph_high	1
6709	CAETFGESGGSYIPTF_CASSLARDEGTRPTDTQYF	CXCL13_Tph_high	1
6712	CAETGQGGSEKLVF_CASSVVGSIYNEQFF;CATSRPGRNQPQHF	CXCL13_Tph_high	1
6722	CAETPHMDSNYQLIW_CASNLAGVSYEQYF	CXCL13_Tph_high	1
6724	CAETREYGGSQGNLIF_CASSIEIGNTEAFF;CASSLQRDTEAFF	CXCL13_Tph_high	1
6725	CAETRGEYKLIF_CASSLLAGGSYEQYF	CXCL13_Tph_high	1
6730	CAEVFSDGQKLLF_CATSVYIGGGPTDTQYF	CXCL13_Tph_high	1
6732	CAEYSGAGSYQLTF_CASSSLMNTEAFF	CXCL13_Tph_high	1
6733	CAFAEASNYQLIW_CASSDGVAGGRDTGELFF	CXCL13_Tph_high	1
6735	CAFAQMNSGYSTLTF_CASSLDLPGGNTIYF;CASSYSIGFVVSETQYF	CXCL13_Tph_high	1
6737	CAFAQMNSGYSTLTF_CASSSAGLSYEQYF	CXCL13_Tph_high	1
6738	CAFAQMNSGYSTLTF_CSVLPLWTGVDTQYF	CXCL13_Tph_high	1
6742	CAFCRGDGGATNKLIF_CASSHLAGGDTQYF	CXCL13_Tph_high	1
6744	CAFDNAGNMLTF_CASSVALNTGELFF	CXCL13_Tph_high	1
6754	CAFIGYGGSQGNLIF_CASSKGGQGAETQYF	CXCL13_Tph_high	1
6757	CAFINTGNQFYF_CASSLDGTGIYEQYF;CASSRGGQETQYF	CXCL13_Tph_high	1
6759	CAFIPPLERALTF_CASGQGSFYGYTF	CXCL13_Tph_high	1
6760	CAFIPTGTASKLTF_CAISDLRNTEAFF	CXCL13_Tph_high	1
6762	CAFIVTNFGNEKLTF_CASSPSKLNTEAFF	CXCL13_Tph_high	1
6765	CAFKETQGGSEKLVF;CAVTYPFGNEKLTF_CASSKRDSQETQYF	CXCL13_Tph_high	1
6767	CAFKKTGANNLFF;CAMREGRAGGGADGLTF_CASAGTDIWYQETQYF	CXCL13_Tph_high	1
6775	CAFMDAQGGSEKLVF_CASSLAAGITEAFF	CXCL13_Tph_high	1
6779	CAFMILGGGSEKLVF_CASTTGLAMTDEQFF	CXCL13_Tph_high	1
6786	CAFMKDYSGGSNYKLTF_CASSLEWADNEQFF	CXCL13_Tph_high	1
6787	CAFMKGAQKLVF_CASSSGLEETQYF	CXCL13_Tph_high	1
6795	CAFMKHGGDDKIIF_CASSSDRDRTYYGYTF;CSGSHSGSGYEQYF	CXCL13_Tph_high	1
6796	CAFMKHGGDDKIIF_CASSSGTGANTGELFF	CXCL13_Tph_high	1
6797	CAFMKHGGDDKIIF_CSGSHSGSGYEQYF	CXCL13_Tph_high	1
6798	CAFMKHGGTDKLIF_CASTSFPTSSNEQFF	CXCL13_Tph_high	1
6800	CAFMKHGTGNQFYF_CASSLGLAGGGEQFF	CXCL13_Tph_high	1
6805	CAFMKLPDSWGKLQF_CASSHMSRTEAFF	CXCL13_Tph_high	1
6809	CAFMKPQYSGGSNYKLTF_CASSYGLADYIAKNIQYF	CXCL13_Tph_high	1
6817	CAFMKQQGGSEKLVF_CASSLAGGYNEQFF	CXCL13_Tph_high	1
6821	CAFMKSGGSEKLVF_CSASGTVRHEQYF	CXCL13_Tph_high	1
6826	CAFMKTYGGATNKLIF_CASSQDAPNYTF	CXCL13_Tph_high	1
6833	CAFMNPTGTASKLTF_CSASVAHSYEQYF;CASSLNSGTQYF	CXCL13_Tph_high	1
6834	CAFMNSGGSNYKLTF_CAISDQGIQETQYF	CXCL13_Tph_high	1
6838	CAFMRANFGNEKLTF;CAAKYVNFGNEKLTF_CASSQQGVGTEAFF	CXCL13_Tph_high	1
6839	CAFMRLQGAQKLVF_CSARDSRTVSEAFF	CXCL13_Tph_high	1
6842	CAFMTGIGGATNKLIF_CSASGGRLTRWLSNEQFF	CXCL13_Tph_high	1
6844	CAFMTTGANSKLTF_CASSPQGYEQYF	CXCL13_Tph_high	1
6845	CAFMTWNSGNTPLVF_CSAANFRVLNYGYTF;CASSDSRGTPLTYEQYF	CXCL13_Tph_high	1
6847	CAFMVIQGAQKLVF_CASRPRLAESTGELFF	CXCL13_Tph_high	1
6849	CAFNMGSNYQLIW_CASSQASSYNSPLHF	CXCL13_Tph_high	1
6856	CAFRAGNNRKLIW;CALRTGANSKLTF_CASSLVSSGYNSPLHF	CXCL13_Tph_high	1
6859	CAFRGSGGSNYKLTF_CASSDRTDSISNQPQHF	CXCL13_Tph_high	1
6863	CAFRWYGGATNKLIF_CASSSQSQETQYF;CASSLGLGLNTGELFF	CXCL13_Tph_high	1
6865	CAFSAQGGSEKLVF_CSAWAPGQYGYTF	CXCL13_Tph_high	1
6869	CAFSNDYKLSF_CASSPETGGTPDNNEQFF	CXCL13_Tph_high	1
6870	CAFSNQAGTALIF_CASSPQRVGLANTEAFF	CXCL13_Tph_high	1
6875	CAFTPNYGGATNKLIF_CASSPRDRNYGYTF;CASSLIQGASWANVLTF	CXCL13_Tph_high	1
6877	CAFVPEYGNKLVF_CASSQDFRTRKLFF	CXCL13_Tph_high	1
6891	CAGAKYNFNKFYF_CASSHRQGEDVLTF;CSAPGTSGAGYEQYF	CXCL13_Tph_high	1
6892	CAGAKYNFNKFYF_CSAPGTSGAGYEQYF;CASSQLSQETQYF	CXCL13_Tph_high	1
6895	CAGAMDQGGKLIF_CASTSYNEQFF	CXCL13_Tph_high	1
6908	CAGARGSGTYKYIF_NA	CXCL13_Tph_high	1
6913	CAGASSGNTGKLIF_CASSLGGGSSYEQYF	CXCL13_Tph_high	1
6923	CAGDLGNQFYF_CASSFNTDTQYF;CASSYFVAERGYEQYF	CXCL13_Tph_high	1
6931	CAGEEPGNTGKLIF_CASSPLGQGKAFF	CXCL13_Tph_high	1
6936	CAGEGQAGTALIF_CASSLRLATYNEQFF	CXCL13_Tph_high	1
6937	CAGEGSNNARLMF_CASSFIGSYEQYF	CXCL13_Tph_high	1
6948	CAGGEGNTDKLIF;CAAGTSYGKLTF_CASSFVQGTGNTIYF	CXCL13_Tph_high	1
6951	CAGGGGGNKLTF_CASSLVGYGYTF;CASSNGLALNQETQYF	CXCL13_Tph_high	1
6952	CAGGGGGNKLTF_CASSNGLALNQETQYF	CXCL13_Tph_high	1
6984	CAGITGANSKLTF;CALSPFSGGSNYKLTF_CASSLPAGNEQFF	CXCL13_Tph_high	1
6988	CAGLEYGNKLVF_CASSPDSNQPQHF	CXCL13_Tph_high	1
6989	CAGLGDYKLSF_CASPSRAGGYTF;CASSLAGVGSNTGELFF	CXCL13_Tph_high	1
6994	CAGLSAGNQFYF_CASSYGLAGAGVQFF	CXCL13_Tph_high	1
7000	CAGNFGNEKLTF_CASRGGSDTQYF;CASSLELRAGYEQYF	CXCL13_Tph_high	1
7006	CAGPAGSYQLTF_CASSTTSGLSYEQYF	CXCL13_Tph_high	1
7008	CAGPDTGRRALTF_CASSLVGQGSGNTIYF;CASSSPDRGNTEAFF	CXCL13_Tph_high	1
7012	CAGPGTGGFKTIF_CASSRGRTGKETQYF	CXCL13_Tph_high	1
7013	CAGPGTGGFKTIF_CSARYTDSYGYTF	CXCL13_Tph_high	1
7024	CAGPSNDYKLSF_CASSRDSNGYTF	CXCL13_Tph_high	1
7028	CAGPWATDSWGKLQF_CASSPRKAAYEQYF	CXCL13_Tph_high	1
7032	CAGQEETSGSRLTF_CASKLANYGYTF	CXCL13_Tph_high	1
7036	CAGQGAQKLVF_CSARGLEGKQYF	CXCL13_Tph_high	1
7043	CAGQLLRDSSASKIIF_CASLASGGGEQFF;CASSLDGGSQQFF	CXCL13_Tph_high	1
7060	CAGQYSGGGADGLTF_CASSFVSGELFF	CXCL13_Tph_high	1
7061	CAGQYSGGGADGLTF_CASSFVSGELFF;CASSLEGSNQPQHF	CXCL13_Tph_high	1
7063	CAGRFLGGSNYKLTF_CAISESAGVGEQYF;CASSYSILAGPPRQFF	CXCL13_Tph_high	1
7071	CAGRNAGNMLTF_CASSSWIGGLSEKLFF;CSADREDSPLHF	CXCL13_Tph_high	1
7080	CAGSGGSNYKLTF_CASSLQGPTDTQYF	CXCL13_Tph_high	1
7081	CAGSGNTPLVF_CASSETGYANTGELFF	CXCL13_Tph_high	1
7093	CAGTGNTGKLIF_CASSQWVGRVAGNTIYF	CXCL13_Tph_high	1
7099	CAGTSGTYKYIF_CAISTGTKVNTEAFF	CXCL13_Tph_high	1
7101	CAGTVNDYKLSF_CASSWGAIGELFF	CXCL13_Tph_high	1
7113	CAGYNTNAGKSTF_CASSLHLLAGEQYF	CXCL13_Tph_high	1
7116	CAHPDNAGNMLTF_CASSLSLYQPQHF;CASRATVGVGELFF	CXCL13_Tph_high	1
7119	CAIGSEAGNQFYF_CASSSLGQGVNQPQHF	CXCL13_Tph_high	1
7127	CAIRNGGFGNVLHC_CSVADRGEVDQPQHF	CXCL13_Tph_high	1
7131	CAISQGGTSYGKLTF_CASSQDGTGNSPLHF	CXCL13_Tph_high	1
7132	CAITGTASKLTF_CASSLDGQGGSPLHF	CXCL13_Tph_high	1
7146	CALDDSGGYQKVTF_CASSLGEVDGYTF	CXCL13_Tph_high	1
7148	CALDFTGGGNKLTF_CSATNGQGEVGEKLFF	CXCL13_Tph_high	1
7151	CALDITGANNLFF_CASSQPGTNSEAFF	CXCL13_Tph_high	1
7158	CALDPNRNNKLIF_CSARGQGNEKLFF;CASSKGTGRGTGELFF	CXCL13_Tph_high	1
7164	CALEDNQGGKLIF_CASSHGGQFNEQFF	CXCL13_Tph_high	1
7174	CALENAGNMLTF_CSARVRTGLQETQYF	CXCL13_Tph_high	1
7177	CALERGGSYIPTF_CSAPRLAGDNQETQYF	CXCL13_Tph_high	1
7182	CALFSSGSARQLTF_CASSPPPGRRETQYF	CXCL13_Tph_high	1
7183	CALGAADSNYQLIW_CASTRAGRATEAFF	CXCL13_Tph_high	1
7186	CALGDTDKLIF_CASSKRDSQETQYF;CASSPRTTSTDTQYF	CXCL13_Tph_high	1
7187	CALGGANSKLTF_CSVRRQNTEAFF	CXCL13_Tph_high	1
7210	CALGYGNTGKLIF;CALSGLNDMRF_CAISDSYNSPLHF	CXCL13_Tph_high	1
7215	CALIERDTGRRALTF_CASSQQGGVGDEQFF	CXCL13_Tph_high	1
7216	CALIERDTGRRALTF_CSAPLGPIGNTF;CASSQQGGVGDEQFF	CXCL13_Tph_high	1
7219	CALIHTGNQFYF_CASSLWGYNEQYF	CXCL13_Tph_high	1
7225	CALINYGQNFVF_CSANQGGAGELFF;CASSLGTGEIQHF	CXCL13_Tph_high	1
7228	CALIPRTGFQKLVF_CASSPISGSTDTQYF	CXCL13_Tph_high	1
7233	CALISYNQGGKLIF_CASSQDPAGGPAQETQYF	CXCL13_Tph_high	1
7235	CALKDGTSYGKLTF_CAIDVREDSYEQYF	CXCL13_Tph_high	1
7249	CALKNSGGSNYKLTF_CASSWGGDVGNTIYF	CXCL13_Tph_high	1
7254	CALKSQAGTALIF_CASSLAGVSSGNTIYF	CXCL13_Tph_high	1
7263	CALLPKTGANNLFF_CASSLRRDQATQYF	CXCL13_Tph_high	1
7267	CALLSGSARQLTF_CATSRDEGGGLAGENEQFF	CXCL13_Tph_high	1
7278	CALNEDPGTYKYIF_CASGTYEQYF	CXCL13_Tph_high	1
7283	CALNPLTASKLTF_CASSFSRANTGELFF;CASSPRRQGAYGYTF	CXCL13_Tph_high	1
7286	CALNRKEGAQKLVF_CASSSTGGTEAFF	CXCL13_Tph_high	1
7295	CALPGAGTALIF_CASSWGDGYTEAFF	CXCL13_Tph_high	1
7316	CALRDTGTASKLTF_CASETAGISNQPQHF	CXCL13_Tph_high	1
7318	CALREFSGGYNKLIF_CASSFAGAITNEQFF	CXCL13_Tph_high	1
7324	CALRGAGTALIF_CASSLEDRETQYF	CXCL13_Tph_high	1
7325	CALRGAGTALIF_CASSLGGTSVGGLQETQYF	CXCL13_Tph_high	1
7326	CALRGAGTALIF_NA	CXCL13_Tph_high	1
7338	CALRGYSTLTF_CSVSEADNSPLHF	CXCL13_Tph_high	1
7343	CALRMNTGFQKLVF_CASSYSTSSDEQFF	CXCL13_Tph_high	1
7344	CALRNSGYSTLTF_CASSLSGATDTQYF	CXCL13_Tph_high	1
7355	CALRRDSGGGADGLTF_CASSLGTINEQFF	CXCL13_Tph_high	1
7359	CALRRYGANSKLTF_CASSQVENTIYF	CXCL13_Tph_high	1
7361	CALRSGGSNYKLTF_CASRLAGNNEQYF	CXCL13_Tph_high	1
7380	CALSALTGANNLFF_CASSQARGSEQFF	CXCL13_Tph_high	1
7386	CALSDFSYGKLTF_CASSPTTGPNTEAFF	CXCL13_Tph_high	1
7390	CALSDGGGSEKLVF_CASSGKGGTEAFF;CASSYSTRGVSEAFF	CXCL13_Tph_high	1
7395	CALSDLFPTGANSKLTF;CAVQAGEGAQKLVF_CATTSGPYNEQFF	CXCL13_Tph_high	1
7404	CALSDNNYGGATNKLIF_CASIARISVGGEQFF	CXCL13_Tph_high	1
7411	CALSDPGGSYIPTF_CASKPSGDISTDTQYF	CXCL13_Tph_high	1
7413	CALSDPGTASKLTF_CASSQGGGRDEQFF	CXCL13_Tph_high	1
7419	CALSDPPGGFKTIF_CASTTLGTGSTGELFF	CXCL13_Tph_high	1
7420	CALSDPPLGFKTIF_CASSPPGGTNYGYTF	CXCL13_Tph_high	1
7422	CALSDPYSTLTF_CASSQYSSEQYF	CXCL13_Tph_high	1
7424	CALSDQGDYKLSF_CASSQGPNAGELFF	CXCL13_Tph_high	1
7427	CALSDQTGGTSYGKLTF_CASTPENTGELFF	CXCL13_Tph_high	1
7432	CALSDRGAGNMLTF_CASSQAGVEQFF	CXCL13_Tph_high	1
7433	CALSDRGATNKLIF_CASSLTGGGETQYF	CXCL13_Tph_high	1
7435	CALSDRGSTLGRLYF;CAASREERF_CASSKTGGGTTDTQYF	CXCL13_Tph_high	1
7443	CALSDTGFQKLVF_CSAGGGDIASYEQYF	CXCL13_Tph_high	1
7448	CALSDTGTASKLTF_CSGQTGAAFF	CXCL13_Tph_high	1
7451	CALSDTGTASKLTF;CIRGGDTGTASKLTF_CASSGKQPGETQYF	CXCL13_Tph_high	1
7452	CALSDTGTASKLTF;CIRGGDTGTASKLTF_CASSLYVGHNEQFF	CXCL13_Tph_high	1
7453	CALSDTGTASKLTF;CIRGGDTGTASKLTF_CASSWGGETQYF	CXCL13_Tph_high	1
7454	CALSDTQGAQKLVF;CAVRSNSGYSTLTF_CASRFSTGAGETQYF	CXCL13_Tph_high	1
7458	CALSDYNQGGKLIF_CASSLSVGDTEDEQYF;CASSSGLGEQFF	CXCL13_Tph_high	1
7459	CALSEAAGNTGKLIF_CASSRSGAGGYEQYF	CXCL13_Tph_high	1
7460	CALSEAEAAGNKLTF_CASSTTGTGGWNEQFF	CXCL13_Tph_high	1
7462	CALSEAGNAGNMLTF_CASSPTGTGGYNEQFF	CXCL13_Tph_high	1
7465	CALSEAGQGAQKLVF_CASSLRRGGTGELFF	CXCL13_Tph_high	1
7467	CALSEAGSGNTGKLIF_CASSSIFKNTGELFF	CXCL13_Tph_high	1
7469	CALSEAIRTGANNLFF_CASSPQGGTYNEQFF	CXCL13_Tph_high	1
7470	CALSEAKGYSTLTF;CALSPFSGGYNKLIF_CASSLPGQGTYNEQFF	CXCL13_Tph_high	1
7474	CALSEANTGNQFYF_CASSPGTYGYTF	CXCL13_Tph_high	1
7475	CALSEANTGNQFYF_CASSPGTYGYTF;CSAWTGDQPQHF	CXCL13_Tph_high	1
7477	CALSEASGGSYIPTF_CASSATSLAGNEQFF	CXCL13_Tph_high	1
7482	CALSEDFQKLVF_CAISTLNEQFF	CXCL13_Tph_high	1
7484	CALSEDQGAQKLVF_CASSQDPSGPYEQYF	CXCL13_Tph_high	1
7486	CALSEDTYNQGGKLIF_CASSQGDRGPNYGYTF	CXCL13_Tph_high	1
7488	CALSEGLYGGSQGNLIF;CATDLTGANNLFF_CASSFGHSNSPLHF	CXCL13_Tph_high	1
7489	CALSEGNNRLAF_CASSFPRDRGSGYTF	CXCL13_Tph_high	1
7490	CALSEGRGNNRLAF_CASSALGTSVEQFF	CXCL13_Tph_high	1
7492	CALSEGSYKLIF_CASSPTGSYEQYF	CXCL13_Tph_high	1
7493	CALSEIIQGAQKLVF_CASSYRASGRNEQFF	CXCL13_Tph_high	1
7496	CALSENAGGTSYGKLTF_CSVQKVGYGYTF	CXCL13_Tph_high	1
7498	CALSENSGNTGKLIF;CATGDTGRRALTF_CASSLGSRALHF	CXCL13_Tph_high	1
7499	CALSEPFSDGQKLLF_CASSAGTGVSYEQYF	CXCL13_Tph_high	1
7506	CALSFGQAGTALIF_CASSVLGAGGGYTF	CXCL13_Tph_high	1
7507	CALSFGQAGTALIF;CAAVNAGGTSYGKLTF_CASSVLGAGGGYTF	CXCL13_Tph_high	1
7508	CALSFSGNTPLVF_CASSLGAAISYEQYF	CXCL13_Tph_high	1
7509	CALSGAGGSYIPTF_CASSSGTGTLNTEAFF	CXCL13_Tph_high	1
7526	CALSGRGYQKVTF_CAWSVDYEETQYF	CXCL13_Tph_high	1
7535	CALSGYDYKLSF_CASSPIGGNTEAFF	CXCL13_Tph_high	1
7541	CALSLNAGGTSYGKLTF_CSVQGRDYGYTF	CXCL13_Tph_high	1
7551	CALSPASNGFQKLVF_CASGAGVSNEQFF;CASRPGQGRTEAFF	CXCL13_Tph_high	1
7553	CALSPFSGGSNYKLTF;CAGITGANSKLTF_CASSLPAGNEQFF	CXCL13_Tph_high	1
7554	CALSPFSGGYNKLIF_CASSLPGQGTYNEQFF	CXCL13_Tph_high	1
7555	CALSPFSGGYNKLIF_CASSLPGQGTYNEQFF;CASSIQGQHYGYTF	CXCL13_Tph_high	1
7556	CALSPFSGGYNKLIF_CASSSPGEGLYNEQFF	CXCL13_Tph_high	1
7567	CALSPTTNTGNQFYF_CASSPLSDRGNQPQHF	CXCL13_Tph_high	1
7586	CALSSGGSYIPTF_CASSYSGQSSYEQYF	CXCL13_Tph_high	1
7593	CALSTDSWGKLQF_CSARDRGYSNQPQHF;CSVELVQETQYF	CXCL13_Tph_high	1
7594	CALSTGGGNKLTF_CASSLAPDQLEYF	CXCL13_Tph_high	1
7598	CALSTYNARLMF_CASSLARTKGGYTF;CASSQVGGNTEAFF	CXCL13_Tph_high	1
7605	CALSVNTGFQKLVF_CSAIPRRSVPEQFF	CXCL13_Tph_high	1
7607	CALSWSGNQFYF;CADDSNYQLIW_CASMGRGGYNEQFF	CXCL13_Tph_high	1
7609	CALSYNQGGKLIF_CAISDDTGELFF	CXCL13_Tph_high	1
7619	CALTEGDSSYKLIF_CASSLGIASALDEQFF	CXCL13_Tph_high	1
7621	CALTGANNLFF;CAVRTNDYKLSF_CASSQVVNTGELFF	CXCL13_Tph_high	1
7622	CALTGNQFYF_CASSPGGNRAPDTQYF	CXCL13_Tph_high	1
7623	CALTGQAGTALIF_CASSLARQETQYF;CSARDNRPQGVQFF	CXCL13_Tph_high	1
7624	CALTGTASKLTF_CSAYRPTDTQYF	CXCL13_Tph_high	1
7627	CALTKGETGGFKTIF_CAWSFRGGEGTQYF;CSAASGTGSAVTEAFF	CXCL13_Tph_high	1
7628	CALTLDWSGTALIF_CASSRGGAESTDTQYF;CASSRRGDRGLEAFF	CXCL13_Tph_high	1
7631	CALTMDTGRRALTF_CASSPPLSTQYF	CXCL13_Tph_high	1
7640	CALTSNAGGTSYGKLTF_CASRYGSTDTQYF	CXCL13_Tph_high	1
7641	CALTSNAGGTSYGKLTF_CASSQDQPSGSQVIVAEQYF;CASRYGSTDTQYF	CXCL13_Tph_high	1
7643	CALTTSGGSYIPTF_CASSQSSQLEQYF	CXCL13_Tph_high	1
7645	CALTYNQGGKLIF_CASSPMAGMNTEAFF	CXCL13_Tph_high	1
7646	CALTYSSASKIIF;CAMREVYNQGGKLIF_CASSLGGTGDYEQYF	CXCL13_Tph_high	1
7647	CALVDQAGTALIF;CAVEGRQAGTALIF_CSAQTGYTGELFF	CXCL13_Tph_high	1
7654	CALVNQAGTALIF_CASSLTGTGLVGNTEAFF	CXCL13_Tph_high	1
7657	CALVNTGFQKLVF_CSVASGRLGNEQFF	CXCL13_Tph_high	1
7661	CALWGQAGTALIF_CASSLAVGSSGNTIYF	CXCL13_Tph_high	1
7667	CAMEGGGSYIPTF_CASSLLSGNNEQFF	CXCL13_Tph_high	1
7671	CAMGGQGGSEKLVF_CASSASLQGGTEAFF;CSAREPMGSPLHF	CXCL13_Tph_high	1
7672	CAMGGQGGSEKLVF_CSAREPMGSPLHF	CXCL13_Tph_high	1
7686	CAMKALQGAQKLVF_CASSLAGGSSGELFF	CXCL13_Tph_high	1
7688	CAMKDSNYQLIW_CGHEQFF;CASRGQGEQFF	CXCL13_Tph_high	1
7689	CAMKDSNYQLIW;CAVGGRGSYIPTF_CASRGQGEQFF	CXCL13_Tph_high	1
7690	CAMKGSGGNKLTF_CSARVGTGANEQYF	CXCL13_Tph_high	1
7696	CAMKTSGTYKYIF_NA	CXCL13_Tph_high	1
7698	CAMLSNTGNQFYF_CASSSYGQKQETQYF	CXCL13_Tph_high	1
7701	CAMMVGSNYKLTF_CASSLEPLVTDTQYF	CXCL13_Tph_high	1
7709	CAMRAGGGNKLTF_CSAEEAGPYNEQFF	CXCL13_Tph_high	1
7710	CAMRALGAAGNKLTF_CASSVGVTGQPQHF;CASSFNLEGEAFF	CXCL13_Tph_high	1
7713	CAMRDFGGSQGNLIF_CASSSSSGSVDEQFF	CXCL13_Tph_high	1
7714	CAMRDFSGGYNKLIF_CASSPSKLQETQYF	CXCL13_Tph_high	1
7718	CAMRDLGGGYNKLIF_CASSPSKAKETQYF	CXCL13_Tph_high	1
7733	CAMREFTGGGNKLTF_CASSSIGQGRAETQYF	CXCL13_Tph_high	1
7734	CAMREGAGNQFYF_CASSSRQDTEAFF	CXCL13_Tph_high	1
7737	CAMREGEAGTALIF;CAASETGANNLFF_CAIRPRAGDREQYF	CXCL13_Tph_high	1
7741	CAMREGGFGNKLVF_CSVQWANSYNEQFF	CXCL13_Tph_high	1
7742	CAMREGGQGAQKLVF;CIVRGTNAGNNRKLIW_CASSQTSEAFF	CXCL13_Tph_high	1
7744	CAMREGGSGNTPLVF_CSARDPLSGQLMSEQYF	CXCL13_Tph_high	1
7747	CAMREGGYGNKLVF_CASSIPTSGRTDTQYF	CXCL13_Tph_high	1
7748	CAMREGGYGQNFVF_CASSLLGSSGRPAKQFF	CXCL13_Tph_high	1
7750	CAMREGNSGCSNYKLTF_CASSPPLGSGRSSYNEQFF	CXCL13_Tph_high	1
7760	CAMREGSGTYKYIF_CASSLGILAKNIQYF	CXCL13_Tph_high	1
7762	CAMREGSSGNTPLVF_CSARATSGRKYF;CSASPGTSGSINEQFF	CXCL13_Tph_high	1
7766	CAMREGTNAGKSTF_CATSRDADLTDTQYF	CXCL13_Tph_high	1
7768	CAMREHGGATNKLIF_CASSLGKVFWDEQYF	CXCL13_Tph_high	1
7771	CAMREHNFGNEKLTF;CAVGPKAGGTSYGKLTF_CASSQRGTGIADTQYF	CXCL13_Tph_high	1
7779	CAMREPNYGGATNKLIF_CSASTGLYNEQFF	CXCL13_Tph_high	1
7780	CAMREQGAQKLVF_CASSPRQDTEAFF	CXCL13_Tph_high	1
7781	CAMREQGFGNEKLTF_CASSYGGLAGDNEQFF	CXCL13_Tph_high	1
7782	CAMRERDTGGFKTIF_CASSSLAVNEQFF	CXCL13_Tph_high	1
7784	CAMRERGGNEKLTF_CASSLMLGLAGEGETQYF	CXCL13_Tph_high	1
7792	CAMRETGNQFYF_CSAEEGTSGRAGQFF	CXCL13_Tph_high	1
7795	CAMREWGAGSYQLTF_CSARDAGSSTGELFF	CXCL13_Tph_high	1
7799	CAMRGHGSGNTGKLIF_CASRDRGKEKLFF	CXCL13_Tph_high	1
7800	CAMRGLQTGGSKTIF_CASSPTGAANTGELFF	CXCL13_Tph_high	1
7806	CAMRGSPANAGNNRKLIW_CASSEYRGPVEQYF	CXCL13_Tph_high	1
7808	CAMRGWNSGNTPLVF_CASSQVSYEQYF	CXCL13_Tph_high	1
7809	CAMRKLNSGYSTLTF_CASRLSGATTDTQYF	CXCL13_Tph_high	1
7811	CAMRLPSGTYKYIF_CASSRGSQETQYF	CXCL13_Tph_high	1
7815	CAMRPTGTASKLTF_CAISDLRVTEAFF	CXCL13_Tph_high	1
7817	CAMRRSGGATNKLIF_CASSSILAGGTDTQYF	CXCL13_Tph_high	1
7818	CAMRRSGGYNKLIF_CSVVGLAGYTDTQYF	CXCL13_Tph_high	1
7820	CAMRSSGGGADGLTF_CASSTPIGDTQYF	CXCL13_Tph_high	1
7821	CAMRSTGGGNKLTF_CASSLVGPSSGNTIYF	CXCL13_Tph_high	1
7826	CAMRVFTGGGNKLTF_CASSSGLAGGREDEQYF	CXCL13_Tph_high	1
7831	CAMRVYGGSQGNLIF_CASSLKGQGPYEQYF;CAIKPGREETQYF	CXCL13_Tph_high	1
7834	CAMSAARSWGKLQF_CSALPGGRETQYF	CXCL13_Tph_high	1
7853	CAMSDGSGYSTLTF_CASLRDMAAPLHF	CXCL13_Tph_high	1
7854	CAMSDLYNQGGKLIF_CASSPGADTQYF	CXCL13_Tph_high	1
7873	CAMSGNTGFQKLVF_CASSVGGGSTDTQYF;CASGVGSGSTDTQYF	CXCL13_Tph_high	1
7875	CAMSHVYNFNKFYF_CASSDADTQYF	CXCL13_Tph_high	1
7883	CAMSNNNNDMRF_CSAPGGLAGTDTQYF	CXCL13_Tph_high	1
7896	CAMSSGTYKYIF_CSAPSGGGRTEAFF	CXCL13_Tph_high	1
7902	CAMSTNTDKLIF_CASSPAGLAGGNSYEQYF	CXCL13_Tph_high	1
7904	CAMSVNDYKLSF_CAWSHGQGGYGYTF	CXCL13_Tph_high	1
7906	CAMSVPGGFKTIF_CSARETSSGDEKLFF	CXCL13_Tph_high	1
7909	CAMTESGGSYIPTF_CASSYPDNILTDTQYF	CXCL13_Tph_high	1
7911	CAMTGNSGYSTLTF_CSASGTSGGNEQFF	CXCL13_Tph_high	1
7913	CAMTKRSGNTGKLIF_CASSSSPTSTDTQYF	CXCL13_Tph_high	1
7920	CAMTSLTSGTYKYIF_CASSRDTGGYTF	CXCL13_Tph_high	1
7927	CAMWGGSNYKLTF_CASSASSGMSSEQFF	CXCL13_Tph_high	1
7930	CAPANFGNEKLTF_CASSLARQPNNEQFF	CXCL13_Tph_high	1
7932	CAPCIYTGGFKTIF;CAGKQARLMF_CASSRSLDATNEKLFF	CXCL13_Tph_high	1
7938	CAPGGDTDKLIF_CASSLLGLPGKYF	CXCL13_Tph_high	1
7950	CAPLRAGNNRKLIW;CAASAAFKGTGNQFYF_CASSGGGAADTEAFF	CXCL13_Tph_high	1
7961	CAPPMNRDDKIIF_CASSQSLNTEAFF	CXCL13_Tph_high	1
7962	CAPPTSGSRLTF_CASGHGTSGSEQFF;CASSVEGLSIEQYF	CXCL13_Tph_high	1
7963	CAPPTSGSRLTF_CASSVEGLSIEQYF	CXCL13_Tph_high	1
7968	CAPRPHRGSQGNLIF;CIAPPNNNARLMF_CASSQRGGNSPLHF	CXCL13_Tph_high	1
7969	CAPRRGGSTLGRLYF_CSASLGQGAGYEQYF	CXCL13_Tph_high	1
7980	CAPTGGFKTIF_CASSLLSVSYNEQFF	CXCL13_Tph_high	1
7984	CAPVASTLTF_CSARPLAGGHGNEQFF	CXCL13_Tph_high	1
7985	CAPWDNAGNMLTF_CASSFRGGTGELFF	CXCL13_Tph_high	1
7993	CAQRGSTLGRLYF_CASSEFRAAQETQYF	CXCL13_Tph_high	1
8010	CARILPSQGGSEKLVF;CAVRGLSGGSNYKLTF_CASSAVGVHNEQFF	CXCL13_Tph_high	1
8013	CARLDTGRRALTF_CASSFIQGAGNTIYF	CXCL13_Tph_high	1
8027	CASGGGAQKLVF_CASSLVTGDQPQHF;CASSIPDSVKRPQHF	CXCL13_Tph_high	1
8028	CASGGGGNKLTF_CASSWDTATNEKLFF	CXCL13_Tph_high	1
8030	CASGWGSASGTYKYIF;CAVEDRNTDKLIF_CAWSFTGSTDTQYF	CXCL13_Tph_high	1
8038	CASNTGNQFYF_CSATGQNTEAFF;CASSLTTRGYGYTF	CXCL13_Tph_high	1
8043	CASQTGANNLFF_CASSRQGYTEAFF	CXCL13_Tph_high	1
8046	CASRFNDYKLSF_CASSLGGNQPQHF	CXCL13_Tph_high	1
8050	CASSRRGYSTLTF_CASSFSVQETQYF	CXCL13_Tph_high	1
8054	CASYGNKLVF_CASSRGYGQPQHF;CASSYFVAERGYEQYF	CXCL13_Tph_high	1
8065	CATATDTGRRALTF_CSARGDYGETQYF;CASAPTGNGEPQHF	CXCL13_Tph_high	1
8067	CATDAAGGGNKLTF_CATSRVSKGPEKLFF	CXCL13_Tph_high	1
8071	CATDAGSGNTPLVF_CASSLSTGVEKLFF	CXCL13_Tph_high	1
8073	CATDALGIQGAQKLVF_CASSSPGSNEQFF;CASSLGTAGETQYF	CXCL13_Tph_high	1
8076	CATDARGTSYGKLTF_CAISEQGAETQYF	CXCL13_Tph_high	1
8077	CATDARNYGNNRLAF_CASSRQGIGEKLFF	CXCL13_Tph_high	1
8081	CATDASNYQLIW_CAISESRLASEQYF	CXCL13_Tph_high	1
8097	CATDGNDYKLSF_CAWSVLGGYNYGYTF	CXCL13_Tph_high	1
8098	CATDGNNRLAF;CALSDRDDYKLSF_CSARETYEQYF	CXCL13_Tph_high	1
8101	CATDKGAGSYQLTF_CASSLAGGGAAGELFF	CXCL13_Tph_high	1
8102	CATDLLQAGTALIF_CATYKGASSNLAKNIQYF;CSARDYGPGRGDTQYF	CXCL13_Tph_high	1
8103	CATDLRGTGANSKLTF_CASSYSSSGSYGYTF;CACPGTGNEKLFF	CXCL13_Tph_high	1
8108	CATDQAAGNKLTF_CASSRQGVNTEAFF	CXCL13_Tph_high	1
8114	CATDRTPLVF_CASSLGLADYEQYF	CXCL13_Tph_high	1
8120	CATDTDSWGKLQF_CASSLGTGPYNEQFF;CASSQAPDEQYF	CXCL13_Tph_high	1
8121	CATDTGGYNKLIF_CASSDPTGGDEKLFF	CXCL13_Tph_high	1
8124	CATDWVTALIF_CASSPNPGLNTGELFF	CXCL13_Tph_high	1
8130	CATENGGGSNYKLTF_CASSPWTDSNYGYTF	CXCL13_Tph_high	1
8131	CATEPNTGGGNKLTF_CASTESANTGELFF	CXCL13_Tph_high	1
8136	CATGADTGRRALTF_CASSPIRDIADEQYF	CXCL13_Tph_high	1
8139	CATGGLDNAGNMLTF_CAISAGGGFDGYTF	CXCL13_Tph_high	1
8141	CATGLIQGAQKLVF_CASSEGTGDGYTF	CXCL13_Tph_high	1
8145	CATGPLTGAGSYQLTF_CASSQIGELFF	CXCL13_Tph_high	1
8146	CATGPLTGAGSYQLTF_CASSQIGELFF;CASSTPRNEQFF	CXCL13_Tph_high	1
8147	CATGPLTGAGSYQLTF_CASSQIGELFF;CSALGQGVSYNEQFF	CXCL13_Tph_high	1
8158	CATMHYGNNRLAF;CATGMDSSYKLIF_CASSHRTSGSRNNEQFF	CXCL13_Tph_high	1
8162	CATPSGGATNKLIF_CASSAGRLRNEQFF	CXCL13_Tph_high	1
8169	CATRRGGGSNYKLTF_CASSLSHGTDTQYF	CXCL13_Tph_high	1
8178	CATTLYGQNFVF_CASSLGGQYNEQFF;CASSQVTGSEQYF	CXCL13_Tph_high	1
8187	CATVPLTGANNLFF_CASSHTDTQYF	CXCL13_Tph_high	1
8201	CAVAGTGGFKTIF_CASSPGSAHGYTF;CAISDGGSNYGYTF	CXCL13_Tph_high	1
8204	CAVANAGNMLTF_CSAKTGTTGYEQYF;CASSQESSYEQYF	CXCL13_Tph_high	1
8205	CAVANQAGTALIF_CASSIGTPSNQPQHF	CXCL13_Tph_high	1
8208	CAVAPMDSSYKLIF_CASSPLTVGGMNYGYTF	CXCL13_Tph_high	1
8225	CAVDDRLQGAQKLVF_CASSYLGREGTQYF	CXCL13_Tph_high	1
8238	CAVDGNAGNNRKLIW;CAYRPADSGNTPLVF_CSARDLRTGMYEQYF	CXCL13_Tph_high	1
8239	CAVDGRDDKIIF_CASSARIGNTIYF	CXCL13_Tph_high	1
8245	CAVDIGGQGNTPLVF_CASKLANYGYTF	CXCL13_Tph_high	1
8254	CAVDMDSNYQLIW_CAISAAGAGANVLTF	CXCL13_Tph_high	1
8255	CAVDMDSNYQLIW_CAISEHPASTDTQYF	CXCL13_Tph_high	1
8256	CAVDMGNQFYF_CASRGLPNNEQFF	CXCL13_Tph_high	1
8271	CAVDSEGAQKLVF;CAFMKLGQGAQKLVF_CAISDSTFQGGYTF	CXCL13_Tph_high	1
8276	CAVDTADKLIF_CSAGTSSYEQYF	CXCL13_Tph_high	1
8286	CAVEASDSNYQLIW_CASSPMTGPDTQYF	CXCL13_Tph_high	1
8301	CAVEDRDYKLSF_CASSELTGGLGEQYF	CXCL13_Tph_high	1
8305	CAVEDRNTDKLIF;CASGWGSASGTYKYIF_CAWSFTGSTDTQYF	CXCL13_Tph_high	1
8315	CAVEERNTDKLIF_CASGVGGSTDTQYF	CXCL13_Tph_high	1
8321	CAVEGGGSNYKLTF_CASSQDMSGGHEQYF;CASKGTGGSPLHF	CXCL13_Tph_high	1
8325	CAVEGRQAGTALIF_CASSQSLNTEAFF;CSAQTGYTGELFF	CXCL13_Tph_high	1
8327	CAVEGVTGGGNKLTF_CASSPFGETQYF	CXCL13_Tph_high	1
8330	CAVEIPNSNSGYALNF;CAAADAGKSTF_CASRSGGDTQYF	CXCL13_Tph_high	1
8331	CAVEKAGNMLTF_CASSGDSYQPQHF	CXCL13_Tph_high	1
8336	CAVEPQDGQKLLF_CASSSRGTSGGNEQFF	CXCL13_Tph_high	1
8337	CAVEPQDGQKLLF_CASSSRGTSGGNEQFF;CSAGRDGNPNTEAFF	CXCL13_Tph_high	1
8345	CAVERSTPGDMRF_CSARRDTAYEQYF	CXCL13_Tph_high	1
8352	CAVETIYNQGGKLIF_CASSFTSGSDTQYF	CXCL13_Tph_high	1
8366	CAVFPSGNTGKLIF_CASSTSTGLNSPLHF	CXCL13_Tph_high	1
8367	CAVFRTGTGTASKLTF_CASSEGKTRLEQYF	CXCL13_Tph_high	1
8370	CAVFSGGYNKLIF_CASSIEQGFAGELFF	CXCL13_Tph_high	1
8371	CAVFSGGYNKLIF;CALGEERSSASKIIF_CASSGGSYNEQFF	CXCL13_Tph_high	1
8376	CAVGANNQGGKLIF_CASSHLGTGKDGYTF	CXCL13_Tph_high	1
8378	CAVGARETGNQFYF_CASTSQSNEQFF	CXCL13_Tph_high	1
8379	CAVGASTNAGKSTF_CASSLGGPGGETQYF	CXCL13_Tph_high	1
8388	CAVGFTGGGNKLTF_CASSLTSGNFHLLF	CXCL13_Tph_high	1
8390	CAVGGDYKLSF_CASSFGTALNTEAFF	CXCL13_Tph_high	1
8394	CAVGGNRDDKIIF_CASSHRDFSYEQYF	CXCL13_Tph_high	1
8398	CAVGGSGYSTLTF_CASSQDPSYGEQFF	CXCL13_Tph_high	1
8410	CAVGLTGGGNKLTF_CASSPTSGNLDTQYF;CASSYFAEGGYTF	CXCL13_Tph_high	1
8415	CAVGNTDKLIF_CASSLGGNNYGYTF	CXCL13_Tph_high	1
8423	CAVGRPNQAGTALIF_CASSPLAGVVETQYF	CXCL13_Tph_high	1
8425	CAVGSDGQKLLF_CASSWDGHGYTF	CXCL13_Tph_high	1
8429	CAVGSPGSGTYKYIF_CASSLDQAEAFF;CASSFSLNTGELFF	CXCL13_Tph_high	1
8438	CAVHNTDKLIF_CASSRTAVNEKLFF	CXCL13_Tph_high	1
8439	CAVHPNRDDKIIF_CASSLEGGANTGELFF;CSAASSNEQFF	CXCL13_Tph_high	1
8445	CAVHSSGSARQLTF_CASSLGGTAYGYTF	CXCL13_Tph_high	1
8449	CAVIGGSNYKLTF_CASSSAPFPGTNAGTQYF	CXCL13_Tph_high	1
8458	CAVIPFTGGFKTIF_CASSPPEPKNIQYF;CASSAGGDYTF	CXCL13_Tph_high	1
8459	CAVIPGGTSYGKLTF_CSATKNKGGRASYNEQFF	CXCL13_Tph_high	1
8464	CAVIQNYGGSQGNLIF_CASSWGGDVGNTIYF	CXCL13_Tph_high	1
8473	CAVITGGGNKLTF_CATSDSTSGIETQYF	CXCL13_Tph_high	1
8477	CAVIYSDGQKLLF_CASSPRRADQPQHF	CXCL13_Tph_high	1
8478	CAVKAAGNKLTF_CASSLATGEGNTIYF	CXCL13_Tph_high	1
8480	CAVKAPGYSTLTF_CASNMEGAVRGANVLTF	CXCL13_Tph_high	1
8481	CAVKAPGYSTLTF_NA	CXCL13_Tph_high	1
8482	CAVKAPGYSTLTF;CATDVGGNNRLAF_CASMRQGIAGELFF	CXCL13_Tph_high	1
8483	CAVKASGTYKYIF_CATSDQRTVGDEQFF	CXCL13_Tph_high	1
8484	CAVKASGTYKYIF_CATSDQRTVGDEQFF;CASSLLSGDPGAQHF	CXCL13_Tph_high	1
8488	CAVKESGYALNF;CAVRDINTGGFKTIF_CASRGQQDQPQHF	CXCL13_Tph_high	1
8489	CAVKGGAGGFKTIF;CAVPPDTGRRALTF_CASSSTSAGDTQYF	CXCL13_Tph_high	1
8491	CAVKGNMLTF_NA	CXCL13_Tph_high	1
8498	CAVKKNAGGTSYGKLTF_NA	CXCL13_Tph_high	1
8502	CAVKRAGSYQLTF_CASSDPGQGEIGELFF	CXCL13_Tph_high	1
8506	CAVKRYSGNTPLVF_CASSFGEQETQYF	CXCL13_Tph_high	1
8516	CAVLGGTTSGSRLTF_CASSLGPGQPQHF	CXCL13_Tph_high	1
8521	CAVLPGSGNTGKLIF_CASSLVGPGNTIYF	CXCL13_Tph_high	1
8522	CAVLPGVGYSTLTF_CASSVGAGAYNEQFF	CXCL13_Tph_high	1
8524	CAVLPNTGNQFYF_CASSPPWGARGYEQFF	CXCL13_Tph_high	1
8534	CAVLWGAQKLVF_CASSRDTGETQYF	CXCL13_Tph_high	1
8536	CAVLYSSASKIIF;CLVGDSGYSSASKIIF_CASRTNRDSEAFF	CXCL13_Tph_high	1
8557	CAVNDGGTYKYIF_CASSRGLNEQFF	CXCL13_Tph_high	1
8558	CAVNDGQGAQKLVF_CAISDQGGAYTF	CXCL13_Tph_high	1
8561	CAVNDQAGTALIF_CASSYEGVLSGANVLTF	CXCL13_Tph_high	1
8571	CAVNFPGNQFYF_CSAIPGLLRYEQYF	CXCL13_Tph_high	1
8572	CAVNFSSGSARQLTF;CALTDNNARLMF_CASSQGSSQGERYF	CXCL13_Tph_high	1
8581	CAVNGGTSYDKVIF_CASSLMASNQPQHF;CASSSSRGSPLHF	CXCL13_Tph_high	1
8582	CAVNGGTSYDKVIF_CASSSSRGSPLHF	CXCL13_Tph_high	1
8590	CAVNIDDYKLSF_NA	CXCL13_Tph_high	1
8592	CAVNIDRGSTLGRLYF_CASSQEESGPQHF	CXCL13_Tph_high	1
8595	CAVNIGGDSNYQLIW_CASSFTSGPNTGELFF;CASSEGLAGGTDTQYF	CXCL13_Tph_high	1
8597	CAVNIRDYKLSF_CASSFGGGSYEQYF	CXCL13_Tph_high	1
8599	CAVNKGDYKLSF_CASSFSGDQPQHF	CXCL13_Tph_high	1
8605	CAVNLNDYKLSF_CASSWGPSSYNEQFF	CXCL13_Tph_high	1
8607	CAVNMDNFNKFYF_CASSTSGVGAAGEQFF	CXCL13_Tph_high	1
8609	CAVNMEGNEKLTF_NA	CXCL13_Tph_high	1
8612	CAVNNAGNMLTF_CSARTEDHPQHF	CXCL13_Tph_high	1
8614	CAVNNQAGTALIF_CASSLGGPINSPLHF	CXCL13_Tph_high	1
8619	CAVNPMEYGNKLVF_CASSPTGVEQYF	CXCL13_Tph_high	1
8622	CAVNPTDSWGKLQF_CASSRGPGLARTGELFF	CXCL13_Tph_high	1
8623	CAVNQNDYKLSF_CASSFTGAGSNQPQHF	CXCL13_Tph_high	1
8624	CAVNRAYKLSF_CASSPAGQRNTEAFF	CXCL13_Tph_high	1
8629	CAVNRIQGAQKLVF_CASSLGYGETQYF	CXCL13_Tph_high	1
8631	CAVNRYSSASKIIF_CASSKGFGSTEETQYF	CXCL13_Tph_high	1
8638	CAVNTARQLTF_CASSPTPTGRSGGSVYNEQFF;CAISWGQGEDYTF	CXCL13_Tph_high	1
8649	CAVNTPRGGSQGNLIF_CASSSSSGSVDEQFF;CASSLGGTGTQPQHF	CXCL13_Tph_high	1
8654	CAVNVNDYKLSF_CASSLGGSNQPQHF	CXCL13_Tph_high	1
8656	CAVNWDSNYQLIW_CASRAGTSGRAWEREQYF	CXCL13_Tph_high	1
8657	CAVNWGDYKLSF_CASSQGGVSYEQYF	CXCL13_Tph_high	1
8658	CAVNWVQGGGSNYKLTF;CADIAAFNAGNMLTF_CASSPNANNEQFF	CXCL13_Tph_high	1
8666	CAVPATSGTYKYIF;CAMRENQGAQKLVF_CSASARSGYDNSPLHF	CXCL13_Tph_high	1
8671	CAVPGEYGNKLVF_CASSLLGGDTEAFF	CXCL13_Tph_high	1
8676	CAVPLTGGSYIPTF_CASSQDMSGGHEQYF	CXCL13_Tph_high	1
8678	CAVPNQAGTALIF_CASSLGTAANYGYTF	CXCL13_Tph_high	1
8691	CAVPTNDYKLSF;CAGDFGYGNKLVF_CACRRVGEQYF	CXCL13_Tph_high	1
8693	CAVPYGNKLVF;CILRNFGNEKLTF_CASSYGGSIFTEQFF	CXCL13_Tph_high	1
8698	CAVQAGAAGNKLTF;CAVKGGTYKYIF_CASSQGGQETQYF	CXCL13_Tph_high	1
8705	CAVQAGNYGQNFVF_CSAYGDHRGQYF	CXCL13_Tph_high	1
8706	CAVQAGNYGQNFVF_CSAYGDHRGQYF;CASRSRWAEGGEQFF	CXCL13_Tph_high	1
8708	CAVQAGSGNTGKLIF_CASSLSGVGQYF	CXCL13_Tph_high	1
8709	CAVQAGSGNTGKLIF_CSASRLEGDTQYF;CASSVGGNSGNTIYF	CXCL13_Tph_high	1
8715	CAVQAHSGNTGKLIF_NA	CXCL13_Tph_high	1
8720	CAVQALSGNTGKLIF_CASGQGLSQPQHF	CXCL13_Tph_high	1
8726	CAVQARGGATNKLIF_CSVDRGGAGNEQFF;CASSQDSAAGAQYF	CXCL13_Tph_high	1
8729	CAVQARSGGSNYKLTF_CASSQEQGVYF	CXCL13_Tph_high	1
8730	CAVQARSGNTGKLIF_CASSLAGLADTQYF	CXCL13_Tph_high	1
8732	CAVQARSGNTGKLIF_CASSLGQNNEQFF;CASSREGAGARGEQYF	CXCL13_Tph_high	1
8734	CAVQASGGQNFVF_CAISESGGQGQPQHF	CXCL13_Tph_high	1
8735	CAVQASGNTGKLIF;CAVSGGYQKVTF_CASSSTTQNIQYF	CXCL13_Tph_high	1
8738	CAVQASSGGYNKLIF_CASSLGTSGVEEQFF;CSARGGAASYEQYF	CXCL13_Tph_high	1
8745	CAVQDGGSGNTGKLIF_CASSPREAGKQFF	CXCL13_Tph_high	1
8746	CAVQDVEGSTLGRLYF_CASSRQRTEAFF	CXCL13_Tph_high	1
8748	CAVQEGGSGGSYIPTF_CASSSLNSGNTIYF	CXCL13_Tph_high	1
8759	CAVQGGTGFQKLVF_CASRSGTNTGELFF	CXCL13_Tph_high	1
8762	CAVQGRSGGSYIPTF_CASSPGDYGYTF	CXCL13_Tph_high	1
8764	CAVQGSGNTGKLIF_CASSYLPLSGGSYNEQFF	CXCL13_Tph_high	1
8768	CAVQHSGYALNF_CSTIPRTEAFF	CXCL13_Tph_high	1
8774	CAVQPSGSARQLTF_CASSSPPGVGEREQYF	CXCL13_Tph_high	1
8775	CAVQPVGSGNTGKLIF_CASSPPGELFF	CXCL13_Tph_high	1
8777	CAVQRGFGNVLHC_CSAREVSGNTIYF	CXCL13_Tph_high	1
8781	CAVQVKTGNNRKLIW_CSARTDTTYEQYF	CXCL13_Tph_high	1
8783	CAVQVSGGNTGKLIF_CSALMGGSTQYF	CXCL13_Tph_high	1
8787	CAVRAASGNTGKLIF_CASSLGQETQYF	CXCL13_Tph_high	1
8788	CAVRADTGRRALTF_CASSPDRVEAFF	CXCL13_Tph_high	1
8805	CAVRDGYGGYQKVTF_CASSQQDTQYF	CXCL13_Tph_high	1
8814	CAVRDNNNDMRF_CASSLSSRGDTQYF	CXCL13_Tph_high	1
8816	CAVRDNTDKLIF_CASLYSTTNEKLFF	CXCL13_Tph_high	1
8820	CAVRDPRGNTGKLIF_CASSLGGVLDQPQHF	CXCL13_Tph_high	1
8825	CAVRDRAGTASKLTF_CASTQGPKTGELFF	CXCL13_Tph_high	1
8831	CAVRDTGFQKLVF_CASSLERVEGSPLHF	CXCL13_Tph_high	1
8844	CAVRERDSGGSYIPTF_CASSLVAGELFF	CXCL13_Tph_high	1
8849	CAVRFSDGQKLLF_CAISDPTVNTEAFF;CATKNYGGEQYF	CXCL13_Tph_high	1
8866	CAVRGMDSSYKLIF_CSARDPGAGAPPDTQYF	CXCL13_Tph_high	1
8867	CAVRGNQFYF_CSARVRTGLQETQYF	CXCL13_Tph_high	1
8868	CAVRGNRDDKIIF_CASRPSRGSYNEQFF	CXCL13_Tph_high	1
8872	CAVRGSGGYQKVTF_CASQGELAGGPDTQYF	CXCL13_Tph_high	1
8876	CAVRGSSGGSYIPTF_CASSLEAGELFF;CASRGGGTDTQYF	CXCL13_Tph_high	1
8878	CAVRGVDSSYKLIF_CASSPPSVGFGEKLFF	CXCL13_Tph_high	1
8883	CAVRKSSGDKLTF_CASSLKQEGETQYF	CXCL13_Tph_high	1
8895	CAVRPGVQETSGSRLTF_CASRDRGSNEQFF	CXCL13_Tph_high	1
8900	CAVRPSDGQKLLF_CASSLRGGSYNEQFF;CSARSRATEALHF	CXCL13_Tph_high	1
8902	CAVRPSNNNDMRF;CAASIGFGNEKLTF_CASSALSTDTQYF	CXCL13_Tph_high	1
8909	CAVRQGSGNTGKLIF;CAMREQGGSEKLVF_CSARTNRAGINEKLFF	CXCL13_Tph_high	1
8910	CAVRQSGGYQKVTF_CASSKSGRGDTQYF	CXCL13_Tph_high	1
8914	CAVRRNTGGFKTIF_CSAAPAPSSDQPQHF	CXCL13_Tph_high	1
8919	CAVRSNSGGSNYKLTF_CASSLSWGGSEQFF	CXCL13_Tph_high	1
8929	CAVRTSGTYKYIF_CATVGRGFDEQFF	CXCL13_Tph_high	1
8933	CAVRVITGGFKTIF_CASSQMGTSVLGEQYF	CXCL13_Tph_high	1
8939	CAVRYYYGGSQGNLIF_CASSLVGGDTGELFF	CXCL13_Tph_high	1
8941	CAVSANQAGTALIF_CASSSLPSGGTYEQYF;CASSLTGEQYF	CXCL13_Tph_high	1
8944	CAVSATGGFKTIF_CSANPEAGGPYNEQFF	CXCL13_Tph_high	1
8945	CAVSDAGGYQKVTF_CASTREGLVPFF	CXCL13_Tph_high	1
8948	CAVSDHDGGSYIPTF_CATAAPGQGFYEQYF	CXCL13_Tph_high	1
8950	CAVSDLGQGAQKLVF_NA	CXCL13_Tph_high	1
8957	CAVSDRGGSQGNLIF_CASMREAGGELFF	CXCL13_Tph_high	1
8961	CAVSEC;CATDTGNTGKLIF_CASSYGLDHEQFF	CXCL13_Tph_high	1
8962	CAVSEMGDDKIIF_CSAREPMGSPLHF;CASSLQGLANTGELFF	CXCL13_Tph_high	1
8966	CAVSESNAGNMLTF_CASSLLAGGVSLQQFF	CXCL13_Tph_high	1
8967	CAVSESNAGNMLTF_CASSLLAGGVSLQQFF;CSAGTPSSYNEQFF	CXCL13_Tph_high	1
8969	CAVSGANQAGTALIF_CASSLLGSGATDTQYF	CXCL13_Tph_high	1
8970	CAVSGEGSVGTASKLTF;CAYRSAYGGATNKLIF_CSATGTSGVHLYEQYF	CXCL13_Tph_high	1
8975	CAVSGGYQKVTF_CSAPQDRFYEQYF	CXCL13_Tph_high	1
8976	CAVSGNNDMRF_CASSPHPSTGELFF	CXCL13_Tph_high	1
8985	CAVSHSGYSTLTF_CASSVSVNYEQYF	CXCL13_Tph_high	1
8986	CAVSISGGSYIPTF_CASYPAGRTDTQYF	CXCL13_Tph_high	1
8996	CAVSLYSSASKIIF_CASSLGQETQYF	CXCL13_Tph_high	1
9000	CAVSNQAGTALIF_CASSLAGVETQYF;CASSTPTNEKLFF	CXCL13_Tph_high	1
9001	CAVSNQAGTALIF_CASSTPTNEKLFF	CXCL13_Tph_high	1
9002	CAVSNQAGTALIF_NA	CXCL13_Tph_high	1
9009	CAVSPDINQGGKLIF_CASSFSWTGVNTEAFF	CXCL13_Tph_high	1
9010	CAVSPDINQGGKLIF_CASSFSWTGVNTEAFF;CASLQLGAGETQYF	CXCL13_Tph_high	1
9018	CAVSQETSGSRLTF_CASSFSTAHYGYTF	CXCL13_Tph_high	1
9020	CAVSQMDSSYKLIF_CASSLDTGHYEQYF	CXCL13_Tph_high	1
9023	CAVSRDDKIIF_CASSLARDEGTRPTDTQYF	CXCL13_Tph_high	1
9024	CAVSRGGKLIF;CAASYGGSARQLTF_CASSLAISAGGPVDTQYF	CXCL13_Tph_high	1
9026	CAVSRNSGYSTLTF_CSANDPGQGSDGYTF	CXCL13_Tph_high	1
9028	CAVSRPGKLIF_CASNAGTSGNEQFF	CXCL13_Tph_high	1
9030	CAVSRSNQGGKLIF_CASSSLGTEAFF	CXCL13_Tph_high	1
9032	CAVSSAGRRALTF_CAISDGGTNTEAFF	CXCL13_Tph_high	1
9035	CAVSSGGYQKVTF_CSAAGTGLNEQFF	CXCL13_Tph_high	1
9040	CAVSSRGGTDKLIF_CASSLARQETQYF	CXCL13_Tph_high	1
9044	CAVSTDNQGGKLIF_CASSPPTGYGTQYF	CXCL13_Tph_high	1
9049	CAVSVLRAAGNKLTF_CASSAGLAGGRNEQFF	CXCL13_Tph_high	1
9050	CAVSVLRAAGNKLTF_CASSAGLAGGRNEQFF;CASSLWTQNIQYF	CXCL13_Tph_high	1
9053	CAVSVSGGSYIPTF_CASSSPPLGAQYF	CXCL13_Tph_high	1
9057	CAVTANRDDKIIF_CASRLDRNPTYEQYF	CXCL13_Tph_high	1
9058	CAVTANRDDKIIF;CAMSAFLTGGGNKLTF_CASRLDRNPTYEQYF	CXCL13_Tph_high	1
9060	CAVTDNAGNMLTF_CASSYAGYGQPQHF	CXCL13_Tph_high	1
9064	CAVTFSGGYQKVTF_CASSQVIGSEAFF	CXCL13_Tph_high	1
9068	CAVTGNRDDKIIF_CASSLSRTNTGELFF	CXCL13_Tph_high	1
9081	CAVTNFGNEKLTF_CSAGQGANQPQHF	CXCL13_Tph_high	1
9082	CAVTNQAGTALIF_CASSYPGTPEAFF	CXCL13_Tph_high	1
9083	CAVTNYGQNFVF_CSARVTGSKNIQYF	CXCL13_Tph_high	1
9090	CAVTRSDSWGKLQF_CASSQETNSYEQYF	CXCL13_Tph_high	1
9091	CAVTRSGYALNF_CSAKVGTNEKLFF	CXCL13_Tph_high	1
9098	CAVTTGGGNKLTF_CASSYTGTSGTQFF	CXCL13_Tph_high	1
9106	CAVVAYNNNDMRF;CAASAKEAAGNKLTF_CSARDQSTGSYEQYF	CXCL13_Tph_high	1
9116	CAVVLSGNTPLVF_CSVGQNTGELFF	CXCL13_Tph_high	1
9119	CAVVPDAGNMLTF_CASSLEGFAIYF	CXCL13_Tph_high	1
9120	CAVVPGGYQKVTF;CAENCISLLTGGGNKLTF_CASSRTGSSDEQYF	CXCL13_Tph_high	1
9124	CAVVPYTGGFKTIF_CASLASGGGEQFF	CXCL13_Tph_high	1
9142	CAVYGGSQGNLIF_CASSLSGPLSGNTIYF	CXCL13_Tph_high	1
9143	CAVYGSGNTGKLIF_CATSDPGRGTDTQYF	CXCL13_Tph_high	1
9161	CAYEEVGTGTASKLTF;CAVVGDSNYQLIW_CASSLEGAYGYTF	CXCL13_Tph_high	1
9163	CAYEVSGGGSEKLVF_CASSLGTGPYNEQFF	CXCL13_Tph_high	1
9166	CAYGHSAGNTGKLIF_CRVAGGRAVYEQFF	CXCL13_Tph_high	1
9168	CAYGNSGGGADGLTF_CASRLGGPGSIYEQYF	CXCL13_Tph_high	1
9173	CAYIRASSGDKLTF_CSASSTSVSTDTQYF	CXCL13_Tph_high	1
9174	CAYIRTGTASKLTF_CASSLSGVDTEAFF	CXCL13_Tph_high	1
9176	CAYISPQSQGNLIF_CASRPGQDLYEQYF	CXCL13_Tph_high	1
9177	CAYKEGNNNARLMF;CAYRMIQGAQKLVF_CATAGGEGTGNTEAFF	CXCL13_Tph_high	1
9184	CAYLDKGGSEKLVF_CSASLGYEQFF	CXCL13_Tph_high	1
9187	CAYLNNNDMRF_CASSPARGDEKLFF	CXCL13_Tph_high	1
9191	CAYMVGGGADGLTF_CSASRQSYEQYF	CXCL13_Tph_high	1
9193	CAYNFNKFYF_CASSLGGPHSGANVLTF	CXCL13_Tph_high	1
9195	CAYNNAGNMLTF_CASSRTVDIEQYF	CXCL13_Tph_high	1
9196	CAYNNAGNMLTF_CASSSLSGDTQYF;CASSRTVDIEQYF	CXCL13_Tph_high	1
9201	CAYPHPGGSQGNLIF_CASSPVSVYNEQFF	CXCL13_Tph_high	1
9203	CAYQITQGGSEKLVF_CASRATGMYTEAFF	CXCL13_Tph_high	1
9207	CAYRANFGNEKLTF_CASSLFSSSGNTIYF	CXCL13_Tph_high	1
9210	CAYRARDDKIIF_CATSRDWGTSGSTDTQYF	CXCL13_Tph_high	1
9211	CAYRATEGGSEKLVF_CASRDRGQETQYF	CXCL13_Tph_high	1
9212	CAYRATGNQFYF_CAWNPRPGLAGRAYTQYF	CXCL13_Tph_high	1
9213	CAYRATQGGSEKLVF_CASKGTSMETQYF	CXCL13_Tph_high	1
9215	CAYRATQGGSEKLVF_CASSPWGGNQPQHF	CXCL13_Tph_high	1
9217	CAYRATQGGSEKLVF_CASSSQRTSGKETQYF	CXCL13_Tph_high	1
9218	CAYRATQGGSEKLVF;CALWANQAGTALIF_CASSLSAVSSYEQYF	CXCL13_Tph_high	1
9221	CAYRDTQGGSEKLVF_CASGIYRGGTGELFF	CXCL13_Tph_high	1
9222	CAYRDTQGGSEKLVF_CASSLSGFYEQYF	CXCL13_Tph_high	1
9223	CAYRDTQGGSEKLVF_CASSLVGMVQYF	CXCL13_Tph_high	1
9224	CAYRDTQGGSEKLVF_CAWRLRGTDTQYF;CASGIYRGGTGELFF	CXCL13_Tph_high	1
9226	CAYRETQGGSEKLVF_CASSLTGGTDTQYF	CXCL13_Tph_high	1
9227	CAYRETQGGSEKLVF_CASSPERSSGANVLTF;CASNLLGGGEQFF	CXCL13_Tph_high	1
9228	CAYRETQGGSEKLVF_CASSPGLAGTGELFF;CASSVISSGASYEQYF	CXCL13_Tph_high	1
9229	CAYRETQGGSEKLVF_CASSPPVRRVMAGELFF	CXCL13_Tph_high	1
9230	CAYRETQGGSEKLVF_CASSPQPGETQYF	CXCL13_Tph_high	1
9231	CAYRETQGGSEKLVF_CASSSRTGLIKGEAFF	CXCL13_Tph_high	1
9232	CAYRETQGGSEKLVF_CASSVISSGASYEQYF	CXCL13_Tph_high	1
9233	CAYRFTQGGSEKLVF_CASSPARTSGTDTQYF	CXCL13_Tph_high	1
9235	CAYRGLTSGTYKYIF_CASSNTGQETQYF	CXCL13_Tph_high	1
9240	CAYRGSNTGNQFYF_CATGLAGGVTYEQYF	CXCL13_Tph_high	1
9244	CAYRIDSGGGADGLTF_CSTRAGAYETEAFF;CASSPGGAGNEQFF	CXCL13_Tph_high	1
9246	CAYRIKNYGGSQGNLIF_CASSDKVQGLAGVTAVEQYF	CXCL13_Tph_high	1
9249	CAYRIVNQAGTALIF_CASSAREYGYTF	CXCL13_Tph_high	1
9255	CAYRLTGTASKLTF_CASSPSTGGTGELFF	CXCL13_Tph_high	1
9256	CAYRLTQGGSEKLVF_CASSFDIWSQYF	CXCL13_Tph_high	1
9257	CAYRLTQGGSEKLVF_CASSRLGGVYEQYF	CXCL13_Tph_high	1
9260	CAYRNGNSNSGYALNF_CASCRTGSATNTEAFF	CXCL13_Tph_high	1
9262	CAYRNPTSGTYKYIF_CASSPVNYEQYF	CXCL13_Tph_high	1
9263	CAYRNSGAGSYQLTF_CASSYKGQGVQPQHF	CXCL13_Tph_high	1
9264	CAYRNSGGGADGLTF;CATDAKNRDDKIIF_CASSSRDIESPLHF	CXCL13_Tph_high	1
9267	CAYRNTQGGSEKLVF_CASKIITGGTGELFF;CASSPRGESYEQYF	CXCL13_Tph_high	1
9269	CAYRPSGGGADGLTF_CAISRSGTATYNEQFF	CXCL13_Tph_high	1
9273	CAYRQTQGGSEKLVF_CASSLAGGWDGYTF	CXCL13_Tph_high	1
9276	CAYRRDYGGATNKLIF_CSGGGTGPGVNQPQHF	CXCL13_Tph_high	1
9278	CAYRRGDGNKLVF_CSARGGEGTEQYF	CXCL13_Tph_high	1
9285	CAYRRGGTSGSRLTF_CASSAPSEVAVPYEQYF;CSAYNWRAGEQETQYF	CXCL13_Tph_high	1
9287	CAYRRGNTGNQFYF_NA	CXCL13_Tph_high	1
9295	CAYRRLNRDDKIIF_CASSTRAGEQYF	CXCL13_Tph_high	1
9297	CAYRRMNRDDKIIF_CASSFLRTAGDTQYF	CXCL13_Tph_high	1
9298	CAYRRMNRDDKIIF_CASSLGAGGSYEQYF	CXCL13_Tph_high	1
9299	CAYRRMNRDDKIIF_CASSPTSGRTPGTQYF	CXCL13_Tph_high	1
9300	CAYRRMNRDDKIIF_CASSSTGGVGEQYF	CXCL13_Tph_high	1
9308	CAYRRYGGSQGNLIF_CSARPPDGTDTQYF;CSVNSQGGYGYTF	CXCL13_Tph_high	1
9314	CAYRSAGARLMF_CASSHQTGSGNTIYF	CXCL13_Tph_high	1
9317	CAYRSAGKGNTPLVF_CSATPWSSYNEQFF;CASSLWAYEQYF	CXCL13_Tph_high	1
9322	CAYRSAGSRLTF_CAWSPGPGTWETQYF	CXCL13_Tph_high	1
9324	CAYRSAGTGGFKTIF_CSARGAGGSPSNNEQFF	CXCL13_Tph_high	1
9325	CAYRSAGTGNQFYF_CASSLWAYEQYF	CXCL13_Tph_high	1
9327	CAYRSAHNNDMRF_CASSVEDFSNQPQHF	CXCL13_Tph_high	1
9328	CAYRSAHSGATNKLIF;CLLADKLIF_CASSSPLGREVDTQYF	CXCL13_Tph_high	1
9331	CAYRSALGGSEKLVF_CASSPGRALPYEQYF	CXCL13_Tph_high	1
9335	CAYRSALTTSGTYKYIF_CASSPRGDSNQPQHF	CXCL13_Tph_high	1
9341	CAYRSANTGFQKLVF_CASSLGTGVYHEQFF;CASSLLAGVTEQFF	CXCL13_Tph_high	1
9342	CAYRSANTGFQKLVF_CSAYQIVNTEAFF;CASSLGTGVYHEQFF	CXCL13_Tph_high	1
9346	CAYRSAQGGSEKLVF_CASSEGTGGGQPQHF;CASTSGTGLNTGELFF	CXCL13_Tph_high	1
9350	CAYRSARHGGSQGNLIF_CASSVAGVTEAFF	CXCL13_Tph_high	1
9352	CAYRSARPGGSEKLVF_CASSYSQPRQHF	CXCL13_Tph_high	1
9366	CAYRSENTGNQFYF_CSAPDRANPYEQYF;CASSELGQGSNQPQHF	CXCL13_Tph_high	1
9367	CAYRSETGGFKTIF_CSARAGTMSFATNEKLFF	CXCL13_Tph_high	1
9369	CAYRSFGLAGSYQLTF_CASSHSGGGLAGVRNEQFF	CXCL13_Tph_high	1
9371	CAYRSGDGNKLVF_CSARGGEGTEQYF	CXCL13_Tph_high	1
9384	CAYRSGNSGNTPLVF_CASSLPLGGNSPLHF	CXCL13_Tph_high	1
9390	CAYRSLLGGSQGNLIF_CASSEARLGRTDTQYF	CXCL13_Tph_high	1
9391	CAYRSLLGGSQGNLIF_CASSPLSTGPASRGYTF	CXCL13_Tph_high	1
9401	CAYRSPNSGNTPLVF_CSARDLGGGWEKLFF	CXCL13_Tph_high	1
9407	CAYRSSISSGSARQLTF_CASSLQGPLNTGELFF	CXCL13_Tph_high	1
9409	CAYRSSQGGSEKLVF_CASSLTGISGEQYF	CXCL13_Tph_high	1
9410	CAYRSSQGGSEKLVF_CASSNRQRTYEQYF	CXCL13_Tph_high	1
9412	CAYRSTLGGSEKLVF_CSVSTGRETQYF	CXCL13_Tph_high	1
9414	CAYRSTNTGNQFYF_CASSGGAGWYNEQFF	CXCL13_Tph_high	1
9415	CAYRSTQGGSEKLVF_CASSHGGNTEAFF	CXCL13_Tph_high	1
9418	CAYRSTQGGSEKLVF_NA	CXCL13_Tph_high	1
9432	CAYRTIYNNNDMRF_CAISAGTGNYGYTF	CXCL13_Tph_high	1
9434	CAYRTLGDTGRRALTF_CASSPLQAGAETQYF	CXCL13_Tph_high	1
9436	CAYRTNTGNQFYF_CSALDTLGKNIQYF	CXCL13_Tph_high	1
9438	CAYRTPFQGAQKLVF_CASSDRDGHTDTQYF	CXCL13_Tph_high	1
9439	CAYRTQIQGAQKLVF_CAITHSINYGYTF	CXCL13_Tph_high	1
9440	CAYRTRLYNQGGKLIF_CASSVTGSSYNEQFF	CXCL13_Tph_high	1
9442	CAYRTSQGGSEKLVF_CASSLAGGYNEQFF	CXCL13_Tph_high	1
9444	CAYRTTQGGSEKLVF_CASSPSRDTQYF	CXCL13_Tph_high	1
9445	CAYRTTQGGSEKLVF_CASSQAGGWDEQFF	CXCL13_Tph_high	1
9446	CAYRTTQGGSEKLVF;CIVRGPNTGNQFYF_CASSFQLENTEAFF	CXCL13_Tph_high	1
9448	CAYRTYYAGAQKLVF_CASSLSLANEQFF	CXCL13_Tph_high	1
9451	CAYRVSQGGSEKLVF;CASFNQGGSEKLVF_CASSPPGGIDEQYF	CXCL13_Tph_high	1
9453	CAYSASGGGADGLTF_CAIRARDSSTDTQYF	CXCL13_Tph_high	1
9459	CAYSRPGIEGAQKLVF_CASTSDRVAYEQYF;CASSRDANTGELFF	CXCL13_Tph_high	1
9462	CAYSVSGGSNYKLTF_CASAPHLGGYNEQFF	CXCL13_Tph_high	1
9467	CAYTRMNRDDKIIF_CASSLRTSGTQEQFF	CXCL13_Tph_high	1
9468	CAYTRMNRDDKIIF_CASSLRTSGTQEQFF;CASSYFLAGGSGGEQFF	CXCL13_Tph_high	1
9469	CAYTRMNRDDKIIF_CASSLRTSGTQEQFF;CSVGSFNYGYTF	CXCL13_Tph_high	1
9474	CAYYVGLGGAQKLVF_CASSLASEVGEQFF	CXCL13_Tph_high	1
9481	CGADASGSARQLTF_CASSFRVPSYEQYF	CXCL13_Tph_high	1
9486	CGADGRGNYQLIW_CASSPDGTGYQPQHF	CXCL13_Tph_high	1
9488	CGADLQDAGNMLTF_CASSQAGTGVKGVRNEQYF	CXCL13_Tph_high	1
9497	CGGNGGYNKLIF_CASSLDGGFEQYF	CXCL13_Tph_high	1
9499	CGHSGGSNYKLTF_CASSLGEAAPAQYF;CAISVRSADRGAEAFF	CXCL13_Tph_high	1
9517	CGTETFQGAQKLVF_CASSGTGRLEAFF	CXCL13_Tph_high	1
9518	CGTETFQGAQKLVF_CASSGTGRLEAFF;CASSLDHSFYEQYF	CXCL13_Tph_high	1
9534	CIAIPSDDYKLSF_CASSPDGGAHEKLFF;CASSLKGVQGYTF	CXCL13_Tph_high	1
9536	CIALEYGNKLVF_CASSRPNSPLHF	CXCL13_Tph_high	1
9537	CIALQETSGSRLTF_CSARSAGLAGGIRYTHYEQYF	CXCL13_Tph_high	1
9551	CILRDEGGGATNKLIF_CSARDHRNYGYTF	CXCL13_Tph_high	1
9552	CILRDEGGGATNKLIF_CSARDHRNYGYTF;CASSLNGGSTDTQYF	CXCL13_Tph_high	1
9553	CILRDERDKIIF_CASRRQGASTEAFF	CXCL13_Tph_high	1
9556	CILRDGGSNYKLTF_CASSFSFRGPPYEQYF	CXCL13_Tph_high	1
9558	CILRDISGSARQLTF_CASSVEGISTGELFF	CXCL13_Tph_high	1
9568	CILRKGYNFNKFYF_CAIGAGEGEKLFF	CXCL13_Tph_high	1
9569	CILRNFGNEKLTF;CAVPYGNKLVF_CASSYGGSIFTEQFF	CXCL13_Tph_high	1
9581	CIVGGGYQKVTF;CTPLVGQGNLIF_CASSQVLGNEQYF	CXCL13_Tph_high	1
9588	CIVITDKLIF_CASSPMGPKNTGELFF	CXCL13_Tph_high	1
9595	CIVNALSSGSARQLTF_CASSLSATGELFF;CASSLAHSTTYYEQYF	CXCL13_Tph_high	1
9598	CIVPNAGGTSYGKLTF_CASRPGQGDNEQFF	CXCL13_Tph_high	1
9610	CIVRAPNLNNAGNMLTF_CASSFLENTEAFF	CXCL13_Tph_high	1
9625	CIVRGLGTYKYIF_CASSPYTSTGRDTGELFF;CASSFTKGVSQPQHF	CXCL13_Tph_high	1
9628	CIVRGSSGTYKYIF_CASSSVHGNNNEQFF	CXCL13_Tph_high	1
9638	CIVRPLSFGAGSYQLTF_CASSIQGAGNYGYTF	CXCL13_Tph_high	1
9643	CIVRPRMDSSYKLIF_CASSLVGGETQYF	CXCL13_Tph_high	1
9648	CIVRSAHSGNTGKLIF_CASSLDSYNEQFF	CXCL13_Tph_high	1
9652	CIVRSPVSSGSRLTF_CASTGDREAPEAFF	CXCL13_Tph_high	1
9658	CIVRVAENYGQNFVF_CASSLGLADNEQFF	CXCL13_Tph_high	1
9659	CIVRVAFNNNAGNMLTF_CASTSHPGAAAFF	CXCL13_Tph_high	1
9660	CIVRVAFRNTPLVF_CSARVINEQFF;CASSLGEGTGGWGTQYF	CXCL13_Tph_high	1
9661	CIVRVAGFEGGKLIF_CASSLVGGTVSPLHF	CXCL13_Tph_high	1
9664	CIVRVAGINTGTASKLTF_CSATIGGVETQYF	CXCL13_Tph_high	1
9671	CIVRVALWNSGNTPLVF_CASSFGGGYTF	CXCL13_Tph_high	1
9675	CIVRVASGGGSNYRLTF_CASRYLTGELFF	CXCL13_Tph_high	1
9678	CIVRVATRETSGSRLTF;CLPTGAGSYQLTF_CASSLVGGQKAFF	CXCL13_Tph_high	1
9681	CIVRVAYNTDKLIF_CSATQFAVNTEAFF	CXCL13_Tph_high	1
9682	CIVRVAYNTDKLIF_CSVTPTVSTDTQYF	CXCL13_Tph_high	1
9683	CIVRVDFGNEKLTF_CASSLVNEQFF	CXCL13_Tph_high	1
9691	CIVRVEDSGNTPLVF_CASSHYGTSGEQYF	CXCL13_Tph_high	1
9715	CIVRVPYNQGGKLIF_CASRPPGLAGTSTDTQYF;CASSQMMNTEAFF	CXCL13_Tph_high	1
9716	CIVRVPYNQGGKLIF_CASSTMPNSPLHF	CXCL13_Tph_high	1
9731	CIVSPHYSGYSTLTF;CAPPMNRDDKIIF_CASSQSLNTEAFF	CXCL13_Tph_high	1
9732	CIVSPYSGGGADGLTF_CSARDGYNYGYTF	CXCL13_Tph_high	1
9746	CLKGEGGSNYKLTF_CSAGRAQETQYF;CAISDGITDTQYF	CXCL13_Tph_high	1
9754	CLLRMEYGNKLVF_CSASLGYEQFF	CXCL13_Tph_high	1
9758	CLPTGAGSYQLTF_CASSLVGGQKAFF	CXCL13_Tph_high	1
9759	CLPTGAGSYQLTF_CASSLVGGQKAFF;CASSRDRGETQYF	CXCL13_Tph_high	1
9760	CLVAEGGFKTIF_CSASGRDEDSPLHF	CXCL13_Tph_high	1
9762	CLVAPSGDDKIIF_CAISDPTSGSSFRSSYNEQFF	CXCL13_Tph_high	1
9765	CLVDKAAGNKLTF_CAWSVSKTSATFF	CXCL13_Tph_high	1
9772	CLVGDDGTGGFKTIF_CASRPLAGVSTDTQYF	CXCL13_Tph_high	1
9774	CLVGDGTGGFKTIF_CSASFSVTGIEQYF	CXCL13_Tph_high	1
9776	CLVGDLGSGRALTF_CSVPGLAGVEQYF	CXCL13_Tph_high	1
9777	CLVGDLGSNYQLIW_CASSRSGTQETQYF	CXCL13_Tph_high	1
9780	CLVGDMLRDSGYALNF_CASSLVSSGYNSPLHF	CXCL13_Tph_high	1
9783	CLVGDMTGAGSYQLTF_CASSPIQGSEAQYF;CASSYGTGLGSPLHF	CXCL13_Tph_high	1
9790	CLVGDSGNTGKLIF_CATGTSGRTNEQFF	CXCL13_Tph_high	1
9792	CLVGDSGYSSASKIIF;CAVLYSSASKIIF_CASRTNRDSEAFF	CXCL13_Tph_high	1
9795	CLVGDTPNQGGKLIF_CSVPGFGDQYF;CASSLQISNQPQHF	CXCL13_Tph_high	1
9813	CLVGGLTGRRALTF_CASSFLQGGSQPQHF;CASSFGTLGDQPQHF	CXCL13_Tph_high	1
9817	CLVGPISGTYKYIF;CVVNPTGGFKTIF_CASSLTSGYTGELFF	CXCL13_Tph_high	1
9825	CLVRSGGYNKLIF_CASSLVRGDTEAFF	CXCL13_Tph_high	1
9828	CLVVPFISGGSYIPTF_CSARDPDRGNTEAFF	CXCL13_Tph_high	1
9838	CSVNEGSGNTGKLIF_CASSWNSGRGETQYF	CXCL13_Tph_high	1
9841	CTPLVGQGNLIF_CASSQVLGNEQYF	CXCL13_Tph_high	1
9844	CVAFNDYKLSF_CASSQGQGAPYEQYF	CXCL13_Tph_high	1
9847	CVAFTGGGNKLTF_NA	CXCL13_Tph_high	1
9848	CVALDTGRRALTF;CVVNSGGYNKLIF_CASSLDSTQPQHF	CXCL13_Tph_high	1
9851	CVAPSGGSYIPTF_CASSQGANSYEQYF	CXCL13_Tph_high	1
9852	CVASPYSSASKIIF_CASSANPGQFSSYEQYF	CXCL13_Tph_high	1
9854	CVCNAGNMLTF_NA	CXCL13_Tph_high	1
9858	CVGEGQNFVF_CASSKGGGYEQYF;CASSFGTGNEQFF	CXCL13_Tph_high	1
9868	CVPRYITSGYNKLIF_CASSYGLAGGGFYNEQFF;CASSMSTDTQYF	CXCL13_Tph_high	1
9869	CVQRDNDMRF_CASSEGATNEKLFF	CXCL13_Tph_high	1
9870	CVRGSTLGRLYF_CASSLDLPGQGTGELFF	CXCL13_Tph_high	1
9871	CVSFRDATNKLIF_CASSPRGTGAVGEQYF	CXCL13_Tph_high	1
9880	CVVEDSGYALNF_CASSLTGGQAHGYTF	CXCL13_Tph_high	1
9885	CVVGGANAGKSTF_CASSLQQGEAFF	CXCL13_Tph_high	1
9887	CVVHQEDTGRRALTF_CASSLEGGRDNEQFF	CXCL13_Tph_high	1
9890	CVVIVYNQGGKLIF_CASNSGGSYNEQFF	CXCL13_Tph_high	1
9898	CVVKPVGFGNVLHC_CASSPSSGAQETQYF	CXCL13_Tph_high	1
9899	CVVKYNTDKLIF_CASSLARTSEQYF	CXCL13_Tph_high	1
9904	CVVNDGTGRRALTF_CASSLDRTNEQFF	CXCL13_Tph_high	1
9911	CVVNGFKLTF_CASSQGQGAPYEQYF	CXCL13_Tph_high	1
9914	CVVNGGTGNQFYF_CASRSPGGYNEQFF	CXCL13_Tph_high	1
9918	CVVNIDSGTYKYIF_CASSRGSQETQYF	CXCL13_Tph_high	1
9920	CVVNIGNGQNFVF_CASRVTGSEGYTF	CXCL13_Tph_high	1
9926	CVVNKAAGNKLTF_CASSLTGGGLTGPSGANVLTF	CXCL13_Tph_high	1
9928	CVVNKGNQGGKLIF_CASSVRTGQNTGELFF	CXCL13_Tph_high	1
9933	CVVNKVGFGNVLHC_CASRGGGTEQFF	CXCL13_Tph_high	1
9939	CVVNMGNGQNFVF_CASSTRRGQPQHF	CXCL13_Tph_high	1
9941	CVVNNDMRF;CAARSQNAGNMLTF_CSAPTRYEQYF	CXCL13_Tph_high	1
9943	CVVNNQAGTALIF_CASSLGESSYNEQFF	CXCL13_Tph_high	1
9944	CVVNNQAGTALIF_CASSSSSGIYNEQFF	CXCL13_Tph_high	1
9948	CVVNQDYKLSF_CASSPTSGLYNEQFF	CXCL13_Tph_high	1
9950	CVVNQGTGRRALTF_CASSYLGGNQPQHF	CXCL13_Tph_high	1
9954	CVVNRLSWGKLQF_CATSTGRETEKLFF	CXCL13_Tph_high	1
9959	CVVNSAVGSYITTF_CSALDRVGEKLFF	CXCL13_Tph_high	1
9960	CVVNSGGFKTIF_CASSFDRGITEAFF;CASSPSQGATEAFF	CXCL13_Tph_high	1
9962	CVVNSNYQLIW_CSVPTWEQYF	CXCL13_Tph_high	1
9966	CVVNTFFQKLVF_CASSLESGTNTGELFF	CXCL13_Tph_high	1
9975	CVVPHAGGTSYGKLTF_CASKDFTSTDTQYF	CXCL13_Tph_high	1
9995	CVVSARRGSTLGRLYF_CASSRSGEQYF	CXCL13_Tph_high	1
9998	CVVSASGGSYIPTF_NA	CXCL13_Tph_high	1
10001	CVVSAYSSASKIIF_CASSQEPGSTEAFF	CXCL13_Tph_high	1
10003	CVVSAYSSGFQKLVF_CASSLASLNYGYTF	CXCL13_Tph_high	1
10017	CVVSHYNQGGKLIF_CASSPRQMAGGVAGANVLTF	CXCL13_Tph_high	1
10020	CVVSNAGNNRKLIW_CASSLVGETQYF	CXCL13_Tph_high	1
10021	CVVSNAGNNRKLIW;CPKKNTGFQKLVF_CASSFLGETQYF	CXCL13_Tph_high	1
10024	CVVSPNAGNMLTF_CATSSASQETQYF	CXCL13_Tph_high	1
10034	CVVSRPPGGYNKLIF_CASSQDGNQPQHF	CXCL13_Tph_high	1
10042	CVVTFSGNTGKLIF_CAISPTGTVGNTIYF	CXCL13_Tph_high	1
10046	CVVTLYSSASKIIF_CASRGDRSDYGYTF	CXCL13_Tph_high	1
10052	CVVTSVGSGNTGKLIF_CASSPGTGGVSNQPQHF	CXCL13_Tph_high	1
10059	CVVVNNARLMF_CASSFSPAGNQPQHF	CXCL13_Tph_high	1
10060	CVVVVNNDMRF;CGTARMNRDDKIIF_CASRVAGVTGELFF	CXCL13_Tph_high	1
10073	NA_CAGQITPGQGTEAFF	CXCL13_Tph_high	1
10084	NA_CAISAAGAGANVLTF	CXCL13_Tph_high	1
10085	NA_CAISDGGTNTEAFF	CXCL13_Tph_high	1
10090	NA_CAISDWARGEKLFF	CXCL13_Tph_high	1
10097	NA_CAISESGGQGQPQHF	CXCL13_Tph_high	1
10098	NA_CAISESRGDNEQFF	CXCL13_Tph_high	1
10105	NA_CAISPGTGVARQYF	CXCL13_Tph_high	1
10106	NA_CAISPTGTVGNTIYF	CXCL13_Tph_high	1
10136	NA_CASGVGSGSTDTQYF	CXCL13_Tph_high	1
10156	NA_CASLAETAKNIQYF	CXCL13_Tph_high	1
10179	NA_CASQSGQVTQQFF	CXCL13_Tph_high	1
10196	NA_CASRFTSGRVYEQYF	CXCL13_Tph_high	1
10204	NA_CASRGPGSTSGRALSTDTQYF	CXCL13_Tph_high	1
10210	NA_CASRGTATTYEQYF	CXCL13_Tph_high	1
10221	NA_CASRLRTGVGYEQYF	CXCL13_Tph_high	1
10255	NA_CASRSGTNTGELFF	CXCL13_Tph_high	1
10257	NA_CASRSLQGALYQPQHF	CXCL13_Tph_high	1
10265	NA_CASRTNRDSEAFF	CXCL13_Tph_high	1
10271	NA_CASRVSGLETQYF	CXCL13_Tph_high	1
10278	NA_CASSADRVGVKYF	CXCL13_Tph_high	1
10294	NA_CASSASTESEQFF	CXCL13_Tph_high	1
10311	NA_CASSDRTDSISNQPQHF	CXCL13_Tph_high	1
10335	NA_CASSELAGGTDTQYF	CXCL13_Tph_high	1
10336	NA_CASSELGGLLTEAFF	CXCL13_Tph_high	1
10338	NA_CASSEMRGGSQETQYF	CXCL13_Tph_high	1
10345	NA_CASSERRGTQYF	CXCL13_Tph_high	1
10353	NA_CASSFAGIRFYGELFF	CXCL13_Tph_high	1
10356	NA_CASSFDRGITEAFF	CXCL13_Tph_high	1
10361	NA_CASSFGGAGYEQYF	CXCL13_Tph_high	1
10378	NA_CASSFLADSYEQYF	CXCL13_Tph_high	1
10384	NA_CASSFLMNTEAFF	CXCL13_Tph_high	1
10385	NA_CASSFLQDQPQHF	CXCL13_Tph_high	1
10389	NA_CASSFNTDTQYF	CXCL13_Tph_high	1
10402	NA_CASSFRGLEAFF	CXCL13_Tph_high	1
10405	NA_CASSFRLGETQYF	CXCL13_Tph_high	1
10413	NA_CASSFSGTGGYNEQFF	CXCL13_Tph_high	1
10417	NA_CASSFSRANTGELFF	CXCL13_Tph_high	1
10423	NA_CASSFTGTSGLQFF	CXCL13_Tph_high	1
10442	NA_CASSGGGAADTEAFF	CXCL13_Tph_high	1
10445	NA_CASSGGQGGYTF	CXCL13_Tph_high	1
10456	NA_CASSGPTSGSTDTQYF	CXCL13_Tph_high	1
10474	NA_CASSGWGRSVQQYF	CXCL13_Tph_high	1
10475	NA_CASSHGEETQYF	CXCL13_Tph_high	1
10477	NA_CASSHGTSQDYGYTF	CXCL13_Tph_high	1
10484	NA_CASSHRGQGGKLFF	CXCL13_Tph_high	1
10485	NA_CASSHRLQDTEAFF	CXCL13_Tph_high	1
10499	NA_CASSIRLAGPGEQYF	CXCL13_Tph_high	1
10522	NA_CASSLAAGITEAFF	CXCL13_Tph_high	1
10523	NA_CASSLAAGSGNEQFF	CXCL13_Tph_high	1
10530	NA_CASSLAGEETQYF	CXCL13_Tph_high	1
10534	NA_CASSLAGQGNEQFF	CXCL13_Tph_high	1
10539	NA_CASSLAGTVTYEQYF	CXCL13_Tph_high	1
10550	NA_CASSLARDEGTRPTDTQYF	CXCL13_Tph_high	1
10553	NA_CASSLASRQASEQYF	CXCL13_Tph_high	1
10558	NA_CASSLDGSQAYEQYF	CXCL13_Tph_high	1
10564	NA_CASSLDLPGQGTGELFF	CXCL13_Tph_high	1
10567	NA_CASSLDQAEAFF	CXCL13_Tph_high	1
10569	NA_CASSLDRKETQYF	CXCL13_Tph_high	1
10570	NA_CASSLDRSHYGYTF	CXCL13_Tph_high	1
10575	NA_CASSLDSGQNTGELFF	CXCL13_Tph_high	1
10578	NA_CASSLDSVEQYF	CXCL13_Tph_high	1
10592	NA_CASSLEGLANTGELFF	CXCL13_Tph_high	1
10593	NA_CASSLEGLREQYF	CXCL13_Tph_high	1
10597	NA_CASSLEGRGAYGYTF	CXCL13_Tph_high	1
10600	NA_CASSLEGSSEQFF	CXCL13_Tph_high	1
10609	NA_CASSLESGGMETQYF	CXCL13_Tph_high	1
10613	NA_CASSLEWADNEQFF	CXCL13_Tph_high	1
10628	NA_CASSLGAPGTADEQFF	CXCL13_Tph_high	1
10636	NA_CASSLGEGTQYF	CXCL13_Tph_high	1
10642	NA_CASSLGGPGYGYTF	CXCL13_Tph_high	1
10665	NA_CASSLGPRGRENTEAFF	CXCL13_Tph_high	1
10685	NA_CASSLGTGPYNEQFF	CXCL13_Tph_high	1
10690	NA_CASSLGTVYNEQFF	CXCL13_Tph_high	1
10693	NA_CASSLGVNYEQYF	CXCL13_Tph_high	1
10700	NA_CASSLIGLGTGELFF	CXCL13_Tph_high	1
10712	NA_CASSLKQEGETQYF	CXCL13_Tph_high	1
10716	NA_CASSLLAGGLDEQFF	CXCL13_Tph_high	1
10718	NA_CASSLLAGGVSLQQFF	CXCL13_Tph_high	1
10719	NA_CASSLLGEAFF	CXCL13_Tph_high	1
10720	NA_CASSLLGETQYF	CXCL13_Tph_high	1
10721	NA_CASSLLGLAGGSEQFF	CXCL13_Tph_high	1
10722	NA_CASSLLGNTGELFF	CXCL13_Tph_high	1
10727	NA_CASSLLSGDPGAQHF	CXCL13_Tph_high	1
10732	NA_CASSLMAPGTGGGYTF	CXCL13_Tph_high	1
10735	NA_CASSLMGSSGNTIYF	CXCL13_Tph_high	1
10742	NA_CASSLNAGVGEQFF	CXCL13_Tph_high	1
10744	NA_CASSLNGGLNTDTQYF	CXCL13_Tph_high	1
10745	NA_CASSLNGGSTDTQYF	CXCL13_Tph_high	1
10755	NA_CASSLPGQGTYNEQFF	CXCL13_Tph_high	1
10756	NA_CASSLPGQPQHF	CXCL13_Tph_high	1
10770	NA_CASSLQGLANTGELFF	CXCL13_Tph_high	1
10771	NA_CASSLQGSYEQYF	CXCL13_Tph_high	1
10774	NA_CASSLQSADTQYF	CXCL13_Tph_high	1
10808	NA_CASSLSGFYEQYF	CXCL13_Tph_high	1
10811	NA_CASSLSGLVDTQYF	CXCL13_Tph_high	1
10817	NA_CASSLSKYEQYF	CXCL13_Tph_high	1
10824	NA_CASSLSSDSLGQPQHF	CXCL13_Tph_high	1
10830	NA_CASSLTGAGGAQYF	CXCL13_Tph_high	1
10834	NA_CASSLTGLAGSYEQYF	CXCL13_Tph_high	1
10840	NA_CASSLTGTGLVGNTEAFF	CXCL13_Tph_high	1
10852	NA_CASSLVAGMNTEAFF	CXCL13_Tph_high	1
10856	NA_CASSLVGAETQYF	CXCL13_Tph_high	1
10858	NA_CASSLVGGDTGELFF	CXCL13_Tph_high	1
10862	NA_CASSLVGLAGGSGELFF	CXCL13_Tph_high	1
10881	NA_CASSLVTGDQPQHF	CXCL13_Tph_high	1
10896	NA_CASSLYRTDTQYF	CXCL13_Tph_high	1
10898	NA_CASSMNRGIGELFF	CXCL13_Tph_high	1
10899	NA_CASSMSTDTQYF	CXCL13_Tph_high	1
10903	NA_CASSNKAGAEQFF	CXCL13_Tph_high	1
10904	NA_CASSNRLNSPLHF	CXCL13_Tph_high	1
10905	NA_CASSNTYEQYF	CXCL13_Tph_high	1
10909	NA_CASSPAGLAGGNSYEQYF	CXCL13_Tph_high	1
10929	NA_CASSPFGQGGLNTEAFF	CXCL13_Tph_high	1
10931	NA_CASSPGGAGVPSTGELFF	CXCL13_Tph_high	1
10936	NA_CASSPGLAGANTGELFF	CXCL13_Tph_high	1
10939	NA_CASSPGPAAEQYF	CXCL13_Tph_high	1
10955	NA_CASSPGVERNEQYF	CXCL13_Tph_high	1
10958	NA_CASSPIAASTDTQYF	CXCL13_Tph_high	1
10960	NA_CASSPLFGADYTF	CXCL13_Tph_high	1
10963	NA_CASSPLGQGNSPLHF	CXCL13_Tph_high	1
10965	NA_CASSPLLSGLSNEQFF	CXCL13_Tph_high	1
10969	NA_CASSPLSTGPASRGYTF	CXCL13_Tph_high	1
10970	NA_CASSPMAQGSTEAFF	CXCL13_Tph_high	1
10976	NA_CASSPPGELFF	CXCL13_Tph_high	1
10990	NA_CASSPQGGTYNEQFF	CXCL13_Tph_high	1
10997	NA_CASSPQSGEEKLFF	CXCL13_Tph_high	1
11006	NA_CASSPRGSADTQYF	CXCL13_Tph_high	1
11021	NA_CASSPSENNEQFF	CXCL13_Tph_high	1
11024	NA_CASSPSLAGGTNEQFF	CXCL13_Tph_high	1
11031	NA_CASSPSSEAFF	CXCL13_Tph_high	1
11034	NA_CASSPTAAMNTEAFF	CXCL13_Tph_high	1
11035	NA_CASSPTANYGYTF	CXCL13_Tph_high	1
11037	NA_CASSPTGASYEQYF	CXCL13_Tph_high	1
11039	NA_CASSPTGNTGELFF	CXCL13_Tph_high	1
11041	NA_CASSPTGVEQYF	CXCL13_Tph_high	1
11050	NA_CASSPVGQGQPQHF	CXCL13_Tph_high	1
11054	NA_CASSQAAQVATFF	CXCL13_Tph_high	1
11056	NA_CASSQAGETQYF	CXCL13_Tph_high	1
11077	NA_CASSQDLTGLYGYTF	CXCL13_Tph_high	1
11078	NA_CASSQDMGQGYGYTF	CXCL13_Tph_high	1
11103	NA_CASSQELAGFYEQYF	CXCL13_Tph_high	1
11126	NA_CASSQGPTSPGELFF	CXCL13_Tph_high	1
11151	NA_CASSQQDTQYF	CXCL13_Tph_high	1
11168	NA_CASSQTSEAFF	CXCL13_Tph_high	1
11178	NA_CASSQVRSTNEKLFF	CXCL13_Tph_high	1
11180	NA_CASSQWEANVLTF	CXCL13_Tph_high	1
11183	NA_CASSQWVGRVAGNTIYF	CXCL13_Tph_high	1
11191	NA_CASSRDFDRINSPLHF	CXCL13_Tph_high	1
11199	NA_CASSRDRGQVQYF	CXCL13_Tph_high	1
11205	NA_CASSRDTGETQYF	CXCL13_Tph_high	1
11229	NA_CASSRPGITEAFF	CXCL13_Tph_high	1
11234	NA_CASSRQEKSNIQYF	CXCL13_Tph_high	1
11250	NA_CASSRSGLSSYEQYF	CXCL13_Tph_high	1
11251	NA_CASSRSGNQPQHF	CXCL13_Tph_high	1
11253	NA_CASSRSRADTGELFF	CXCL13_Tph_high	1
11259	NA_CASSRTVNEQFF	CXCL13_Tph_high	1
11260	NA_CASSRVGTGISYEQYF	CXCL13_Tph_high	1
11273	NA_CASSSFTNYGYTF	CXCL13_Tph_high	1
11297	NA_CASSSLGTSGRGPDTQYF	CXCL13_Tph_high	1
11301	NA_CASSSLSGDTQYF	CXCL13_Tph_high	1
11309	NA_CASSSPGQGEETQYF	CXCL13_Tph_high	1
11315	NA_CASSSPYKGVRYGYTF	CXCL13_Tph_high	1
11320	NA_CASSSQGNGELFF	CXCL13_Tph_high	1
11344	NA_CASSSSPTSTDTQYF	CXCL13_Tph_high	1
11345	NA_CASSSSRGSPLHF	CXCL13_Tph_high	1
11375	NA_CASSTQGRNYGYTF	CXCL13_Tph_high	1
11388	NA_CASSTSVNGNEQFF	CXCL13_Tph_high	1
11392	NA_CASSTTRSQETQYF	CXCL13_Tph_high	1
11399	NA_CASSVDTSYEQYF	CXCL13_Tph_high	1
11400	NA_CASSVEYTGELFF	CXCL13_Tph_high	1
11402	NA_CASSVGDTQYF	CXCL13_Tph_high	1
11419	NA_CASSVTSIYNEQFF	CXCL13_Tph_high	1
11420	NA_CASSVTTAVGNTIYF	CXCL13_Tph_high	1
11427	NA_CASSWGGASYEQYF	CXCL13_Tph_high	1
11441	NA_CASSYFSRQSEQFF	CXCL13_Tph_high	1
11443	NA_CASSYGFGRNTEAFF	CXCL13_Tph_high	1
11448	NA_CASSYGGLAGDNEQFF	CXCL13_Tph_high	1
11463	NA_CASSYRASGRNEQFF	CXCL13_Tph_high	1
11470	NA_CASSYSGVGPGQPQHF	CXCL13_Tph_high	1
11476	NA_CASSYSSYEQYF	CXCL13_Tph_high	1
11492	NA_CASTGGGIYNEQFF	CXCL13_Tph_high	1
11495	NA_CASTGTSIDGYTF	CXCL13_Tph_high	1
11506	NA_CASTPAGVYTQYF	CXCL13_Tph_high	1
11514	NA_CASTPTGMPYEQYF	CXCL13_Tph_high	1
11523	NA_CASTSGHQSGYTF	CXCL13_Tph_high	1
11536	NA_CASYPAGRTDTQYF	CXCL13_Tph_high	1
11537	NA_CATAAPGQGFYEQYF	CXCL13_Tph_high	1
11540	NA_CATGTSGRTNEQFF	CXCL13_Tph_high	1
11554	NA_CATSDKGLDTQYF	CXCL13_Tph_high	1
11566	NA_CATSGTRGETQYF	CXCL13_Tph_high	1
11567	NA_CATSKGTGGLVTEAFF	CXCL13_Tph_high	1
11578	NA_CATSRGGVQSYGYTF	CXCL13_Tph_high	1
11585	NA_CATYKGASSNLAKNIQYF	CXCL13_Tph_high	1
11596	NA_CAWSAWDRYNEQFF	CXCL13_Tph_high	1
11606	NA_CAWSQPGVGRQYF	CXCL13_Tph_high	1
11610	NA_CAWSRTLGTEAFF	CXCL13_Tph_high	1
11617	NA_CAWSVWGRETQYF	CXCL13_Tph_high	1
11634	NA_CSADGGGLAGVTVEQYF	CXCL13_Tph_high	1
11649	NA_CSAGTGAANEKLFF	CXCL13_Tph_high	1
11656	NA_CSAITGGYNEQFF	CXCL13_Tph_high	1
11661	NA_CSALGTSGTHEQYF	CXCL13_Tph_high	1
11662	NA_CSALGTSGTYEQYF	CXCL13_Tph_high	1
11668	NA_CSALTGGGYTF	CXCL13_Tph_high	1
11671	NA_CSAMGGFGAGGRNEQFF	CXCL13_Tph_high	1
11677	NA_CSANSLTSTDTQYF	CXCL13_Tph_high	1
11678	NA_CSANTPGTGSTTQYF	CXCL13_Tph_high	1
11685	NA_CSAPLGGLSLSYEQYF	CXCL13_Tph_high	1
11693	NA_CSAQKAGQLNQPQHF	CXCL13_Tph_high	1
11698	NA_CSARADRQDTEAFF	CXCL13_Tph_high	1
11704	NA_CSARATSGRKYF	CXCL13_Tph_high	1
11705	NA_CSARDAGSSTGELFF	CXCL13_Tph_high	1
11708	NA_CSARDFRAGAQETQYF	CXCL13_Tph_high	1
11709	NA_CSARDFSASGRNNEQFF	CXCL13_Tph_high	1
11712	NA_CSARDHRNYGYTF	CXCL13_Tph_high	1
11735	NA_CSAREPMGSPLHF	CXCL13_Tph_high	1
11740	NA_CSARETYEQYF	CXCL13_Tph_high	1
11750	NA_CSARGPLAGGGEQFF	CXCL13_Tph_high	1
11757	NA_CSARIQAMETQYF	CXCL13_Tph_high	1
11763	NA_CSARPITSGGYEQYF	CXCL13_Tph_high	1
11764	NA_CSARPPGTNNYGYTF	CXCL13_Tph_high	1
11772	NA_CSARRDTAYEQYF	CXCL13_Tph_high	1
11777	NA_CSARSAGLAGGIRYTHYEQYF	CXCL13_Tph_high	1
11791	NA_CSARVPGNTNEKLFF	CXCL13_Tph_high	1
11801	NA_CSASDGRAGRHYEQYF	CXCL13_Tph_high	1
11804	NA_CSASEAGEVGDTQYF	CXCL13_Tph_high	1
11806	NA_CSASGSNEQFF	CXCL13_Tph_high	1
11809	NA_CSASKTLATSSYEQYF	CXCL13_Tph_high	1
11822	NA_CSASPQANYGYTF	CXCL13_Tph_high	1
11831	NA_CSASSSTSGHNEQFF	CXCL13_Tph_high	1
11832	NA_CSASSTSVSTDTQYF	CXCL13_Tph_high	1
11840	NA_CSATDSYSNQPQHF	CXCL13_Tph_high	1
11861	NA_CSQSGSADETQYF	CXCL13_Tph_high	1
11871	NA_CSVEEGVRTQYF	CXCL13_Tph_high	1
11877	NA_CSVEWQLNTEAFF	CXCL13_Tph_high	1
11883	NA_CSVGLGNEQFF	CXCL13_Tph_high	1
11890	NA_CSVHPGGGNQPQHF	CXCL13_Tph_high	1
11907	NA_CSVSEADNSPLHF	CXCL13_Tph_high	1
11911	NA_CSVVRKGVNTEAFF	CXCL13_Tph_high	1
11913	NA_CSVYRNTEAFF	CXCL13_Tph_high	1
11935	CAAESGSNYKLTF_NA	Cytotoxic_CD4_TCells	1
11938	CAAFTGTASKLTF_CASSLVSGGGNQPQHF;CASSLRNTEAFF	Cytotoxic_CD4_TCells	1
11947	CAAGGTSYGKLTF_CASSLARSNQPQHF	Cytotoxic_CD4_TCells	1
11960	CAAGYSGGGADGLTF_CAEGSLNYGYTF	Cytotoxic_CD4_TCells	1
11964	CAAIDYGQNFVF_CASSKNPGRMETQYF	Cytotoxic_CD4_TCells	1
11979	CAAITNTGGFKTIF_CASSSQGAIIHEQYF	Cytotoxic_CD4_TCells	1
11980	CAAKAVTGGGNKLTF_CSARTPGTGTYEQYF	Cytotoxic_CD4_TCells	1
11981	CAAKAVTGGGNKLTF_CSARTPGTGTYEQYF;CAISAGLVYEQFF	Cytotoxic_CD4_TCells	1
11991	CAAKSSGDKLTF_CASSGGVNTEAFF	Cytotoxic_CD4_TCells	1
11995	CAALEGSWGKLQF_CASSFRAGGRNEKLFF	Cytotoxic_CD4_TCells	1
11999	CAALIQGAQKLVF_CASSQGSGTSNQPQHF	Cytotoxic_CD4_TCells	1
12001	CAALKTGANNLFF_CSAGRAQETQYF	Cytotoxic_CD4_TCells	1
12006	CAALNSGGSNYKLTF_CASRSWGSNEQFF	Cytotoxic_CD4_TCells	1
12056	CAAPNSGNTGKLIF_CASSQETSGVSYNEQFF	Cytotoxic_CD4_TCells	1
12061	CAAPRGNKLTF_CASSLEAGTRDTQYF	Cytotoxic_CD4_TCells	1
12080	CAARDFGNEKLTF_CASSIWGRNTEAFF	Cytotoxic_CD4_TCells	1
12110	CAARSAMYSGGGADGLTF_CASSLDPNAYEQYF	Cytotoxic_CD4_TCells	1
12124	CAASAAGNQFYF_CAWSRERYEQYF	Cytotoxic_CD4_TCells	1
12125	CAASAAYSGYALNF_CASSRGGLGANVLTF	Cytotoxic_CD4_TCells	1
12126	CAASAAYSGYALNF_CASSRGGLGANVLTF;CASLQRGNTDTQYF	Cytotoxic_CD4_TCells	1
12128	CAASADSGAGSYQLTF_CASSPGSAHGYTF;CATMRGGGEKLFF	Cytotoxic_CD4_TCells	1
12135	CAASAGRGSTLGRLYF;CAMREGLKGRAAGNKLTF_CASSVAAPSGRGIGETQYF	Cytotoxic_CD4_TCells	1
12136	CAASAGSYQKVTF_CSARIPGQSNEKLFF	Cytotoxic_CD4_TCells	1
12148	CAASANSGNTGKLIF_CASSHDSNTQYF	Cytotoxic_CD4_TCells	1
12173	CAASDDYKLSF_CASSLGTGGNYGYTF	Cytotoxic_CD4_TCells	1
12182	CAASEAGNQFYF_CASRRHFLTGNTIYF	Cytotoxic_CD4_TCells	1
12208	CAASGLETSGSRLTF_CASSPATGWGEKLFF	Cytotoxic_CD4_TCells	1
12216	CAASGSATNKLIF_CASSFPRQGKNGYTF	Cytotoxic_CD4_TCells	1
12224	CAASIEGYSTLTF_CASSRREGAYEQYF	Cytotoxic_CD4_TCells	1
12248	CAASITGTASKLTF_CSATTGTQAYEQYF	Cytotoxic_CD4_TCells	1
12292	CAASLSDGQKLLF_CASSYGSSNEKLFF	Cytotoxic_CD4_TCells	1
12318	CAASNRDDKIIF_CASSYSFNLRAQYF	Cytotoxic_CD4_TCells	1
12338	CAASPSGNTPLVF;CAETLGDGGSQGNLIF_CASSEGQGNQPQHF	Cytotoxic_CD4_TCells	1
12354	CAASRGRNKLSF_CAISDPRLGRLNTEAFF	Cytotoxic_CD4_TCells	1
12356	CAASRGTGNQFYF_CASSRTGFGYTF	Cytotoxic_CD4_TCells	1
12359	CAASRLSGAQKLVF_CAWSRPDTQYF	Cytotoxic_CD4_TCells	1
12364	CAASRPGNQFYF_CASSQDLGGLDEKLFF	Cytotoxic_CD4_TCells	1
12388	CAASSQGITGGGNKLTF_CASSLDRGYEQYF;CASSRGRGETQYF	Cytotoxic_CD4_TCells	1
12393	CAASSSGAGSYQLTF;CALVFYGNNRLAF_CASSSPFAGHYGYTF	Cytotoxic_CD4_TCells	1
12404	CAASTDSWGKLQF_CSVEGPPGQGARETQYF	Cytotoxic_CD4_TCells	1
12406	CAASTGGGSYIPTF_CAWSHQTGGYTF	Cytotoxic_CD4_TCells	1
12410	CAASTNTGFQKLVF_CASSALQVSDEQYF	Cytotoxic_CD4_TCells	1
12421	CAASTYTGGFKTIF_CASSYGLAGGGFYNEQFF	Cytotoxic_CD4_TCells	1
12436	CAATANNAGNMLTF_CASSRSRGAAGANVLTF	Cytotoxic_CD4_TCells	1
12448	CAATLGGYQKVTF_CASSPSGGFGDTEAFF	Cytotoxic_CD4_TCells	1
12471	CAATSTFSSGSARQLTF_CASSYFVAERGYEQYF	Cytotoxic_CD4_TCells	1
12497	CACPMIYNQGGKLIF_CASSQQDTQYF	Cytotoxic_CD4_TCells	1
12525	CAEGSDKLIF_CSASGLAGGPPPYEQYF;CSASLAISTDTQYF	Cytotoxic_CD4_TCells	1
12527	CAEIGSNTGKLIF_CAWSVNSYNEQFF	Cytotoxic_CD4_TCells	1
12535	CAEIYTGTASKLTF_CASSRDRGYEQYF	Cytotoxic_CD4_TCells	1
12538	CAEKAGAQKLVF_CASVGNTYNEQFF;CASRSTGHSGNTIYF	Cytotoxic_CD4_TCells	1
12541	CAEKDSGTYKYIF_CASSFSGSSGANVLTF	Cytotoxic_CD4_TCells	1
12544	CAEKGGKLIF_CASSLGTSGSNEQFF	Cytotoxic_CD4_TCells	1
12547	CAEKGGKLIF_NA	Cytotoxic_CD4_TCells	1
12565	CAENGGGGADGLTF;CAATPIPKYGNKLVF_CASSPGFLYQPQHF	Cytotoxic_CD4_TCells	1
12574	CAENILDSSYKLIF_CSASPGLAATYNEQFF	Cytotoxic_CD4_TCells	1
12578	CAENIYTGTASKLTF_CASSGVQGRPNYGYTF	Cytotoxic_CD4_TCells	1
12594	CAENPPNDYKLSF_CASSPRSQGEGTEAFF	Cytotoxic_CD4_TCells	1
12617	CAENTSGGYNKLIF_CSVPGLAGDAAKNIQYF;CASSYRLAGEVRGRETQYF	Cytotoxic_CD4_TCells	1
12656	CAESPGGYQKVTF_CASSLEPGLDTEAFF	Cytotoxic_CD4_TCells	1
12675	CAETNQAGTALIF_CASRLLNTGELFF	Cytotoxic_CD4_TCells	1
12705	CAFFTGGGNKLTF_CASSPGGRTEAFF	Cytotoxic_CD4_TCells	1
12733	CAFMGIYGGSQGNLIF_CASMRQGIAGELFF;CASSPRSLAGGGGANVLTF	Cytotoxic_CD4_TCells	1
12791	CAFMNSGGSNYKLTF_CAISDQGIQETQYF	Cytotoxic_CD4_TCells	1
12797	CAFMRSSGTYKYIF_CASSETEAAEAFF	Cytotoxic_CD4_TCells	1
12798	CAFMSNQGGKLIF_CASRGGSNQPQHF	Cytotoxic_CD4_TCells	1
12808	CAFNQAGTALIF_CASSGPSGSINEQFF;CASSRNRTGPYEQYF	Cytotoxic_CD4_TCells	1
12821	CAFSADTGNQFYF_CASSLAARQETQYF;CASSTGPALTGEQYF	Cytotoxic_CD4_TCells	1
12824	CAFSGNTGKLIF_CSVMMDPRWGTDTQYF	Cytotoxic_CD4_TCells	1
12862	CAGARGFGNEKLTF_CASSLDIVNTEAFF	Cytotoxic_CD4_TCells	1
12871	CAGASTGRRALTF_CASSRPGLAGDSTDTQYF	Cytotoxic_CD4_TCells	1
12873	CAGATGYSTLTF_CASSSRESNEQYF;CASSYGLAGGGFYNEQFF	Cytotoxic_CD4_TCells	1
12875	CAGAYNQGGKLIF_CSVRTGEQYF	Cytotoxic_CD4_TCells	1
12883	CAGDPGGGADGLTF_CASSYSGPGTNEKLFF	Cytotoxic_CD4_TCells	1
12890	CAGEESGTYKYIF_CAWSVGGTEAFF	Cytotoxic_CD4_TCells	1
12893	CAGEGQAGTALIF_CASSLRLATYNEQFF	Cytotoxic_CD4_TCells	1
12898	CAGEPGGSQGNLIF_CASRLGGTGELFF;CASRMGQNGETQYF	Cytotoxic_CD4_TCells	1
12930	CAGGTDKLIF_CASSLRPINTEAFF	Cytotoxic_CD4_TCells	1
12931	CAGGTSYGKLTF_CASSLDPGAAYEQYF	Cytotoxic_CD4_TCells	1
12960	CAGNSGNTPLVF_CSVEDGPGRDDAFF	Cytotoxic_CD4_TCells	1
12992	CAGQEYGNKLVF_CASSPTVNYGYTF	Cytotoxic_CD4_TCells	1
12999	CAGQLGLNTGNQFYF_CSASRGYTEAFF	Cytotoxic_CD4_TCells	1
13003	CAGQLPGEYGNKLVF_CAIRWASGEQYF	Cytotoxic_CD4_TCells	1
13014	CAGQSIGFGNVLHC_CASSAMTSGRTGIQYF	Cytotoxic_CD4_TCells	1
13025	CAGRGTSYGKLTF_CAIKTGESGNTIYF	Cytotoxic_CD4_TCells	1
13051	CAGTLTGFGNEKLTF_CASSLLGYGYTF	Cytotoxic_CD4_TCells	1
13053	CAGTNTDKLIF_CASSSQGNGELFF;CASSISSGGPDTQYF	Cytotoxic_CD4_TCells	1
13059	CAGTYSGNTPLVF_CASSLVLAGDNAHEQYF	Cytotoxic_CD4_TCells	1
13061	CAGVEANDYKLSF;CAVERGYSGGGADGLTF_CASSLGQGNSPLHF	Cytotoxic_CD4_TCells	1
13062	CAGVGATNKLIF_CASSTGQGREQYF;CASSFPGYQPQHF	Cytotoxic_CD4_TCells	1
13066	CAGVTQGGSEKLVF_CASSEYRYGYTF	Cytotoxic_CD4_TCells	1
13102	CALDDNYGQNFVF_CASSTGAWSNQPQHF	Cytotoxic_CD4_TCells	1
13106	CALDGSGNTGKLIF_CSVEDRLPGLAGTDTQYF	Cytotoxic_CD4_TCells	1
13109	CALDLPPGNNRKLIW_CASSTPRNEQFF	Cytotoxic_CD4_TCells	1
13120	CALEAYGSGNTGKLIF_CASRPGQGTEAFF	Cytotoxic_CD4_TCells	1
13151	CALGGSNYKLTF_CSASTGVHNEQFF	Cytotoxic_CD4_TCells	1
13153	CALGKTSYDKVIF_NA	Cytotoxic_CD4_TCells	1
13189	CALISTGTASKLTF_CATMVVGGTQYF	Cytotoxic_CD4_TCells	1
13221	CALLPVDSSYKLIF_CSASGRDEDSPLHF;CASSLGSGGYNEQFF	Cytotoxic_CD4_TCells	1
13263	CALRAGGYQKVTF_NA	Cytotoxic_CD4_TCells	1
13284	CALRGAGYSTLTF_CASSSGTGANMNTEAFF	Cytotoxic_CD4_TCells	1
13289	CALRGNTGFQKLVF_CASSQNPGQGGSPLHF	Cytotoxic_CD4_TCells	1
13290	CALRGRNTGGFKTIF;CAGAGGTSYGKLTF_CASSRTGGQNTGELFF	Cytotoxic_CD4_TCells	1
13294	CALRGYQKVTF;CIVRVAGTGFQKLVF_CSARDLGGLNTEAFF	Cytotoxic_CD4_TCells	1
13297	CALRLEAAGNKLTF_CASSQGTARETQYF	Cytotoxic_CD4_TCells	1
13299	CALRMEYGNKLVF_CASSLRQVNTEAFF	Cytotoxic_CD4_TCells	1
13332	CALSAGGAGSYQLTF_CSARGTGGILGYTF	Cytotoxic_CD4_TCells	1
13343	CALSDFSYGKLTF_CASSPTTGPNTEAFF	Cytotoxic_CD4_TCells	1
13344	CALSDGAGTASKLTF_CASSFSGGETQYF	Cytotoxic_CD4_TCells	1
13346	CALSDGGGSEKLVF_CASSGKGGTEAFF	Cytotoxic_CD4_TCells	1
13355	CALSDLGGYQKVTF_NA	Cytotoxic_CD4_TCells	1
13357	CALSDLTDSWGKLQF_CSVDKSTGELFF	Cytotoxic_CD4_TCells	1
13365	CALSDNYNQGGKLIF_CASSPLPGLGGNEQFF;CASSRAGTGPPNTQYF	Cytotoxic_CD4_TCells	1
13388	CALSDREDSSYKLIF_NA	Cytotoxic_CD4_TCells	1
13403	CALSDTGTASKLTF_CASSQPPDTQYF	Cytotoxic_CD4_TCells	1
13421	CALSEAGNNARLMF;CAVTGWTGNQFYF_CASSAGQGHNEQFF	Cytotoxic_CD4_TCells	1
13428	CALSEALNNFNKFYF_CASSPVGGENEKLFF	Cytotoxic_CD4_TCells	1
13433	CALSEARGGSGNTGKLIF_CASSSGTGGIYNEQFF	Cytotoxic_CD4_TCells	1
13459	CALSETGNNRLAF;CAFGSGNTGKLIF_CASSVGLAGRFKYF	Cytotoxic_CD4_TCells	1
13462	CALSEVWDDKIIF_CASNEDRESYGYTF	Cytotoxic_CD4_TCells	1
13478	CALSGMGGGADGLTF_CASSLVSGSYNEQFF	Cytotoxic_CD4_TCells	1
13485	CALSGSARQLTF_CASSKGGVGGSNTEAFF	Cytotoxic_CD4_TCells	1
13520	CALSPQGGFGNVLHC_CSASPLSQGAGDTQYF	Cytotoxic_CD4_TCells	1
13527	CALSPVTNQAGTALIF_CASSSAGGGETQYF	Cytotoxic_CD4_TCells	1
13541	CALSSGDSKLTF_CASRNRFISYEQYF	Cytotoxic_CD4_TCells	1
13568	CALSYSSASKIIF_CASSGAGQVLQETQYF;CASSIGNSYEQYF	Cytotoxic_CD4_TCells	1
13595	CALTSDPDSSYKLIF_CSAADSYEQYF	Cytotoxic_CD4_TCells	1
13623	CAMCADYKLSF_CASSYSIMGGGYEQFF	Cytotoxic_CD4_TCells	1
13626	CAMGGGSNYKLTF_CASSLEDRTKQFF	Cytotoxic_CD4_TCells	1
13629	CAMGGQGGSEKLVF_CSAREPMGSPLHF	Cytotoxic_CD4_TCells	1
13642	CAMKAGTYKYIF;CAVNTPQAGTALIF_CASSPTQGEVTEAFF	Cytotoxic_CD4_TCells	1
13655	CAMLSNTGNQFYF_CASSSYGQKQETQYF	Cytotoxic_CD4_TCells	1
13681	CAMREAVTGANSKLTF_CASSQSAGPGMRSPLHF	Cytotoxic_CD4_TCells	1
13682	CAMREDANYGGSQGNLIF_CAWSANRGFSYGYTF	Cytotoxic_CD4_TCells	1
13687	CAMREENAGNTPLVF_CSARDFRGGETQYF	Cytotoxic_CD4_TCells	1
13688	CAMREETNSGNTPLVF_CASSTLYPGTGNLKLFF	Cytotoxic_CD4_TCells	1
13702	CAMREGGSTLGRLYF;CAARFLYGGATNKLIF_CASSQPTYGHGYTF	Cytotoxic_CD4_TCells	1
13790	CAMSAALTGGGNKLTF_CAISGGTGISGANVLTF	Cytotoxic_CD4_TCells	1
13799	CAMSAGSSASKIIF_CASSPGASTDTQYF	Cytotoxic_CD4_TCells	1
13806	CAMSASGTYKYIF_CASSQEDREDRNEQFF	Cytotoxic_CD4_TCells	1
13809	CAMSAYTGGFKTIF_CSARGGAGEKLFF;CASSHSEDGYQPQHF	Cytotoxic_CD4_TCells	1
13815	CAMSEGTYKYIF_CSASDSGRTGEQYF;CAWTRGPGANVLTF	Cytotoxic_CD4_TCells	1
13850	CAMSRTARSNYKLTF_CASSPLNGRDTGELFF	Cytotoxic_CD4_TCells	1
13870	CAMTKRSGNTGKLIF_CASSSSPTSTDTQYF	Cytotoxic_CD4_TCells	1
13881	CAMVRGGGSEKLVF_CASSQDRFIQYF	Cytotoxic_CD4_TCells	1
13889	CAPCIYTGGFKTIF;CAGKQARLMF_CASSRSLDATNEKLFF	Cytotoxic_CD4_TCells	1
13891	CAPDSSYKLIF_CASTPRGGLRGGPYEQYF	Cytotoxic_CD4_TCells	1
13893	CAPDSWGKLQF;CAVTMDSNYQLIW_CATGSGSTDTQYF	Cytotoxic_CD4_TCells	1
13910	CAPLRTHSGGSNYKLTF_CASSGLASGYNEQFF	Cytotoxic_CD4_TCells	1
13947	CAQENTGTASKLTF_CSVGQGGTEAFF	Cytotoxic_CD4_TCells	1
13952	CAQTMEYGNKLVF_CASSLYRANEQFF	Cytotoxic_CD4_TCells	1
13965	CARGSQGNLIF_CSARGGLNTEAFF	Cytotoxic_CD4_TCells	1
14041	CATDATWSNYQLIW_CASREDRRGRTDQPQHF	Cytotoxic_CD4_TCells	1
14083	CATEETSGSRLTF_CASSYSSYGYTF	Cytotoxic_CD4_TCells	1
14085	CATEGGGGSNYKLTF_CASSESTDTQYF	Cytotoxic_CD4_TCells	1
14107	CATGSYNQGGKLIF_CASRTSGTADTQYF;CSALKYNQPQHF	Cytotoxic_CD4_TCells	1
14113	CATLRDCGTSYGKLTF_CASSIDRGILSGANVLTF	Cytotoxic_CD4_TCells	1
14187	CAVDGATNKLIF_CASRPGTGDYGYTF	Cytotoxic_CD4_TCells	1
14191	CAVDGGATGTASKLTF_CASSFSGDTQYF	Cytotoxic_CD4_TCells	1
14204	CAVDISGTYKYIF_CASSFGRSNEQFF	Cytotoxic_CD4_TCells	1
14216	CAVDMRGFGNVLHC_CASSLPDRSNQPQHF	Cytotoxic_CD4_TCells	1
14217	CAVDMRGFGNVLHC_CASSLPDRSNQPQHF;CSARDPPRGETQYF	Cytotoxic_CD4_TCells	1
14219	CAVDNFGNEKLTF_CASSLSRDRAYGYTF	Cytotoxic_CD4_TCells	1
14224	CAVDPSGNTGKLIF_CASSVRRTTLGIRGETQYF	Cytotoxic_CD4_TCells	1
14231	CAVDSPAQGAQKLVF_CSARDNLGRRTFF	Cytotoxic_CD4_TCells	1
14244	CAVEASGGSYIPTF_CASSLMGTGSSDEQYF	Cytotoxic_CD4_TCells	1
14257	CAVEDQGGQKLLF_CASSFTSGYTGELFF;CASSSDRGAYGYTF	Cytotoxic_CD4_TCells	1
14260	CAVEDRLNNARLMF_CSAKESQGNSPLHF	Cytotoxic_CD4_TCells	1
14261	CAVEDRLNNARLMF_CSAKESQGNSPLHF;CASSLADFGEAFF	Cytotoxic_CD4_TCells	1
14267	CAVEEGNQGGKLIF_CASKRSGPSSQYF;CASSLEAGVIDTQYF	Cytotoxic_CD4_TCells	1
14268	CAVEEGNQGGKLIF_CASSLEAGVIDTQYF	Cytotoxic_CD4_TCells	1
14281	CAVEGRNAGNMLTF_CAISEGTSDTQYF	Cytotoxic_CD4_TCells	1
14286	CAVEIPNSNSGYALNF_CASRSGGDTQYF	Cytotoxic_CD4_TCells	1
14293	CAVEPQDGQKLLF_CASSSRGTSGGNEQFF	Cytotoxic_CD4_TCells	1
14295	CAVEPRETSGSRLTF_CASTNQAGGPHEQYF	Cytotoxic_CD4_TCells	1
14334	CAVGAPGAAGNKLTF_CASSQDQGQPQHF	Cytotoxic_CD4_TCells	1
14340	CAVGDSNYQLIW_CASSETGTNEKLFF	Cytotoxic_CD4_TCells	1
14344	CAVGEYGNKLVF_CASSFLLPGYEQYF	Cytotoxic_CD4_TCells	1
14348	CAVGGGATNKLIF_CSADSSNSGANVLTF	Cytotoxic_CD4_TCells	1
14352	CAVGGNTPLVF_CASSSLDRDNYGYTF	Cytotoxic_CD4_TCells	1
14357	CAVGGTFLMNYGGATNKLIF_CASTSVNTGELFF	Cytotoxic_CD4_TCells	1
14420	CAVIQGAQKLVF_CASSVAFSTGELFF	Cytotoxic_CD4_TCells	1
14423	CAVIRGTSYGKLTF_CAGGEMPYEQYF;CSARDPSGRDYEQYF	Cytotoxic_CD4_TCells	1
14424	CAVIRNNNARLMF_CASSAAGETQYF	Cytotoxic_CD4_TCells	1
14425	CAVIRQETSGSRLTF_CASSYLRPIYEQYF	Cytotoxic_CD4_TCells	1
14429	CAVITGANSKLTF_CASSQRDRVGDTQYF	Cytotoxic_CD4_TCells	1
14482	CAVLPVFGGATNKLIF_CATRTDVEAFF	Cytotoxic_CD4_TCells	1
14497	CAVMGSSASKIIF_CSARGLAGRGEQFF	Cytotoxic_CD4_TCells	1
14511	CAVNANTDKLIF_CASTLLAGYSYEQYF	Cytotoxic_CD4_TCells	1
14537	CAVNGGSGGSYIPTF;CAEVANAGKSTF_CAWSGGNEQFF	Cytotoxic_CD4_TCells	1
14548	CAVNIDGSDTDKLIF_CASTLAGFDTDTQYF	Cytotoxic_CD4_TCells	1
14550	CAVNIDRGSTLGRLYF;CAYRRVSNFGNEKLTF_CASSQEESGPQHF	Cytotoxic_CD4_TCells	1
14569	CAVNNAGNMLTF_CSARTEDHPQHF	Cytotoxic_CD4_TCells	1
14578	CAVNPSGNTGKLIF_CASSRSGPYQETQYF	Cytotoxic_CD4_TCells	1
14583	CAVNRGQAGTALIF_CSASWAGVNNEQFF	Cytotoxic_CD4_TCells	1
14598	CAVNTETGRRALTF_CASSHRLAGNTDTQYF	Cytotoxic_CD4_TCells	1
14632	CAVPLGGTSYGKLTF_CASSLVPGPTDTQYF	Cytotoxic_CD4_TCells	1
14641	CAVPQGGKLIF_CASSLVQETQYF	Cytotoxic_CD4_TCells	1
14647	CAVPTGGFKTIF_CASSLGQLMNTEAFF	Cytotoxic_CD4_TCells	1
14654	CAVQAGAAGNKLTF;CAFMTIQGAQKLVF_CASSKGQRGKLFF	Cytotoxic_CD4_TCells	1
14678	CAVQANFGNEKLTF_CSASQDSGQYF	Cytotoxic_CD4_TCells	1
14679	CAVQAPIQGAQKLVF_CASSQARGLAVTETQYF	Cytotoxic_CD4_TCells	1
14680	CAVQAQGAQKLVF_CASSQDWGDIGQFF	Cytotoxic_CD4_TCells	1
14691	CAVQASGGQNFVF_CAISESGGQGQPQHF	Cytotoxic_CD4_TCells	1
14699	CAVQAVGSGNTGKLIF_CASSPPGELFF	Cytotoxic_CD4_TCells	1
14708	CAVQESGAAGNKLTF_CASSSLEETQYF	Cytotoxic_CD4_TCells	1
14717	CAVQGPSAAGNKLTF_CASSPSQYEQYF	Cytotoxic_CD4_TCells	1
14740	CAVQVSGGNTGKLIF_CSALMGGSTQYF	Cytotoxic_CD4_TCells	1
14741	CAVQYGNKLVF_CASSPDPSGNTIYF	Cytotoxic_CD4_TCells	1
14753	CAVRDAGYNFNKFYF_CSATRGYTGELFF	Cytotoxic_CD4_TCells	1
14774	CAVRDPGRGSTLGRLYF_CASLDRPNQPQHF	Cytotoxic_CD4_TCells	1
14791	CAVRDVKTDKLIF_CATSQDRATDTQYF	Cytotoxic_CD4_TCells	1
14797	CAVREGAAGNKLTF_CASSEGLNYPVGTDTQYF	Cytotoxic_CD4_TCells	1
14798	CAVREGNTDKLIF_CSARDFSRNTGELFF	Cytotoxic_CD4_TCells	1
14803	CAVRETSGSRLTF_CASSQLIGGTGNTIYF	Cytotoxic_CD4_TCells	1
14807	CAVRFSDGQKLLF_CASSYGLAGGGFYNEQFF;CASSEGVYQPQHF	Cytotoxic_CD4_TCells	1
[truncated: 69,486 more rows]

## Sheet: RA11
SF
	CT_aa	publication_celltypes	Frequency
67072	CAERTTGRRALTF_CASSLVGGKGEETQYF	Tregs	29
11842	NA_CSAPAGGNNYEQYF	CXCL13_Tph_high	27
16499	NA_CASSGMAFPGYTF	Cytotoxic_CD4_TCells	24
69652	CAYIPTGGGNKLTF_CASSLAWARGYTF	Tregs	23
8413	CAVHSGGYQKVTF_CSAPTGDSYEQYF	CXCL13_Tph_high	22
13806	CAPSGGYNKLIF_CASSGMAFPGYTF	Cytotoxic_CD4_TCells	18
8377	CAVGRSGYSTLTF_CASSDDYGYTF	CXCL13_Tph_high	15
7955	CATESNNARLMF_CASSLTLAGGGEQFF	CXCL13_Tph_high	14
6599	CAENMGGSNYKLTF_CASSLGTGGTDTQYF	CXCL13_Tph_high	12
10607	NA_CASSLDGVNIQYF	CXCL13_Tph_high	12
9524	CIVRVADSGYALNF_CASTSTPRDNYGYTF	CXCL13_Tph_high	10
7103	CALGAGGGSYIPTF_CASSLDRLEETQYF	CXCL13_Tph_high	9
8334	CAVGGGANNLFF_CSAPAGGNNYEQYF	CXCL13_Tph_high	9
72374	NA_CSARSPGAWETQYF	Tregs	9
7267	CALRGSGGYNKLIF_CSVDQGRGTEAFF	CXCL13_Tph_high	8
8363	CAVGQDDMRF_CASSQDPRGLYGYTF	CXCL13_Tph_high	8
8530	CAVLTGANNLFF_CASSELLAIEQYF	CXCL13_Tph_high	8
9264	CAYRGSTLGRLYF_CASSPPSGRAGDTQYF	CXCL13_Tph_high	8
12529	CAATSSGNTPLVF_CASRLTGNGDTEAFF	Cytotoxic_CD4_TCells	8
35117	NA_CASSNGLYNEQFF	effector_CD4_Tcells	8
67135	CAETRYSSASKIIF_CASSEDQRQLNEKLFF	Tregs	8
6901	CAGGGGTSYGKLTF_CAISESGESPLHF	CXCL13_Tph_high	7
7284	CALRPPSGNTPLVF_CASSEEGTGELFF	CXCL13_Tph_high	7
7787	CAQDGGYNKLIF_CASRVEGTAGSNQPQHF	CXCL13_Tph_high	7
9638	CLVGDQSRNNNDMRF_CASSWDRATGELFF	CXCL13_Tph_high	7
10241	NA_CASSATHSSYEQYF	CXCL13_Tph_high	7
10258	NA_CASSDRLAGGVYEQYF	CXCL13_Tph_high	7
10630	NA_CASSLDSLSGEQYF	CXCL13_Tph_high	7
10985	NA_CASSPGDTQYF	CXCL13_Tph_high	7
66965	CAEKERRALTF_CASSQVGGWTGFAEQYF	Tregs	7
71156	NA_CASSLGRVLNEKLFF	Tregs	7
6077	CAAIGFGNVLHC_CASSRQVNTEAFF	CXCL13_Tph_high	6
6695	CAESLTGGYNKLIF_CASSQRHSNEQFF	CXCL13_Tph_high	6
6951	CAGPLGAGNMLTF_CASSLRESGQSTQYF	CXCL13_Tph_high	6
7107	CALGDSGGYQKVTF_CASKGGSYNEQFF	CXCL13_Tph_high	6
8915	CAVRNSGGYQKVTF_CAISDRAGDTEAFF	CXCL13_Tph_high	6
9018	CAVSDRGRDAGGTSYGKLTF_CASSLDGVNIQYF	CXCL13_Tph_high	6
9835	CVVNRGSGYALNF_CASRGTSGFTGELFF	CXCL13_Tph_high	6
10127	NA_CASRGTSGFTGELFF	CXCL13_Tph_high	6
10355	NA_CASSEVVAGGTYEQYF	CXCL13_Tph_high	6
10905	NA_CASSLTSHINNEQFF	CXCL13_Tph_high	6
11166	NA_CASSQDTNQPQHF	CXCL13_Tph_high	6
19368	CALRQGAQKLVF_CASSPDSGYGYTF	Central_Memory_CD4_Tcells	6
31450	CALRQGAQKLVF_CASSPDSGYGYTF	effector_CD4_Tcells	6
67093	CAESKAPFSGGYNKLIF_CASSLGRVLNEKLFF	Tregs	6
68626	CAVEEGGQAGTALIF_CSAPPQGKVSYEQYF	Tregs	6
68806	CAVGVISFQKLVF_CASSTGPGRSSTDTQYF	Tregs	6
69882	CILTSGANNLFF_CASSPFGWTSSYNEQFF	Tregs	6
6481	CAATRGFGNVLHC_CASSSAGAETQYF	CXCL13_Tph_high	5
7350	CALSDNSGYALNF_CASTLRGTSGSTDTQYF	CXCL13_Tph_high	5
7696	CAMSHTNAGKSTF_CASSLGGSGKFEQYF	CXCL13_Tph_high	5
7709	CAMSSYSGGGADGLTF_CASSQDWSVGNTIYF	CXCL13_Tph_high	5
7876	CATDANNARLMF_CASSRGWENTEAFF	CXCL13_Tph_high	5
8488	CAVKTGANNLFF_CASSEGVWADTQYF	CXCL13_Tph_high	5
8536	CAVLTGANNLFF_CASSYSGPLNEQFF	CXCL13_Tph_high	5
8651	CAVNRGGSSNTGKLIF_CASSYLTGPIHF	CXCL13_Tph_high	5
8673	CAVNTGYNKLIF_CASTQGLGQPQHF	CXCL13_Tph_high	5
8885	CAVRGSGNTPLVF_CASSQDTNQPQHF	CXCL13_Tph_high	5
9232	CAVYYGNNRLAF_CASSKGEGREQYF	CXCL13_Tph_high	5
9526	CIVRVAEISSGSARQLTF_CASSATHSSYEQYF	CXCL13_Tph_high	5
9664	CMPSGSARQLTF;CAVKTGANNLFF_CSARVDFTNYGYTF	CXCL13_Tph_high	5
9799	CVVNLAGYSSASKIIF_CASILGQGGSEAFF	CXCL13_Tph_high	5
9811	CVVNMRNNNARLMF_CASSPPGNIQYF	CXCL13_Tph_high	5
10212	NA_CASSAGLAETQYF	CXCL13_Tph_high	5
10272	NA_CASSEAPSDTQYF	CXCL13_Tph_high	5
11150	NA_CASSQDPRGLYGYTF	CXCL13_Tph_high	5
11529	NA_CASSVVGTGVGETQYF	CXCL13_Tph_high	5
11534	NA_CASSWDRATGELFF	CXCL13_Tph_high	5
14461	CAVIIQGAQKLVF_CASSGVAGGPWETQYF	Cytotoxic_CD4_TCells	5
17962	NA_CSARELTRGYEQYF	Cytotoxic_CD4_TCells	5
35378	NA_CASSQGREKSYEQYF	effector_CD4_Tcells	5
36154	NA_CSASGDISSYEQYF	effector_CD4_Tcells	5
66788	CAASNTDGGSQGNLIF_CASGAGEESPLHF	Tregs	5
67058	CAERNYGGATNKLIF_CASSQDSEQVNEKLFF	Tregs	5
67391	CAGRAGGFKTIF_CASSEATDAEAFF	Tregs	5
69045	CAVNNNDMRF_CASSEWQTNYGYTF	Tregs	5
70588	NA_CASRRPNTEAFF	Tregs	5
72129	NA_CATSEPGLPYNEQFF	Tregs	5
6091	CAAKIDGGATNKLIF_CASSFSGYNEQFF	CXCL13_Tph_high	4
6492	CAATTVFNAGNNRKLIW_CASSLYSGSGTDTQYF	CXCL13_Tph_high	4
6620	CAENTGGYNKLIF_CASSPGLAGGHETQYF	CXCL13_Tph_high	4
6774	CAFMKGDNTDKLIF_CASSQTNSYEQYF	CXCL13_Tph_high	4
6911	CAGGNSSASKIIF_CASSFVSSKETQYF	CXCL13_Tph_high	4
7011	CAGTNTGTASKLTF_CASSFGGRNPGELFF	CXCL13_Tph_high	4
7143	CALIHQAGTALIF_CAISEDIRNTEAFF	CXCL13_Tph_high	4
7409	CALSEAGGGGNKLTF_CASSLAQSLAVPNEQYF	CXCL13_Tph_high	4
7449	CALSERDSSYKLIF_CATALAGESYNEQFF	CXCL13_Tph_high	4
7843	CATAGNQFYF_CASSLIGTSGTPNEQFF	CXCL13_Tph_high	4
7997	CATPNPRDDKIIF;CAVLNYGGSQGNLIF_CASSLETTGGQYF	CXCL13_Tph_high	4
8064	CATVRIGGADGLTF_CASSRTGGLAGGIDEQFF	CXCL13_Tph_high	4
8114	CAVASGTYKYIF_CASSSEGGTEAFF	CXCL13_Tph_high	4
8125	CAVDAGNMLTF_CSAKVSGNSYNEQFF	CXCL13_Tph_high	4
8140	CAVDNARLMF_CSAARGGNNNEQFF	CXCL13_Tph_high	4
8234	CAVEGGNTGKLIF_CASSQSGRGARSGANVLTF	CXCL13_Tph_high	4
8498	CAVKVDQAGTALIF_CASSQGPGQGSQPQHF	CXCL13_Tph_high	4
8632	CAVNMRSSNTGKLIF_CASTLGQGAFF	CXCL13_Tph_high	4
8653	CAVNRGSGNTPLVF_CASSRDGSRGYTF	CXCL13_Tph_high	4
8911	CAVRMDTGGFKTIF_CASSSEGGTEAFF	CXCL13_Tph_high	4
8912	CAVRMDTGGFKTIF;CAVASGTYKYIF_CASSSEGGTEAFF	CXCL13_Tph_high	4
9188	CAVVNTNAGKSTF_CASSFRAGDGYTF	CXCL13_Tph_high	4
9257	CAYRGSGNTPLVF_CASSLESTGQNEQYF	CXCL13_Tph_high	4
9732	CVVGRTGGFKTIF_CASSIGIDQPQHF	CXCL13_Tph_high	4
9782	CVVNGGRRGSQGNLIF_CASSEDPTGGRRAFF	CXCL13_Tph_high	4
9807	CVVNMFEARLMF_CASSEAPSDTQYF	CXCL13_Tph_high	4
10416	NA_CASSFRQGQTEAFF	CXCL13_Tph_high	4
10755	NA_CASSLGTGGTDTQYF	CXCL13_Tph_high	4
10973	NA_CASSPDSGRGREQYF	CXCL13_Tph_high	4
11366	NA_CASSSGPLAGANVLTF	CXCL13_Tph_high	4
11438	NA_CASSSTSGSYEQYF	CXCL13_Tph_high	4
11654	NA_CASTSTPRDNYGYTF	CXCL13_Tph_high	4
11837	NA_CSANQGPGAEAFF	CXCL13_Tph_high	4
11914	NA_CSAREGGATGNTIYF	CXCL13_Tph_high	4
18040	NA_CSASPGGDQPQHF	Cytotoxic_CD4_TCells	4
30918	CAFKSGGSNYKLTF_CASRRQGGSTDTQYF	effector_CD4_Tcells	4
30949	CAFMKHGGGPDMRF_CSASPGAGTEAFF	effector_CD4_Tcells	4
33496	CAYSDRGNTPLVF_NA	effector_CD4_Tcells	4
34262	NA_CASQTGLGGNTIYF	effector_CD4_Tcells	4
35720	NA_CASSYGETQYF	effector_CD4_Tcells	4
35912	NA_CATTPTGQETQYF	effector_CD4_Tcells	4
54129	NA_CSAPAGGNNYEQYF	CXCL13_Tph_low	4
66978	CAEKSAGKSTF_CASSQDGTSGFETQYF	Tregs	4
67287	CAGASDYGGSQGNLIF_CASSLGLEWRAFF	Tregs	4
67969	CALTGEGKLIF_CASSQGRWVGRNPETQYF	Tregs	4
68329	CATDLYGNNRLAF_CASSQDVGDTQYF	Tregs	4
69207	CAVRDGTSGNTPLVF_CASSPIARGANVLTF	Tregs	4
69881	CILTLAGGTSYGKLTF_CASSRGVWSGANVLTF	Tregs	4
70153	CVVIRSAGTYKYIF_CASSWGGAATGELFF	Tregs	4
6063	CAAGRGQGAQKLVF_CSAGTGRGYTF	CXCL13_Tph_high	3
6118	CAALTSFNKFYF_CASSESFRTQAFF	CXCL13_Tph_high	3
6289	CAASIQGNQFYF_CASSEAVMGTDTQYF	CXCL13_Tph_high	3
6295	CAASISGNYGQNFVF_CASSPGDTQYF	CXCL13_Tph_high	3
6395	CAASPSSNTGKLIF_CASSSGGAARHEQFF	CXCL13_Tph_high	3
6431	CAASRSGYSTLTF_CSATPTGEKLFF	CXCL13_Tph_high	3
6670	CAESGGSNYKLTF_CASSAGFGQPQHF	CXCL13_Tph_high	3
6734	CAFAEGATNKLIF_CASNRDHNQPQHF	CXCL13_Tph_high	3
6873	CAGARGSQGNLIF_CASSLSGPYNEQFF	CXCL13_Tph_high	3
7003	CAGSGGTSYGKLTF_CAISASGESEAFF	CXCL13_Tph_high	3
7016	CAGVRGNTPLVF_CASSLSGVYNEQFF	CXCL13_Tph_high	3
7018	CAGVSSGSARQLTF_CASSSGGRAYEQYF	CXCL13_Tph_high	3
7105	CALGAGSGNTPLVF_CASSPGTWNTGELFF	CXCL13_Tph_high	3
7135	CALHGSSNTGKLIF_CASSEERGSTDTQYF	CXCL13_Tph_high	3
7171	CALKGSSYKLIF_CASGLPGQGSPGANVLTF	CXCL13_Tph_high	3
7186	CALLKAAGNKLTF_CASSRAAGSSDEQFF	CXCL13_Tph_high	3
7238	CALRAGSEKLVF_CASSETLGGATDTQYF	CXCL13_Tph_high	3
7379	CALSDRGATNKLIF_CASSISGTGSTDTQYF	CXCL13_Tph_high	3
7403	CALSEAEAAGNKLTF_CASSISGRISEQYF	CXCL13_Tph_high	3
7481	CALSGNSGNTPLVF_CSAPGAPGQGTYGYTF	CXCL13_Tph_high	3
7720	CAMTYSGAGSYQLTF_CASSRRTGVYTF	CXCL13_Tph_high	3
7772	CAPSVTGNQFYF_CASSLASAYNEQFF	CXCL13_Tph_high	3
7894	CATDEGSGNTPLVF_CASSAQGTGGGYTF	CXCL13_Tph_high	3
7907	CATDGGRGSTLGRLYF_CATGGGQETQYF	CXCL13_Tph_high	3
7928	CATDRAAGNKLTF_CASRLAGGGSYEQYF	CXCL13_Tph_high	3
8013	CATSDSWGKLQF_CASSLATGTEYF	CXCL13_Tph_high	3
8017	CATSNSGNTPLVF_CASSTQVGIYEQYF	CXCL13_Tph_high	3
8051	CATVLSGNTPLVF_CASSLRLAGVGEQFF	CXCL13_Tph_high	3
8066	CATVSGSARQLTF_CASSLDKGAGTGELFF	CXCL13_Tph_high	3
8077	CATYNAGNMLTF_CSVAPGSGANVLTF	CXCL13_Tph_high	3
8081	CAVADETSGSRLTF_CASSSGPHNEQFF	CXCL13_Tph_high	3
8099	CAVANTGGFKTIF_CASSSGGGNAQYF	CXCL13_Tph_high	3
8108	CAVASAGGFKTIF_CASSPGGGNTQYF	CXCL13_Tph_high	3
8185	CAVEDLGKLIF_CASSVAGTSGARDTQYF	CXCL13_Tph_high	3
8237	CAVEGPSGRALTF_CASSQETNQPQHF	CXCL13_Tph_high	3
8272	CAVERIQGAQKLVF_NA	CXCL13_Tph_high	3
8389	CAVGTGANNLFF_CSARAPEGSTYEQYF	CXCL13_Tph_high	3
8414	CAVHSGGYQKVTF_CSAPVGDSYEQYF	CXCL13_Tph_high	3
8422	CAVILNYGGATNKLIF_CASSPDSGRGREQYF	CXCL13_Tph_high	3
8440	CAVISSGSARQLTF_CASSGRGGGEQYF	CXCL13_Tph_high	3
8442	CAVITDSWGKLQF_CASSGSGQPKQFF	CXCL13_Tph_high	3
8494	CAVKTGANNLFF_CSAGPVWANEQYF	CXCL13_Tph_high	3
8511	CAVLINQGGKLIF_CASSGWGSGELFF	CXCL13_Tph_high	3
8522	CAVLNYGGSQGNLIF;CATPNPRDDKIIF_CASSLETTGGQYF	CXCL13_Tph_high	3
8531	CAVLTGANNLFF_CASSEWGLASEQYF	CXCL13_Tph_high	3
8570	CAVNAGNNRKLIW_CASSLGTSNIQYF;CASSARGEQYF	CXCL13_Tph_high	3
8596	CAVNGRVIKAAGNKLTF_CASSRTAPYEQYF	CXCL13_Tph_high	3
8649	CAVNRDSSNTGKLIF;CLLGRRGGSEKLVF_CASSQGYLAAYF	CXCL13_Tph_high	3
8670	CAVNTGFQKLVF_CASSVDHRGGDTGELFF	CXCL13_Tph_high	3
8679	CAVNYGGATNKLIF_CASCLNGGEQYF	CXCL13_Tph_high	3
8708	CAVPPGSSYKLIF_CASSLSSGFNNEQFF	CXCL13_Tph_high	3
8753	CAVQNTGGFKTIF_CATGQGAGNTIYF	CXCL13_Tph_high	3
8761	CAVQTGANNLFF_CASSEWAREQFF	CXCL13_Tph_high	3
8765	CAVQTGANNLFF_CASTLSGPYNEQFF	CXCL13_Tph_high	3
8785	CAVRDDYKLSF_CASSLAGDGYGYTF	CXCL13_Tph_high	3
8858	CAVRGGSEKLVF_CAGSPGPINTGELFF	CXCL13_Tph_high	3
8869	CAVRGNFNKFYF_CASSLGGVTNEQFF	CXCL13_Tph_high	3
9048	CAVSGKVVQKLVF_CASSVVGTGVGETQYF	CXCL13_Tph_high	3
9050	CAVSGNQFYF_CASSLTSHINNEQFF	CXCL13_Tph_high	3
9126	CAVSYTGGFKTIF_CASSGGGGREAFF	CXCL13_Tph_high	3
9195	CAVVRLTGGGNKLTF_CASSLSAGHQYF	CXCL13_Tph_high	3
9223	CAVYNQAGTALIF_CASSEAGTSGSTDTQYF	CXCL13_Tph_high	3
9235	CAWGFGNEKLTF_CATSDSTRDTQYF	CXCL13_Tph_high	3
9251	CAYRAGGFKTIF_CASSSTVGNQPQHF	CXCL13_Tph_high	3
9500	CIVRDSWGKLQF_CASSFSRDKTAFF	CXCL13_Tph_high	3
9596	CIYSSYNNNDMRF_CASSPQGRGTGELFF	CXCL13_Tph_high	3
9608	CLVAPDIDYKLSF_CASSLAGDTNYGYTF	CXCL13_Tph_high	3
9622	CLVGDIGAAGNKLTF_CASNKGGTNTGELFF	CXCL13_Tph_high	3
9707	CVVAVTGGSYIPTF_CSAGTGNGYTF	CXCL13_Tph_high	3
9828	CVVNQEGKSTF_CASSVALREGGQETQYF	CXCL13_Tph_high	3
9873	CVVRVNQGGKLIF_CSAPPGPYGYTF	CXCL13_Tph_high	3
9876	CVVSAAKYTGTASKLTF_CASSSDRNYGYTF	CXCL13_Tph_high	3
9930	CVVVGTGANNLFF_CAISASWDADTQYF	CXCL13_Tph_high	3
9979	NA_CAISESGESPLHF	CXCL13_Tph_high	3
10049	NA_CASILGQGGSEAFF	CXCL13_Tph_high	3
10128	NA_CASRGVANTGELFF	CXCL13_Tph_high	3
10255	NA_CASSDLSVEQFF	CXCL13_Tph_high	3
10588	NA_CASSLASTDTQYF	CXCL13_Tph_high	3
10652	NA_CASSLEGTGGRNTEAFF	CXCL13_Tph_high	3
11001	NA_CASSPGQGSYEQYF	CXCL13_Tph_high	3
11013	NA_CASSPGTWNTGELFF	CXCL13_Tph_high	3
11225	NA_CASSQGTVNNYGYTF	CXCL13_Tph_high	3
11338	NA_CASSRVRQDYEQYF	CXCL13_Tph_high	3
11373	NA_CASSSGSTQGKFYTF	CXCL13_Tph_high	3
11560	NA_CASSYGTGSQPQHF	CXCL13_Tph_high	3
11635	NA_CASTPQGSGNTIYF	CXCL13_Tph_high	3
11741	NA_CATSSRASGTEAFF	CXCL13_Tph_high	3
11744	NA_CATTADGQLFF	CXCL13_Tph_high	3
11865	NA_CSAPTGDSYEQYF	CXCL13_Tph_high	3
11866	NA_CSAPTGGNNQPQHF	CXCL13_Tph_high	3
11965	NA_CSARSPMDTEAFF	CXCL13_Tph_high	3
12034	NA_CSGRESNEQFF	CXCL13_Tph_high	3
12761	CAETIMDTGRRALTF_CASSLVGQGAINEQFF	Cytotoxic_CD4_TCells	3
12840	CAFMKPFTQGGSEKLVF_CSARTAPTYEQYF	Cytotoxic_CD4_TCells	3
14642	CAVNGYTGGFKTIF_CSAPTSGRAADEQFF	Cytotoxic_CD4_TCells	3
14797	CAVQSNDYKLSF_CASSPRPLATNEKLFF	Cytotoxic_CD4_TCells	3
15336	CAYRSAPIETSGSRLTF_CASSQPTGKELFF	Cytotoxic_CD4_TCells	3
16052	NA_CAMDSTAREKLFF	Cytotoxic_CD4_TCells	3
16652	NA_CASSLDLAYNEQFF	Cytotoxic_CD4_TCells	3
17903	NA_CSAPRPAADTQYF	Cytotoxic_CD4_TCells	3
30550	CAASPLGYSTLTF_CASSLDGSSNQPQHF	effector_CD4_Tcells	3
30584	CAASRNGGRRALTF_CASKLGQGAGELFF	effector_CD4_Tcells	3
30893	CAEVDTGRRALTF_CASSPGQGETRETQYF	effector_CD4_Tcells	3
32379	CAVEEGGGSQGNLIF_CASSLMGGYNEQFF	effector_CD4_Tcells	3
33549	CGTESSGGSNYKLTF_CASSFEGRRYEQYF	effector_CD4_Tcells	3
33703	CIVRVATGGAQKLVF_CASHKEGVQPQHF	effector_CD4_Tcells	3
33769	CLVAAPYTDKLIF_CASSQGREKSYEQYF	effector_CD4_Tcells	3
34407	NA_CASSATSGKDTQYF	effector_CD4_Tcells	3
34629	NA_CASSGQGSEQYF	effector_CD4_Tcells	3
35127	NA_CASSPATGGGYNEQFF	effector_CD4_Tcells	3
52545	NA_CASSDRLAGGVYEQYF	CXCL13_Tph_low	3
52758	NA_CASSGRDSYEQYF	CXCL13_Tph_low	3
52953	NA_CASSLETTGGQYF	CXCL13_Tph_low	3
57973	CLVGEGRGAAGNKLTF_CSARTSLNEQFF	Proliferating_CD4_TCells	3
66600	CAARQAGNNRKLIW_CASSSNNGEQFF	Tregs	3
67289	CAGASDYGGSQGNLIF;CAVRDHSGGGADGLTF_CASSLGLEWRAFF	Tregs	3
67411	CAGRYAGNMLTF_CASSDYTGFYEQYF	Tregs	3
67494	CALDTNAGKSTF;CAAQPSGSARQLTF_CASSDAYEQYF	Tregs	3
68398	CATLNTGFQKLVF_CASSLDAQNIQYF	Tregs	3
68618	CAVEDRRGGGGNKLTF_CASSQDPGRTEAFF	Tregs	3
68627	CAVEEGGQAGTALIF;CAVRANDYKLSF_CSAPPQGKVSYEQYF	Tregs	3
68640	CAVEGETDSWGKLQF_CASIRDPGRPTMNQPQHF	Tregs	3
68728	CAVGARATAGNKLTF_CSARSPGAWETQYF	Tregs	3
69188	CAVRANDYKLSF;CAVEEGGQAGTALIF_CSAPPQGKVSYEQYF	Tregs	3
69202	CAVRDGRNTPLVF_CASSGDSYTQYF;CASSQPKRDSQDEQYF	Tregs	3
69209	CAVRDHSGGGADGLTF;CAGASDYGGSQGNLIF_CASSLGLEWRAFF	Tregs	3
69984	CIVRVTESGGSNYKLTF_CAISWDGNNSPLHF	Tregs	3
70087	CTGFQKLVF_CASSGDSYTQYF;CASSQPKRDSQDEQYF	Tregs	3
70139	CVVGGSQGNLIF_CASSLALAANTGELFF	Tregs	3
71182	NA_CASSLINEQYF	Tregs	3
71393	NA_CASSPFGWTSSYNEQFF	Tregs	3
71573	NA_CASSQDSEQVNEKLFF	Tregs	3
6100	CAAKTGANNLFF;CAENNGDYKLSF_CASGKDPGQNYGYTF	CXCL13_Tph_high	2
6116	CAALTGANNLFF;CALKGNQFYF_CATSRGGRGNEQFF	CXCL13_Tph_high	2
6127	CAANSGGSNYKLTF_CASSYSTNSYEQYF	CXCL13_Tph_high	2
6140	CAAPPGGSQGNLIF_CASSPGQYYEQYF	CXCL13_Tph_high	2
6146	CAAPSLDDKIIF_CASSLSRSTDTQYF	CXCL13_Tph_high	2
6148	CAAPSTDKLIF_CASSPRGQSTGELFF	CXCL13_Tph_high	2
6166	CAARDSGSARQLTF_CASSLEFRGYGELFF	CXCL13_Tph_high	2
6188	CAARPSGNTPLVF_CASSYLSSTDTQYF	CXCL13_Tph_high	2
6197	CAARTDSWGKLQF_CASSIEASYNEQFF	CXCL13_Tph_high	2
6226	CAASARGSSNTGKLIF_CASSQDWSYGYTF	CXCL13_Tph_high	2
6265	CAASGNTPLVF_CASSPVTVANTGELFF	CXCL13_Tph_high	2
6280	CAASIGFGNVLHC_CASSQDYGTDTQYF	CXCL13_Tph_high	2
6311	CAASKGGKLIF_CASSIQGPPSTDTQYF	CXCL13_Tph_high	2
6313	CAASKGGYNKLIF_CASSQGQAGNQPQHF	CXCL13_Tph_high	2
6317	CAASKGNNDMRF_CASSLAGGGELFF	CXCL13_Tph_high	2
6346	CAASKSWGKLQF_CASSFSQGAEKAFF	CXCL13_Tph_high	2
6355	CAASMAGANSKLTF_CASSLGRDEQFF	CXCL13_Tph_high	2
6359	CAASMEAGNNRKLIW_CASSRRGQASQETQYF	CXCL13_Tph_high	2
6371	CAASNGNYGQNFVF_CSARTSYNEQFF	CXCL13_Tph_high	2
6427	CAASRRTTGFQKLVF_CASSPSGSFDEQYF	CXCL13_Tph_high	2
6448	CAASSWKYGNKLVF_CASSQEETGSYEQYF	CXCL13_Tph_high	2
6461	CAASVSYGGATNKLIF_CASRPAPGGQPQHF	CXCL13_Tph_high	2
6475	CAATNSGYSTLTF_CASRLAGRTTGELFF	CXCL13_Tph_high	2
6477	CAATPQFSGNNRKLIW;CAVQTGANNLFF_CASSQQGAVGYGYTF	CXCL13_Tph_high	2
6603	CAENNGDYKLSF_CASGKDPGQNYGYTF	CXCL13_Tph_high	2
6616	CAENTGGGNKLTF_CASSPPEVKYEQYF	CXCL13_Tph_high	2
6618	CAENTGGGNKLTF_CASSPPGRKYEQYF	CXCL13_Tph_high	2
6689	CAESKGGATNKLIF;CAVASKIIF_CASSFRDRGNYGYTF	CXCL13_Tph_high	2
6741	CAFEAYGGSQGNLIF_CASSSRGKGDYGYTF	CXCL13_Tph_high	2
6756	CAFKTGANNLFF_CASSGFGLAGANEQFF	CXCL13_Tph_high	2
6763	CAFMANTGNQFYF_CSARWAKGNTEAFF	CXCL13_Tph_high	2
6770	CAFMISSGTYKYIF_CAISDRGGSYEQYF	CXCL13_Tph_high	2
6807	CAFMKPPTQGGSEKLVF_CASSQAGVWEQFF	CXCL13_Tph_high	2
6826	CAFMVSGAGSYQLTF_CASSVGSYNEQFF	CXCL13_Tph_high	2
6848	CAFVAGNQFYF_CASSETRWGTGELFF	CXCL13_Tph_high	2
6884	CAGDNNAGNMLTF_CASSLEPWNTEAFF	CXCL13_Tph_high	2
6886	CAGDSPTGQKLLF_CASRLSSYNEQFF	CXCL13_Tph_high	2
6906	CAGGKYGNKLVF;CAELYGGSQGNLIF_CASSSTQQGSEQYF	CXCL13_Tph_high	2
6909	CAGGNQFYF_CASSLVSSGATQYF	CXCL13_Tph_high	2
6931	CAGLGFGNEKLTF_CASSPGTAREQYF	CXCL13_Tph_high	2
6942	CAGPAAGNKLTF_CASSDRLAGGVYEQYF	CXCL13_Tph_high	2
6952	CAGPLGAGNMLTF;CALSGLSNSGYALNF_CASSLRESGQSTQYF	CXCL13_Tph_high	2
6955	CAGPPNSGGSNYKLTF;CAVGNYGQNFVF_CASAVYRETDTQYF	CXCL13_Tph_high	2
6962	CAGQGAQKLVF_CASSLGPREETQYF	CXCL13_Tph_high	2
7002	CAGSDQTGANNLFF;CAENTGSNYKLTF_CASSSGYGNTIYF	CXCL13_Tph_high	2
7005	CAGSRAGGTSYGKLTF_CASSPLGAEAFF	CXCL13_Tph_high	2
7163	CALKGAGGYNKLIF_CASSLGQESYEQYF	CXCL13_Tph_high	2
7165	CALKGNQFYF_CASSFSGTSGRTDTQYF	CXCL13_Tph_high	2
7189	CALLNAGGTSYGKLTF_CSAPAPGAQGYTF	CXCL13_Tph_high	2
7228	CALPVSSNTGKLIF_CAISEAAGQSSAFF	CXCL13_Tph_high	2
7281	CALRNTGRRALTF_CASSIDPTTNEKLFF	CXCL13_Tph_high	2
7287	CALRRGSTLGRLYF_CASADTQNTDTQYF	CXCL13_Tph_high	2
7294	CALRSETSGTYKYIF;CIVRNGGSQGNLIF_CASSSTGLEQYF	CXCL13_Tph_high	2
7295	CALRSGGAAGNKLTF_CASRQEGNQPQHF	CXCL13_Tph_high	2
7299	CALRTGANSKLTF_CASSTGQGAGGGYTF	CXCL13_Tph_high	2
7320	CALSDAGAGGTSYGKLTF_CASSLRLGTEAFF	CXCL13_Tph_high	2
7329	CALSDGGGATNKLIF_CASSAGRGSEKLFF	CXCL13_Tph_high	2
7338	CALSDKGSGTYKYIF_CASSESGEGYEQYF	CXCL13_Tph_high	2
7415	CALSEANQAGTALIF;CALSGGGGATNKLIF_CASRFRQGTEAFF	CXCL13_Tph_high	2
7438	CALSEITQGGKLIF_CASSKNKDYEQYF	CXCL13_Tph_high	2
7454	CALSESGGYNKLIF_CSAPGTGGGELFF	CXCL13_Tph_high	2
7462	CALSEYGGSQGNLIF_CASSRQGNNQPQHF	CXCL13_Tph_high	2
7468	CALSGGGGATNKLIF_CASRFRQGTEAFF	CXCL13_Tph_high	2
7504	CALSNIRARLMF_CSALSGIQETQYF	CXCL13_Tph_high	2
7509	CALSPNSGNTPLVF_CSAPGKPSYEQYF	CXCL13_Tph_high	2
7512	CALSPRRGYQKVTF_CASSLQGYEQYF	CXCL13_Tph_high	2
7556	CALTDGSSNTGKLIF_CASSYGIQAGYEQYF	CXCL13_Tph_high	2
7568	CALTLYGGSQGNLIF_CASSWDSSNEQFF	CXCL13_Tph_high	2
7596	CALYDNYGQNFVF_CASSPGQGRDSPLHF	CXCL13_Tph_high	2
7613	CAMKKGVNQGGKLIF_CASSLRRGGDEKLFF	CXCL13_Tph_high	2
7624	CAMRAMTTDSWGKLQF;CALIHQAGTALIF_CAISEDIRNTEAFF	CXCL13_Tph_high	2
7625	CAMRDGDSGGYQKVTF_CASSPGLGSGANVLTF	CXCL13_Tph_high	2
7636	CAMRERGTGFQKLVF_CASSLAGTGGTDTQYF	CXCL13_Tph_high	2
7695	CAMSHTNAGKSTF_CASSKGASGAYEQYF	CXCL13_Tph_high	2
7719	CAMTRSNAGNMLTF_CSARGSLGEAFF	CXCL13_Tph_high	2
7733	CAPGGATNKLIF_CASSQGHQNTEAFF	CXCL13_Tph_high	2
7748	CAPLPTASKLTF_CSARAPSSSHTQYF	CXCL13_Tph_high	2
7758	CAPQTGANNLFF_CASSDDRVLVKLFF	CXCL13_Tph_high	2
7780	CAPTPVSGNTPLVF_CASSSVPLGGELFF	CXCL13_Tph_high	2
7797	CARRPNTGNQFYF_CASSQGSGSLSYEQYF	CXCL13_Tph_high	2
7813	CASLEGGTDKLIF_CASSPDRDYGYTF	CXCL13_Tph_high	2
7832	CASSSDGQKLLF_CASSLEGTGNYEQYF	CXCL13_Tph_high	2
7857	CATARVSGNTPLVF_CASSPTGDREKLFF	CXCL13_Tph_high	2
7860	CATASWGKLQF_CSASTPPGTGRETQYF	CXCL13_Tph_high	2
7877	CATDAPPSNTGKLIF_CASSQGGVRSYEQYF	CXCL13_Tph_high	2
7881	CATDARIIQGAQKLVF_CAIRGTGTSYEQYF	CXCL13_Tph_high	2
7906	CATDGGRGSTLGRLYF_CASSRGQETQYF	CXCL13_Tph_high	2
7927	CATDQGSASKIIF_CASSPDVLGRRFF	CXCL13_Tph_high	2
7985	CATKPGANNLFF_CASSLDPGADTQYF	CXCL13_Tph_high	2
7996	CATPNPRDDKIIF_CASSLETTGGQYF	CXCL13_Tph_high	2
8053	CATVLSGNTPLVF_CSAPTPLAGVNEQFF	CXCL13_Tph_high	2
8068	CATVSSGNTPLVF_CASSLAGETDTQYF	CXCL13_Tph_high	2
8097	CAVAMNRDDKIIF_CASRSDRGRTGELFF	CXCL13_Tph_high	2
8117	CAVASKIIF_CASSFRDRGNYGYTF	CXCL13_Tph_high	2
8142	CAVDNARLMF_CSASRRGNNYEQYF	CXCL13_Tph_high	2
8148	CAVDRSSYKLIF_CASRFDRTDTQYF	CXCL13_Tph_high	2
8165	CAVDYSNYQLIW_CASRITSGSEQFF	CXCL13_Tph_high	2
8212	CAVEDSSASKIIF_CASSLTGTLNTEAFF	CXCL13_Tph_high	2
8214	CAVEEGGFKTIF_CASSLSGPYNEQFF	CXCL13_Tph_high	2
8229	CAVEGAQKLVF_CASSVADREPF;CASSPQGQTYGYTF	CXCL13_Tph_high	2
8239	CAVEGRDGQNFVF_CASSYRGADGYTF	CXCL13_Tph_high	2
8279	CAVESGYSTLTF_CATSGGDRGLGETQYF	CXCL13_Tph_high	2
8287	CAVEVGDSWGKLQF_CASSTSLGREQFF	CXCL13_Tph_high	2
8292	CAVEYGGATNKLIF_CASSEIGGGANVLTF	CXCL13_Tph_high	2
8305	CAVFYGGATNKLIF_CASSRGGGAAFF	CXCL13_Tph_high	2
8326	CAVGDSGGYQKVTF_CSAPTSGYEQYF	CXCL13_Tph_high	2
8343	CAVGGTGGFKTIF_CATGGGEIETQYF	CXCL13_Tph_high	2
8366	CAVGRDDKIIF_CASSLGPQRKQFF	CXCL13_Tph_high	2
8410	CAVHPSQYGNKLVF_CASSLSGGLNEQFF	CXCL13_Tph_high	2
8443	CAVITGANNLFF_CASSLVGHSYTF	CXCL13_Tph_high	2
8450	CAVKATDSWGKLQF;CVVRGDNDMRF_CASSTGTDTQYF	CXCL13_Tph_high	2
8459	CAVKGEWSGGYQKVTF_CATSRGRTSNEQFF	CXCL13_Tph_high	2
8465	CAVKGGSYIPTF_CASSYSGRGSSGANVLTF	CXCL13_Tph_high	2
8471	CAVKHGGSQGNLIF_CASGQGANNEQFF	CXCL13_Tph_high	2
8484	CAVKRGSNYKLTF_CSAPGPNTEAFF	CXCL13_Tph_high	2
8491	CAVKTGANNLFF_CASSPDRAGNTIYF	CXCL13_Tph_high	2
8518	CAVLNDYKLSF_CSVGQRGQETQYF	CXCL13_Tph_high	2
8526	CAVLSGTYKYIF_CASSLDGTGSYEQYF	CXCL13_Tph_high	2
8528	CAVLTGANNLFF_CASRQLINTEAFF	CXCL13_Tph_high	2
8533	CAVLTGANNLFF_CASSLIGHDYTF	CXCL13_Tph_high	2
8534	CAVLTGANNLFF_CASSSESNQPQHF	CXCL13_Tph_high	2
8538	CAVLTGANNLFF_CAWTPLGQGRGYTF	CXCL13_Tph_high	2
8554	CAVMGSGNTPLVF_CASSTGVGDTQYF	CXCL13_Tph_high	2
8561	CAVMPESNYQLIW_CASSGDRGADTQYF	CXCL13_Tph_high	2
8569	CAVNAGNNRKLIW_CASSARGEQYF;CASSLGTSNIQYF	CXCL13_Tph_high	2
8572	CAVNAGTYKYIF_CSAMTGNGSPLHF	CXCL13_Tph_high	2
8646	CAVNRDAGNMLTF_CASSYAGTTYGYTF	CXCL13_Tph_high	2
8677	CAVNVGGTSYGKLTF_CASTKNSNQPQHF	CXCL13_Tph_high	2
8684	CAVNYGSSNTGKLIF_CASSRGGGAAFF	CXCL13_Tph_high	2
8690	CAVPFGNEKLTF_CASSFGFYNEQFF	CXCL13_Tph_high	2
8736	CAVQANSGNTPLVF_CASSPNAGQSYGYTF	CXCL13_Tph_high	2
8805	CAVRDLSGTYKYIF_CASREGLVSEQYF	CXCL13_Tph_high	2
8812	CAVRDNAGGFKTIF_CASSLGRNSGELFF	CXCL13_Tph_high	2
8818	CAVRDPHGGATNKLIF_CASSLDSLSGEQYF	CXCL13_Tph_high	2
8822	CAVRDQGYQKVTF_CASSPGAQSYGYTF	CXCL13_Tph_high	2
8825	CAVRDRGTGGFKTIF_CSVVYSPTSYEQYF	CXCL13_Tph_high	2
8831	CAVRDTGGGNKLTF_CASSSRPGTGAYEQYF	CXCL13_Tph_high	2
8847	CAVRGAGTALIF_CASSERSSGANVLTF	CXCL13_Tph_high	2
8850	CAVRGDNNDMRF_CASSLAGAPRGFF	CXCL13_Tph_high	2
8853	CAVRGGAQKLVF_CASSSGPLAGANVLTF	CXCL13_Tph_high	2
8868	CAVRGNARLMF_CASSSGTSGRFAYF	CXCL13_Tph_high	2
8927	CAVRPMDSSYKLIF_CSARDQTTGPKETQYF	CXCL13_Tph_high	2
8964	CAVRSNARLMF_CASSRDQDYGYTF	CXCL13_Tph_high	2
8995	CAVSADTGRRALTF_CASSEAPPYSNQPQHF	CXCL13_Tph_high	2
9008	CAVSDLGSGGSNYKLTF_CASKSGSYEQYF	CXCL13_Tph_high	2
9022	CAVSDSGGSNYKLTF_CASSPELGSYNEQFF	CXCL13_Tph_high	2
9046	CAVSGGYNKLIF_CASSEGQGREAFF	CXCL13_Tph_high	2
9070	CAVSLNSGNTPLVF_CSAPDRGLSGYTF	CXCL13_Tph_high	2
9077	CAVSNSNTGKLIF_CASSLDRGGTGELFF	CXCL13_Tph_high	2
9085	CAVSPPYTGANSKLTF_CATRDSGYEQYF	CXCL13_Tph_high	2
9094	CAVSRGTASKLTF_CASSLAPDYGYTF	CXCL13_Tph_high	2
9102	CAVSSFNKFYF_CASTMDGQETQYF	CXCL13_Tph_high	2
9113	CAVSTNNNARLMF_CASSASGQLGDTQYF	CXCL13_Tph_high	2
9196	CAVVRNNNDMRF;CAYRAGGFKTIF_CASSSTVGNQPQHF	CXCL13_Tph_high	2
9198	CAVVRSGNTPLVF_CASSLASTDTQYF	CXCL13_Tph_high	2
9208	CAVWEGGGFKTIF_CASSQGQGGDEQYF	CXCL13_Tph_high	2
9315	CAYRSLHLTSGTYKYIF_CASSLAGGTVAEAFF	CXCL13_Tph_high	2
9355	CEGGGSYIPTF_CAISSGQGRDEQFF	CXCL13_Tph_high	2
9370	CGAVRNTGTASKLTF_CAWNRRQGAYGYTF	CXCL13_Tph_high	2
9412	CILGDTGNQFYF_CSVPGRFNEQFF	CXCL13_Tph_high	2
9436	CILRDTGSSNTGKLIF_CATAAGQTGSQPQHF	CXCL13_Tph_high	2
9439	CILRDVGGAGSYQLTF_CASSLGQAEKLFF	CXCL13_Tph_high	2
9444	CILRDVNAGGTSYGKLTF_CASRKTRQGAAEAFF	CXCL13_Tph_high	2
9446	CILRDVNRGSTLGRLYF_CASNPQGRETQYF	CXCL13_Tph_high	2
9465	CILRVSGTASKLTF_CASSLQGYEQYF	CXCL13_Tph_high	2
9483	CIVLDGSSNTGKLIF_CAISGFSGSYEQYF	CXCL13_Tph_high	2
9485	CIVMIKAAGNKLTF_CSVVTGGADREAFF	CXCL13_Tph_high	2
9561	CIVRVGNIGSARQLTF_CASSLGETQYF	CXCL13_Tph_high	2
9603	CLLGRRGGSEKLVF;CAVNRDSSNTGKLIF_CASSQGYLAAYF	CXCL13_Tph_high	2
9604	CLPGAGSYQLTF_CASSLAGTSSYEQYF	CXCL13_Tph_high	2
9609	CLVAQEGSSNTGKLIF_CASRRRIFSSGANVLTF	CXCL13_Tph_high	2
9616	CLVGASNSGGYNKLIF_CSALWGAGGNGYTF	CXCL13_Tph_high	2
9626	CLVGDINAGNNRKLIW_CASSETVGTGAREQYF	CXCL13_Tph_high	2
9633	CLVGDNYNQGGKLIF_CASTGTGFPKLFF	CXCL13_Tph_high	2
9665	CPDSNYKLTF_NA	CXCL13_Tph_high	2
9667	CPSSNTGKLIF_CSAREPQGYGYTF	CXCL13_Tph_high	2
9704	CVVAGFGSSNTGKLIF_CASSLEGTGDGYTF	CXCL13_Tph_high	2
9747	CVVKADSWGKLQF_CASELLRQAYGYTF	CXCL13_Tph_high	2
9755	CVVKGSSNTGKLIF_CASSLSGGSTEAFF	CXCL13_Tph_high	2
9784	CVVNIDGGSTLGRLYF_CASGLTGGFGNTIYF	CXCL13_Tph_high	2
9824	CVVNPYSSASKIIF_CASSDLSVEQFF	CXCL13_Tph_high	2
9831	CVVNQGGYQKVTF_CASSQDGTLGDPGLFF	CXCL13_Tph_high	2
9844	CVVNSYSSNTGKLIF_CASSYSSLAGGINTGELFF;CASSLTAGDGYTF	CXCL13_Tph_high	2
9845	CVVNTGRRALTF_CSAGTGTGFEAFF	CXCL13_Tph_high	2
9915	CVVSQTNSGNTPLVF_CASRITGAGELFF	CXCL13_Tph_high	2
9924	CVVTADYKLSF_CASSGGPIQETQYF	CXCL13_Tph_high	2
9937	NA_CAGRDNSYEQYF	CXCL13_Tph_high	2
9949	NA_CAIRRDGINSPLHF	CXCL13_Tph_high	2
9954	NA_CAISASGESEAFF	CXCL13_Tph_high	2
9955	NA_CAISASRGGSSYEQYF	CXCL13_Tph_high	2
9970	NA_CAISEGGGDTQYF	CXCL13_Tph_high	2
10070	NA_CASKLDSEAFF	CXCL13_Tph_high	2
10074	NA_CASKPGLGVHEQFF	CXCL13_Tph_high	2
10076	NA_CASKRQMNTEAFF	CXCL13_Tph_high	2
10093	NA_CASNTRQGGYEQYF	CXCL13_Tph_high	2
10094	NA_CASQDTRNEKLFF	CXCL13_Tph_high	2
10123	NA_CASRGRGFTNTGELFF	CXCL13_Tph_high	2
10137	NA_CASRITGAGELFF	CXCL13_Tph_high	2
10165	NA_CASRQEGGWDTQYF	CXCL13_Tph_high	2
10202	NA_CASRVEGTAGSNQPQHF	CXCL13_Tph_high	2
10209	NA_CASSAGFGQPQHF	CXCL13_Tph_high	2
10235	NA_CASSASGQLGDTQYF	CXCL13_Tph_high	2
10239	NA_CASSATGRAQYF	CXCL13_Tph_high	2
10248	NA_CASSDDYGYTF	CXCL13_Tph_high	2
10281	NA_CASSEDPTGGRRAFF	CXCL13_Tph_high	2
10285	NA_CASSEEGTGELFF	CXCL13_Tph_high	2
10312	NA_CASSELLAIEQYF	CXCL13_Tph_high	2
10331	NA_CASSESGEGYEQYF	CXCL13_Tph_high	2
10435	NA_CASSFTDTQYF	CXCL13_Tph_high	2
10438	NA_CASSFTSGTSGRTDTQYF	CXCL13_Tph_high	2
10469	NA_CASSGQPQETQYF	CXCL13_Tph_high	2
10477	NA_CASSGRVGNTGELFF	CXCL13_Tph_high	2
10512	NA_CASSISSTDTQYF	CXCL13_Tph_high	2
10522	NA_CASSKGEGREQYF	CXCL13_Tph_high	2
10525	NA_CASSKQANRDSNTEAFF	CXCL13_Tph_high	2
10549	NA_CASSLAGLPRSQYF	CXCL13_Tph_high	2
10582	NA_CASSLASAYNEQFF	CXCL13_Tph_high	2
10583	NA_CASSLASGDTQYF	CXCL13_Tph_high	2
10699	NA_CASSLGGSGKFEQYF	CXCL13_Tph_high	2
10704	NA_CASSLGGTGSETQYF	CXCL13_Tph_high	2
10719	NA_CASSLGPGREQYF	CXCL13_Tph_high	2
10737	NA_CASSLGQSSGYTF	CXCL13_Tph_high	2
10753	NA_CASSLGTAVEAFF	CXCL13_Tph_high	2
10762	NA_CASSLGVGTEAFF	CXCL13_Tph_high	2
10796	NA_CASSLNLEETQYF	CXCL13_Tph_high	2
10800	NA_CASSLNWENIQYF	CXCL13_Tph_high	2
10854	NA_CASSLSGLGYNEQFF	CXCL13_Tph_high	2
10858	NA_CASSLSGRRGEQYF	CXCL13_Tph_high	2
10878	NA_CASSLSSTDTQYF	CXCL13_Tph_high	2
10897	NA_CASSLTGTSGVYEQYF	CXCL13_Tph_high	2
10899	NA_CASSLTLAGGGEQFF	CXCL13_Tph_high	2
10971	NA_CASSPDRGSTEAFF	CXCL13_Tph_high	2
10980	NA_CASSPELGSYNEQFF	CXCL13_Tph_high	2
11034	NA_CASSPLTGEAFF	CXCL13_Tph_high	2
11043	NA_CASSPPGRKYEQYF	CXCL13_Tph_high	2
11051	NA_CASSPPSGRAGHEQFF	CXCL13_Tph_high	2
11070	NA_CASSPRGTSGSTDTQYF	CXCL13_Tph_high	2
11079	NA_CASSPRQVAISGEQYF	CXCL13_Tph_high	2
11084	NA_CASSPRTGGTDTQYF	CXCL13_Tph_high	2
11097	NA_CASSPSGSFDEQYF	CXCL13_Tph_high	2
11169	NA_CASSQDWSVGNTIYF	CXCL13_Tph_high	2
11177	NA_CASSQEGTINSPLHF	CXCL13_Tph_high	2
11202	NA_CASSQGLSSTDTQYF	CXCL13_Tph_high	2
11207	NA_CASSQGPTSTDTQYF	CXCL13_Tph_high	2
11210	NA_CASSQGQGREQYF	CXCL13_Tph_high	2
11283	NA_CASSREANQPQHF	CXCL13_Tph_high	2
11290	NA_CASSRGGGAAFF	CXCL13_Tph_high	2
11313	NA_CASSRQGNNQPQHF	CXCL13_Tph_high	2
11323	NA_CASSRSGTSGYEQYF	CXCL13_Tph_high	2
11325	NA_CASSRSLVGESDEQFF	CXCL13_Tph_high	2
11348	NA_CASSSEGGTEAFF	CXCL13_Tph_high	2
11357	NA_CASSSGGGNAQYF	CXCL13_Tph_high	2
11417	NA_CASSSSGKSYEQYF	CXCL13_Tph_high	2
11436	NA_CASSSTRTVQETQYF	CXCL13_Tph_high	2
11450	NA_CASSTEKNQPQHF	CXCL13_Tph_high	2
11451	NA_CASSTGASPLHF	CXCL13_Tph_high	2
11462	NA_CASSTLQGGTEAFF	CXCL13_Tph_high	2
11549	NA_CASSYAWREQYF	CXCL13_Tph_high	2
11557	NA_CASSYGETSVFSTDTQYF	CXCL13_Tph_high	2
11565	NA_CASSYQGNNEQFF	CXCL13_Tph_high	2
11622	NA_CASTLRGTSGSTDTQYF	CXCL13_Tph_high	2
11658	NA_CASTTSGRFNEQFF	CXCL13_Tph_high	2
11698	NA_CATRDSGYEQYF	CXCL13_Tph_high	2
11715	NA_CATSDPTSGVYNEQFF	CXCL13_Tph_high	2
11796	NA_CSAGTGRGYTF	CXCL13_Tph_high	2
11826	NA_CSALSGIQETQYF	CXCL13_Tph_high	2
11848	NA_CSAPGTGGGELFF	CXCL13_Tph_high	2
11854	NA_CSAPPGPYGYTF	CXCL13_Tph_high	2
11869	NA_CSAPTSGYEQYF	CXCL13_Tph_high	2
11957	NA_CSARQGAHGYTF	CXCL13_Tph_high	2
12011	NA_CSASTVIYGYTF	CXCL13_Tph_high	2
12082	NA_CSVVYSPTSYEQYF	CXCL13_Tph_high	2
12210	CAARGAGNQFYF_CASSLGFASDEQFF	Cytotoxic_CD4_TCells	2
12314	CAASIENSGGYQKVTF_CASSLVSGGEEDTQYF	Cytotoxic_CD4_TCells	2
12622	CAENGDAGNMLTF_CSATTGAALLNEQFF	Cytotoxic_CD4_TCells	2
12698	CAERTDYKLSF_CASSESGSYSNQPQHF	Cytotoxic_CD4_TCells	2
12810	CAFMISGGTYKYIF_CAISDRGGTYEQYF	Cytotoxic_CD4_TCells	2
12833	CAFMKPFTQGGSEKLVF_CASSKTGTYEQYF	Cytotoxic_CD4_TCells	2
12834	CAFMKPFTQGGSEKLVF_CASSLRGNYGYTF	Cytotoxic_CD4_TCells	2
12845	CAFMKPLTQGGSEKLVF_CASSRTGIYGYTF	Cytotoxic_CD4_TCells	2
12941	CAGGGDAGNNRKLIW_CASRVDRTFYGYTF	Cytotoxic_CD4_TCells	2
12981	CAGNQAGTALIF_CASGLDGLYNEQFF	Cytotoxic_CD4_TCells	2
13213	CALKLDNQGGKLIF_CASTRGRYTGELFF	Cytotoxic_CD4_TCells	2
13325	CALRPPSGNTPLVF_CASSEEGTGELFF	Cytotoxic_CD4_TCells	2
13340	CALRTGANSKLTF_CASSTGQGAGGGYTF	Cytotoxic_CD4_TCells	2
13374	CALSDGSGNTPLVF_CASSPAGLTLYGYTF	Cytotoxic_CD4_TCells	2
13737	CAMSHTNAGKSTF_CASSLGGSGKFEQYF	Cytotoxic_CD4_TCells	2
13867	CASRGLVF;CAELQTGANNLFF_CSARRGPSNQPQHF	Cytotoxic_CD4_TCells	2
13994	CATEPGAGANSKLTF_CSVVGQETQYF	Cytotoxic_CD4_TCells	2
14191	CAVDSNYQLIW_CASSHRSGEANVLTF	Cytotoxic_CD4_TCells	2
14202	CAVDYARLMF_CSAKPYSGTSGRFRTQYF	Cytotoxic_CD4_TCells	2
14239	CAVEDPRSSNTGKLIF_NA	Cytotoxic_CD4_TCells	2
14448	CAVHMEYGNKLVF_CASTLRRSTEAFF	Cytotoxic_CD4_TCells	2
14698	CAVNRNSGYALNF_CASSLVSPTDTQYF	Cytotoxic_CD4_TCells	2
14876	CAVRDYKLTF_CSASPGGDQPQHF	Cytotoxic_CD4_TCells	2
14959	CAVRPDSNYQLIW;CAMSASTNAGKSTF_CASSFLISGGNTGELFF	Cytotoxic_CD4_TCells	2
14989	CAVRSAARLMF_CASSSTTGLLTEAFF	Cytotoxic_CD4_TCells	2
15351	CAYRSGSSNTGKLIF_CASSQGWTSDYNEQFF	Cytotoxic_CD4_TCells	2
15587	CIVRVDSGTYKYIF_CASRQGSYNEQFF	Cytotoxic_CD4_TCells	2
15688	CLVGESNTGKLIF_CASSLSAGGNEQYF	Cytotoxic_CD4_TCells	2
16136	NA_CASQRGTDTQYF	Cytotoxic_CD4_TCells	2
16148	NA_CASREAGDTQYF	Cytotoxic_CD4_TCells	2
16187	NA_CASRLSGTVREKLFF	Cytotoxic_CD4_TCells	2
16188	NA_CASRLTGNGDTEAFF	Cytotoxic_CD4_TCells	2
16336	NA_CASSEGGTDTQYF	Cytotoxic_CD4_TCells	2
16391	NA_CASSETTPGLPGNTGELFF	Cytotoxic_CD4_TCells	2
16418	NA_CASSFGGAREKLFF	Cytotoxic_CD4_TCells	2
16517	NA_CASSGRTGKNEKLFF	Cytotoxic_CD4_TCells	2
16651	NA_CASSLDLAGPGTGELFF	Cytotoxic_CD4_TCells	2
16797	NA_CASSLGTGSRNIQYF	Cytotoxic_CD4_TCells	2
17082	NA_CASSPPGIAGGNTGELFF	Cytotoxic_CD4_TCells	2
17297	NA_CASSQTWDYGYTF	Cytotoxic_CD4_TCells	2
17418	NA_CASSSIAGGYNEQFF	Cytotoxic_CD4_TCells	2
17496	NA_CASSTGLAENTDTQYF	Cytotoxic_CD4_TCells	2
17659	NA_CASTLGPYEQYF	Cytotoxic_CD4_TCells	2
17688	NA_CASTRGRYTGELFF	Cytotoxic_CD4_TCells	2
17696	NA_CASTSVSDTQYF	Cytotoxic_CD4_TCells	2
17748	NA_CATSDFEEGDNEQFF	Cytotoxic_CD4_TCells	2
17948	NA_CSARDRSGVNTGELFF	Cytotoxic_CD4_TCells	2
21285	CAVVTSGGYNKLIF_CSAGLAGARYNEQFF	Central_Memory_CD4_Tcells	2
21558	CIRQSSGDKLTF_CASSVAPTGAKNIQYF	Central_Memory_CD4_Tcells	2
22947	NA_CASSLSGVYEQYF	Central_Memory_CD4_Tcells	2
23056	NA_CASSPDSGYGYTF	Central_Memory_CD4_Tcells	2
24163	NA_CSVVPRDRAYEQYF	Central_Memory_CD4_Tcells	2
30368	CAARTNFGNEKLTF_CASSLAGSYEQYF	effector_CD4_Tcells	2
30415	CAASEGTGANNLFF_CASSPGGGWAGEQYF	effector_CD4_Tcells	2
30441	CAASIESGSARQLTF_CAWRKDGNQPQHF	effector_CD4_Tcells	2
30549	CAASPLGYQKVTF_CASSPDGASGNTIYF	effector_CD4_Tcells	2
30711	CAEIPTGNQGGKLIF_CASNRKNTGELFF	effector_CD4_Tcells	2
30751	CAENIGSGGGADGLTF_CASSRAGPQHF	effector_CD4_Tcells	2
30932	CAFMIQGGSEKLVF_CASSSNLGLAGGNEQYF	effector_CD4_Tcells	2
30938	CAFMKGDNTDKLIF_CASSQTNSYEQYF	effector_CD4_Tcells	2
31187	CAGWGSRLTF_CSVDQGPGTEAFF	effector_CD4_Tcells	2
31414	CALRDSSASKIIF_CSVEIAGGGLDEQFF	effector_CD4_Tcells	2
31652	CALSGSGGDYKLSF_CATSKTGPYEQYF	effector_CD4_Tcells	2
31831	CAMSANTGNQFYF_CSASGDISSYEQYF	effector_CD4_Tcells	2
31941	CAPTDTGRRALTF_CASSLSGGRANEKLFF	effector_CD4_Tcells	2
32054	CATDEAGSNYKLTF_CASKAGPSSYEQYF	effector_CD4_Tcells	2
32339	CAVEAYYKLSF_CASSMGRQGNTEAFF	effector_CD4_Tcells	2
32627	CAVKGGNEKLTF_CASRQERGSNTQYF	effector_CD4_Tcells	2
32665	CAVKVTGGGNKLTF_CASTLGPYEQYF	effector_CD4_Tcells	2
32739	CAVNAKGSTLGRLYF_CSASGRLNTEAFF	effector_CD4_Tcells	2
32894	CAVQAGSSNTGKLIF_CASSLKWDRQGTQYF	effector_CD4_Tcells	2
33235	CAVSLQAGTALIF_CASSGTGQETQYF	effector_CD4_Tcells	2
33428	CAYRGSTLGRLYF_CASSPPSGRAGDTQYF	effector_CD4_Tcells	2
33487	CAYRSTGANSKLTF_CASSLADRNMNTEAFF	effector_CD4_Tcells	2
33504	CAYTGGGGADGLTF_CASSFDRYNEQFF	effector_CD4_Tcells	2
33531	CGAQGGSNYKLTF_CASSDRQGQSF	effector_CD4_Tcells	2
33550	CGTETNQFYF_CSARPGGTGANYGYTF	effector_CD4_Tcells	2
33650	CIVMSNTGNQFYF_CASSNGLYNEQFF	effector_CD4_Tcells	2
33670	CIVRFYGGSQGNLIF_CASSFLSLGGGNTDTQYF	effector_CD4_Tcells	2
33722	CIVRVGGGAQKLVF_CASSVGSLSSGELFF	effector_CD4_Tcells	2
33791	CLVGDIPGNTPLVF_CASSQIGGLAGGDTQYF	effector_CD4_Tcells	2
34044	CVVSALLGANNLFF_CASSLEAGTSGRAAYEQYF	effector_CD4_Tcells	2
34124	NA_CAISDQAGADTQYF	effector_CD4_Tcells	2
34176	NA_CARGTGGATDYGYTF	effector_CD4_Tcells	2
34209	NA_CASHKEGVQPQHF	effector_CD4_Tcells	2
34385	NA_CASSAKGLAGGDTQYF	effector_CD4_Tcells	2
34419	NA_CASSDLSVEQFF	effector_CD4_Tcells	2
34438	NA_CASSEARQGNQPQHF	effector_CD4_Tcells	2
34534	NA_CASSFEGRRYEQYF	effector_CD4_Tcells	2
34635	NA_CASSGRDSYEQYF	effector_CD4_Tcells	2
34644	NA_CASSGTGGDRVTEAFF	effector_CD4_Tcells	2
34645	NA_CASSGTGQETQYF	effector_CD4_Tcells	2
34669	NA_CASSIGRGANVLTF	effector_CD4_Tcells	2
34672	NA_CASSIRLAGSYEQYF	effector_CD4_Tcells	2
34727	NA_CASSLAGTGGYEQYF	effector_CD4_Tcells	2
34957	NA_CASSLMGGYNEQFF	effector_CD4_Tcells	2
35014	NA_CASSLSGGRANEKLFF	effector_CD4_Tcells	2
35036	NA_CASSLSRALDTQYF	effector_CD4_Tcells	2
35053	NA_CASSLTGRGYEQYF	effector_CD4_Tcells	2
35148	NA_CASSPGDMNTEAFF	effector_CD4_Tcells	2
35172	NA_CASSPGTGHDGYTF	effector_CD4_Tcells	2
35192	NA_CASSPKEGWSTEAFF	effector_CD4_Tcells	2
35250	NA_CASSPRTGTEAFF	effector_CD4_Tcells	2
35782	NA_CASTLGPYEQYF	effector_CD4_Tcells	2
35889	NA_CATSGSTGGGDTQYF	effector_CD4_Tcells	2
35964	NA_CSAGTRGTIYF	effector_CD4_Tcells	2
35988	NA_CSALPRLGWEAFF	effector_CD4_Tcells	2
36006	NA_CSAPAGGNNYEQYF	effector_CD4_Tcells	2
36043	NA_CSARAGGWGELFF	effector_CD4_Tcells	2
36129	NA_CSARSPMDTEAFF	effector_CD4_Tcells	2
36155	NA_CSASGRLNTEAFF	effector_CD4_Tcells	2
36163	NA_CSASPGGDQPQHF	effector_CD4_Tcells	2
36190	NA_CSAVGTGSSYEQYF	effector_CD4_Tcells	2
36200	NA_CSTGLATYNEQFF	effector_CD4_Tcells	2
48982	CAESLTGGYNKLIF_CASSQRHSNEQFF	CXCL13_Tph_low	2
49185	CAGGFGNVLHC_CASGLDQVAYF	CXCL13_Tph_low	2
49716	CALSEGGSTLGRLYF_CASSSQGNQPQHF	CXCL13_Tph_low	2
49755	CALSGGGGATNKLIF_CASRFRQGTEAFF	CXCL13_Tph_low	2
49766	CALSGLSNSGYALNF_CASSLRESGQSTQYF	CXCL13_Tph_low	2
50242	CATESNNARLMF_CASSLTLAGGGEQFF	CXCL13_Tph_low	2
50283	CATPNPRDDKIIF_CASSLETTGGQYF	CXCL13_Tph_low	2
50353	CATVSGSARQLTF_CASSLDKGAGTGELFF	CXCL13_Tph_low	2
50653	CAVGRDDKIIF_CASSLGPQRKQFF	CXCL13_Tph_low	2
50973	CAVNYGSSNTGKLIF_CASSTGASPLHF	CXCL13_Tph_low	2
51175	CAVRGSQGNLIF_CSARARLWNTGELFF	CXCL13_Tph_low	2
52038	CVVKENNARLMF_CASSLSASRSYEQYF	CXCL13_Tph_low	2
52428	NA_CASRLAGSGNEQFF	CXCL13_Tph_low	2
52468	NA_CASRRTANSYEQYF	CXCL13_Tph_low	2
52579	NA_CASSEGEALNTEAFF	CXCL13_Tph_low	2
52650	NA_CASSFASTDTQYF	CXCL13_Tph_low	2
52935	NA_CASSLEGNTEAFF	CXCL13_Tph_low	2
53042	NA_CASSLGTGGTDTQYF	CXCL13_Tph_low	2
53049	NA_CASSLGVGTEAFF	CXCL13_Tph_low	2
53099	NA_CASSLQGTGYTF	CXCL13_Tph_low	2
53257	NA_CASSPDRDYGYTF	CXCL13_Tph_low	2
53494	NA_CASSQGPTSTDTQYF	CXCL13_Tph_low	2
53570	NA_CASSREANQPQHF	CXCL13_Tph_low	2
53686	NA_CASSSQTGGGSPLHF	CXCL13_Tph_low	2
53941	NA_CASTSTPRDNYGYTF	CXCL13_Tph_low	2
54117	NA_CSALTSGRSTDTQYF	CXCL13_Tph_low	2
54225	NA_CSARGQTGAVATEAFF	CXCL13_Tph_low	2
54339	NA_CSVEGGTFYGYTF	CXCL13_Tph_low	2
54990	CAERTTGRRALTF_CASSLVGGKGEETQYF	Proliferating_CD4_TCells	2
55445	CALGGGATNKLIF_CAWSEGTLSTDTQYF	Proliferating_CD4_TCells	2
55591	CALRGGNNRLAF_CASSLTSGRAREETQYF	Proliferating_CD4_TCells	2
56093	CAPSGGYNKLIF_CASSGMAFPGYTF	Proliferating_CD4_TCells	2
56742	CAVHSGGYQKVTF_CSAPVGDSYEQYF	Proliferating_CD4_TCells	2
56897	CAVNAGNNRKLIW_CASSARGEQYF;CASSLGTSNIQYF	Proliferating_CD4_TCells	2
57563	CAWGFGNEKLTF_CATSDSTRDTQYF	Proliferating_CD4_TCells	2
57772	CILRDVNAGGTSYGKLTF_CASRKTRQGAAEAFF	Proliferating_CD4_TCells	2
58012	CVAPGGYQKVTF_CASSSGGSIGAEAFF	Proliferating_CD4_TCells	2
59225	NA_CASSLTGTSGVYEQYF	Proliferating_CD4_TCells	2
66570	CAAQPSGSARQLTF;CALDTNAGKSTF_CASSDAYEQYF	Tregs	2
66593	CAARLMKTSYDKVIF_CASTPSRQASYEQYF	Tregs	2
66648	CAASDDRGSTLGRLYF_CASSLGWTVNTEAFF	Tregs	2
66674	CAASGGSNYKLTF_CASSQGQGPYEQYF	Tregs	2
66691	CAASIGGTYKYIF_CATEYQETQYF	Tregs	2
66760	CAASLMFSGGYNKLIF_CASLRPGTSGRERATTGELFF	Tregs	2
66876	CAASWTGGTSYGKLTF_CASSPLTSGRGATYNEQFF	Tregs	2
66918	CAAYNDMRF_CASSLFRPPYEQYF	Tregs	2
67153	CAFHGSSNTGKLIF_CASSFGGSTDTQYF	Tregs	2
67171	CAFMALDNNNDMRF_CASSEMPTSTDTQYF	Tregs	2
67221	CAFMKRNNARLMF_CASSPRGSYSGANVLTF	Tregs	2
67255	CAFTNYGQNFVF_CATSPQGARDTEAFF	Tregs	2
67349	CAGNNARLMF_CASSRDSGGFGEQYF	Tregs	2
67368	CAGPSGAGSYQLTF_CASSFLTSSSPHTQYF	Tregs	2
67572	CALKFTNARLMF_CSVRLGTDTQYF	Tregs	2
67669	CALRGAAGNKLTF_CASTPGGNTEAFF	Tregs	2
67779	CALSDQGTYKYIF_CASAPGQGSQPQHF	Tregs	2
67787	CALSDRDSSASKIIF_CASSGLADYNEQFF	Tregs	2
67829	CALSEASSNDYKLSF_CASSLGRKDYGYTF	Tregs	2
67849	CALSEKNTDKLIF_CAISDPTGTGTRKQYF	Tregs	2
67957	CALSVTQGGSEKLVF_CSAERTAQETQYF	Tregs	2
68061	CAMRPRYKLSF_CASSSGQMEGPLHF	Tregs	2
68132	CAMWGGSQGNLIF_CASSEGGFFDEQYF	Tregs	2
68275	CATAYNFNKFYF_CASSLTGRENTEAFF	Tregs	2
68399	CATLNTGFQKLVF;CAVRTSADKLIF_CASSLDAQNIQYF	Tregs	2
68499	CAVAGSSNTGKLIF_CASSPLASGRTGELFF	Tregs	2
68671	CAVELRNAGNMLTF_CAWSVRGTSYYEQYF	Tregs	2
68733	CAVGDGSSNTGKLIF_CASSQAGRFTDTQYF	Tregs	2
68989	CAVNEAAGNKLTF_CASSLFLAGFGEQYF	Tregs	2
69130	CAVPSTGNQFYF_CASSSGFHEKLFF	Tregs	2
69143	CAVQALTSYDKVIF_CAWRDNSYGYTF	Tregs	2
69204	CAVRDGRNTPLVF_CASSQPKRDSQDEQYF;CASSGDSYTQYF	Tregs	2
69366	CAVRSGANNLFF_CATSRDLVSQGNQPQHF	Tregs	2
69555	CAVTLLFSGGYNKLIF_CASSLINEQYF	Tregs	2
69723	CAYRSKNSGGSNYKLTF;CAGPLSGSARQLTF_CASRRGQGQPQHF	Tregs	2
69737	CAYRTLPSGTYKYIF_CAIRGGTGTQETQYF	Tregs	2
69755	CAYTGTASKLTF_CSARDRGGSGEQYF	Tregs	2
69793	CGTALDSWGKLQF_CSGTSPSGGYTF	Tregs	2
70017	CLVAGYNQGGKLIF_CASSSYKDSRNEKLFF	Tregs	2
70082	CSESGGSYIPTF_CAIRTLKETQYF	Tregs	2
70311	CVVSFTSGTYKYIF_NA	Tregs	2
70419	NA_CAISWDGNNSPLHF	Tregs	2
70431	NA_CASCRGDTKRMYGYTF	Tregs	2
70558	NA_CASRLYWDTSYEQYF	Tregs	2
70686	NA_CASSEATDAEAFF	Tregs	2
70768	NA_CASSEWQTNYGYTF	Tregs	2
71005	NA_CASSLAWARGYTF	Tregs	2
71008	NA_CASSLDAQNIQYF	Tregs	2
71082	NA_CASSLFLAGFGEQYF	Tregs	2
71274	NA_CASSLSGTYEQYF	Tregs	2
71323	NA_CASSLVGGKGEETQYF	Tregs	2
71357	NA_CASSMDRATDTQYF	Tregs	2
71366	NA_CASSPAAGERGETQYF	Tregs	2
71793	NA_CASSSNNGEQFF	Tregs	2
71855	NA_CASSSWTGINTGELFF	Tregs	2
72137	NA_CATSPGQPLLSETQYF	Tregs	2
72238	NA_CSALTAQGVGNEQFF	Tregs	2
72271	NA_CSAPRGAGLYNEQFF	Tregs	2
72358	NA_CSARNSLWGSNQPQHF	Tregs	2
72471	NA_CSVGTSGHNEQFF	Tregs	2
43	CAAITQGGSEKLVF_CSSSSPPGLAGAADTQYF	Activated_CD4_TCells	1
342	CAASPGANNLFF_NA	Activated_CD4_TCells	1
356	CAASPTRSNDYKLSF_CASSPGLQSSEQYF	Activated_CD4_TCells	1
417	CAASTSGTYKYIF_CASSPTSGRPNEQFF;CASSLNRDTGELFF	Activated_CD4_TCells	1
527	CAEKSAGKSTF_CASSQDGTSGFETQYF	Activated_CD4_TCells	1
1717	CAPQTGANNLFF_CASSDDRVLVKLFF	Activated_CD4_TCells	1
1918	CATGAGNMLTF_CASSLYTGTSGRSEQFF;CASSLYSGSGTDTQYF	Activated_CD4_TCells	1
1925	CATGGAGSYQLTF_CASSTGTGAKGEQYF;CASRAVTENTEAFF	Activated_CD4_TCells	1
1955	CATPNPRDDKIIF_CASSLETTGGQYF	Activated_CD4_TCells	1
1961	CATPSFSDGQKLLF_CASSFDRGSTDTQYF	Activated_CD4_TCells	1
2099	CAVDNARLMF_CSAARGGNNNEQFF	Activated_CD4_TCells	1
2336	CAVGRSGYSTLTF_CASSDDYGYTF	Activated_CD4_TCells	1
2373	CAVHSGGYQKVTF_CSAPVGDSYEQYF	Activated_CD4_TCells	1
2447	CAVKTGANNLFF_CASSEGVWADTQYF	Activated_CD4_TCells	1
2585	CAVNMGGSSNTGKLIF;CAATATSDSYSSASKIIF_CASSSVAVLDTQYF	Activated_CD4_TCells	1
2670	CAVPQGGQKLLF_CASSLHPENQPQHF	Activated_CD4_TCells	1
2791	CAVRDTGGYQKVTF_CASTGYSNQPQHF	Activated_CD4_TCells	1
2794	CAVRDYKLTF_CSASPGGDQPQHF	Activated_CD4_TCells	1
2886	CAVRPMDSSYKLIF_CSARDQTTGPKETQYF	Activated_CD4_TCells	1
3193	CAWETGANNLFF_CSAKAPGGSYEQYF	Activated_CD4_TCells	1
3266	CAYRSGDGGATNKLIF_CSVVASNYGYTF	Activated_CD4_TCells	1
3913	NA_CAISASGESEAFF	Activated_CD4_TCells	1
4044	NA_CASMPTGNLNYGYTF	Activated_CD4_TCells	1
4143	NA_CASRSGTSSYEQYF	Activated_CD4_TCells	1
4145	NA_CASRSRVGALNTEAFF	Activated_CD4_TCells	1
4248	NA_CASSEERNQPQHF	Activated_CD4_TCells	1
4284	NA_CASSERLLLAQYF	Activated_CD4_TCells	1
4372	NA_CASSFRNSYNEQFF	Activated_CD4_TCells	1
4703	NA_CASSLGRTAEAFF	Activated_CD4_TCells	1
4883	NA_CASSLVQGNTGELFF	Activated_CD4_TCells	1
4934	NA_CASSPDSHGEQFF	Activated_CD4_TCells	1
5075	NA_CASSPTGTSGITDTQYF	Activated_CD4_TCells	1
5088	NA_CASSQAGSGQGRGYTF	Activated_CD4_TCells	1
5289	NA_CASSRTGTSGSADTQYF	Activated_CD4_TCells	1
5305	NA_CASSSDRNYGYTF	Activated_CD4_TCells	1
5396	NA_CASSSTSGRDEETQYF	Activated_CD4_TCells	1
5493	NA_CASSWDRATGELFF	Activated_CD4_TCells	1
5500	NA_CASSWRDTNTGELFF	Activated_CD4_TCells	1
5514	NA_CASSYGDFSYEQYF	Activated_CD4_TCells	1
5577	NA_CASTLGPYEQYF	Activated_CD4_TCells	1
5645	NA_CATGRGAQETQYF	Activated_CD4_TCells	1
5681	NA_CATSGQLAGANEQFF	Activated_CD4_TCells	1
5835	NA_CSAQSDAGEQYF	Activated_CD4_TCells	1
6044	CAAALSGGYNKLIF_CASSFRSGNTIYF	CXCL13_Tph_high	1
6047	CAAARNEKLTF_CASSLGYTDTQYF	CXCL13_Tph_high	1
6048	CAAASGGYQKVTF_NA	CXCL13_Tph_high	1
6052	CAADSSYKLIF_CASSLGPIQETQYF	CXCL13_Tph_high	1
6053	CAADYTGGFKTIF_CASSVGGTSVNNEQFF;CASSEATGVYF	CXCL13_Tph_high	1
6054	CAAFNLGHSGSARQLTF_CASSVWTGDTDTQYF	CXCL13_Tph_high	1
6056	CAAGDSGAGSYQLTF_CASKFGAGRQNEQFF	CXCL13_Tph_high	1
6057	CAAGGADGLTF_CASSLGLAGADTQYF	CXCL13_Tph_high	1
6058	CAAGGGADGLTF_CASSHSTGSDTQYF	CXCL13_Tph_high	1
6061	CAAGGTSYGKLTF_CSARTSGTGGQNEQFF	CXCL13_Tph_high	1
6064	CAAGRTRANAGGTSYGKLTF_CASRPRDRDEQYF	CXCL13_Tph_high	1
6072	CAAHRNSGNTPLVF_CASSLTGISYGYTF	CXCL13_Tph_high	1
6075	CAAIDSGTYKYIF;CAGDDKIIF_CASSLYGTGEDQPQHF	CXCL13_Tph_high	1
6078	CAAIGNTGNQFYF_CASSQAHPLAGGYEQYF	CXCL13_Tph_high	1
6079	CAAIPSGSARQLTF_CASNGISGNTIYF	CXCL13_Tph_high	1
6081	CAAIQGAQKLVF_CASSPGHHTEAFF	CXCL13_Tph_high	1
6086	CAAIVPSGNTPLVF;CAVSATNTGNQFYF_CASRVGGTNYEQYF	CXCL13_Tph_high	1
6097	CAAKTDFGNEKLTF_CASSVAGSSYEQYF	CXCL13_Tph_high	1
6106	CAALEGFGNVLHC_CAISGGKGNTIYF	CXCL13_Tph_high	1
6110	CAALNNARLMF_CASSSGGASSYEQYF	CXCL13_Tph_high	1
6112	CAALNSGNTPLVF_CASSYGDARQYF	CXCL13_Tph_high	1
6114	CAALNTGTASKLTF_CASSEGAGRLGYTIYF	CXCL13_Tph_high	1
6119	CAAMNNNARLMF_CASSQDRINYGYTF	CXCL13_Tph_high	1
6121	CAANDRGSTLGRLYF_CASSLVWASGSYEQYF	CXCL13_Tph_high	1
6123	CAANGGSYIPTF_CASSLGTSRDTGELFF	CXCL13_Tph_high	1
6130	CAAPFGNEKLTF;CAFKSGGSNYKLTF_CAISPEINYGYTF	CXCL13_Tph_high	1
6132	CAAPHGGSQGNLIF_CATSAGWAREQYF	CXCL13_Tph_high	1
6133	CAAPLGGYNKLIF;CATLFFDNAGNMLTF_CASGPGQGRNQPQHF	CXCL13_Tph_high	1
6137	CAAPNYGGSQGNLIF_CASSESQGNYGYTF	CXCL13_Tph_high	1
6138	CAAPNYGGSQGNLIF_CASSESSDNQPQHF	CXCL13_Tph_high	1
6139	CAAPPGAGNNRKLIW_CASSYPGANQPQHF	CXCL13_Tph_high	1
6141	CAAPPGSGGSEKLVF;CAVLPPGGSRLTF_CASSVAGGPLGDTQYF	CXCL13_Tph_high	1
6143	CAAPQYSGGGADGLTF_CASRISGIYNEQFF	CXCL13_Tph_high	1
6145	CAAPSGGYQKVTF_CASSLGIGTEQYF	CXCL13_Tph_high	1
6150	CAAPTGTASKLTF_CASSLVGTPGSNEQFF	CXCL13_Tph_high	1
6153	CAAPYSGGGADGLTF_CASSLGWGTGELFF	CXCL13_Tph_high	1
6154	CAAQETSGSRLTF_CASKIQGNYGYTF	CXCL13_Tph_high	1
6157	CAAQNSGVTASKLTF_CASSLEGTFSYEQYF	CXCL13_Tph_high	1
6158	CAAQPNSNSGYALNF_CSAPGPNTEAFF	CXCL13_Tph_high	1
6161	CAARAGGGADGLTF_CASSLGGQSYEQYF	CXCL13_Tph_high	1
6163	CAARDRGSTLGRLYF_CASSLPGTQYF	CXCL13_Tph_high	1
6165	CAARDSGNTPLVF_CASSLGNTEAFF	CXCL13_Tph_high	1
6167	CAAREYNQGGKLIF_CASSRVASSYEQYF	CXCL13_Tph_high	1
6170	CAARGAGSYQLTF_CATARTDYGYTF	CXCL13_Tph_high	1
6173	CAARGSGNTPLVF_CASSVKGDGPSEQYF	CXCL13_Tph_high	1
6177	CAARGTSGTYKYIF_CASSTGQVSYEQYF	CXCL13_Tph_high	1
6180	CAARHSSGSARQLTF_CASSPTDTQYF;CASSPPGGGYNEQFF	CXCL13_Tph_high	1
6184	CAARNFNKFYF_NA	CXCL13_Tph_high	1
6186	CAARNSSNTGKLIF_CASSLEQGAIAQYF	CXCL13_Tph_high	1
6191	CAARQAGNNRKLIW_CASSSNNGEQFF;CASQDTRNEKLFF	CXCL13_Tph_high	1
6193	CAARRAAGNKLTF_CASSQGAASYEQYF	CXCL13_Tph_high	1
6194	CAARRAAGNKLTF;CAGQNARLMF_CASSRGAASYEQYF	CXCL13_Tph_high	1
6198	CAARTDSWGKLQF_CASSIEASYNEQFF;CASSYPEGASGSPLHF	CXCL13_Tph_high	1
6199	CAARTDSWGKLQF_CASSLDPSANEQFF	CXCL13_Tph_high	1
6201	CAARTDSWGKLQF_NA	CXCL13_Tph_high	1
6202	CAARTDSWGKLQF;CIPMTGANNLFF_CASNPDTSYNEQFF	CXCL13_Tph_high	1
6203	CAARTGANNLFF_CASSQGRVSGNTIYF	CXCL13_Tph_high	1
6204	CAARTNFGNEKLTF_CASSLAGSYEQYF	CXCL13_Tph_high	1
6205	CAARVNNAGNMLTF_CASSLGPGSSGNTIYF	CXCL13_Tph_high	1
6206	CAARVTDSWGKLQF_CASRSDRDVEAFF	CXCL13_Tph_high	1
6207	CAARVYNNNDMRF;CAVGLTGKLIF_CASSQAGTSYEQYF	CXCL13_Tph_high	1
6211	CAASAAYNAGNMLTF_CASKKDRVTEALF	CXCL13_Tph_high	1
6212	CAASADGATNKLIF_CASSAGVGSPLHF	CXCL13_Tph_high	1
6216	CAASAGSGGSNYKLTF_CASSEDRVFF	CXCL13_Tph_high	1
6217	CAASAGVDSSYKLIF_CASSVMGPGNEQFF	CXCL13_Tph_high	1
6221	CAASAMGTGNQFYF_CASSRQGRPANEQFF	CXCL13_Tph_high	1
6230	CAASARSGGSNYKLTF_CASSTPRDINEKLFF	CXCL13_Tph_high	1
6237	CAASAWGAQKLVF_CASSPGTDYGYTF	CXCL13_Tph_high	1
6241	CAASDLGSSNTGKLIF_CASSERRTYGYTF	CXCL13_Tph_high	1
6248	CAASEGNNARLMF_CASSLGGTGSETQYF	CXCL13_Tph_high	1
6250	CAASEGSYGKLTF_CASSLATAVGELFF	CXCL13_Tph_high	1
6252	CAASEHNFNKFYF;CAVNSGNDYKLSF_CATSDGLGQTQYF	CXCL13_Tph_high	1
6253	CAASEQMRGGSNYKLTF_CASKAGGIYEQYF	CXCL13_Tph_high	1
6261	CAASGGNAGNMLTF_CASSFLQGNTGELFF	CXCL13_Tph_high	1
6262	CAASGGNAGNMLTF_CASSKLQGNTGELFF	CXCL13_Tph_high	1
6263	CAASGGNAGNMLTF_CASSLLQGNTGELFF	CXCL13_Tph_high	1
6268	CAASGRASKIIF_CASSLGGLAASEQFF	CXCL13_Tph_high	1
6271	CAASGSNTGKLIF_CASSRRQPNTQYF	CXCL13_Tph_high	1
6279	CAASIGDSSYKLIF_CASRRGQGGTEAFF	CXCL13_Tph_high	1
6282	CAASIGSGGYNKLIF_CASSRRTGGMDEQFF;CAIQAGGFHEQYF	CXCL13_Tph_high	1
6292	CAASIRSGGGADGLTF_CASSPRGVSGYTF	CXCL13_Tph_high	1
6293	CAASISAGNMLTF_CASSLVQGGGTQYF	CXCL13_Tph_high	1
6294	CAASISAGNMLTF_CASSLVQGGGTQYF;CASSEALLGGNEQFF	CXCL13_Tph_high	1
6296	CAASISGNYGQNFVF_CSAPAGGNNYEQYF;CASSPGDTQYF	CXCL13_Tph_high	1
6299	CAASISQNSGAGSYQLTF;CATFSGNTPLVF_CSARGRQGRYEQYF	CXCL13_Tph_high	1
6304	CAASKDSWGKLQF_CASSPGLDRLPEQYF	CXCL13_Tph_high	1
6306	CAASKEAAGNKLTF_CASSQDVHSVYGYTF	CXCL13_Tph_high	1
6307	CAASKGASKIIF_CASSLELNTEAFF;CATNSGGRSFF	CXCL13_Tph_high	1
6308	CAASKGEYGNKLVF_CSARALRGGRPNEQFF	CXCL13_Tph_high	1
6312	CAASKGGKLIF_NA	CXCL13_Tph_high	1
6314	CAASKGNARLMF_CASSPGVSGNTIYF	CXCL13_Tph_high	1
6318	CAASKGNNNAGNMLTF_CSANSRDSSKNIQYF	CXCL13_Tph_high	1
6319	CAASKGNTPLVF_CASSFRDSFTGELFF	CXCL13_Tph_high	1
6320	CAASKGRALTF_CASSAEGAPSTDTQYF	CXCL13_Tph_high	1
6321	CAASKGRALTF;CALRNTGRRALTF_CASSAEGAPSTDTQYF	CXCL13_Tph_high	1
6322	CAASKGRLMF_CAISLQGSPSTDTQYF	CXCL13_Tph_high	1
6323	CAASKGRLMF_CASSLQGSPSTDTQYF	CXCL13_Tph_high	1
6324	CAASKGRQLTF_CASSVEGPPSTDTQYF	CXCL13_Tph_high	1
6327	CAASKGSSASKIIF_CASSLSSTGGTETQYF;CSVAPGSGANVLTF	CXCL13_Tph_high	1
6328	CAASKGSWGKLQF_CASRADSVDTQYF	CXCL13_Tph_high	1
6331	CAASKGWSYKLIF_CASCKDGDTGELFF;CASSFRAGDGYTF	CXCL13_Tph_high	1
6332	CAASKGYQKVTF_CASSWRDTNTGELFF	CXCL13_Tph_high	1
6333	CAASKLGKLTF_CASSIQGAPSTDTQYF	CXCL13_Tph_high	1
6338	CAASKNSGSARQLTF_CASSLDGSPLHF	CXCL13_Tph_high	1
6340	CAASKPGTASKLTF_CASSPQGRGTGELFF;CASSSKDRGNYGYTF	CXCL13_Tph_high	1
6342	CAASKRNAGNMLTF_CASTPGHMNTEAFF	CXCL13_Tph_high	1
6343	CAASKRSGGYQKVTF_CASSLDQGIGADTQYF	CXCL13_Tph_high	1
6348	CAASLGSGTYKYIF_CASTGQGQETQYF	CXCL13_Tph_high	1
6353	CAASLSGANSKLTF_CASSRQGASDTQYF	CXCL13_Tph_high	1
6356	CAASMAGANSKLTF_CASSLGRDEQYF	CXCL13_Tph_high	1
6358	CAASMDDYKLSF_CASSPGQRGYTF	CXCL13_Tph_high	1
6361	CAASMGGSQGNLIF_CASSPRWGTDTQYF	CXCL13_Tph_high	1
6365	CAASMGSGGYQKVTF_CASSQGSGSPLHF;CASKPQGKERGGFF	CXCL13_Tph_high	1
6369	CAASMSGSARQLTF_CASSPGQGGEQYF;CASSQAWDREKYF	CXCL13_Tph_high	1
6373	CAASNPQGGSQGNLIF_CASKEGRMNTEAFF	CXCL13_Tph_high	1
6374	CAASNPQGGSQGNLIF_CASKEGRMNTEAFF;CASSLTGSPQFF	CXCL13_Tph_high	1
6380	CAASNTDGGSQGNLIF_CSARDQGGNTEAFF;CASGAGEESPLHF	CXCL13_Tph_high	1
6387	CAASPNDYKLSF_CASSLRAGAQHF	CXCL13_Tph_high	1
6388	CAASPNDYKLSF_CASSLRAGAQHF;CASSETGQRADTQYF	CXCL13_Tph_high	1
6390	CAASPPPQAGTALIF_CSAVKEGTQYF	CXCL13_Tph_high	1
6393	CAASPRSNTGKLIF_CASSFGDRGSQYF	CXCL13_Tph_high	1
6394	CAASPSSNTGKLIF_CASSPPTDVRELFF;CASSSGGAARHEQFF	CXCL13_Tph_high	1
6404	CAASQSGANSKLTF_CASSLGRDGYTF	CXCL13_Tph_high	1
6405	CAASRASGTYKYIF_CASTLAGGADTQYF	CXCL13_Tph_high	1
6409	CAASREKTSYDKVIF_CASSPGQGRSGANVLTF	CXCL13_Tph_high	1
6410	CAASRGFGNVLHC_CASSATGAETQYF	CXCL13_Tph_high	1
6411	CAASRGGATNKLIF_CASTRQGEDYGYTF	CXCL13_Tph_high	1
6412	CAASRGGNTPLVF_CAISEGLGNYGYTF	CXCL13_Tph_high	1
6417	CAASRGSGNEKLTF_CASSLAGLPRSQYF	CXCL13_Tph_high	1
6423	CAASRNTGTASKLTF_CASSLGGGQNTGELFF	CXCL13_Tph_high	1
6428	CAASRRTTGFQKLVF_NA	CXCL13_Tph_high	1
6429	CAASRSGYSSASKIIF_CSARALPLGQESSGSTDTQYF	CXCL13_Tph_high	1
6430	CAASRSGYSTLTF_CSASVSGGEKLFF	CXCL13_Tph_high	1
6433	CAASRSRGSGGGADGLTF_CASSFRPENTEAFF	CXCL13_Tph_high	1
6434	CAASRSSSNTGKLIF_CASSLGRVNQPQHF	CXCL13_Tph_high	1
6442	CAASSGNTPLVF_CASSLGGTIQETQYF	CXCL13_Tph_high	1
6444	CAASSRTGGSYIPTF_CASSLAPGTSGVNEQFF	CXCL13_Tph_high	1
6449	CAASSYGGSQGNLIF_CASSYGTSRANEQFF	CXCL13_Tph_high	1
6453	CAASTGNQFYF_CASSLGSLLNEQFF	CXCL13_Tph_high	1
6459	CAASVAAGNKLTF;CAAIIQGAQKLVF_CASSFSGTRAETQYF	CXCL13_Tph_high	1
6460	CAASVQFNAGGTSYGKLTF_CASSETPSSYNEQFF	CXCL13_Tph_high	1
6462	CAASVSYGGATNKLIF_CASRPAPGGQPQHF;CASSAQGGAGYGYTF	CXCL13_Tph_high	1
6468	CAASYSTGNQFYF_CASSDYGRTYNEQFF;CASSSLQGGTEAFF	CXCL13_Tph_high	1
6469	CAASYSTGNQFYF_CASSSLQGGTEAFF	CXCL13_Tph_high	1
6476	CAATNTGNQFYF_CASSLGAGGAGGYTF	CXCL13_Tph_high	1
6478	CAATPSGAGSYQLTF;CAVGTGANNLFF_CSAPSGGAAYEQYF	CXCL13_Tph_high	1
6480	CAATPSSNTGKLIF_CASSQGWGQPQHF	CXCL13_Tph_high	1
6482	CAATRGFGNVLHC_NA	CXCL13_Tph_high	1
6483	CAATRGGNTGGFKTIF_CASSPAQGFTEAFF	CXCL13_Tph_high	1
6484	CAATRGGSYIPTF_CASSVSSGPEQFF	CXCL13_Tph_high	1
6487	CAATSPASGGSYIPTF_CASTNGGSPLHF	CXCL13_Tph_high	1
6490	CAATSVSGSARQLTF_CASSLEGTQYF	CXCL13_Tph_high	1
6494	CAATVDSWGKLQF_CASSLHRSSGANVLTF;CATSRDIQGGIGAFF	CXCL13_Tph_high	1
6495	CAATYHQAGTALIF_CASSLVSRTLSYEQYF	CXCL13_Tph_high	1
6497	CAATYNQAGTALIF_CASSPRGRLAGYNEQFF;CASSWVGTGTPGANVLTF	CXCL13_Tph_high	1
6503	CAAVSSGNTPLVF_CASSLGGGGYTF	CXCL13_Tph_high	1
6504	CAAWFPGTYKYIF_CASSESSGTAVPYTF	CXCL13_Tph_high	1
6507	CAAYGGDCSGNTPLVF;CVVTRVPGKLIF_CASSQDRANEQFF	CXCL13_Tph_high	1
6509	CAAYNDYKLSF_CASSQGNGREEYF	CXCL13_Tph_high	1
6510	CAAYNNNDMRF_CASGTALSGANVLTF	CXCL13_Tph_high	1
6511	CAAYNNNDMRF_CASSLGPLATQETQYF	CXCL13_Tph_high	1
6515	CACLTGGGNKLTF_CSARQDPGTSGKNEQFF	CXCL13_Tph_high	1
6518	CADFNKFYF_CSARDPQTSGSPYEQYF	CXCL13_Tph_high	1
6520	CADGGPGATNKLIF_CASSGRGSGGYNEQFF	CXCL13_Tph_high	1
6521	CADGGTSYGKLTF_CASSVSRDGVPKATF	CXCL13_Tph_high	1
6522	CADNTDKLIF_CASSPGPGRNTIYF	CXCL13_Tph_high	1
6525	CADTNTGTASKLTF_CASSLQSRGGELFF	CXCL13_Tph_high	1
6526	CAEAGGYNKLIF_CASSQGPGGLQETQYF	CXCL13_Tph_high	1
6531	CAEGDDKIIF_CSARQGNQGYEQYF	CXCL13_Tph_high	1
6533	CAEGHQTGANNLFF_CASSLGPTNTEAFF	CXCL13_Tph_high	1
6534	CAEGLNSNYQLIW_CASSLRNAQSGANVLTF	CXCL13_Tph_high	1
6535	CAEGNDYKLSF_CSARPRQGYEQYF	CXCL13_Tph_high	1
6538	CAEGSNYQLIW_CASSQDGTGLSQGYTF	CXCL13_Tph_high	1
6539	CAEGSNYQLIW_CASSQDPSTGFDGYTF	CXCL13_Tph_high	1
6543	CAEIHTGFQKLVF_CASSEGQTYSNQPQHF	CXCL13_Tph_high	1
6544	CAEIKAAGNKLTF_CASSSLQGGTEAFF	CXCL13_Tph_high	1
6551	CAEKDQGGKLIF_CASSEGAVYSNQPQHF	CXCL13_Tph_high	1
6552	CAEKDSSASKIIF_CASSSASSYEQYF	CXCL13_Tph_high	1
6553	CAEKEDSGYALNF_CASSFTGTGGNTEAFF;CSAPGQGNSPLHF	CXCL13_Tph_high	1
6554	CAEKEGGGGADGLTF;CALKDGQNFVF_CASSQEGTSGLTDTQYF	CXCL13_Tph_high	1
6560	CAEKGWAGGGNKLTF_CASSIGEALNTEAFF	CXCL13_Tph_high	1
6561	CAEKKDTPLVF_CASSQDLRTGNEKLFF	CXCL13_Tph_high	1
6562	CAEKLGSGNTPLVF_NA	CXCL13_Tph_high	1
6563	CAEKLGSGNTPLVF;CAAAEYGNKLVF_CASNLQGSGTEAFF	CXCL13_Tph_high	1
6564	CAEKLTGGGNKLTF_CASSSQRTSGLNEQFF	CXCL13_Tph_high	1
6570	CAEKTGANNLFF_CASSLGRALTYGYTF;CASILDRGNTEAFF	CXCL13_Tph_high	1
6572	CAEKWDQAGTALIF_CASSQDTTALNTEAFF	CXCL13_Tph_high	1
6579	CAENDYGQNFVF_CASSQDPGRMYTEAFF	CXCL13_Tph_high	1
6580	CAENFSGGYNKLIF_CASSQGLAGTDTQYF	CXCL13_Tph_high	1
6591	CAENISNTGKLIF_CASSLPTGRSEAFF	CXCL13_Tph_high	1
6592	CAENISWNNARLMF_CASSLRGTSGATDTQYF	CXCL13_Tph_high	1
6596	CAENLGNQGGKLIF_CASSFRDRVNGELFF	CXCL13_Tph_high	1
6597	CAENLWIQAGTALIF_CASSEGYSGTYEQYF	CXCL13_Tph_high	1
6601	CAENMGNQGGKLIF_CATSDGKGSYSNQPQHF;CASSKEATSGGYEQYF	CXCL13_Tph_high	1
6602	CAENMWNNRLAF_CASSLEGTGGEKLFF	CXCL13_Tph_high	1
6604	CAENNGNQGGKLIF_CASSRGRVNQPQHF	CXCL13_Tph_high	1
6607	CAENPSGSARQLTF_NA	CXCL13_Tph_high	1
6611	CAENSGGSNYKLTF_CSARDPGWGGTDTQYF	CXCL13_Tph_high	1
6613	CAENSTNKLIF_CASSLEGTGDGYTF	CXCL13_Tph_high	1
6619	CAENTGGGNKLTF_CASTLTSTDTQYF;CASSPPGRKYEQYF	CXCL13_Tph_high	1
6621	CAENTGSNYKLTF_CASSSGYGNTIYF	CXCL13_Tph_high	1
6622	CAENTLPDGDSSYKLIF_CASSLGRGDTQYF	CXCL13_Tph_high	1
6624	CAENTPNTGNQFYF;CAERGDMRF_CASKLLAGVSNEQYF	CXCL13_Tph_high	1
6625	CAENVGNQFYF_CASSLNGRYEQYF	CXCL13_Tph_high	1
6629	CAEQTGANNLFF_CASSQGQGREQYF	CXCL13_Tph_high	1
6631	CAERDGGSQGNLIF_CASSLGGTSIEQYF	CXCL13_Tph_high	1
6633	CAERDSSASKIIF_CASSRAGTGANTEAFF	CXCL13_Tph_high	1
6636	CAERGDMRF_CASKLLAGVSNEQYF	CXCL13_Tph_high	1
6637	CAERGNARLMF_CASSLGGPLLNTEAFF	CXCL13_Tph_high	1
6638	CAERGSSNTGKLIF_CASNPTGKLYNEQFF	CXCL13_Tph_high	1
6639	CAERGSSNTGKLIF_CASSLAAGTGVNEQYF	CXCL13_Tph_high	1
6640	CAERGTGGGNKLTF_CASREGYMNTEAFF	CXCL13_Tph_high	1
6641	CAERGTGRRALTF_CASKATSGQETQYF	CXCL13_Tph_high	1
6642	CAERINNAGNMLTF_CASSQDRGQPQHF;CASSVVTGAYEQYF	CXCL13_Tph_high	1
6643	CAERKSNYQLIW_CASSLGSSSYEQYF	CXCL13_Tph_high	1
6644	CAERNNNARLMF_CASSLDPGDAQYF	CXCL13_Tph_high	1
6645	CAERNNYGQNFVF_CASSEGVAGGLQNIQYF	CXCL13_Tph_high	1
6646	CAERNSGNTPLVF_CSAGEGAYVGTQYF;CASRSAGQLYEQYF	CXCL13_Tph_high	1
6654	CAERSGGYQKVTF_CSAPNSGDSERGYTF	CXCL13_Tph_high	1
6661	CAERTGANNLFF_NA	CXCL13_Tph_high	1
6663	CAERVEGQKLLF_CASSQDTNQPQHF;CASSQDWTSGIKGGIQYF	CXCL13_Tph_high	1
6664	CAESANDYKLSF_CATSRVPETYEQYF	CXCL13_Tph_high	1
6667	CAESDYGQNFVF_CASSLEVADYEQFF	CXCL13_Tph_high	1
6668	CAESERDDKIIF_CASSLGTTARMHEQYF	CXCL13_Tph_high	1
6671	CAESGPSGGYNKLIF_CSARASGAHNEQFF	CXCL13_Tph_high	1
6673	CAESIDQAGTALIF_CASYDRGLYGYTF	CXCL13_Tph_high	1
6674	CAESIGSSNTGKLIF_CASRIDGRGLLTEAFF	CXCL13_Tph_high	1
6675	CAESIMDSSYKLIF_CASSLDGVNIQYF;CASSSGPLAGANVLTF	CXCL13_Tph_high	1
6676	CAESINDYKLSF_CASSLGEVLNTEAFF	CXCL13_Tph_high	1
6680	CAESISDYKLSF_CASSQTSTSSYNEQFF;CASSFLRDHYEQYF	CXCL13_Tph_high	1
6681	CAESISFGNNDMRF_CASSFGGANTEAFF	CXCL13_Tph_high	1
6682	CAESITGGFKTIF_CASSETGVNSNQPQHF	CXCL13_Tph_high	1
6684	CAESKDQGGKLIF_CASRWGTNTEAFF	CXCL13_Tph_high	1
6685	CAESKGGATNKLIF_CASSPREAKETQYF	CXCL13_Tph_high	1
6686	CAESKGGATNKLIF_CASSSRDRGNYEQYF	CXCL13_Tph_high	1
6687	CAESKGGATNKLIF_CSARALGSGANVLTF	CXCL13_Tph_high	1
6688	CAESKGGATNKLIF_NA	CXCL13_Tph_high	1
6690	CAESKGGATNKLIF;CAVASKIIF_CASSLAGATNEKLFF	CXCL13_Tph_high	1
6691	CAESKGQAGTALIF_CSAHTGTGYTF	CXCL13_Tph_high	1
6693	CAESLNDYKLSF_CASSLDGTARADTQYF	CXCL13_Tph_high	1
6700	CAESPLGAAGNKLTF_NA	CXCL13_Tph_high	1
6704	CAESRDSWGKLQF_CSAGGRTDTQYF	CXCL13_Tph_high	1
6705	CAESRTGGSYIPTF_CSARGLVGIGTDTQYF	CXCL13_Tph_high	1
6706	CAESSASKIIF_CASSRTGTSGTYEQYF	CXCL13_Tph_high	1
6708	CAESSGGGKLIF_CASSQDRTDLNTEAFF	CXCL13_Tph_high	1
6711	CAESSGTYKYIF_CASSQVSGGLNSPLHF	CXCL13_Tph_high	1
6712	CAESSNSGYSTLTF_CASSQEGSGRNQPQHF	CXCL13_Tph_high	1
6713	CAESSSGTYKYIF_CASSSARTSAHNEQFF	CXCL13_Tph_high	1
6714	CAESSTDSWGKLQF_CASREGPSDSNQPQHF	CXCL13_Tph_high	1
6715	CAESSYGSSNTGKLIF_CASSLISSGANTGELFF	CXCL13_Tph_high	1
6716	CAESYDTASKLTF_CASSPDPASSYEQYF	CXCL13_Tph_high	1
6719	CAETFDSSASKIIF_CSASAGTARYNQPQHF	CXCL13_Tph_high	1
6721	CAETLADKLIF_CASSPGTATGELFF;CSARDRFGRGLTDTQYF	CXCL13_Tph_high	1
6722	CAETLSGGYQKVTF_CASSLFGQGGSPLHF	CXCL13_Tph_high	1
6724	CAETREGGKLIF_CASSRDLATDTQYF	CXCL13_Tph_high	1
6726	CAETSNDYKLSF_CAISGQGAYNEQFF	CXCL13_Tph_high	1
6731	CAEYTGANNLFF_CASSLAPGRVEQFF	CXCL13_Tph_high	1
6732	CAEYYTGANSKLTF_CASSNRYNSPLHF	CXCL13_Tph_high	1
6733	CAFAANNDMRF_CASGFPSGLLIEQFF	CXCL13_Tph_high	1
6735	CAFAEGATNKLIF_CASSLSLNNEQFF;CASNRDHNQPQHF	CXCL13_Tph_high	1
6736	CAFAGGTSYGKLTF_CAISAEAAYNEQFF	CXCL13_Tph_high	1
6737	CAFDNARLMF_CASSEIWRNSNQPQHF	CXCL13_Tph_high	1
6739	CAFDSPSNSGYALNF;CAANEGFGNVLHC_CASSLGSYEQYF	CXCL13_Tph_high	1
6745	CAFIFFTGNQFYF_CASSQGPLREQYF	CXCL13_Tph_high	1
6755	CAFKSVGNNNDMRF_CAISGWRDTGELFF	CXCL13_Tph_high	1
6758	CAFLPSGNTPLVF_CSARVGGGASYEQYF	CXCL13_Tph_high	1
6766	CAFMEYGNKLVF_CASSPQISSYEQYF	CXCL13_Tph_high	1
6772	CAFMKEGGSEKLVF_CSARTSGRTRTDTQYF;CSASEGLDQPQHF	CXCL13_Tph_high	1
6773	CAFMKEGGSEKLVF_CSASEGLDQPQHF	CXCL13_Tph_high	1
6776	CAFMKGGSAGANSKLTF_CASSPVGSGTQYF	CXCL13_Tph_high	1
6783	CAFMKHDLNNNAGNMLTF_CASSESQREHEQYF	CXCL13_Tph_high	1
6787	CAFMKHTDARLMF_CASSFSGTGIYNEQFF	CXCL13_Tph_high	1
6791	CAFMKPFTQGGSEKLVF_CASSGRQGNYGYTF	CXCL13_Tph_high	1
6792	CAFMKPFTQGGSEKLVF_CASSKTGTYEQYF	CXCL13_Tph_high	1
6800	CAFMKPFTQGGSEKLVF_CSASSRAGNYGYTF	CXCL13_Tph_high	1
6802	CAFMKPFTQGGSEKLVF_NA	CXCL13_Tph_high	1
6806	CAFMKPPTQGGSEKLVF_CASSKQGHYGYTF	CXCL13_Tph_high	1
6808	CAFMKQRRSNARLMF_CASSPPWGDYNSPLHF	CXCL13_Tph_high	1
6815	CAFMLDQAGTALIF_CSAWAPGGTEAFF	CXCL13_Tph_high	1
6823	CAFMTGRRNTPLVF_CASSPGDSTYEQYF	CXCL13_Tph_high	1
6824	CAFMTYPSQGNLIF_CASGGMNTEAFF	CXCL13_Tph_high	1
6825	CAFMVQKLVF_CASKPDPRDTGELFF	CXCL13_Tph_high	1
6827	CAFMWAGANSKLTF_CAIKGGEEHEQYF	CXCL13_Tph_high	1
6828	CAFNAGNNRKLIW_CASGVDFSNQPQHF	CXCL13_Tph_high	1
6829	CAFQIYGQNFVF;CAGQPTYTGNQFYF_CASSLEVGLPDTQYF	CXCL13_Tph_high	1
6830	CAFQTGANNLFF_CASSLGPGREQYF	CXCL13_Tph_high	1
6833	CAFRNSGNTPLVF_CASSRTDNEQFF	CXCL13_Tph_high	1
6835	CAFSGGATNKLIF_CASSFYESSPEAFF	CXCL13_Tph_high	1
6837	CAFSGYSTLTF_CSARDGGTGSLNTEAFF;CASSVGINQPQHF	CXCL13_Tph_high	1
6838	CAFSNNTGNQFYF;CAVLTGANNLFF_CASSLGVGRTQFF	CXCL13_Tph_high	1
6841	CAFTGLDNYGQNFVF_CSGDRGVMNTEAFF	CXCL13_Tph_high	1
6842	CAFTGNQFYF_CASSQGGGGVPREQFF	CXCL13_Tph_high	1
6846	CAFTSLSGANSKLTF;CAEAGGTSYGKLTF_CASSSGYGSPLHF	CXCL13_Tph_high	1
6847	CAFVAEGQGFSFIF_CASREDPATAYEQYF	CXCL13_Tph_high	1
6856	CAGAETGGFGNVLHC;CAVQNTGGFKTIF_CATGTGAGNTIYF	CXCL13_Tph_high	1
6864	CAGAPTDSWGKLQF_CASSLPGGNSPLHF;CASSVTSASGTQYF	CXCL13_Tph_high	1
6869	CAGARGANNLFF;CAPLKRGGATNKLIF_CSAAGTGADQPQHF	CXCL13_Tph_high	1
6870	CAGARGSGGSNYKLTF_CASSVASYNEQFF	CXCL13_Tph_high	1
6871	CAGARGSGGSNYKLTF;CAGRGNTGNQFYF_CASSVASYNEQFF	CXCL13_Tph_high	1
6876	CAGARVSGNTPLVF_CASSTPGRLNYGYTF	CXCL13_Tph_high	1
6882	CAGAWGYSTLTF_CSAKQGAGTGELFF	CXCL13_Tph_high	1
6883	CAGDASGTYKYIF_CSARDQRGGYTF	CXCL13_Tph_high	1
6887	CAGDVGLGANSKLTF_CAISVDGNTEAFF	CXCL13_Tph_high	1
6888	CAGEGFGGFGNVLHC_CASSPGTERYQPQHF	CXCL13_Tph_high	1
6891	CAGFAGANSKLTF;CAVRTDGQKLLF_CASSPAGTGNYEQYF	CXCL13_Tph_high	1
6895	CAGGDSGGYQKVTF_CSAPTSGYEQYF	CXCL13_Tph_high	1
6897	CAGGDTGGFKTIF_CATPREGGTEAFF	CXCL13_Tph_high	1
6899	CAGGGADGLTF_CASSFGLAGGDTQYF	CXCL13_Tph_high	1
6905	CAGGGTSYGKLTF_CASGLDTPQHF	CXCL13_Tph_high	1
6912	CAGGNSSASKIIF_CASSFVSSKETQYF;CASSSPTRGSDTQYF	CXCL13_Tph_high	1
6913	CAGGNYGGSQGNLIF_CASTYGGLDTQYF	CXCL13_Tph_high	1
6916	CAGGSNTGKLIF_CASSIDWTVTVGYTF	CXCL13_Tph_high	1
6917	CAGGSQGNLIF_CASSLNLEETQYF	CXCL13_Tph_high	1
6919	CAGGYSWGKLQF_CASGKGPRGADTQYF	CXCL13_Tph_high	1
6923	CAGILGFGNVLHC;CAFMIGNTGKLIF_CASSLDGTVMNTEAFF	CXCL13_Tph_high	1
6935	CAGLNAGNNRKLIW_CATRGTGMTEAFF;CASRSGTSGSSYNEQFF	CXCL13_Tph_high	1
6936	CAGLTF_CSAPFRTAGYTF	CXCL13_Tph_high	1
6937	CAGLWWTSGSRLTF_CASSVGEGGLGEQYF	CXCL13_Tph_high	1
6941	CAGNSGYSTLTF_CASSMSALSYEQYF	CXCL13_Tph_high	1
6943	CAGPAAGNKLTF_CASSEVVAGGTYEQYF	CXCL13_Tph_high	1
6944	CAGPAAGNKLTF;CAMREGSSNTGNQFYF_CASSEVLAGGTYEQYF	CXCL13_Tph_high	1
6948	CAGPKAAGNKLTF_CASTSTPRDNYGYTF	CXCL13_Tph_high	1
6953	CAGPLTGGFKTIF_CASSYSGGNQPQHF	CXCL13_Tph_high	1
6956	CAGPPRNDMRF;CAVTDYSGGGADGLTF_CAISEFGPSSYNEQFF	CXCL13_Tph_high	1
6960	CAGPYNTGKLIF_CASSLAGTGSYNEQFF	CXCL13_Tph_high	1
6961	CAGPYRNNNARLMF_CASSFNSGTSGSSGQFF	CXCL13_Tph_high	1
6969	CAGQLTGNQFYF_CASDRIRDEQYF	CXCL13_Tph_high	1
6970	CAGQLYQGAQKLVF_CASTRGPGTNTGELFF	CXCL13_Tph_high	1
6977	CAGQRVTGGGNKLTF_CATSDPGRNPDTQYF	CXCL13_Tph_high	1
6978	CAGQTGANNLFF_CASSPRDRALVGYTF	CXCL13_Tph_high	1
6979	CAGQTLEGAQKLVF_CASSATWGGRETQYF	CXCL13_Tph_high	1
6982	CAGRAGNQFYF_CSAAGDTGELFF	CXCL13_Tph_high	1
6983	CAGRDYNQGGKLIF_CASSLAPTDTQYF	CXCL13_Tph_high	1
6984	CAGRDYNQGGKLIF_CASSLSGSHNEQFF;CASSLAPTDTQYF	CXCL13_Tph_high	1
6985	CAGREENQGAQKLVF_CASSLAPNYGYTF	CXCL13_Tph_high	1
7000	CAGRTDSWGKLQF_CASNRESSYNEQFF	CXCL13_Tph_high	1
7008	CAGTGAQKLVF_NA	CXCL13_Tph_high	1
7010	CAGTKGATNKLIF_CASSQSGGGHNEQFF	CXCL13_Tph_high	1
7019	CAGVSSGSARQLTF;CAVMGSSNTGKLIF_CAISEVTSDEQFF	CXCL13_Tph_high	1
7020	CAGVVFSDGQKLLF;CAVHGSSNTGKLIF_CASSQDREREQYF	CXCL13_Tph_high	1
7024	CAGYGGSQGNLIF_CASIPRGGRGNEQYF	CXCL13_Tph_high	1
7033	CAHGGNAGNNRKLIW_CASTWGIGNEQYF	CXCL13_Tph_high	1
7034	CAHGSSNTGKLIF_CATRLSGGSYEQYF	CXCL13_Tph_high	1
7037	CAHRDDKIIF_CASSSRGTSGSSSEQFF	CXCL13_Tph_high	1
7040	CAHYGGATNKLIF_CASSLEVTSGISKTQYF	CXCL13_Tph_high	1
7041	CAIKPGGKLIF_CASSETSLVPTDTQYF	CXCL13_Tph_high	1
7044	CAISGGSNYKLTF_CAITAGTGGGYEQYF	CXCL13_Tph_high	1
7046	CAITGGGNKLTF_CSASDRLGFGYTF	CXCL13_Tph_high	1
7047	CAITGNQFYF_CASSLSPGTANTEAFF	CXCL13_Tph_high	1
7049	CAIVYGGATNKLIF_CASSQEYLPSTDTQYF	CXCL13_Tph_high	1
7053	CAKVSGNNDMRF_CSGPTGLGYGYTF	CXCL13_Tph_high	1
7054	CAKVTGANNLFF_CASSPPGTEAFF	CXCL13_Tph_high	1
7055	CALAAAGNKLTF_CASSPGNMRETQYF	CXCL13_Tph_high	1
7057	CALAGRSSNTGKLIF;CALIPLITGGGNKLTF_CASSLTGDAGGYSNQPQHF	CXCL13_Tph_high	1
7058	CALAHNTDKLIF_CATSGSFGLRGDTQYF	CXCL13_Tph_high	1
7063	CALAPSSASKIIF_CASSEIRTSGRTGELFF	CXCL13_Tph_high	1
7064	CALASATRLMF_CASVPTGTSGLSYEQYF	CXCL13_Tph_high	1
7065	CALASGSSNTGKLIF_CASSQTGTSGGVNEQFF	CXCL13_Tph_high	1
7067	CALATGANSKLTF_CSARDDVYGYTF	CXCL13_Tph_high	1
7072	CALDEYGNKLVF_CSAREGPNTEAFF	CXCL13_Tph_high	1
7074	CALDIRGATNKLIF_CASSLRGERQPQHF	CXCL13_Tph_high	1
7075	CALDKRF_CASRQLGTSGITGELFF	CXCL13_Tph_high	1
7085	CALDVWRALTF_CASSSGQGALETQYF	CXCL13_Tph_high	1
7088	CALEFNNARLMF_CATSRTSTGLSTDTQYF	CXCL13_Tph_high	1
7091	CALEGSSNTGKLIF_CASSPTGTRINEQFF	CXCL13_Tph_high	1
7104	CALGAGGYQKVTF_CSVPLRLAASTDTQYF	CXCL13_Tph_high	1
7108	CALGDSGGYQKVTF_CSAPGTGGNEQFF	CXCL13_Tph_high	1
7109	CALGDSGSSASKIIF_CSAPLRLSSYEQYF	CXCL13_Tph_high	1
7111	CALGEGGTSYGKLTF;CAVNKNQGGKLIF_CSAPGGGAGQPQHF	CXCL13_Tph_high	1
7114	CALGEYGNKLVF;CLLPKGSQGNLIF_CASSQQGPYEQYF	CXCL13_Tph_high	1
7118	CALGGGGNKLTF_CSARAGAANSGNTIYF	CXCL13_Tph_high	1
7119	CALGGGSQGNLIF_CAIASSGGALTDTQYF	CXCL13_Tph_high	1
7121	CALGGYGGATNKLIF_CASTTGVGRETQYF	CXCL13_Tph_high	1
7122	CALGIYNQGGKLIF_CATSQGPGTEAFF	CXCL13_Tph_high	1
7123	CALGKGGTASKLTF_NA	CXCL13_Tph_high	1
7124	CALGKNYGQNFVF_CASSLESNQPQHF	CXCL13_Tph_high	1
7126	CALGNNARLMF_CASSEGSLRGSSYEQYF	CXCL13_Tph_high	1
7127	CALGNNARLMF_CSARSDQETQYF	CXCL13_Tph_high	1
7128	CALGNTGGFKTIF_CASSPPGGQGSDEQYF	CXCL13_Tph_high	1
7134	CALGTGANNLFF_CSAPSGGSNQPQHF	CXCL13_Tph_high	1
7136	CALHLEYGNKLVF;CAFMKPRAQGGSEKLVF_CASSSGMNTEAFF	CXCL13_Tph_high	1
7142	CALIGSNFGNEKLTF_CASRRLTDTQYF	CXCL13_Tph_high	1
7148	CALIPFPAGSSNTGKLIF_CASSATGQKTDTQYF	CXCL13_Tph_high	1
7149	CALIPGSARQLTF_CASSQELTDTQYF	CXCL13_Tph_high	1
7154	CALISSNTGKLIF_CASRGRGTSGSRETQYF	CXCL13_Tph_high	1
7156	CALITSGSRLTF_CSARDPASGRSSYNEQFF	CXCL13_Tph_high	1
7158	CALIWSGGSNYKLTF_CASSYGVGAGNTIYF	CXCL13_Tph_high	1
7159	CALKAAGNKLTF_CASSLWGTVGNTGELFF	CXCL13_Tph_high	1
7160	CALKAGGGADGLTF_CAISESQGAYEQYF	CXCL13_Tph_high	1
7161	CALKAVDTGRRALTF_CATSWAGSHTEAFF;CASSGQGESDEQYF	CXCL13_Tph_high	1
7166	CALKGNQFYF;CAALTGANNLFF_CATSRGGRGNEQFF	CXCL13_Tph_high	1
7172	CALKLDNQGGKLIF_CASTRGRYTGELFF	CXCL13_Tph_high	1
7175	CALKPSGNTPLVF_NA	CXCL13_Tph_high	1
7176	CALKSGGNNNDMRF_CASSPGGTSNQPQHF	CXCL13_Tph_high	1
7177	CALKSGGSYIPTF_CASSLTSNQPQHF;CASSLVGQGAPGANVLTF	CXCL13_Tph_high	1
7179	CALKSNYQLIW_CAISESGTEVWDTQYF	CXCL13_Tph_high	1
7180	CALKTGANNLFF_NA	CXCL13_Tph_high	1
7181	CALKVPGAGSYQLTF_CASSEDLAAYEQYF	CXCL13_Tph_high	1
7183	CALLGNFGNEKLTF_CASSLGRAGARETQYF	CXCL13_Tph_high	1
7184	CALLGNFGNEKLTF_NA	CXCL13_Tph_high	1
7185	CALLGSNDYKLSF_CASSLGPTRGGNIQYF	CXCL13_Tph_high	1
7187	CALLKAAGNKLTF_NA	CXCL13_Tph_high	1
7190	CALLNAGGTSYGKLTF_CSAPAPGAQGYTF;CSAPKGTGGDSYGYTF	CXCL13_Tph_high	1
7191	CALLNAGGTSYGKLTF_CSARQGAHGYTF	CXCL13_Tph_high	1
7196	CALNAGNNRKLIW_NA	CXCL13_Tph_high	1
7201	CALNNTGKLIF_NA	CXCL13_Tph_high	1
7205	CALNRNNNARLMF_CASSPEANSPLHF	CXCL13_Tph_high	1
7206	CALNSGGYNKLIF_CASSLEGGAGYNEQFF	CXCL13_Tph_high	1
7207	CALNSGGYNKLIF_NA	CXCL13_Tph_high	1
7211	CALPAAAGNKLTF_CASSLGTGGTDTQYF;CASSVSAGGGWNEQFF	CXCL13_Tph_high	1
7212	CALPAITGTASKLTF_CASSEALGPAETQYF	CXCL13_Tph_high	1
7213	CALPAITGTASKLTF_CASSEALGPAETQYF;CSVEETGAGAGANVLTF	CXCL13_Tph_high	1
7214	CALPGYSSASKIIF;CAMSGPGGSYIPTF_CASSQEPYNSPLHF	CXCL13_Tph_high	1
7215	CALPHPGGYQKVTF;CAPILTGGGNKLTF_CAWSVRGGGEKLFF	CXCL13_Tph_high	1
7219	CALPLNLGGSEKLVF_CASSSGPLSGANVLTF	CXCL13_Tph_high	1
7220	CALPMDSNYQLIW_CASSHPQREQYF	CXCL13_Tph_high	1
7225	CALPTGGGNKLTF_CAISESRGGPSGTQYF	CXCL13_Tph_high	1
7226	CALPTGGGNKLTF;CAMSENGQKLLF_CAISESRGGPSGTQYF	CXCL13_Tph_high	1
7233	CALQNAGNMLTF_CASSSDRDQPQHF;CASSLGTAVEAFF	CXCL13_Tph_high	1
7235	CALQPSGTYKYIF_CASSVGATVLNTEAFF	CXCL13_Tph_high	1
7237	CALRAGGFKTIF_CASSLTGTSGLTDTQYF	CXCL13_Tph_high	1
7245	CALRDGAGSYQLTF_CASRFAGTSGRTDTQYF	CXCL13_Tph_high	1
7246	CALRDGGATNKLIF_CASTPGQLETQYF	CXCL13_Tph_high	1
7248	CALRDPAGVDTPLVF_CASSEALRGLAYEQYF	CXCL13_Tph_high	1
7249	CALRDSNYQLIW_CASSLEGNTEAFF	CXCL13_Tph_high	1
7252	CALREGGNKLTF_CASRQIGTSGLTDTQYF	CXCL13_Tph_high	1
7253	CALREGNNRLAF_CASSFEGNTEAFF	CXCL13_Tph_high	1
7260	CALRGAGGSYIPTF_CASSLVVGLAGGHEQYF	CXCL13_Tph_high	1
7262	CALRGDNFNKFYF_CASSLAGTSRAGELFF	CXCL13_Tph_high	1
7264	CALRGNAGNMLTF_CASSRSGTSGITDTQYF	CXCL13_Tph_high	1
7265	CALRGNSGNTPLVF_CSAVQLTAQPQHF	CXCL13_Tph_high	1
7266	CALRGNTPLVF_CASSLSGGSTPDTQYF	CXCL13_Tph_high	1
7269	CALRGSNYKLTF_CASSPGTGRDEQFF;CASDPGSRSGYTF	CXCL13_Tph_high	1
7271	CALRGTNAGGTSYGKLTF_CASTPLLSVSYNEQFF	CXCL13_Tph_high	1
7273	CALRHQGGSEKLVF_CASSSRGTGPSGGSYNEQFF	CXCL13_Tph_high	1
7274	CALRIMNTGFQKLVF_CSASKDRVLPEAFF	CXCL13_Tph_high	1
7276	CALRKAAGNKLTF_CSARGGASDRTDTQYF	CXCL13_Tph_high	1
7278	CALRNAGNMLTF_CASSQDRDQPQHF	CXCL13_Tph_high	1
7282	CALRNTGRRALTF_CATGGGQETQYF;CASSIDPTTNEKLFF	CXCL13_Tph_high	1
7283	CALRNTGRRALTF_NA	CXCL13_Tph_high	1
7288	CALRRNAGNMLTF_CASSLTGTSGLTGELFF	CXCL13_Tph_high	1
7290	CALRRNSGNTPLVF_CAWSVLGGDTQYF	CXCL13_Tph_high	1
7291	CALRRSSGSARQLTF_CATSRGTGGLNEKLFF	CXCL13_Tph_high	1
7293	CALRSETSGTYKYIF_CASSSTGLEQYF	CXCL13_Tph_high	1
7296	CALRSGNTPLVF_CASSAEDGDEQFF	CXCL13_Tph_high	1
7298	CALRSSGGSQGNLIF_CSAGQGITEAFF	CXCL13_Tph_high	1
7300	CALRTSDGQKLLF_CATGAGVGDTQYF	CXCL13_Tph_high	1
7301	CALRVGGTSYGKLTF_CASSFSTLSGRRSDTQYF	CXCL13_Tph_high	1
7302	CALRVNNAGNMLTF_CASSRSLVGESDEQFF	CXCL13_Tph_high	1
7305	CALRWSSTLGRLYF_CASSSAGAGGNEQFF	CXCL13_Tph_high	1
7306	CALRYNYGQNFVF;CGTEIGSGGGADGLTF_CASSLEQDTEAFF	CXCL13_Tph_high	1
7307	CALSAGGSQGNLIF_CASSLEGNQPQHF	CXCL13_Tph_high	1
7309	CALSALSYGNKLVF_CASSPNLDRVHNEQFF	CXCL13_Tph_high	1
7310	CALSAPSNTGNQFYF_CASSSIFGTSGSNEQFF	CXCL13_Tph_high	1
7311	CALSASGGYNKLIF_CSARGQGGNTEAFF	CXCL13_Tph_high	1
7312	CALSATNTGGFKTIF_CASSVVSSGPHETQYF	CXCL13_Tph_high	1
7316	CALSAWGNNRLAF;CAADYTGGFKTIF_CASSVGGTSVNNEQFF	CXCL13_Tph_high	1
7319	CALSDAGAGGTSYGKLTF_CASSARTFSYEQYF;CASSLRLGTEAFF	CXCL13_Tph_high	1
7321	CALSDANSGGSNYKLTF_CASSYRAGGWNEQFF	CXCL13_Tph_high	1
7323	CALSDDMDTGRRALTF_CASSQTSAITDTQYF	CXCL13_Tph_high	1
7327	CALSDGGANSKLTF_CSANRLAETQYF	CXCL13_Tph_high	1
7328	CALSDGGATNKLIF_CASRGSGPYNEQFF	CXCL13_Tph_high	1
7331	CALSDGGGYQKVTF_CASSLQDSRYEQYF	CXCL13_Tph_high	1
7333	CALSDGSGNTPLVF_CASSPAGLTLYGYTF	CXCL13_Tph_high	1
7334	CALSDGVSNTGKLIF_CASSSTRTVQETQYF	CXCL13_Tph_high	1
7339	CALSDLDGANSKLTF_CASSVGSRNEQFF;CASSVGLAAYNEQFF	CXCL13_Tph_high	1
7340	CALSDLGFGNEKLTF_CASSQELRSPYNEQFF	CXCL13_Tph_high	1
7343	CALSDMDGANSKLTF_CASSRQGNTEAFF	CXCL13_Tph_high	1
7344	CALSDMTNAGKSTF_CASSQVQGDEQYF	CXCL13_Tph_high	1
7345	CALSDNNFNKFYF_CASSVDGKPYNEQFF	CXCL13_Tph_high	1
7346	CALSDNNNNDMRF_CASSLDPNSPLHF	CXCL13_Tph_high	1
7347	CALSDNNYGQNFVF_CASSLEGLGKVPLHF	CXCL13_Tph_high	1
7348	CALSDNQGGKLIF_CASSLDGGAYNEQFF	CXCL13_Tph_high	1
7349	CALSDNSGYALNF_CASSPRETSGTDTQYF;CASTLRGTSGSTDTQYF	CXCL13_Tph_high	1
7352	CALSDPGGATNKLIF_CASSWTSGGAGELFF	CXCL13_Tph_high	1
7354	CALSDPGNQFYF_CASSLAGAETQYF	CXCL13_Tph_high	1
7355	CALSDPGNQFYF_CASSLAGAETQYF;CAISEAAGQSSAFF	CXCL13_Tph_high	1
7356	CALSDPGRRALTF_CASSSPTSVAEYEQFF	CXCL13_Tph_high	1
7359	CALSDPNTDKLIF_CASSRPGRPTGELFF	CXCL13_Tph_high	1
7362	CALSDPPGGSARQLTF_CASSLGGNNQPQHF	CXCL13_Tph_high	1
7363	CALSDPSGGSYIPTF_CASSLGQTGGYTF	CXCL13_Tph_high	1
7364	CALSDPTSGSRLTF_CASSLMGTSGSTDTQYF	CXCL13_Tph_high	1
7365	CALSDQADSWGKLQF_CASSQELRGYNEQFF	CXCL13_Tph_high	1
7367	CALSDQGGYNKLIF_CSAPTGTHEQYF	CXCL13_Tph_high	1
7371	CALSDQNNARLMF_CASSWGGYNEQFF	CXCL13_Tph_high	1
7374	CALSDRDGANSKLTF_CASSGQGTQPQHF	CXCL13_Tph_high	1
7375	CALSDRDGYGQNFVF_NA	CXCL13_Tph_high	1
7378	CALSDRDYGQNFVF_CAISTSRESADTQYF	CXCL13_Tph_high	1
7381	CALSDRGGGNKLTF_CASSARTFSYEQYF;CASSQDNTGTQETQYF	CXCL13_Tph_high	1
7382	CALSDRGGGNKLTF_CASSPGDTQYF;CASSQDNTGTQETQYF	CXCL13_Tph_high	1
7389	CALSDRSSASKIIF_CASDFSREIPGELFF	CXCL13_Tph_high	1
7391	CALSDRTGTASKLTF_CASGMGNSNQPQHF;CASSEAPSDTQYF	CXCL13_Tph_high	1
7399	CALSDTGANSKLTF_CASSIEGRGAYEQYF	CXCL13_Tph_high	1
7400	CALSDTGANSKLTF_NA	CXCL13_Tph_high	1
7402	CALSDYNFNKFYF_CASSFPGSEQFF	CXCL13_Tph_high	1
7411	CALSEAGTGGFKTIF_CASSPSSGSGRLHTQYF	CXCL13_Tph_high	1
7418	CALSEASGTYKYIF_CASRKGWDSSNTEAFF	CXCL13_Tph_high	1
7420	CALSEAVRTGTASKLTF_CASTSGGFEQYF	CXCL13_Tph_high	1
7422	CALSEAYTDKLIF_CASSFVGLADSYEQYF	CXCL13_Tph_high	1
7423	CALSEDRSGNQFYF_CASSSPRDRLQDGYTF	CXCL13_Tph_high	1
7428	CALSEGGGTYKYIF_CASREAGDTQYF	CXCL13_Tph_high	1
7429	CALSEGGSTLGRLYF_CASSSQGNQPQHF	CXCL13_Tph_high	1
7430	CALSEGGTSGSRLTF_CASSLGAGGPRETQYF	CXCL13_Tph_high	1
7436	CALSEGSYQLTF_CASSLGGQGAGANVLTF	CXCL13_Tph_high	1
7440	CALSELIQGAQKLVF_CAIWDVYSYEQYF;CASSLDRLEETQYF	CXCL13_Tph_high	1
7442	CALSEMDTGRRALTF_CSAQDRGWKTQYF	CXCL13_Tph_high	1
7448	CALSEPLQGAQKLVF_CASSLSWHNQGRGQYF	CXCL13_Tph_high	1
7450	CALSERYNQGGKLIF_CASSVLAGGYSQEQFF	CXCL13_Tph_high	1
7451	CALSERYTNAGKSTF_NA	CXCL13_Tph_high	1
7452	CALSESGANSKLTF_CSAQRQGGNTEAFF	CXCL13_Tph_high	1
7453	CALSESGGYNKLIF_CASSAAGTANEQFF;CSAPGTGGGELFF	CXCL13_Tph_high	1
7457	CALSEVDTGRRALTF_CASRGQGQGQPQHF	CXCL13_Tph_high	1
7460	CALSEVNNAGNMLTF_CATSRDLKDYGNTIYF	CXCL13_Tph_high	1
7463	CALSEYNNNDMRF_NA	CXCL13_Tph_high	1
7465	CALSGAGGTSYGKLTF_CASTPGGNYGNEQFF	CXCL13_Tph_high	1
7467	CALSGAGSNNNDMRF_CASSEGLAGANEQFF	CXCL13_Tph_high	1
7469	CALSGGGGATNKLIF;CALSEANQAGTALIF_CASRFRQGTEAFF	CXCL13_Tph_high	1
7470	CALSGGGGYQKVTF_CSAKRGQGDGYTF	CXCL13_Tph_high	1
7472	CALSGGMGGGSNYKLTF_CASKGRGIGELFF	CXCL13_Tph_high	1
7475	CALSGGYGGATNKLIF_CASSRSGTSGYEQYF	CXCL13_Tph_high	1
7476	CALSGGYSSASKIIF_CASSLDGGFETQYF	CXCL13_Tph_high	1
7480	CALSGNQAGTALIF_CASSLGLAGGITGELFF	CXCL13_Tph_high	1
7482	CALSGNSGNTPLVF_CSAPGAPGQGTYGYTF;CASSLRALSVTGELFF	CXCL13_Tph_high	1
7485	CALSGPGQGGKLIF_CASSPWTSGEADTQYF	CXCL13_Tph_high	1
7487	CALSGRGSSNTGKLIF_CASSIRSGSTDTQYF	CXCL13_Tph_high	1
7488	CALSGSGGDYKLSF_CATSKTGPYEQYF	CXCL13_Tph_high	1
7489	CALSGSGGDYKLSF_CATSKTGPYEQYF;CASSFSQGAEKAFF	CXCL13_Tph_high	1
7494	CALSGTGGGNKLTF_CASSLDGGGNQPQHF;CASSSEGGTEAFF	CXCL13_Tph_high	1
7495	CALSGTGQAGTALIF_CASSLNRGDGGNTIYF;CASSADWSSYEQYF	CXCL13_Tph_high	1
7498	CALSGYGGSQGNLIF_CASSWTGSLSYEQYF	CXCL13_Tph_high	1
7500	CALSLGGFSGTYKYIF_CASSLDTLAETQYF	CXCL13_Tph_high	1
7502	CALSLNTGNQFYF_CASSQEGNQPQHF	CXCL13_Tph_high	1
7503	CALSLYNAGNMLTF_CASSPDKSTDTQYF	CXCL13_Tph_high	1
7507	CALSPGGNTPLVF_CASRHGRPNTDTQYF	CXCL13_Tph_high	1
7510	CALSPQTGANNLFF_CSARTGINQPQHF	CXCL13_Tph_high	1
7511	CALSPRMDSSYKLIF_CASSLWGIAKNIQYF;CAISSTGQGATDTQYF	CXCL13_Tph_high	1
7518	CALSRGNQGGKLIF_CATISSLNQPQHF	CXCL13_Tph_high	1
7520	CALSRGSTLGRLYF_CSSGATTEAFF	CXCL13_Tph_high	1
7522	CALSRNSGNTPLVF_CASSPYPTDTQYF	CXCL13_Tph_high	1
7529	CALSSGGYNKLIF_CSASRGLDTGELFF	CXCL13_Tph_high	1
7542	CALSVLYGVSQGNLIF_CASSLVAGGINTEAFF	CXCL13_Tph_high	1
7548	CALSVTYGGATNKLIF_CASSKVTEAFF	CXCL13_Tph_high	1
7549	CALSVVQGAQKLVF_CASSFAAGGYPDTQYF	CXCL13_Tph_high	1
7551	CALTAGGYNKLIF_CASSELGQGGYEQYF	CXCL13_Tph_high	1
7552	CALTAGGYNKLIF_NA	CXCL13_Tph_high	1
7554	CALTANSGNTPLVF_CSVTGRPSYEQYF	CXCL13_Tph_high	1
7557	CALTEGGGFKTIF_CASSLSGPYNEQFF;CASTLGQGAFF	CXCL13_Tph_high	1
7560	CALTGGFKTIF_CASSLMGTSGSTDTQYF	CXCL13_Tph_high	1
7561	CALTGGGNKLTF_CASSLEWNQPQHF	CXCL13_Tph_high	1
7563	CALTGSSNTGKLIF_CAHRWAGDTGELFF	CXCL13_Tph_high	1
7567	CALTLYGAGSYQLTF_CASTQGTAETQYF	CXCL13_Tph_high	1
7570	CALTPDRNTPLVF_CASSKGQSEETQYF	CXCL13_Tph_high	1
7574	CALTPNSGNTPLVF_CSAPKGTGGDSYGYTF	CXCL13_Tph_high	1
7575	CALTQGAQKLVF_CASSPRGTSGSTDTQYF;CASSYEGFVTDTQYF	CXCL13_Tph_high	1
7578	CALTRNSGNTPLVF_CSARGSWSYGSSYNEQFF	CXCL13_Tph_high	1
7580	CALTSANRDDKIIF_CAISGGENIQYF	CXCL13_Tph_high	1
7581	CALTSANRDDKIIF_CASSFTPTGMAGTGELFF;CAISGGENIQYF	CXCL13_Tph_high	1
7591	CALVNTNAGKSTF_CASSETRLGADTQYF	CXCL13_Tph_high	1
7592	CALVSGGYNKLIF_CASLSGGATPYEKLFF	CXCL13_Tph_high	1
7593	CALVSNSGNTPLVF_CASTLSGPYNEQFF;CSVVGYYGYTF	CXCL13_Tph_high	1
7594	CALVYTGRRALTF_CASSLRGTSGSDEQYF	CXCL13_Tph_high	1
7595	CALWGGSQGNLIF_CASGQGDQPQHF	CXCL13_Tph_high	1
7597	CALYGSASKIIF_NA	CXCL13_Tph_high	1
7601	CAMDAGNMLTF_CASRKQGGGSYEQYF	CXCL13_Tph_high	1
7607	CAMGVNARLMF_CASSQGGSDLYGYTF	CXCL13_Tph_high	1
7611	CAMKGGNNDMRF_CASARSNDRVEAFF	CXCL13_Tph_high	1
7615	CAMKSGNQGGKLIF_CASSHLTGPYEQYF	CXCL13_Tph_high	1
7617	CAMLASLGRLYF_CSARTEDNEQFF	CXCL13_Tph_high	1
7618	CAMLKAAGNKLTF_CASSPGTWNTGELFF	CXCL13_Tph_high	1
7619	CAMLKAAGNKLTF_NA	CXCL13_Tph_high	1
7621	CAMMGSGYSTLTF_CSAARGGEVYGYTF	CXCL13_Tph_high	1
7622	CAMNYGGATNKLIF_CASSFQGRDGYTF	CXCL13_Tph_high	1
7623	CAMRAGANSKLTF_CAIKTSDFGAEGRTDTQYF	CXCL13_Tph_high	1
7626	CAMRDGDSGGYQKVTF_CASSRGWENTEAFF;CASSPGLGSGANVLTF	CXCL13_Tph_high	1
[truncated: 71,132 more rows]

## Sheet: RA12
SF
	CT_aa	publication_celltypes	Frequency
[truncated: 348 more rows]

## Sheet: RA13
SF
[truncated: 36,097 more rows]

[truncated: 2 more sheets: RA14, RA15]
