# Supplementary material for: Single cell sequencing identifies clonally expanded synovial CD4+ TPH cells expressing GPR56 in rheumatoid arthritis
Source: Nat Commun. 2022 Jul 13;13:4046. doi: 10.1038/s41467-022-31519-6 (PMC9279430; doi:10.1038/s41467-022-31519-6)
Supplement: Supplementary file 9 — Supplementary Data 6 [file 41467_2022_31519_MOESM9_ESM.xlsx]

## Sheet: Supplementary Data 6
Supplementary Data 6a. TCR a/b recovery in CD4+ T cells in SF and PB (n=4 ACPA+; n=4 ACPA-)
		TCR RECOVERY	Total number of cells with TCR sequences SF	Number of cells with paired TCRa/b sequences SF	Number of cells with transcriptomic data SF	efficiency TCR a/b recovery SF (%)	Total number of cells with TCR sequences PB	Number of cells with paired TCRa/b sequences PB	Number of cell with transcriptomic data PB	% efficiency TCR a/b recovery PB
		RA10 (ACPA+)	7482	5072	8917	56.88	6151	4062	7169	56.66%
		RA11 (ACPA+)	7982	5036	9587	52.53	6271	3817	7486	50.99%
		RA14 (ACPA+)	1495	1243	1713	72.56	6876	3555	9206	38.62
		RA15 (ACPA+)	1084	808	1233	65.53	5951	4695	6515	72.06
		RA8 (ACPA-)	965	847	1038	81.6	3471	2825	3877	72.87
		RA9 (ACPA-)	1119	960	1242	77.29	835	690	976	70.70
		RA12 (ACPA-)	29	20	1774	1.13	72	50	5199	0.96
		RA13 (ACPA-)	4664	3517	5585	62.97	6501	4792	7739	61.92
Supplementary Data 6b. Phenotype of expanded CD4+ T cell clones in ACPA+ SF (n=4) and ACPA- (n=3)
		EXPANDED T CELL CLONES IN SF		CXCL13high TPH		Tregs		Effector CD4+ T cells		Cytotoxic CD4+ T cells		Proliferating CD4+ T cells		CXCL13low TPH		Central Memory CD4+ T cells		SESN3 CD4+ T cells		Naive CD4+ Tcells		Activated CD4+ T cells		Humanin CD4+ T cells		EGR1 CD4+ T cells
		RA patients	Total number of expanded clones	Number of expanded clones	Frequency	Number of expanded clones	Frequency	Number of expanded clones	Frequency	Number of expanded clones	Frequency	Number of expanded clones	Frequency	Number of expanded clones	Frequency	Number of expanded clones	Frequency	Number of expanded clones	Frequency	Number of expanded clones	Frequency	Number of expanded clones	Frequency	Number of expanded clones	Frequency	Number of expanded clones	Frequency
		RA10 (ACPA+)	401	200	49.9%	92	22.9%	68	0.17	29	7.2%	4	0.01	2	0.5%	3	0.7%	2	0.5%	1	0.2%	0	0	0	0	0	0
		RA11 (ACPA+)	457	297	0.65	63	13.8%	40	8.8%	33	7.2%	9	0.02	12	2.6%	3	0.7%	0	0	0	0	0	0	0	0	0	0
		RA14 (ACPA+)	115	83	72.2%	9	7.8%	13	11.3%	10	8.7%	0	0	0	0	0	0	0	0	0	0	0	0	0	0	0	0
		RA15 (ACPA+)	35	16	45.7%	14	0.4	3	8.6%	1	2.9%	1	2.9%	0	0	0	0	0	0	0	0	0	0	0	0	0	0
		RA8 (ACPA-)	50	13	0.26	32	0.64	0	0	4	0.08	1	0.02	0	0	0	0	0	0	0	0	0	0	0	0	0	0
		RA9 (ACPA-)	139	17	12.2%	84	60.4%	30	21.6%	0	0	8	5.8%	0	0	0	0	0	0	0	0	0	0	0	0	0	0
		RA13 (ACPA-)	324	126	38.9%	93	28.7%	71	21.9%	8	2.5%	16	4.9%	7	2.2%	1	0.3%	0	0	0	0	2	0.6%	0	0	0	0
		MEDIAN frequency			45.7%		28.7%		11.3%		7.2%		0.02		0		0		0		0		0		0		0
Supplementary Data 6c. Phenotype of expanded CD4+ T cell clones in ACPA+ PB (n=4) and ACPA- (n=3)
		EXPANDED T CELL CLONES IN PB		Cytotoxic CD4+ T cells		Central Memory CD4+ T cells		Effector CD4+ T cells		Tregs		Proliferating CD4+ T cells		SESN3 CD4+ T cells		Naive CD4+ T cells		EGR1 CD4+ T cells		Humanin CD4+ T cells		Activated CD4+ T cells		CXCL13high TPH		CXCL13low TPH
			Total number of expanded clones	Number of expanded clones	Frequency	Number of expanded clones	Frequency	Number of expanded clones	Frequency	Number of expanded clones	Frequency	Number of expanded clones	Frequency	Number of expanded clones	Frequency	Number of expanded clones	Frequency	Number of expanded clones	Frequency	Number of expanded clones	Frequency	Number of expanded clones	Frequency	Number of expanded clones	Frequency	Number of expanded clones	Frequency
		RA10 (ACPA+)	72	25	34.7%	33	45.8%	7	9.7%	1	1.4%	0	0	2	2.8%	4	5.6%	0	0	0	0	0	0	0	0	0	0
		RA11 (ACPA+)	69	2	2.9%	53	76.8%	0	0	11	15.9%	0	0	0	0	2	2.9%	1	1.4%	0	0	0	0	0	0	0	0
		RA14 (ACPA+)	59	15	25.4%	28	47.5%	11	18.6%	0	0	0	0	0	0	4	6.8%	1	1.7%	0	0	0	0	0	0	0	0
		RA15 (ACPA+)	65	46	70.8%	14	21.5%	1	1.5%	2	3.1%	0	0	1	1.5%	1	1.5%	0	0	0	0	0	0	0	0	0	0
		RA8 (ACPA-)	30	1	3.3%	22	73.3%	1	3.3%	1	3.3%	1	3.3%	0	0	2	6.7%	1	3.3%	1	3.3%	0	0	0	0	0	0
		RA9 (ACPA-)	5	5	100.0%	0	0	0	0	0	0	0	0	0	0	0	0	0	0	0	0	0	0	0	0	0	0
		RA13 (ACPA-)	43	14	32.6%	17	39.5%	2	4.7%	1	2.3%	0	0	0	0	9	20.9%	0	0	0	0	0	0	0	0	0	0
		MEDIAN frequency			32.6%		45.8%		3.3%		2.3%		0		0		5.6%		0		0		0		0		0
Supplementary Data 6d. Phenotype of expanded CD4+ T cell clones which are shared between CD4 T cell clusters (n=4 ACPA+ SF and n=3 ACPA- SF)
		EXPANDED CLONES WHICH ARE SHARED IN SF		CXCL13high TPH		Tregs		Effector CD4+ T cells		Cytotoxic CD4+ T cells		Proliferating CD4+ T cells		CXCL13low TPH		Central Memory CD4+ T cells		SESN3 CD4+ T cells		Naive CD4+ Tcells		Activated CD4+ T cells		Humanin CD4+ T cells		EGR1 CD4+ T cells
			Total number of expanded clones which are shared	Number of expanded clones which are shared	Frequency	Number of expanded clones which are shared	Frequency	Number of expanded clones which are shared	Frequency	Number of expanded clones which are shared	Frequency	Number of expanded clones which are shared	Frequency	Number of expanded clones which are shared	Frequency	Number of expanded clones which are shared	Frequency	Number of expanded clones which are shared	Frequency	Number of expanded clones which are shared	Frequency	Number of expanded clones which are shared	Frequency	Number of expanded clones which are shared	Frequency	Number of expanded clones which are shared	Frequency
		RA10 (ACPA+)	88	52	59.0909	9	10.2273	12	13.6364	13	14.7727	0	0	1	1.13636	1	1.13636	0	0	0	0	0	0	0	0	0	0
		RA11 (ACPA+)	126	93	73.8095	6	4.7619	12	9.52381	10	7.93651	2	1.5873	1	0.793651	2	1.5873	0	0	0	0	0	0	0	0	0	0
		RA14 (ACPA+)	19	15	78.9474	2	10.5263	1	5.26316	1	5.26316	0	0	0	0	0	0	0	0	0	0	0	0	0	0	0	0
		RA15 (ACPA+)	3	2	66.6667	0	0	0	0	0	0	1	33.3333	0	0	0	0	0	0	0	0	0	0	0	0	0	0
		RA8 (ACPA-)	15	4	26.6667	11	73.3333	0	0	0	0	0	0	0	0	0	0	0	0	0	0	0	0	0	0	0	0
		RA9 (ACPA-)	21	6	28.5714	10	47.619	4	19.0476	0	0	1	4.7619	0	0	0	0	0	0	0	0	0	0	0	0	0	0
		RA13 (ACPA-)	116	61	52.5862	26	22.4138	24	20.6897	1	0.862069	1	2.58621	1	0.862069	0	0	0	0	0	0	0	0	0	0	0	0
		MEDIAN frequency			59.09		10.5263		9.52381		0.862069		1.5873	0	0		0		0		0		0		0		0
Supplementary Data 6e. Sharing of CDR3s with CXCL13high TPH (first panel), Tregs (second panel), effector CD4+ T cells (third panel) and cytotoxic CD4+ T cells (fourth panel) clones in ACPA+ SF (n=4) and ACPA- (n=3)
		SHARING of CDR3s WITH CXCL13high TPH CLONES (SF)		Tregs		Effector CD4+ T cells		Cytotoxic CD4+ T cells		Proliferating CD4+ T cells		CXCL13low TPH		Central Memory CD4+ T cells		SESN3 CD4+ T cells		Naive CD4+ Tcells		Activated CD4+ T cells		Humanin CD4+ T cells		EGR1 CD4+ T cells
			Total number of TCR sequences which are shared	Number of expanded clones which are shared	Frequency	Number of expanded clones which are shared	Frequency	Number of expanded clones which are shared	Frequency	Number of expanded clones which are shared	Frequency	Number of expanded clones which are shared	Frequency	Number of expanded clones which are shared	Frequency	Number of expanded clones which are shared	Frequency	Number of expanded clones which are shared	Frequency	Number of expanded clones which are shared	Frequency	Number of expanded clones which are shared	Frequency	Number of expanded clones which are shared	Frequency
		RA10 (ACPA+)	69	2	2.89855	5	7.24638	9	13.0435	30	43.4783	23	33.3333	0	0	0	0	0	0	0	0	0	0	0	0
		RA11 (ACPA+)	124	4	3.22581	24	19.3548	15	12.0968	37	30.6452	35	28.2258	1	0.806452	0	0	0	0	7	5.64516	0	0	0	0
		RA14 (ACPA+)	16	3	18.75	0	0	1	6.25	11	68.75	1	6.25	0	0	0	0	0	0	0	0	0	0	0	0
		RA15 (ACPA+)	2	0	0	0	0	0	0	0	0	1	50	0	0	0	0	0	0	1	50	0	0	0	0
		RA8 (ACPA-)	4	0	0	1	25	1	25	1	25	1	25	0	0	0	0	0	0	0	0	0	0	0	0
		RA9 (ACPA-)	8	1	12.5	3	37.5	0	0	2	25	2	25	0	0	0	0	0	0	0	0	0	0	0	0
		RA13 (ACPA-)	110	4	3.63636	40	36.3636	3	2.72727	31	28.1818	27	24.5455	0	0	0	0	0	0	5	4.54545	0	0	0	0
		MEDIAN frequency			3.22581		19.3548		6.25		28.1818		25		0		0		0		0		0		0
		SHARING OF CDR3s WITH Tregs CLONES (SF)		CXCL13high TPH		Effector CD4+ T cells		Cytotoxic CD4+ T cells		Proliferating CD4+ T cells		CXCL13low TPH		Central Memory CD4+ T cells		SESN3 CD4+ T cells		Naive CD4+ Tcells		Activated CD4+ T cells		Humanin CD4+ T cells		EGR1 CD4+ T cells
			Total number of TCR sequences which are shared	Number of expanded clones which are shared	Frequency	Number of expanded clones which are shared	Frequency	Number of expanded clones which are shared	Frequency	Number of expanded clones which are shared	Frequency	Number of expanded clones which are shared	Frequency	Number of expanded clones which are shared	Frequency	Number of expanded clones which are shared	Frequency	Number of expanded clones which are shared	Frequency	Number of expanded clones which are shared	Frequency	Number of expanded clones which are shared	Frequency	Number of expanded clones which are shared	Frequency
		RA10 (ACPA+)	12	2	16.6667	3	25	1	8.33333	5	41.6667	0	0	0	0	0	0	1	8.33333	0	0	0	0	0	0
		RA11 (ACPA+)	6	0	0	0	0	0	0	5	83.3333	0	0	0	0	0	0	0	0	1	16.6667	0	0	0	0
		RA14 (ACPA+)	5	4	80	0	0	0	0	0	0	1	20	0	0	0	0	0	0	0	0	0	0	0	0
		RA15 (ACPA+)	0	0	0	0	0	0	0	0	0	0	0	0	0	0	0	0	0	0	0	0	0	0	0
		RA8 (ACPA-)	13	5	38.4615	1	7.69231	0	0	4	30.7692	0	0	0	0	0	0	0	0	3	23.0769	0	0	0	0
		RA9 (ACPA-)	14	1	7.14286	1	7.14286	0	0	10	71.4286	0	0	2	14.2857	0	0	0	0	0	0	0	0	0	0
		RA13 (ACPA-)	34	6	17.6471	2	5.88235	0	0	23	67.6471	2	5.88235	0	0	0	0	0	0	1	2.94118	0	0	0	0
		MEDIAN frequency			16.6667		5.88235		0		41.6667		0		0		0		0		0		0		0
		SHARING OF CDR3s WITH EFFECTOR CD4+ T CELL CLONES (SF)		CXCL13high TPH		Tregs		Cytotoxic CD4+ T cells		Proliferating CD4+ T cells		CXCL13low TPH		Central Memory CD4+ T cells		SESN3 CD4+ T cells		Naive CD4+ Tcells		Activated CD4+ T cells		Humanin CD4+ T cells		EGR1 CD4+ T cells
			Total number of TCR sequences which are shared	Number of expanded clones which are shared	Frequency	Number of expanded clones which are shared	Frequency	Number of expanded clones which are shared	Frequency	Number of expanded clones which are shared	Frequency	Number of expanded clones which are shared	Frequency	Number of expanded clones which are shared	Frequency	Number of expanded clones which are shared	Frequency	Number of expanded clones which are shared	Frequency	Number of expanded clones which are shared	Frequency	Number of expanded clones which are shared	Frequency	Number of expanded clones which are shared	Frequency
		RA10 (ACPA+)	23	3	13.0435	0	0	11	47.8261	2	8.69565	2	8.69565	1	4.34783	3	13.0435	1	4.34783	0	0	0	0	0	0
		RA11 (ACPA+)	19	5	26.3158	0	0	3	15.7895	4	21.0526	4	21.0526	3	15.7895	0	0	0	0	0	0	0	0	0	0
		RA14 (ACPA+)	1	1	100	0	0	0	0	0	0	0	0	0	0	0	0	0	0	0	0	0	0	0	0
		RA15 (ACPA+)	0	0	0	0	0	0	0	0	0	0	0	0	0	0	0	0	0	0	0	0	0	0	0
		RA8 (ACPA-)	0	0	0	0	0	0	0	0	0	0	0	0	0	0	0	0	0	0	0	0	0	0	0
		RA9 (ACPA-)	6	4	66.6667	0	0	1	16.6667	1	16.6667	0	0	0	0	0	0	0	0	0	0	0	0	0	0
		RA13 (ACPA-)	67	30	44.7761	2	2.98507	7	10.4478	14	20.8955	7	10.4478	1	1.49254	0	0	0	0	6	8.95522	0	0	0	0
		MEDIAN frequency			26.3158		0		10.4478		8.69565		0		0		0		0		0		0		0
		SHARING OF CDR3s WITH CYTOTOXIC CD4+ T CELL CLONES (SF)		CXCL13high TPH		Tregs		Effector CD4+ T cells		Proliferating CD4+ T cells		CXCL13low TPH		Central Memory CD4+ T cells		SESN3 CD4+ T cells		Naive CD4+ Tcells		Activated CD4+ T cells		Humanin CD4+ T cells		EGR1 CD4+ T cells
			Total number of TCR sequences which are shared	Number of expanded clones which are shared	Frequency	Number of expanded clones which are shared	Frequency	Number of expanded clones which are shared	Frequency	Number of expanded clones which are shared	Frequency	Number of expanded clones which are shared	Frequency	Number of expanded clones which are shared	Frequency	Number of expanded clones which are shared	Frequency	Number of expanded clones which are shared	Frequency	Number of expanded clones which are shared	Frequency	Number of expanded clones which are shared	Frequency	Number of expanded clones which are shared	Frequency
		RA10 (ACPA+)	19	5	26.3158	0	0	7	36.8421	2	10.5263	2	10.5263	2	10.5263	0	0	0	0	1	5.26316	0	0	0	0
		RA11 (ACPA+)	16	7	43.75	0	0	1	6.25	5	31.25	2	12.5	0	0	0	0	0	0	1	6.25	0	0	0	0
		RA14 (ACPA+)	2	1	50	0	0	1	50	0	0	0	0	0	0	0	0	0	0	0	0	0	0	0	0
		RA15 (ACPA+)	0	0	0	0	0	0	0	0	0	0	0	0	0	0	0	0	0	0	0	0	0	0	0
		RA8 (ACPA-)	1	1	100	0	0	0	0	0	0	0	0	0	0	0	0	0	0	0	0	0	0	0	0
		RA9 (ACPA-)	0	0	0	0	0	0	0	0	0	0	0	0	0	0	0	0	0	0	0	0	0	0	0
		RA13 (ACPA-)	1	0	0	0	0	1	100	0	0	0	0	0	0	0	0	0	0	0	0	0	0	0	0
		MEDIAN frequency			26.3158		0		6.25		0		0		0		0		0		0		0		0
