# Supplementary material for: Single cell sequencing identifies clonally expanded synovial CD4+ TPH cells expressing GPR56 in rheumatoid arthritis
Source: Nat Commun. 2022 Jul 13;13:4046. doi: 10.1038/s41467-022-31519-6 (PMC9279430; doi:10.1038/s41467-022-31519-6)
Supplement: Supplementary file 10 — Supplementary Data 7 [file 41467_2022_31519_MOESM10_ESM.xlsx]

## Sheet: RA10
Supplementary Data 7. CDR3 alpha/beta sequences shared in annotated clusters in SF
Expanded clones shared between CD4 T cell clusters
	expanded shared CT_aa	publication_celltypes	Frequency	publication_celltypes	Frequency	publication_celltypes	Frequency	publication_celltypes	Frequency
Shared with CXCL13high Tph	CAAGGGGTALIF_CASSLLGETQYF	CXCL13high Tph	5	Cytotoxic CD4 T cells	1
	CAASEGAQKLVF_CASSPTANYGYTF	CXCL13high Tph	4	Cytotoxic CD4 T cells	1	CXCL13low Tph	1
	CAVSDLGQGAQKLVF_CASSLTGQGNTIYF	CXCL13high Tph	4	Cytotoxic CD4 T cells	1
	CAVNEGSGNTGKLIF_CASSWNSGRGETQYF	CXCL13high Tph	3	Cytotoxic CD4 T cells	1
	CAVPPFTGTASKLTF_CASMSGTTDNEQFF	CXCL13high Tph	3	Cytotoxic CD4 T cells	1
	CAFAQMNSGYSTLTF_CASSLDLPGGNTIYF	CXCL13high Tph	2	Cytotoxic CD4 T cells	1
	CAENIYTGTASKLTF_CASSGVQGRPNYGYTF	CXCL13high Tph	2	Cytotoxic CD4 T cells	1
	CALLYSSASKIIF_CASAGLGGETQYF	CXCL13high Tph	2	Cytotoxic CD4 T cells	1
	CALRERDDKIIF_CASAQVAIAFF	CXCL13high Tph	3	Effector CD4 T cells	1	Proliferating CD4 T cells	1
	CAAISYQAGTALIF_CSAFGWGAGVRTGELFF	CXCL13high Tph	3	Effector CD4 T cells	2	Proliferating CD4 T cells	2	CXCL13low Tph	1
	CAASGQTGNTGKLIF_CASSLFAGSNEQYF	CXCL13high Tph	2	Effector CD4 T cells	1
	CAGEKYGQNFVF_CSARATSGRKYF	CXCL13high Tph	2	Effector CD4 T cells	1
	CALSENRDDKIIF_CSASPASGQETQYF	CXCL13high Tph	14	CXCL13low Tph	1	Proliferating CD4 T cells	1
	CAMREGRHGGFKTIF_CASSPTGTEYNEQFF	CXCL13high Tph	8	CXCL13low Tph	1
	CAMREHNFGNEKLTF_CASSQRGTGIADTQYF	CXCL13high Tph	5	CXCL13low Tph	1
	CAVKGSGTASKLTF_CASSSPGQGEETQYF	CXCL13high Tph	4	CXCL13low Tph	1	Proliferating CD4 T cells	1
	CAYTEGGGGSEKLVF_CASSPGFGASYEQYF	CXCL13high Tph	4	CXCL13low Tph	1
	CLVGDMTGAGSYQLTF_CASSPIQGSEAQYF	CXCL13high Tph	4	CXCL13low Tph	1
	CAASIGNYQLIW_CASRGAGKVAGELFF	CXCL13high Tph	4	CXCL13low Tph	1
	CALSDRDDYKLSF_CSARETYEQYF	CXCL13high Tph	3	CXCL13low Tph	1
	CALSYNNDMRF_CASSHGEETQYF	CXCL13high Tph	3	CXCL13low Tph	1	Proliferating CD4 T cells	1
	CAMSANSGNTGKLIF_CASSLGSNYGYTF	CXCL13high Tph	3	CXCL13low Tph	1
	CAMSGNTGFQKLVF_CASGVGSGSTDTQYF	CXCL13high Tph	2	CXCL13low Tph	1
	CAVTLNDYKLSF_CSARQYSGRGNNEQFF	CXCL13high Tph	2	CXCL13low Tph	1
	CAVVDSYTGGFKTIF_CASSVTGTGELFF	CXCL13high Tph	2	CXCL13low Tph	2	Proliferating CD4 T cells	1
	CAYRSTQGGSEKLVF_CASSLSTGGIQYF	CXCL13high Tph	2	CXCL13low Tph	1
	CVAFTGGGNKLTF_CASTIDRNYGYTF	CXCL13high Tph	2	CXCL13low Tph	1
	CAAASGEAGTALIF_CSARDFGGRRNEQFF	CXCL13high Tph	2	CXCL13low Tph	1	Proliferating CD4 T cells	1
	CAAQGADGGFKTIF_CASSFSTSSYEQYF	CXCL13high Tph	2	CXCL13low Tph	1	Proliferating CD4 T cells	1
	CAEAGFSGGYNKLIF_CASSPTGQSNEQFF	CXCL13high Tph	2	CXCL13low Tph	1	Proliferating CD4 T cells	1
	CAFWDYGGATNKLIF_CASRGTAYTEAFF	CXCL13high Tph	2	CXCL13low Tph	1
	CAMREGGRGNTPLVF_CSARPITSGGYEQYF	CXCL13high Tph	2	CXCL13low Tph	1
	CAMSPRGSTLGRLYF_CASSLTGAGGAQYF	CXCL13high Tph	2	CXCL13low Tph	1	Proliferating CD4 T cells	1
	CAMVRGGGSEKLVF_CASSQDRFIQYF	CXCL13high Tph	12	Proliferating CD4 T cells	2
	CAPGGNNQGGKLIF_CASSARTANEKLFF	CXCL13high Tph	11	Proliferating CD4 T cells	2
	CASNTGNQFYF_CASSLTTRGYGYTF	CXCL13high Tph	8	Proliferating CD4 T cells	1
	CATASQGGSEKLVF_CSARGLEGKQYF	CXCL13high Tph	6	Proliferating CD4 T cells	1
	CATDSLWVQGAQKLVF_CASSASGSETQYF	CXCL13high Tph	5	Proliferating CD4 T cells	1
	CAVNTGKLIF_CASSIEIGNTEAFF	CXCL13high Tph	4	Proliferating CD4 T cells	1
	CAVNVDDYKLSF_CSARSPLAGGGEQFF	CXCL13high Tph	4	Proliferating CD4 T cells	1
	CAVPFGDYKLSF_CASSLLTGGTGELFF	CXCL13high Tph	4	Proliferating CD4 T cells	1
	CAVQARGGATNKLIF_CASSQDSAAGAQYF	CXCL13high Tph	3	Proliferating CD4 T cells	1
	CAVQARSGNTGKLIF_CASSLGQNNEQFF	CXCL13high Tph	2	Proliferating CD4 T cells	1
	CAVSWGSNYKLTF_CASSYGGGGYEQYF	CXCL13high Tph	2	Proliferating CD4 T cells	1
	CAYRILTGIGTASKLTF_CSAGDWEKHNEQFF	CXCL13high Tph	2	Proliferating CD4 T cells	1
	CAYRSAGAGANSKLTF_CSARDWTGADNSPLHF	CXCL13high Tph	2	Proliferating CD4 T cells	1
	CAYRSAGSGGSNYKLTF_CASSLGLFGGMNTEAFF	CXCL13high Tph	2	Proliferating CD4 T cells	1
	CAYRSAWENNDMRF_CATSREGTAYNEQFF	CXCL13high Tph	2	Proliferating CD4 T cells	1
	CAYRSLNKFYF_CASSPTSGRYNEQFF	CXCL13high Tph	2	Proliferating CD4 T cells	1
	CAYRSTLGGSEKLVF_CASSPPTGVYNEQFF	CXCL13high Tph	2	Proliferating CD4 T cells	1
	CIVRALNQAGTALIF_CASSKGTGRGTGELFF	CXCL13high Tph	2	Proliferating CD4 T cells	1
	CIVRLLYEDYKLSF_CASSSGQGDQPQHF	CXCL13high Tph	3	Tregs	1
	CALDTGNQFYF_CSATVPGTEAFF	Tregs	7	CXCL13high Tph	2	Proliferating CD4 T cells	1
	CAVNDGQGAQKLVF_CAISDQGGAYTF	Cytotoxic CD4 T cells	4	Effector CD4 T cells	4	CXCL13high Tph	3	Proliferating CD4 T cells	1
Shared with Effector CD4 T cells	CAGAYNQGGKLIF_CSVRTGEQYF	Effector CD4 T cells	2	CXCL13high Tph	1	Cytotoxic CD4 T cells	1
	CGGAGGTSYGKLTF_CASRPGGAKNIQYF	Effector CD4 T cells	10	Cytotoxic CD4 T cells	1
	CAALKTGANNLFF_CSAGRAQETQYF	Effector CD4 T cells	4	Cytotoxic CD4 T cells	1
	CATEETSGSRLTF_CASSYSSYGYTF	Effector CD4 T cells	3	Cytotoxic CD4 T cells	1
	CAVDGGNQFYF_CASSSRTGAVQPQHF	Effector CD4 T cells	3	Cytotoxic CD4 T cells	2
	CAVITGANSKLTF_CASSQRDRVGDTQYF	Effector CD4 T cells	3	Cytotoxic CD4 T cells	1
	CAVQAGGYQKVTF_CASSEPTGLTDTQYF	Effector CD4 T cells	2	Cytotoxic CD4 T cells	1
	CAARDTGRRALTF_CASSIELVNTGELFF	Effector CD4 T cells	2	Central Memory CD4 T cells	1
	CAASGASGTYKYIF_CASSRAHSTDTQYF	Effector CD4 T cells	3	Naive CD4 T cells	2	Cytotoxic CD4 T cells	1
	CAFQETSGSRLTF_CASSLQERYEQYF	Effector CD4 T cells	3	SESN3 CD4 T cells	1
	CAVDGATNKLIF_CASRPGTGDYGYTF	Effector CD4 T cells	2	SESN3 CD4 T cells	1
	CAVNNAGNMLTF_CSARTEDHPQHF	Effector CD4 T cells	2	SESN3 CD4 T cells	1
	CAAISYQAGTALIF_CSAFGWGAGVRTGELFF	CXCL13high Tph	3	Effector CD4 T cells	2	Proliferating CD4 T cells	2	CXCL13low Tph	1
	CAGLSAGNQFYF_CASSYGLAGAGVQFF	Cytotoxic CD4 T cells	20	Effector CD4 T cells	2
	CAVNDGQGAQKLVF_CAISDQGGAYTF	Cytotoxic CD4 T cells	4	Effector CD4 T cells	4	CXCL13high Tph	3	Proliferating CD4 T cells	1
	CVAVPSGGYNKLIF_CASSALPGQGDEQYF	Cytotoxic CD4 T cells	3	Effector CD4 T cells	2	CXCL13low Tph	1
Shared with Tregs	CALDTGNQFYF_CSATVPGTEAFF	Tregs	7	CXCL13high Tph	2	Proliferating CD4 T cells	1
	CAYRSGMQNYGGSQGNLIF_CASSPFGELFF	Tregs	2	CXCL13high Tph	1	Effector CD4 T cells	1
	CIVRASGGSYIPTF_CASSRQGFDEQYF	Tregs	4	Cytotoxic CD4 T cells	1
	CAVTGVYGGSQGNLIF_CASSPSQGRTQYF	Tregs	8	Effector CD4 T cells	1
	CAASITGTASKLTF_CSATTGTQAYEQYF	Tregs	4	Effector CD4 T cells	1	Naive CD4 T cells	1
	CAGEESSGDKLTF_CASSYLQGTEAFF	Tregs	7	Proliferating CD4 T cells	1
	CALRAWYSSASKIIF_CASSSPGGAKNIQYF	Tregs	5	Proliferating CD4 T cells	1
	CALRTGGYQKVTF_CASSQWGSADPQETQYF	Tregs	4	Proliferating CD4 T cells	1
	CAMWGGSNYKLTF_CASSASSGMSSEQFF	Tregs	2	Proliferating CD4 T cells	1
Shared with Cytotoxic CD4 T cells	CALLVEKLTF_CASRTSGTADTQYF	Cytotoxic CD4 T cells	7	Activated_CD4_TCells	1
	CAEKGGKLIF_CASSLLSSGRASEQYF	Cytotoxic CD4 T cells	4	CXCL13high Tph	1	CXCL13low Tph	1
	CAVNAATYNTDKLIF_CASSYGLAGGGFYNEQFF	Cytotoxic CD4 T cells	4	CXCL13high Tph	1
	CAGEGSNNARLMF_CASSFIGSYEQYF	Cytotoxic CD4 T cells	3	CXCL13high Tph	1
	CLVAEGGFKTIF_CSASGRDEDSPLHF	Cytotoxic CD4 T cells	3	CXCL13high Tph	1
	CVVKGTGGFKTIF_CASSLGTAGETQYF	Cytotoxic CD4 T cells	7	Central Memory CD4 T cells	1	Effector CD4 T cells	1
	CAENRAGGTSYGKLTF_CASSLGTGGSYEQYF	Cytotoxic CD4 T cells	2	Central Memory CD4 T cells	1
	CAGLSAGNQFYF_CASSYGLAGAGVQFF	Cytotoxic CD4 T cells	20	Effector CD4 T cells	2
	CAVNDGQGAQKLVF_CAISDQGGAYTF	Cytotoxic CD4 T cells	4	Effector CD4 T cells	4	CXCL13high Tph	3	Proliferating CD4 T cells	1
	CVAVPSGGYNKLIF_CASSALPGQGDEQYF	Cytotoxic CD4 T cells	3	Effector CD4 T cells	2	CXCL13low Tph	1
	CATMHYGNNRLAF_CASSHRTSGSRNNEQFF	Cytotoxic CD4 T cells	2	Effector CD4 T cells	1
	CATVRTGNNRKLIW_CASSQEALVDGSNEQFF	Cytotoxic CD4 T cells	2	Effector CD4 T cells	1
	CAVKSGYALNF_CASSYRTGGRETQYF	Cytotoxic CD4 T cells	3	Proliferating CD4 T cells	1
	CAVDGGNQFYF_CASSSRTGAVQPQHF	Effector CD4 T cells	3	Cytotoxic CD4 T cells	2
Shared with Proliferating CD4 T cells	CAAISYQAGTALIF_CSAFGWGAGVRTGELFF	CXCL13high Tph	3	Effector CD4 T cells	2	Proliferating CD4 T cells	2	CXCL13low Tph	1
	CAMVRGGGSEKLVF_CASSQDRFIQYF	CXCL13high Tph	12	Proliferating CD4 T cells	2
	CAPGGNNQGGKLIF_CASSARTANEKLFF	CXCL13high Tph	11	Proliferating CD4 T cells	2
	CAAISYQAGTALIF_CSAFGWGAGVRTGELFF	CXCL13high Tph	3	Effector CD4 T cells	2	Proliferating CD4 T cells	2	CXCL13low Tph	1
Shared with CXCL13 Tph	CAVDIGGQGNTPLVF_CASKLANYGYTF	CXCL13low Tph	2	CXCL13high Tph	1
	CAVVDSYTGGFKTIF_CASSVTGTGELFF	CXCL13high Tph	2	CXCL13low Tph	2	Proliferating CD4 T cells	1
Shared with Naive CD4 T cells	CAASGASGTYKYIF_CASSRAHSTDTQYF	Effector CD4 T cells	3	Naive CD4 T cells	2	Cytotoxic CD4 T cells	1
Shared with Effector CD4 T cells	CAALGQAGTALIF_CSATTGNSNQPQHF	Central Memory CD4 T cells	2	Naive CD4 T cells	1

## Sheet: RA11
Expanded clones shared between CD4 T cell clusters
	expanded shared CT_aa	publication_celltypes	Frequency	publication_celltypes	Frequency	publication_celltypes	Frequency	publication_celltypes	Frequency
Shared with CXCL13high Tph	CAVGRSGYSTLTF_CASSDDYGYTF	CXCL13high Tph	15	Activated CD4 T cells	1	CXCL13low Tph	1
	CAVKTGANNLFF_CASSEGVWADTQYF	CXCL13high Tph	5	Activated CD4 T cells	1	Cytotoxic CD4 T cells	1	Proliferating CD4 T cells	1
	CAVDNARLMF_CSAARGGNNNEQFF	CXCL13high Tph	4	Activated CD4 T cells	1	Cytotoxic CD4 T cells	1	Effector CD4 T cells	1
	CAVRPMDSSYKLIF_CSARDQTTGPKETQYF	CXCL13high Tph	2	Activated CD4 T cells	1	Effector CD4 T cells	1
	CAPQTGANNLFF_CASSDDRVLVKLFF	CXCL13high Tph	2	Activated CD4 T cells	1
	CALRPPSGNTPLVF_CASSEEGTGELFF	CXCL13high Tph	7	Cytotoxic CD4 T cells	2
	CVVNRGSGYALNF_CASRGTSGFTGELFF	CXCL13high Tph	6	Cytotoxic CD4 T cells	1
	CAMSHTNAGKSTF_CASSLGGSGKFEQYF	CXCL13high Tph	5	Cytotoxic CD4 T cells	2	CXCL13low Tph	1	Proliferating CD4 T cells	1
	CVVNMFEARLMF_CASSEAPSDTQYF	CXCL13high Tph	4	Cytotoxic CD4 T cells	1
	CATVRIGGADGLTF_CASSRTGGLAGGIDEQFF	CXCL13high Tph	4	Cytotoxic CD4 T cells	1	Proliferating CD4 T cells	1
	CALSEAGGGGNKLTF_CASSLAQSLAVPNEQYF	CXCL13high Tph	4	Cytotoxic CD4 T cells	1
	CAVRDDYKLSF_CASSLAGDGYGYTF	CXCL13high Tph	3	Cytotoxic CD4 T cells	1	Proliferating CD4 T cells	1
	CAMTYSGAGSYQLTF_CASSRRTGVYTF	CXCL13high Tph	3	Cytotoxic CD4 T cells	1	CXCL13low Tph	1
	CAASISGNYGQNFVF_CASSPGDTQYF	CXCL13high Tph	3	Cytotoxic CD4 T cells	1
	CAVRGGAQKLVF_CASSSGPLAGANVLTF	CXCL13high Tph	2	Cytotoxic CD4 T cells	1
	CATKPGANNLFF_CASSLDPGADTQYF	CXCL13high Tph	2	Cytotoxic CD4 T cells	1	CXCL13low Tph	1
	CALRTGANSKLTF_CASSTGQGAGGGYTF	CXCL13high Tph	2	Cytotoxic CD4 T cells	2
	CAFMISSGTYKYIF_CAISDRGGSYEQYF	CXCL13high Tph	2	Cytotoxic CD4 T cells	1
	CAVEDSSASKIIF_CASSLTGTLNTEAFF	CXCL13high Tph	2	Central Memory CD4 T cells	1
	CAVGGGANNLFF_CSAPAGGNNYEQYF	CXCL13high Tph	9	Effector CD4 T cells	1	CXCL13low Tph	1	Proliferating CD4 T cells	1
	CAYRGSTLGRLYF_CASSPPSGRAGDTQYF	CXCL13high Tph	8	Effector CD4 T cells	2	CXCL13low Tph	1	Proliferating CD4 T cells	1
	CAVSDRGRDAGGTSYGKLTF_CASSLDGVNIQYF	CXCL13high Tph	6	Effector CD4 T cells	1
	CAVRNSGGYQKVTF_CAISDRAGDTEAFF	CXCL13high Tph	6	Effector CD4 T cells	1
	CVVNLAGYSSASKIIF_CASILGQGGSEAFF	CXCL13high Tph	5	Effector CD4 T cells	1
	CAMSSYSGGGADGLTF_CASSQDWSVGNTIYF	CXCL13high Tph	5	Effector CD4 T cells	1
	CAFMKGDNTDKLIF_CASSQTNSYEQYF	CXCL13high Tph	4	Effector CD4 T cells	2
	CAYRAGGFKTIF_CASSSTVGNQPQHF	CXCL13high Tph	3	Effector CD4 T cells	1
	CAVPPGSSYKLIF_CASSLSSGFNNEQFF	CXCL13high Tph	3	Effector CD4 T cells	1	CXCL13low Tph	1
	CATVLSGNTPLVF_CASSLRLAGVGEQFF	CXCL13high Tph	3	Effector CD4 T cells	1	CXCL13low Tph	1
	CALSGNSGNTPLVF_CSAPGAPGQGTYGYTF	CXCL13high Tph	3	Effector CD4 T cells	1
	CAAGRGQGAQKLVF_CSAGTGRGYTF	CXCL13high Tph	3	Effector CD4 T cells	1
	CVVNPYSSASKIIF_CASSDLSVEQFF	CXCL13high Tph	2	Effector CD4 T cells	1	Proliferating CD4 T cells	1
	CAVWEGGGFKTIF_CASSQGQGGDEQYF	CXCL13high Tph	2	Effector CD4 T cells	1
	CAVRDQGYQKVTF_CASSPGAQSYGYTF	CXCL13high Tph	2	Effector CD4 T cells	1
	CAVNVGGTSYGKLTF_CASTKNSNQPQHF	CXCL13high Tph	2	Effector CD4 T cells	1
	CAPTPVSGNTPLVF_CASSSVPLGGELFF	CXCL13high Tph	2	Effector CD4 T cells	1
	CALSDKGSGTYKYIF_CASSESGEGYEQYF	CXCL13high Tph	2	Effector CD4 T cells	1
	CAGGNQFYF_CASSLVSSGATQYF	CXCL13high Tph	2	Effector CD4 T cells	1
	CAFMANTGNQFYF_CSARWAKGNTEAFF	CXCL13high Tph	2	Effector CD4 T cells	1
	CAENTGGGNKLTF_CASSPPEVKYEQYF	CXCL13high Tph	2	Effector CD4 T cells	1
	CATESNNARLMF_CASSLTLAGGGEQFF	CXCL13high Tph	14	CXCL13low Tph	2	Proliferating CD4 T cells	1
	CALGAGGGSYIPTF_CASSLDRLEETQYF	CXCL13high Tph	9	CXCL13low Tph	1
	CAVLTGANNLFF_CASSELLAIEQYF	CXCL13high Tph	8	CXCL13low Tph	1	Proliferating CD4 T cells	1
	CALRGSGGYNKLIF_CSVDQGRGTEAFF	CXCL13high Tph	8	CXCL13low Tph	1
	CAGGGGTSYGKLTF_CAISESGESPLHF	CXCL13high Tph	7	CXCL13low Tph	1	Proliferating CD4 T cells	1
	CAESLTGGYNKLIF_CASSQRHSNEQFF	CXCL13high Tph	6	CXCL13low Tph	2
	CATDANNARLMF_CASSRGWENTEAFF	CXCL13high Tph	5	CXCL13low Tph	1	Proliferating CD4 T cells	1
	CALSERDSSYKLIF_CATALAGESYNEQFF	CXCL13high Tph	4	CXCL13low Tph	1
	CAVRGNFNKFYF_CASSLGGVTNEQFF	CXCL13high Tph	3	CXCL13low Tph	1
	CAVNTGFQKLVF_CASSVDHRGGDTGELFF	CXCL13high Tph	3	CXCL13low Tph	1
	CAVILNYGGATNKLIF_CASSPDSGRGREQYF	CXCL13high Tph	3	CXCL13low Tph	1
	CAVADETSGSRLTF_CASSSGPHNEQFF	CXCL13high Tph	3	CXCL13low Tph	1	Proliferating CD4 T cells	1
	CATVSGSARQLTF_CASSLDKGAGTGELFF	CXCL13high Tph	3	CXCL13low Tph	2	Effector CD4 T cells	1
	CALGAGSGNTPLVF_CASSPGTWNTGELFF	CXCL13high Tph	3	CXCL13low Tph	1
	CAGVRGNTPLVF_CASSLSGVYNEQFF	CXCL13high Tph	3	CXCL13low Tph	1
	CAVRGNARLMF_CASSSGTSGRFAYF	CXCL13high Tph	2	CXCL13low Tph	1
	CAVRDRGTGGFKTIF_CSVVYSPTSYEQYF	CXCL13high Tph	2	CXCL13low Tph	1
	CAVGRDDKIIF_CASSLGPQRKQFF	CXCL13high Tph	2	CXCL13low Tph	2	Proliferating CD4 T cells	1
	CAVEYGGATNKLIF_CASSEIGGGANVLTF	CXCL13high Tph	2	CXCL13low Tph	1
	CAVEGRDGQNFVF_CASSYRGADGYTF	CXCL13high Tph	2	CXCL13low Tph	1	Proliferating CD4 T cells	1
	CATVSSGNTPLVF_CASSLAGETDTQYF	CXCL13high Tph	2	CXCL13low Tph	1	Proliferating CD4 T cells	1
	CATPNPRDDKIIF_CASSLETTGGQYF	CXCL13high Tph	2	CXCL13low Tph	2	Activated CD4 T cells	1	Proliferating CD4 T cells	1
	CAPGGATNKLIF_CASSQGHQNTEAFF	CXCL13high Tph	2	CXCL13low Tph	1
	CALSGGGGATNKLIF_CASRFRQGTEAFF	CXCL13high Tph	2	CXCL13low Tph	2
	CALSDAGAGGTSYGKLTF_CASSLRLGTEAFF	CXCL13high Tph	2	CXCL13low Tph	1
	CAFMVSGAGSYQLTF_CASSVGSYNEQFF	CXCL13high Tph	2	CXCL13low Tph	1
	CAASRRTTGFQKLVF_CASSPSGSFDEQYF	CXCL13high Tph	2	CXCL13low Tph	1
	CAVGQDDMRF_CASSQDPRGLYGYTF	CXCL13high Tph	8	Proliferating CD4 T cells	1
	CAAIGFGNVLHC_CASSRQVNTEAFF	CXCL13high Tph	6	Proliferating CD4 T cells	1
	CAVVNTNAGKSTF_CASSFRAGDGYTF	CXCL13high Tph	4	Proliferating CD4 T cells	1
	CAVRMDTGGFKTIF_CASSSEGGTEAFF	CXCL13high Tph	4	Proliferating CD4 T cells	1
	CVVVGTGANNLFF_CAISASWDADTQYF	CXCL13high Tph	3	Proliferating CD4 T cells	1
	CAWGFGNEKLTF_CATSDSTRDTQYF	CXCL13high Tph	3	Proliferating CD4 T cells	2
	CAVHSGGYQKVTF_CSAPVGDSYEQYF	CXCL13high Tph	3	Proliferating CD4 T cells	2	Activated CD4 T cells	1
	CAVANTGGFKTIF_CASSSGGGNAQYF	CXCL13high Tph	3	Proliferating CD4 T cells	1
	CATYNAGNMLTF_CSVAPGSGANVLTF	CXCL13high Tph	3	Proliferating CD4 T cells	1
	CALRAGSEKLVF_CASSETLGGATDTQYF	CXCL13high Tph	3	Proliferating CD4 T cells	1
	CALLKAAGNKLTF_CASSRAAGSSDEQFF	CXCL13high Tph	3	Proliferating CD4 T cells	1
	CIVMIKAAGNKLTF_CSVVTGGADREAFF	CXCL13high Tph	2	Proliferating CD4 T cells	1
	CILRDVNAGGTSYGKLTF_CASRKTRQGAAEAFF	CXCL13high Tph	2	Proliferating CD4 T cells	2
	CAVSTNNNARLMF_CASSASGQLGDTQYF	CXCL13high Tph	2	Proliferating CD4 T cells	1
	CAVSDSGGSNYKLTF_CASSPELGSYNEQFF	CXCL13high Tph	2	Proliferating CD4 T cells	1
	CAVLTGANNLFF_CASSSESNQPQHF	CXCL13high Tph	2	Proliferating CD4 T cells	1
	CAVLTGANNLFF_CASSLIGHDYTF	CXCL13high Tph	2	Proliferating CD4 T cells	1
	CATDGGRGSTLGRLYF_CASSRGQETQYF	CXCL13high Tph	2	Proliferating CD4 T cells	1
	CAMTRSNAGNMLTF_CSARGSLGEAFF	CXCL13high Tph	2	Proliferating CD4 T cells	1
	CALSPRRGYQKVTF_CASSLQGYEQYF	CXCL13high Tph	2	Proliferating CD4 T cells	1
	CAFEAYGGSQGNLIF_CASSSRGKGDYGYTF	CXCL13high Tph	2	Proliferating CD4 T cells	1
	CAASGNTPLVF_CASSPVTVANTGELFF	CXCL13high Tph	2	Proliferating CD4 T cells	1
	CAVNTGYNKLIF_CASTQGLGQPQHF	CXCL13high Tph	5	Tregs	1
	CAVLTGANNLFF_CASSYSGPLNEQFF	CXCL13high Tph	5	Tregs	1
	CAASPSSNTGKLIF_CASSSGGAARHEQFF	CXCL13high Tph	3	Tregs	1
	CAVRDLSGTYKYIF_CASREGLVSEQYF	CXCL13high Tph	2	Tregs	1
Shared with GZMA	CATDEAGSNYKLTF_CASKAGPSSYEQYF	Effector CD4 T cells	2	CXCL13high Tph	1
	CALSGSGGDYKLSF_CATSKTGPYEQYF	Effector CD4 T cells	2	CXCL13high Tph	1	CXCL13low Tph	1
	CAARTNFGNEKLTF_CASSLAGSYEQYF	Effector CD4 T cells	2	CXCL13high Tph	1	CXCL13low Tph	1
	CAEVDTGRRALTF_CASSPGQGETRETQYF	Effector CD4 T cells	3	Cytotoxic CD4 T cells	1
	CAASRNGGRRALTF_CASKLGQGAGELFF	Effector CD4 T cells	3	Cytotoxic CD4 T cells	1
	CAVKGGNEKLTF_CASRQERGSNTQYF	Effector CD4 T cells	2	Cytotoxic CD4 T cells	1
	CGTESSGGSNYKLTF_CASSFEGRRYEQYF	Effector CD4 T cells	3	Central Memory CD4 T cells	1	Proliferating CD4 T cells	1
	CAPTDTGRRALTF_CASSLSGGRANEKLFF	Effector CD4 T cells	2	Central Memory CD4 T cells	1
	CAENIGSGGGADGLTF_CASSRAGPQHF	Effector CD4 T cells	2	Central Memory CD4 T cells	1
	CAVQAGSSNTGKLIF_CASSLKWDRQGTQYF	Effector CD4 T cells	2	CXCL13low Tph	1
	CIVMSNTGNQFYF_CASSNGLYNEQFF	Effector CD4 T cells	2	Proliferating CD4 T cells	1
	CAEIPTGNQGGKLIF_CASNRKNTGELFF	Effector CD4 T cells	2	Proliferating CD4 T cells	1
	CAYRGSTLGRLYF_CASSPPSGRAGDTQYF	CXCL13high Tph	8	Effector CD4 T cells	2	CXCL13low Tph	1	Proliferating CD4 T cells	1
	CAFMKGDNTDKLIF_CASSQTNSYEQYF	CXCL13high Tph	4	Effector CD4 T cells	2
Shared with Tregs	CAERTTGRRALTF_CASSLVGGKGEETQYF	Tregs	29	Proliferating CD4 T cells	2
	CILTSGANNLFF_CASSPFGWTSSYNEQFF	Tregs	6	Proliferating CD4 T cells	1
	CVVIRSAGTYKYIF_CASSWGGAATGELFF	Tregs	4	Proliferating CD4 T cells	1
	CILTLAGGTSYGKLTF_CASSRGVWSGANVLTF	Tregs	4	Proliferating CD4 T cells	1
	CAEKSAGKSTF_CASSQDGTSGFETQYF	Tregs	4	Activated CD4 T cells	1
	CAVGARATAGNKLTF_CSARSPGAWETQYF	Tregs	3	Proliferating CD4 T cells	1
Shared with Cytotoxic CD4 T cells	CAVRDYKLTF_CSASPGGDQPQHF	Cytotoxic CD4 T cells	2	Activated CD4 T cells	1	Effector CD4 T cells	1
	CAVHMEYGNKLVF_CASTLRRSTEAFF	Cytotoxic CD4 T cells	2	CXCL13high Tph	1
	CALSDGSGNTPLVF_CASSPAGLTLYGYTF	Cytotoxic CD4 T cells	2	CXCL13high Tph	1
	CALKLDNQGGKLIF_CASTRGRYTGELFF	Cytotoxic CD4 T cells	2	CXCL13high Tph	1
	CAFMKPFTQGGSEKLVF_CASSKTGTYEQYF	Cytotoxic CD4 T cells	2	CXCL13high Tph	1
	CAFMKPFTQGGSEKLVF_CASSLRGNYGYTF	Cytotoxic CD4 T cells	2	CXCL13low Tph	1
	CAPSGGYNKLIF_CASSGMAFPGYTF	Cytotoxic CD4 T cells	18	Proliferating CD4 T cells	2
	CAVQSNDYKLSF_CASSPRPLATNEKLFF	Cytotoxic CD4 T cells	3	Proliferating CD4 T cells	1
	CAVNGYTGGFKTIF_CSAPTSGRAADEQFF	Cytotoxic CD4 T cells	3	Proliferating CD4 T cells	1
	CAENGDAGNMLTF_CSATTGAALLNEQFF	Cytotoxic CD4 T cells	2	Proliferating CD4 T cells	1
	CALRPPSGNTPLVF_CASSEEGTGELFF	CXCL13high Tph	7	Cytotoxic CD4 T cells	2
	CAMSHTNAGKSTF_CASSLGGSGKFEQYF	CXCL13high Tph	5	Cytotoxic CD4 T cells	2	CXCL13low Tph	1	Proliferating CD4 T cells	1
	CALRTGANSKLTF_CASSTGQGAGGGYTF	CXCL13high Tph	2	Cytotoxic CD4 T cells	2
Shared with PRDM1	CATESNNARLMF_CASSLTLAGGGEQFF	CXCL13high Tph	14	CXCL13low Tph	2	Proliferating CD4 T cells	1
	CAESLTGGYNKLIF_CASSQRHSNEQFF	CXCL13high Tph	6	CXCL13low Tph	2
	CATVSGSARQLTF_CASSLDKGAGTGELFF	CXCL13high Tph	3	CXCL13low Tph	2	Effector CD4 T cells	1
	CAVGRDDKIIF_CASSLGPQRKQFF	CXCL13high Tph	2	CXCL13low Tph	2	Proliferating CD4 T cells	1
	CATPNPRDDKIIF_CASSLETTGGQYF	CXCL13high Tph	2	CXCL13low Tph	2	Activated CD4 T cells	1	Proliferating CD4 T cells	1
	CALSGGGGATNKLIF_CASRFRQGTEAFF	CXCL13high Tph	2	CXCL13low Tph	2
Shared with Proliferating CD4 T cells	CAWGFGNEKLTF_CATSDSTRDTQYF	CXCL13high Tph	3	Proliferating CD4 T cells	2
	CAVHSGGYQKVTF_CSAPVGDSYEQYF	CXCL13high Tph	3	Proliferating CD4 T cells	2	Activated CD4 T cells	1
	CILRDVNAGGTSYGKLTF_CASRKTRQGAAEAFF	CXCL13high Tph	2	Proliferating CD4 T cells	2
	CAERTTGRRALTF_CASSLVGGKGEETQYF	Tregs	29	Proliferating CD4 T cells	2
	CAPSGGYNKLIF_CASSGMAFPGYTF	Cytotoxic CD4 T cells	18	Proliferating CD4 T cells	2

## Sheet: RA14
Expanded clones shared between CD4 T cell clusters
	expanded shared CT_aa	publication_celltypes	Frequency	publication_celltypes	Frequency	publication_celltypes	Frequency
Shared with CXCL13high Tph	CAASIANFGNEKLTF_CASRRLAGAYEQYF	CXCL13high Tph	4	Cytotoxic CD4 T cells	1	Proliferating CD4 T cells	1
	CALSNSGGYQKVTF_CSATFAGGPSGEQFF	CXCL13high Tph	2	CXCL13low Tph	1
	CAYRSPNSGYALNF_CASSLLAGEAGELFF	CXCL13high Tph	9	Proliferating CD4 T cells	1
	CALSERNQGGKLIF_CASSLAHGETQYF	CXCL13high Tph	6	Proliferating CD4 T cells	1
	CAVRSTTLDTGRRALTF_CASSYAGGYEQYF	CXCL13high Tph	5	Proliferating CD4 T cells	1
	CAVSDSNQGGKLIF_CASRSWGEAFF	CXCL13high Tph	5	Proliferating CD4 T cells	1
	CAVGGNNARLMF_CASSAGGWQETQYF	CXCL13high Tph	4	Proliferating CD4 T cells	1
	CAVRDDGGATNKLIF_CASTRANQPQHF	CXCL13high Tph	3	Proliferating CD4 T cells	1
	CAVSWTGGGNKLTF_CASSTGQGSSYEQYF	CXCL13high Tph	3	Proliferating CD4 T cells	1
	CVVSGLLGGNQGGKLIF_CASSFLAGYEQFF	CXCL13high Tph	3	Proliferating CD4 T cells	1
	CAASAGGNEKLTF_CRADLGQGADTQYF	CXCL13high Tph	2	Proliferating CD4 T cells	1
	CVSADRGSTLGRLYF_CASSLGLAGVEETQYF	CXCL13high Tph	2	Proliferating CD4 T cells	1
	CAFMKHQGDMRF_CASSLHQGEETQYF	CXCL13high Tph	3	Tregs	2
	CAVRDQKTGGFKTIF_CASSLVSAMNTEAFF	CXCL13high Tph	3	Tregs	1
	CALSSVRGTASKLTF_CASKVEGNTGELFF	CXCL13high Tph	2	Tregs	2
Shared with Effector CD4 T cells	CAASTDAGGTSYGKLTF_CGPPGDRVSNQPQHF	Effector CD4 T cells	2	CXCL13high Tph	1
Shared with Tregs	CATAGGYQKVTF_CASSRMEEETQYF	Tregs	2	CXCL13high Tph	1	CXCL13low Tph	1
	CAVRWASGGSYIPTF_CASSSVGQGADTQYF	Tregs	2	CXCL13high Tph	1
	CALSSVRGTASKLTF_CASKVEGNTGELFF	CXCL13high Tph	2	Tregs	2
	CAFMKHQGDMRF_CASSLHQGEETQYF	CXCL13high Tph	3	Tregs	2
Shared with Cytotoxic CD4 T cells	CAESHSGGYQKVTF_CATSRDLLAGAADTQYF	Cytotoxic CD4 T cells	10	CXCL13high Tph	1	Effector CD4 T cells	1

## Sheet: RA15
Expanded clones shared between CD4 T cell clusters
	expanded shared CT_aa	publication_celltypes	Frequency	publication_celltypes	Frequency
Shared with CXCL13high Tph	CAVFSGGYNKLIF_CASGPHLNTEAFF	CXCL13high Tph	2	Activated CD4 T cells	1
	CAYRSGNYGGSQGNLIF_CASSGGGTSGRGEQFF	CXCL13high Tph	2	CXCL13low Tph	1
Shared with Proliferating CD4 T cells	CVVSDPGNAGNMLTF_CSAPNGPLYEQYF	Proliferating CD4 T cells	2	CXCL13high Tph	1

## Sheet: RA8
Expanded clones shared between CD4 T cell clusters
	expanded shared CT_aa	publication_celltypes	Frequency	publication_celltypes	Frequency	publication_celltypes	Frequency
Shared with CXCL13high Tph	CAVNGVNNNDMRF_CASSLGGKPYEQYF	CXCL13high Tph	2	Proliferating CD4 T cells	1
	CAVSASNSGYALNF_CSAPRTSGGAFFAGELFF	CXCL13high Tph	5	Effector CD4 T cells	1
	CAVSHPNSGYALNF_CSAPGGGVNEQFF	CXCL13high Tph	5	CXCL13low Tph	1
	CVVSVTSGTYKYIF_CSAKSGVGEQFF	CXCL13high Tph	2	Cytotoxic CD4 T cells	2
Shared with Tregs	CAASMGFGNVLHC_CASSSGRGVELFF	Tregs	12	Activated CD4 T cells	1
	CAVGAGGTSYGKLTF_CASSSLGGLVLSYEQYF	Tregs	4	Activated CD4 T cells	1	CXCL13high Tph	1
	CAVSDEAAGNKLTF_CASSYSISVGTRYF	Tregs	5	Activated CD4 T cells	1	CXCL13high Tph	1
	CAALYNFNKFYF_CASSLAEGHEQYF	Tregs	2	CXCL13high Tph	1
	CAASYANQAGTALIF_CASSLSGIVRSRYTF	Tregs	2	CXCL13high Tph	1
	CAVRLQGAQKLVF_CASSSYAQTGQKAFF	Tregs	6	CXCL13high Tph	1
	CALSISNFGNEKLTF_CASSLSRRGGQPQHF	Tregs	3	Effector CD4 T cells	1
	CAAKTDNAGNMLTF_CAISESGQANQPQHF	Tregs	12	Proliferating CD4 T cells	3
	CAEKMSGTYKYIF_CASSLPGGTYEQYF	Tregs	4	Proliferating CD4 T cells	1
	CAFISNFGNEKLTF_CASSFLRSGSGNTIYF	Tregs	2	Proliferating CD4 T cells	1
	CAVRFTGGGNKLTF_CASSILNWGTSTDTQYF	Tregs	6	Proliferating CD4 T cells	1
Shared with Cytotoxic CD4 T cells	CVVSVTSGTYKYIF_CSAKSGVGEQFF	CXCL13high Tph	2	Cytotoxic CD4 T cells	2
Shared with Proliferating CD4 T cells	CAAKTDNAGNMLTF_CAISESGQANQPQHF	Tregs	12	Proliferating CD4 T cells	3

## Sheet: RA9
Expanded clones shared between CD4 T cell clusters
	expanded shared CT_aa	publication_celltypes	Frequency	publication_celltypes	Frequency	publication_celltypes	Frequency	publication_celltypes	Frequency
Shared with CXCL13high Tph	CAASFEGNKLVF_CASSLFGTKETQYF	CXCL13high Tph	8	Proliferating CD4 T cells	3	Effector CD4 T cells	1
	CAESRGDDKIIF_CASGLGFTDTQYF	CXCL13high Tph	4	Proliferating CD4 T cells	1
	CALPLYSSASKIIF_CAWSSLNGRGEAFF	CXCL13high Tph	4	CXCL13low Tph	1	Tregs	1
	CAAPQGQAGTALIF_CASSLGGYSGNTIYF	CXCL13high Tph	2	CXCL13low Tph	1
	CAEKGSSNTGKLIF_CASSQWFDSGSTDTQYF	CXCL13high Tph	2	Effector CD4 T cells	2
	CAYRSGRDSGYALNF_CASSERAGGLFVAKNIQYF	CXCL13high Tph	2	Effector CD4 T cells	2
Among Effector CD4 T cells	CAAFSMYSGGGADGLTF_CASSSGGTGQPQHF	Effector CD4 T cells	3	CXCL13high Tph	1
	CAASILNSGGGADGLTF_CASSRQATNEKLFF	Effector CD4 T cells	2	CXCL13high Tph	1
	CAMREGGGTASKLTF_CASSFPDRVRQPQHF	Effector CD4 T cells	2	Proliferating CD4 T cells	1
	CAVQNTGFQKLVF_CASSLSGRGAQPQHF	Effector CD4 T cells	2	Cytotoxic CD4 T cells	1
	CAEKGSSNTGKLIF_CASSQWFDSGSTDTQYF	CXCL13high Tph	2	Effector CD4 T cells	2
	CAYRSGRDSGYALNF_CASSERAGGLFVAKNIQYF	CXCL13high Tph	2	Effector CD4 T cells	2
Shared with Tregs	CAFWSSNTGKLIF_CASSSLYGYTF	Tregs	5	Proliferating CD4 T cells	2	Central Memory CD4 T cells	1	Effector CD4 T cells	1
	CATGGGNSGYSTLTF_CAWSPLNGVGNTIYF	Tregs	5	Proliferating CD4 T cells	1
	CAYGGGSEKLVF_CASTPSHRQETQYF	Tregs	5	Proliferating CD4 T cells	1
	CALANNFNKFYF_CASSQDDDRMARGYTF	Tregs	4	Proliferating CD4 T cells	1
	CAALGGATNKLIF_CASKGTGNEKLFF	Tregs	3	Central Memory CD4 T cells	1	Proliferating CD4 T cells	1
	CAEKRAGGATNKLIF_CAWSVLNSIYGYTF	Tregs	3	Proliferating CD4 T cells	1
	CAESILTGGGNKLTF_CASSTGGAEAFF	Tregs	3	Proliferating CD4 T cells	1
	CAMREPYSSASKIIF_CASSYEGLARNF	Tregs	3	Proliferating CD4 T cells	1
	CATLPSGYSTLTF_CAWSVLNSISKNIQYF	Tregs	3	Proliferating CD4 T cells	2
	CVVKMEYGNKLVF_CASSQVGGLTGELFF	Tregs	2	CXCL13high Tph	1
	CAVPSSGSARQLTF_CAWSALNSVNTEAFF	Proliferating CD4 T cells	3	Tregs	3
Shared with Proliferating CD4 T cells	CAASFEGNKLVF_CASSLFGTKETQYF	CXCL13high Tph	8	Proliferating CD4 T cells	3	Effector CD4 T cells	1
	CAFWSSNTGKLIF_CASSSLYGYTF	Tregs	5	Proliferating CD4 T cells	2	Central Memory CD4 T cells	1	Effector CD4 T cells	1
	CATLPSGYSTLTF_CAWSVLNSISKNIQYF	Tregs	3	Proliferating CD4 T cells	2
	CAVPSSGSARQLTF_CAWSALNSVNTEAFF	Proliferating CD4 T cells	3	Tregs	3

## Sheet: RA13
Expanded clones shared between CD4 T cell clusters
	expanded shared CT_aa	publication_celltypes	Frequency	publication_celltypes	Frequency	publication_celltypes	Frequency	publication_celltypes	Frequency	publication_celltypes	Frequency	publication_celltypes	Frequency
Shared with CXCL13high Tph	CALSDDQTGANNLFF_CASSLGQGIHEQYF	CXCL13high Tph	16	Activated CD4 T cells	2
	CVVNRSPSGGGADGLTF_CATSDLRRAYGYTF	CXCL13high Tph	15	Activated CD4 T cells	2	Effector CD4 T cells	2	Tregs	2	CXCL13low Tph	1	Proliferating CD4 T cells	1
	CAAFGGSNYKLTF_CASSLGSQGRQFF	CXCL13high Tph	3	Cytotoxic CD4 T cells	1	Proliferating CD4 T cells	1
	CAVELWYNFNKFYF_CAWSMSGIEAFF	CXCL13high Tph	31	Effector CD4 T cells	1	CXCL13low Tph	1	Proliferating CD4 T cells	1
	CAVRTSYDKVIF_CSASYPNYNEQFF	CXCL13high Tph	11	Effector CD4 T cells	1	CXCL13low Tph	1	Proliferating CD4 T cells	1	Tregs	1
	CATDRMGVTGNQFYF_CAISVGGRGNGELFF	CXCL13high Tph	10	Effector CD4 T cells	2	CXCL13low Tph	1
	CAERKDNFNKFYF_CASSFGGDTEAFF	CXCL13high Tph	10	Effector CD4 T cells	5	Activated CD4 T cells	1	Proliferating CD4 T cells	1
	CAVSDENYGGSQGNLIF_CASSNLNEKLFF	CXCL13high Tph	10	Effector CD4 T cells	3	Proliferating CD4 T cells	1
	CAEKVTGGGNKLTF_CASSYSSGRSEKLFF	CXCL13high Tph	10	Effector CD4 T cells	2	Proliferating CD4 T cells	2
	CAFMNSGNTPLVF_CSAGGGQAYNEQFF	CXCL13high Tph	9	Effector CD4 T cells	1	CXCL13low Tph	1
	CAASVRGSGQKLLF_CASSFLAGGQETQYF	CXCL13high Tph	6	Effector CD4 T cells	2	Proliferating CD4 T cells	1
	CATDEWQGGSEKLVF_CASSIDSPSGGGSNQPQHF	CXCL13high Tph	5	Effector CD4 T cells	1
	CAALTLGSARQLTF_CASSSGTSGRMRVYEQYF	CXCL13high Tph	4	Effector CD4 T cells	1
	CAFPNSGGSNYKLTF_CASSLGGWYGYTF	CXCL13high Tph	4	Effector CD4 T cells	1
	CALTGAGGTSYGKLTF_CASSLDPGMGQPQHF	CXCL13high Tph	4	Effector CD4 T cells	1
	CAVLGSSNTGKLIF_CASMRGGAGELFF	CXCL13high Tph	4	Effector CD4 T cells	1	CXCL13low Tph	1	Proliferating CD4 T cells	1
	CAVRDMNTGFQKLVF_CASSPVTGTGAYEQYF	CXCL13high Tph	3	Effector CD4 T cells	1
	CAAKTKGGSEKLVF_CASSSTGYETQYF	CXCL13high Tph	3	Effector CD4 T cells	2
	CLVSNDYKLSF_CASSFGSYEQYF	CXCL13high Tph	3	Effector CD4 T cells	3
	CAASISNSGYALNF_CASSPTSGNNEQFF	CXCL13high Tph	3	Effector CD4 T cells	1
	CALSGQNTGNQFYF_CASTVSGANVLTF	CXCL13high Tph	3	Effector CD4 T cells	1
	CALWDSSNTGKLIF_CASSDSVEAFF	CXCL13high Tph	3	Effector CD4 T cells	1
	CFTGNQFYF_CASSPLGETPTDTQYF	CXCL13high Tph	2	Effector CD4 T cells	1
	CAASGFAGGTSYGKLTF_CASSFLQGRSSGNTIYF	CXCL13high Tph	2	Effector CD4 T cells	1	CXCL13low Tph	1
	CVVNILSQAAGNKLTF_CASRSGAGGAFEQYF	CXCL13high Tph	2	Effector CD4 T cells	2
	CALDLPGTLTF_CASSPDSEAFF	CXCL13high Tph	2	Effector CD4 T cells	1
	CALSYYGGATNKLIF_CASSLGQGSYNSPLHF	CXCL13high Tph	2	Effector CD4 T cells	1
	CAARRERGSTLGRLYF_CASSTDGTYEQYF	CXCL13high Tph	2	Effector CD4 T cells	1
	CAGLPNNAGNMLTF_CASSSIEYGEQYF	CXCL13high Tph	2	Effector CD4 T cells	1
	CASADGTGNQFYF_CASSLVGGSTEAFF	CXCL13high Tph	2	Effector CD4 T cells	2
	CAVNYNTNAGKSTF_CAIMSGQGDYGYTF	CXCL13high Tph	2	Effector CD4 T cells	2
	CTRGSNYQLIW_CASRAASSYEQYF	CXCL13high Tph	2	Effector CD4 T cells	2
	CVVSGGFQKLVF_CASSSGSGRLSSTDTQYF	CXCL13high Tph	52	CXCL13low Tph	2	Proliferating CD4 T cells	1
	CAALLLKAAGNKLTF_CATSRSVNTEAFF	CXCL13high Tph	51	CXCL13low Tph	3	Effector CD4 T cells	2	Proliferating CD4 T cells	2
	CAASIRGTGNQFYF_CASSALSGGKETQYF	CXCL13high Tph	21	CXCL13low Tph	4	Effector CD4 T cells	2	Proliferating CD4 T cells	2	Tregs	1
	CAEKVTGGGNKLTF_CASSYASGRQETQYF	CXCL13high Tph	18	CXCL13low Tph	1	Proliferating CD4 T cells	1
	CALRGNSGNTPLVF_CASSRRGLQETQYF	CXCL13high Tph	14	CXCL13low Tph	2	Proliferating CD4 T cells	1
	CALSEGYSTLTF_CASSEAAGSVGGYTF	CXCL13high Tph	9	CXCL13low Tph	1
	CAVQYNTNAGKSTF_CAISESGGSYGYTF	CXCL13high Tph	7	CXCL13low Tph	3	Effector CD4 T cells	1
	CAVRESQGGSEKLVF_CSARHRGGSSYNEQFF	CXCL13high Tph	7	CXCL13low Tph	1
	CAVRVNTGNQFYF_CASSQGYAPYNEQFF	CXCL13high Tph	7	CXCL13low Tph	1
	CAVSVSSNQFYF_CASSFGAGDTDTQYF	CXCL13high Tph	7	CXCL13low Tph	1	Proliferating CD4 T cells	1
	CAYLSDGQKLLF_CASRVLGVGDSPLHF	CXCL13high Tph	6	CXCL13low Tph	1
	CAYRRKIGGGATNKLIF_CSAHRANTEAFF	CXCL13high Tph	5	CXCL13low Tph	1	Proliferating CD4 T cells	1
	CILRDRGGSNYKLTF_CSAQDRTSGYNEQFF	CXCL13high Tph	4	CXCL13low Tph	1	Proliferating CD4 T cells	1
	CAAGSYNQGGKLIF_CASSSTGTYNSPLHF	CXCL13high Tph	3	CXCL13low Tph	1
	CAAITQGGSEKLVF_CSARASGRFNEQFF	CXCL13high Tph	3	CXCL13low Tph	1
	CAASIVDSNYQLIW_CASSRWVGLAGGPLTAGELFF	CXCL13high Tph	2	CXCL13low Tph	1
	CAGAGEETSGSRLTF_CASARSGTNEKLFF	CXCL13high Tph	2	CXCL13low Tph	2
	CALSSAYGSSNTGKLIF_CASSAWTGDNSPLHF	CXCL13high Tph	50	Proliferating CD4 T cells	2	CXCL13low Tph	1
	CAMSGWHTGGFKTIF_CSAKLAGGPSGGQETQYF	CXCL13high Tph	26	Proliferating CD4 T cells	3	Effector CD4 T cells	2	CXCL13low Tph	1
	CAPQPLPYGQNFVF_CASSQDRRRQVGETQYF	CXCL13high Tph	18	Proliferating CD4 T cells	3	Effector CD4 T cells	1
	CATWMDSSYKLIF_CASSDRDNPYEQYF	CXCL13high Tph	10	Proliferating CD4 T cells	1
	CAVEDSGRDDKIIF_CASSLGAYNEQFF	CXCL13high Tph	4	Proliferating CD4 T cells	1
	CAVNKGAVRGSTLGRLYF_CASSQALAIFTDTQYF	CXCL13high Tph	3	Proliferating CD4 T cells	1
	CAVSPFASSASKIIF_CASSWGITDYGYTF	CXCL13high Tph	3	Proliferating CD4 T cells	1
	CAVTPSGSARQLTF_CASSRWVGLAGGPLTAGELFF	CXCL13high Tph	3	Proliferating CD4 T cells	1
	CAYRRYYGGSQGNLIF_CASSESDRGPYEQYF	CXCL13high Tph	2	Proliferating CD4 T cells	1
	CIVRVAYGNKLVF_CASSLGGSQGVSGYTF	CXCL13high Tph	2	Proliferating CD4 T cells	1
	CVVNTPSYDKVIF_CASRGGYEQYF	CXCL13high Tph	2	Proliferating CD4 T cells	2
	CVVRGRNAGKSTF_CASSPLVLAGHNNEQFF	CXCL13high Tph	2	Tregs	1
	CAVTWSGSRLTF_CASSQDRGNQPQHF	Effector CD4 T cells	78	CXCL13high Tph	7	Cytotoxic CD4 T cells	4	Proliferating CD4 T cells	3	Activated CD4 T cells	1	CXCL13low Tph	1
	CALSANSGNTPLVF_CAWSVGGAYEQYF	Effector CD4 T cells	8	CXCL13high Tph	3	Activated CD4 T cells	1	Cytotoxic CD4 T cells	1	Proliferating CD4 T cells	1
	CVVSNQAGTALIF_CASSIQSGPPENEQFF	Effector CD4 T cells	7	CXCL13high Tph	2	Proliferating CD4 T cells	1
	CGLEYGNKLVF_CASTGGPGAFSGANVLTF	Effector CD4 T cells	5	CXCL13high Tph	2
	CAMRESLIYGSRLTF_CASSPRQGRDEQFF	Effector CD4 T cells	3	CXCL13high Tph	2
Shared with Effector CD4 T cells	CILNRRGSQGNLIF_CASSLRLTGISESTDTQYF	Effector CD4 T cells	3	Activated CD4 T cells	1	CXCL13high Tph	1
	CALSEPDSGTYKYIF_CASSLTPHAAGETQYF	Effector CD4 T cells	2	Activated CD4 T cells	1
	CAVTWSGSRLTF_CASSQDRGNQPQHF	Effector CD4 T cells	78	CXCL13high Tph	7	Cytotoxic CD4 T cells	4	Proliferating CD4 T cells	3	Activated CD4 T cells	1	CXCL13low Tph	1
	CALSANSGNTPLVF_CAWSVGGAYEQYF	Effector CD4 T cells	8	CXCL13high Tph	3	Activated CD4 T cells	1	Cytotoxic CD4 T cells	1	Proliferating CD4 T cells	1
	CVVSNQAGTALIF_CASSIQSGPPENEQFF	Effector CD4 T cells	7	CXCL13high Tph	2	Proliferating CD4 T cells	1
	CGLEYGNKLVF_CASTGGPGAFSGANVLTF	Effector CD4 T cells	5	CXCL13high Tph	2
	CIVRFNYGQNFVF_CASSKDFRQTQYF	Effector CD4 T cells	4	CXCL13high Tph	1
	CAASKSQGSSNTGKLIF_CASSLRDYTEAFF	Effector CD4 T cells	4	CXCL13high Tph	1
	CALSASSGGSYIPTF_CASSSSAAFGETQYF	Effector CD4 T cells	3	CXCL13high Tph	1	Proliferating CD4 T cells	1
	CAMRESLIYGSRLTF_CASSPRQGRDEQFF	Effector CD4 T cells	3	CXCL13high Tph	2
	CAYRSVRSGNTPLVF_CASRENGIVNEQFF	Effector CD4 T cells	3	CXCL13high Tph	1	Proliferating CD4 T cells	1
	CVVGGGSTLGRLYF_CASSLWAAGQETQYF	Effector CD4 T cells	2	CXCL13high Tph	1
	CVVNIILTGGGNKLTF_CASSPSGDGNQPQHF	Effector CD4 T cells	2	CXCL13high Tph	1
	CAEGFEAGNMLTF_CSARDTNQPQHF	Effector CD4 T cells	2	CXCL13high Tph	1
	CAGDSGRNTGKLIF_CASSLDRFNEQFF	Effector CD4 T cells	2	CXCL13high Tph	1
	CALSGTGGFKTIF_CSARDSPGTGYGYTF	Effector CD4 T cells	2	CXCL13high Tph	1
	CALTAAGRRALTF_CASSKTTGRENTEAFF	Effector CD4 T cells	6	Cytotoxic CD4 T cells	1
	CAVGLYNNNDMRF_CASSQDRRRQVGETQYF	Effector CD4 T cells	2	Cytotoxic CD4 T cells	1
	CAVGRTSGTYKYIF_CASRVTSVEQFF	Effector CD4 T cells	2	Cytotoxic CD4 T cells	1
	CAVSDTDKLIF_CAISEGQGDREQYF	Effector CD4 T cells	2	Cytotoxic CD4 T cells	1
	CAVSVTSGTASKLTF_CASQVNDYEQYF	Effector CD4 T cells	2	Cytotoxic CD4 T cells	1
	CAVTIGNQFYF_CASSEMSGTYGYTF	Effector CD4 T cells	2	Central Memory CD4 T cells	1
	CIGGGSNYKLTF_CASRAAGAASYEQYF	Effector CD4 T cells	3	CXCL13low Tph	1
	CVVSLNTGGFKTIF_CASSLDTPGEQFF	Effector CD4 T cells	3	Proliferating CD4 T cells	1
	CVVNRSPSGGGADGLTF_CATSDLRRAYGYTF	CXCL13high Tph	15	Activated CD4 T cells	2	Effector CD4 T cells	2	Tregs	2	CXCL13low Tph	1	Proliferating CD4 T cells	1
	CATDRMGVTGNQFYF_CAISVGGRGNGELFF	CXCL13high Tph	10	Effector CD4 T cells	2	CXCL13low Tph	1
	CAERKDNFNKFYF_CASSFGGDTEAFF	CXCL13high Tph	10	Effector CD4 T cells	5	Activated CD4 T cells	1	Proliferating CD4 T cells	1
	CAVSDENYGGSQGNLIF_CASSNLNEKLFF	CXCL13high Tph	10	Effector CD4 T cells	3	Proliferating CD4 T cells	1
	CAEKVTGGGNKLTF_CASSYSSGRSEKLFF	CXCL13high Tph	10	Effector CD4 T cells	2	Proliferating CD4 T cells	2
	CAASVRGSGQKLLF_CASSFLAGGQETQYF	CXCL13high Tph	6	Effector CD4 T cells	2	Proliferating CD4 T cells	1
	CAAKTKGGSEKLVF_CASSSTGYETQYF	CXCL13high Tph	3	Effector CD4 T cells	2
	CLVSNDYKLSF_CASSFGSYEQYF	CXCL13high Tph	3	Effector CD4 T cells	3
	CVVNILSQAAGNKLTF_CASRSGAGGAFEQYF	CXCL13high Tph	2	Effector CD4 T cells	2
	CASADGTGNQFYF_CASSLVGGSTEAFF	CXCL13high Tph	2	Effector CD4 T cells	2
	CAVNYNTNAGKSTF_CAIMSGQGDYGYTF	CXCL13high Tph	2	Effector CD4 T cells	2
	CTRGSNYQLIW_CASRAASSYEQYF	CXCL13high Tph	2	Effector CD4 T cells	2
	CAALLLKAAGNKLTF_CATSRSVNTEAFF	CXCL13high Tph	51	CXCL13low Tph	3	Effector CD4 T cells	2	Proliferating CD4 T cells	2
	CAASIRGTGNQFYF_CASSALSGGKETQYF	CXCL13high Tph	21	CXCL13low Tph	4	Effector CD4 T cells	2	Proliferating CD4 T cells	2	Tregs	1
	CAMSGWHTGGFKTIF_CSAKLAGGPSGGQETQYF	CXCL13high Tph	26	Proliferating CD4 T cells	3	Effector CD4 T cells	2	CXCL13low Tph	1
Shared with Tregs	CAASGEGGSNYKLTF_CASSLGDLEGETQYF	Tregs	7	CXCL13high Tph	1
	CAEKGYDNTGKLIF_CASHAGREYEQYF	Tregs	4	CXCL13high Tph	1	Proliferating CD4 T cells	1
	CAASGGGADGLTF_CASSVFEGTQYF	Tregs	4	CXCL13high Tph	1
	CALSHNNDMRF_CSARQDSMNTEAFF	Tregs	3	CXCL13high Tph	1
	CAVSFYGGATNKLIF_CASSLRGNQPQHF	Tregs	2	CXCL13high Tph	1
	CAASPALYNFNKFYF_CASRTGTGKGNQPQHF	Tregs	4	Effector CD4 T cells	1
	CVVTHPPGSARQLTF_CASSMGGQGASQETQYF	Tregs	3	CXCL13low Tph	1
	CAAGPGGYQKVTF_CASSGPGQGNYGYTF	Tregs	13	Proliferating CD4 T cells	3
	CAVGAEEYGNKLVF_CASSIGSSGIRSYNEQFF	Tregs	10	Proliferating CD4 T cells	2
	CAVIPPRGGATNKLIF_CASSYRGGVHNEQFF	Tregs	9	Proliferating CD4 T cells	1
	CGDFNKFYF_CASSWDGGNSPLHF	Tregs	8	Proliferating CD4 T cells	1
	CAAYNTNAGKSTF_CSVYYSGTGGLANTEAFF	Tregs	8	Proliferating CD4 T cells	1
	CAFSNTGKLIF_CAIGPSGSESTGELFF	Tregs	7	Proliferating CD4 T cells	2
	CAGGSGGTSYGKLTF_CASSPSVGESGRAIYNEQFF	Tregs	4	Proliferating CD4 T cells	1
	CAGPRGGGSNYKLTF_CASSLAGPSYEQYF	Tregs	3	Proliferating CD4 T cells	1
	CAVDAMDTGRRALTF_CASSPQGAGEKLFF	Tregs	3	Proliferating CD4 T cells	2
	CAVGGSQGNLIF_CAIQRNNGWGELFF	Tregs	3	Proliferating CD4 T cells	2
	CAVRDIRGGFKTIF_CASSFTSGGTDTQYF	Tregs	3	Proliferating CD4 T cells	1
	CAVRPGRTGANNLFF_CASSRDSEQYF	Tregs	3	Proliferating CD4 T cells	1
	CAASDTDKLIF_CATSRVYGGGEAFF	Tregs	3	Proliferating CD4 T cells	1
	CAMREGTGRRALTF_CASSTRQNYNSPLHF	Tregs	2	Proliferating CD4 T cells	1
	CATDGGAQKLVF_CSATDSNQPQHF	Tregs	2	Proliferating CD4 T cells	1
	CATDSLIYDKVIF_CSVELGQGYGYTF	Tregs	2	Proliferating CD4 T cells	1
	CAVEEAGGNEKLTF_CASSLRTGGGYTF	Tregs	2	Proliferating CD4 T cells	1
	CAVGYSGGGADGLTF_CASSYSLTSGRDAYEQYF	Tregs	2	Proliferating CD4 T cells	1
	CAVPNAGNNRKLIW_CAGGLKGYTF	Tregs	2	Proliferating CD4 T cells	1
	CAAGITDSWGKLQF_CASRRQGSGAYEQYF	Proliferating CD4 T cells	2	Tregs	2
	CAVLNQAGTALIF_CASAGDRGNYGYTF	Proliferating CD4 T cells	2	Tregs	2
	CVVNRSPSGGGADGLTF_CATSDLRRAYGYTF	CXCL13high Tph	15	Activated CD4 T cells	2	Effector CD4 T cells	2	Tregs	2	CXCL13low Tph	1	Proliferating CD4 T cells	1
Shared with Cytotoxic CD4 T cells	CALPLSGGYQKVTF_CASSIIGGSGQPQHF	Cytotoxic CD4 T cells	2	Effector CD4 T cells	1
Shared with CXCL13low Tph	CVVSGGFQKLVF_CASSSGSGRLSSTDTQYF	CXCL13high Tph	52	CXCL13low Tph	2	Proliferating CD4 T cells	1
	CAALLLKAAGNKLTF_CATSRSVNTEAFF	CXCL13high Tph	51	CXCL13low Tph	3	Effector CD4 T cells	2	Proliferating CD4 T cells	2
	CAASIRGTGNQFYF_CASSALSGGKETQYF	CXCL13high Tph	21	CXCL13low Tph	4	Effector CD4 T cells	2	Proliferating CD4 T cells	2	Tregs	1
	CAEKVTGGGNKLTF_CASSYASGRQETQYF	CXCL13high Tph	18	CXCL13low Tph	1	Proliferating CD4 T cells	1
	CALRGNSGNTPLVF_CASSRRGLQETQYF	CXCL13high Tph	14	CXCL13low Tph	2	Proliferating CD4 T cells	1
	CALSEGYSTLTF_CASSEAAGSVGGYTF	CXCL13high Tph	9	CXCL13low Tph	1
	CAVQYNTNAGKSTF_CAISESGGSYGYTF	CXCL13high Tph	7	CXCL13low Tph	3	Effector CD4 T cells	1
	CAVRESQGGSEKLVF_CSARHRGGSSYNEQFF	CXCL13high Tph	7	CXCL13low Tph	1
	CAVRVNTGNQFYF_CASSQGYAPYNEQFF	CXCL13high Tph	7	CXCL13low Tph	1
	CAVSVSSNQFYF_CASSFGAGDTDTQYF	CXCL13high Tph	7	CXCL13low Tph	1	Proliferating CD4 T cells	1
	CAYLSDGQKLLF_CASRVLGVGDSPLHF	CXCL13high Tph	6	CXCL13low Tph	1
	CAYRRKIGGGATNKLIF_CSAHRANTEAFF	CXCL13high Tph	5	CXCL13low Tph	1	Proliferating CD4 T cells	1
	CILRDRGGSNYKLTF_CSAQDRTSGYNEQFF	CXCL13high Tph	4	CXCL13low Tph	1	Proliferating CD4 T cells	1
	CAAGSYNQGGKLIF_CASSSTGTYNSPLHF	CXCL13high Tph	3	CXCL13low Tph	1
	CAAITQGGSEKLVF_CSARASGRFNEQFF	CXCL13high Tph	3	CXCL13low Tph	1
	CAASIVDSNYQLIW_CASSRWVGLAGGPLTAGELFF	CXCL13high Tph	2	CXCL13low Tph	1
	CAGAGEETSGSRLTF_CASARSGTNEKLFF	CXCL13high Tph	2	CXCL13low Tph	2
Shared with Proliferating CD4 T cells	CVVNRSPSGGGADGLTF_CATSDLRRAYGYTF	CXCL13high Tph	51	CXCL13low Tph	3	Effector CD4 T cells	2	Proliferating CD4 T cells	2
	CAAFGGSNYKLTF_CASSLGSQGRQFF	CXCL13high Tph	50	Proliferating CD4 T cells	2	CXCL13low Tph	1
	CAVRTSYDKVIF_CSASYPNYNEQFF	CXCL13high Tph	26	Proliferating CD4 T cells	3	Effector CD4 T cells	2	CXCL13low Tph	1
	CATDRMGVTGNQFYF_CAISVGGRGNGELFF	CXCL13high Tph	21	CXCL13low Tph	4	Effector CD4 T cells	2	Proliferating CD4 T cells	2	Tregs	1
	CAVSDENYGGSQGNLIF_CASSNLNEKLFF	CXCL13high Tph	18	Proliferating CD4 T cells	3	Effector CD4 T cells	1
	CIVRVAYGNKLVF_CASSLGGSQGVSGYTF	CXCL13high Tph	2	Proliferating CD4 T cells	2
	CILNRRGSQGNLIF_CASSLRLTGISESTDTQYF	Effector CD4 T cells	78	CXCL13high Tph	7	Cytotoxic CD4 T cells	4	Proliferating CD4 T cells	3	Activated CD4 T cells	1	CXCL13low Tph	1
	CAASGEGGSNYKLTF_CASSLGDLEGETQYF	Tregs	13	Proliferating CD4 T cells	3
	CAEKGYDNTGKLIF_CASHAGREYEQYF	Tregs	10	Proliferating CD4 T cells	2
	CVVTHPPGSARQLTF_CASSMGGQGASQETQYF	Tregs	7	Proliferating CD4 T cells	2
	CAGGSGGTSYGKLTF_CASSPSVGESGRAIYNEQFF	Tregs	3	Proliferating CD4 T cells	2
	CAGPRGGGSNYKLTF_CASSLAGPSYEQYF	Tregs	3	Proliferating CD4 T cells	2
