# Supplementary material for: Single cell sequencing identifies clonally expanded synovial CD4+ TPH cells expressing GPR56 in rheumatoid arthritis
Source: Nat Commun. 2022 Jul 13;13:4046. doi: 10.1038/s41467-022-31519-6 (PMC9279430; doi:10.1038/s41467-022-31519-6)
Supplement: Supplementary file 11 — Supplementary Data 8 [file 41467_2022_31519_MOESM11_ESM.xlsx]

## Sheet: Supplementary Data 8
Supplementary Data 8. Flow cytometry antibodies
	Antibody	Fluorochrome	Clone	Source	Antibody dilutions	Catalog number
	CD14	APC-H7	MφP-9	BD Biosciences	1.5:50	560180
	CD3	BV786	UCHT-1	BD Biosciences	1.5:50	565491
	CD3	BV510	UCHT-1	BD Biosciences	3:50	563109
	CD4	BV510	SK3	BD Biosciences	2:50	562970
	CD4	PerCP	RPA-T4	Biolegend	2:50	300528
	CD8	BUV395	RPA-T8	BD Biosciences	3:50	563796
	PD-1	BV421	EH12.1	BD Biosciences	3:50	562516
	PD-1	BB515	EH12.1	BD Biosciences	3:50	564494
	HLA-DR	BV711	G46-6	BD Biosciences	3:50	563696
	GPR56	PE-Cy7	CG4	Biolegend	3:50	358206
	CXCR6	Alexa Fluor 647	K041E5	Biolegend	3:50	356008
	LAG3	BV421	11C3C65	Biolegend	3:50	369314
	CD49a	PE	TS2/7	Biolegend	3:50	328304
	CD69	BV786	FN50	BD Biosciences	3:50	563834
	CX3CR1	FITC	2A9-1	Biolegend	3:50	341606
	GZMB	FITC	GB11	BD Biosciences	5:100	560211
	GZMB	BV421	GB11	BD Biosciences	3:100	563389
	GZMA	Alexa Fluor 594	CB9	Biolegend	3:100	507218
	PRF1	PercP/Cyanine5.5	B-D48	Biolegend	3:100	353314
	PRF1	Alexa Fluor 700	B-D48	Biolegend	2:100	353324
	Hobit	Alexa Fluor 647	Sanquin-Hobit/1	BD Biosciences	3:100	566250 (discontinued)
	FOXP3	Alexa Fluor 488	206D	Biolegend	5:100	320112
	NKG7	PE	2G9	Beckman Coulter	0.5:100	IM3293
	Eomes	PE	WD1928	eBioscience	3:100	12-4877-42
	BLIMP1	PE	#646702	RandD	10:100	IC36081P
	CXCL13	Alexa Fluor 647	#53610	RandD	1:100	IC801R
