# Supplementary material for: Single cell sequencing identifies clonally expanded synovial CD4+ TPH cells expressing GPR56 in rheumatoid arthritis
Source: Nat Commun. 2022 Jul 13;13:4046. doi: 10.1038/s41467-022-31519-6 (PMC9279430; doi:10.1038/s41467-022-31519-6)
Supplement: Supplementary file 12 — Supplementary Data 9 [file 41467_2022_31519_MOESM12_ESM.xlsx]

## Sheet: Supplementary Data 9
Supplementary Data 9. Flow cytometry panels
	Panel 1	Fluorochrome	Clone	Source
	Viability dye	Near infra-red	L34975	ThermoFischer Scientific
	CD14	APC-H7	MφP-9	BD Biosciences
	CD3	BV786	UCHT1	BD Biosciences
	CD4	BV510	SK3	BD Biosciences
	CD8	BUV395	RPA-T8	BD Biosciences
	PD-1	BV421	EH12.1	BD Biosciences
	HLA-DR	BV711	G46-6	BD Biosciences
	GPR56	PE-Cy7	CG4	Biolegend
	GZMA	Alexa Fluor 594	CB9	Biolegend
	PRF1	PercP/Cyanine5.5	B-D48	Biolegend
	FOXP3	Alexa Fluor 488	206D	Biolegend
	Hobit	Alexa Fluor 647	Sanquin-Hobit/1	BD Biosciences
	Eomes	PE	WD1928	eBioscience
	Panel 2	Fluorochrome	Clone	Source
	Viability dye	Near infra-red	L34975	ThermoFischer Scientific
	CD14	APC-H7	MφP-9	BD Biosciences
	CD3	BV786	UCHT1	BD Biosciences
	CD4	BV510	SK3	BD Biosciences
	CD8	BUV395	RPA-T8	BD Biosciences
	PD-1	BV421	EH12.1	BD Biosciences
	GPR56	PE-Cy7	CG4	Biolegend
	GZMB	FITC	GB11	BD Biosciences
	GZMA	Alexa Fluor 594	CB9	Biolegend
	PRF1	PercP/Cyanine5.5	B-D48	Biolegend
	Hobit	Alexa Fluor 647	Sanquin-Hobit/1	BD Biosciences
	NKG7	PE	2G9	Beckman Coulter
	Panel 3	Fluorochrome	Clone	Source
	Viability dye	Near infra-red	L34975	ThermoFischer Scientific
	CD14	APC-H7	MφP-9	BD Biosciences
	CD3	BV510	UCHT-1	BD Biosciences
	CD4	PerCP	RPA-T4	Biolegend
	CD8	BUV395	RPA-T8	BD Biosciences
	PD-1	BB515	EH12.1	BD Biosciences
	HLA-DR	BV711	G46-6	BD Biosciences
	GPR56	PE-Cy7	CG4	Biolegend
	CXCR6	Alexa Fluor 647	K041E5	Biolegend
	LAG3	BV421	11C3C65	Biolegend
	CD49a	PE	TS2/7	Biolegend
	CD69	BV786	FN50	BD Biosciences
	Panel 4	Fluorochrome	Clone	Source
	Viability dye	Near infra-red	L34975	ThermoFischer Scientific
	CD14	APC-H7	MφP-9	BD Biosciences
	CD3	BV786	UCHT1	BD Biosciences
	CD4	BV510	SK3	BD Biosciences
	CD8	BUV395	RPA-T8	BD Biosciences
	PD-1	BV421	EH12.1	BD Biosciences
	HLA-DR	BV711	G46-6	BD Biosciences
	GPR56	PE-Cy7	CG4	Biolegend
	CXCR6	Alexa Fluor 647	K041E5	Biolegend
	CD49a	PE	TS2/7	Biolegend
	CX3CR1	FITC	2A9-1	Biolegend
	Panel 5	Fluorochrome	Clone	Source
	Viability dye	Near infra-red	L34975	ThermoFischer Scientific
	CD14	APC-H7	MφP-9	BD Biosciences
	CD3	BV786	UCHT1	BD Biosciences
	CD4	BV510	SK3	BD Biosciences
	CD8	BUV395	RPA-T8	BD Biosciences
	PD-1	BB515	EH12.1	BD Biosciences
	GPR56	PE-Cy7	CG4	Biolegend
	GZMB	BV421	GB11	BD Biosciences
	PRF1	Alexa Fluor 700	B-D48	Biolegend
	BLIMP1	PE	#646702	RandD
	CXCL13	Alexa Fluor 647	#53610	RandD
	Panel 6 (Sorting)	Fluorochrome	Clone	Source
	Viability dye	Near infra-red	L34975	ThermoFischer Scientific
	CD14	APC-H7	MφP-9	BD Biosciences
	CD3	BV786	UCHT1	BD Biosciences
	CD4	BV510	SK3	BD Biosciences
	PD-1	BB515	EH12.1	BD Biosciences
	GPR56	PE-Cy7	CG4	Biolegend
