# Supplementary material for: Single cell sequencing identifies clonally expanded synovial CD4+ TPH cells expressing GPR56 in rheumatoid arthritis
Source: Nat Commun. 2022 Jul 13;13:4046. doi: 10.1038/s41467-022-31519-6 (PMC9279430; doi:10.1038/s41467-022-31519-6)
Supplement: Supplementary file 14 — Source data file [file 41467_2022_31519_MOESM14_ESM.xlsx]

## Sheet: Figure 1b
		Figure 1b. Frequencies
	RA number	%GZMB+ PRF1+ among CD4+ T cells in SF			RA number	%GZMA among CD4+ T cells in SF			RA number	%Hobit among CD4+ T cells in SF			RA number	%Eomes among CD4+ T cells in SF			RA number	%NKG7-high among CD4+ T cells in SF			RA number	%GPR56 among CD4+ T cells in SF
		ACPA-	ACPA+			ACPA-	ACPA+			ACPA-	ACPA+			ACPA-	ACPA+			ACPA-	ACPA+			ACPA-	ACPA+			ACPA+
	RA4		1.1		RA4		36.4		RA4		1.11		RA4		13.9		RA4		8.23		RA4		14.4			ACPA-
	RA1		4.75		RA1		42.3		RA1		1.28		RA1		11.6		RA1		7.37		RA1		43.2
	RA3		2.9		RA3		23.5		RA3		1.97		RA3		12		RA3		5.18		RA3		28
	RA6		6.05		RA6		45.1		RA6		3.54		RA6		20.7		RA6		13.6		RA6		25.9
	RA2		2.65		RA2		31.7		RA2		1.09		RA2		13		RA2		4.93		RA2		19.2
	RA5		1.44		RA5		44.6		RA5		0.85		RA5		3.89		RA5		5.48		RA5		61.4
	RA7		1.84		RA7		34.2		RA7		1.26		RA7		6.59		RA7		6.93		RA7		19.3
	RA10		1.1		RA10		39.6		RA10				RA10		20.3		RA10		14.7		RA10		27.1
	RA16		5.92		RA16		43		RA16				RA16		22		RA16				RA16		47.9
	RA17		9.91		RA17		52.9		RA17		7.99		RA17				RA17		17.8		RA17		17.8
	RA18		5.64		RA18		63.2		RA18		3.64		RA18		12.7		RA18		9.54		RA18		29.6
	RA19		1.52		RA19		16.7		RA19		0.85		RA19		7.95		RA19		3.36		RA19		1.27
	RA20	1.1			RA20	54.2			RA20	0.49			RA20	11.5			RA20	4.02			RA20	2.8
	RA12	1.57			RA12	36.9			RA12	0.86			RA12	9.86			RA12	2.6			RA12	8.59
	RA21	0.34			RA21	15.2			RA21	0.31			RA21	5.57			RA21	1.76			RA21	3.17
	RA22	0.38			RA22	37.8			RA22				RA22	15.3			RA22	10.8			RA22	10.3
	RA23	1.07			RA23	38.7			RA23	0.29			RA23	8.28			RA23	2.36			RA23	6.16
	RA13	0.68			RA13	45			RA13				RA13	13.1			RA13				RA13	3.33
	RA24	1.99			RA24	38.2			RA24	1.1			RA24	8.06			RA24	2.9			RA24	4.53
	RA8	0.97			RA8	21.8			RA8	0.34			RA8	3.55			RA8	1.94			RA8	4.3
	RA9	2.91			RA9	30.9			RA9	0.11			RA9	12.5			RA9	3.99			RA9	4.71

## Sheet: Figure 1c
	Figure 1c
		CCP titers	%GZMB+ PRF1+ among CD4+ T cells in SF
	RA4	886	1.1
	RA1	1618	4.75		ACPA+
	RA3	1365	2.9		ACPA-
	RA6	794	6.05
	RA2	613	2.65
	RA5	1160	1.44
	RA7	165	1.84
	RA10	1776.62	1.1
	RA16	4202.28	5.92
	RA17	1511	9.91
	RA18	585	5.64
	RA19	210	1.52
	RA20	0	1.1
	RA12	0	1.57
	RA21	0	0.34
	RA22	0	0.38
	RA23	0	1.07
	RA13	0	0.68
	RA24	0	1.99
	RA8	0	0.97
	RA9	0	2.91

## Sheet: Figure 1d
	Figure 1d
	RA number	CCP titers	% GPR56 among CD4+ T cells in SF
	RA4	886	14.4
	RA1	1618	43.2
	RA3	1365	28		ACPA+
	RA6	794	25.9		ACPA-
	RA2	613	19.2
	RA5	1160	61.4
	RA7	165	19.3
	RA10	1776.62	27.1
	RA16	4202.28	47.9
	RA17	1511	17.8
	RA18	585	29.6
	RA19	210	1.27
	RA20	0	2.8
	RA12	0	8.59
	RA21	0	3.17
	RA22	0	10.3
	RA23	0	6.16
	RA13	0	3.33
	RA24	0	4.53
	RA8	0	4.3
	RA9	0	4.71

## Sheet: Figure 2d
	Figure 2d.
	Absolute cell numbers
	PBMC
		Cluster	Cell Types	RA8	RA9	RA12	RA13	RA10	RA11	RA14	RA15	Total Cells / Cell Type
			Activated CD4 TCells	7	0	3	61	16	19	6	17	129
			CXCL13 high Tph	7	0	11	11	22	18	23	7	99
			Cytotoxic CD4 TCells	31	75	16	1284	444	119	363	927	3259
			CM CD4 Tcells	1071	152	547	1471	2001	2260	2566	1099	11167
			EGR1 CD4 TCells	200	7	543	360	332	468	281	161	2352
			Effector CD4 Tcells	150	7	162	252	368	224	793	282	2238
			Humanin CD4 TCells	146	7	59	195	329	277	461	273	1747
			Naive CD4 TCells	1780	563	2498	3623	2993	3158	3469	3193	21277
			CXCL13 low Tph	35	1	24	4	6	4	22	7	103
			Proliferating CD4 TCells	28	2	8	3	5	49	15	5	115
			SESN3 CD4 TCells	323	145	1187	317	339	337	716	371	3735
			Tregs	99	17	141	158	314	553	491	173	1946
			Total Cells / Volunteer	3877	976	5199	7739	7169	7486	9206	6515	48167
	SFMC
		Cluster	Cell Types	RA8	RA9	RA12	RA13	RA10	RA11	RA14	RA15	Total Cells / Cell Type
			Activated CD4 TCells	60	2	67	104	103	61	17	42	456
			CXCL13 high Tph	288	197	522	1578	2203	3933	1019	671	10411
			Cytotoxic CD4 TCells	67	45	132	209	775	967	156	27	2378
			CM CD4 Tcells	20	46	31	240	626	233	5	14	1215
			EGR1 CD4 TCells	0	0	1	5	27	5	1	0	39
			Effector CD4 Tcells	191	404	321	1644	2349	1759	204	146	7018
			Humanin CD4 TCells	4	27	8	85	67	43	8	1	243
			Naive CD4 TCells	6	2	15	104	346	78	8	2	561
			CXCL13 low Tph	35	37	254	293	360	814	76	71	1940
			Proliferating CD4 TCells	41	77	100	204	207	324	77	63	1093
			SESN3 CD4 TCells	4	9	31	177	271	89	5	4	590
			Tregs	322	396	292	942	1583	1281	137	192	5145
			Total Cells / Volunteer	1038	1242	1774	5585	8917	9587	1713	1233	31089
	Frequencies
	PBMC
		Cluster	Cell Types	RA8	RA9	RA12	RA13	RA10	RA11	RA14	RA15
			Activated CD4 TCells	0.180552	0	0.0577034	0.788216	0.223183	0.253807	0.0651749	0.260936
			CXCL13 high Tph	0.180552	0	0.211579	0.142137	0.306877	0.240449	0.249837	0.107444
			Cytotoxic CD4 TCells	0.799587	7.68443	0.307751	16.5913	6.19333	1.58963	3.94308	14.2287
			CM CD4 Tcells	27.6245	15.5738	10.5213	19.0076	27.9118	30.1897	27.8731	16.8688
			EGR1 CD4 TCells	5.15863	0.717213	10.4443	4.65176	4.63105	6.25167	3.05236	2.47122
			Effector CD4 Tcells	3.86897	0.717213	3.11598	3.25623	5.13321	2.99225	8.61395	4.32847
			Humanin CD4 TCells	3.7658	0.717213	1.13483	2.51971	4.5892	3.70024	5.0076	4.19033
			Naive CD4 TCells	45.9118	57.6844	48.0477	46.8148	41.7492	42.1854	37.6819	49.01
			CXCL13 low Tph	0.90276	0.102459	0.461627	0.0516863	0.0836937	0.0534331	0.238975	0.107444
			Proliferating CD4 TCells	0.722208	0.204918	0.153876	0.0387647	0.0697447	0.654555	0.162937	0.076746
			SESN3 CD4 TCells	8.33118	14.8566	22.8313	4.09614	4.72869	4.50174	7.77754	5.69455
			Tregs	2.55352	1.7418	2.71206	2.04161	4.37997	7.38712	5.33348	2.65541
			Total Cells / Volunteer	100	100	100	100	100	100	100	100
	SFMC
		Cluster	Cell Types	RA8	RA9	RA12	RA13	RA10	RA11	RA14	RA15
			Activated CD4 TCells	5.78035	0.161031	3.77678	1.86213	1.1551	0.636278	0.992411	3.40633
			CXCL13 high Tph	27.7457	15.8615	29.425	28.2543	24.7056	41.0243	59.4863	54.4201
			Cytotoxic CD4 TCells	6.45472	3.62319	7.44081	3.74217	8.69126	10.0866	9.10683	2.18978
			CM CD4 Tcells	1.92678	3.7037	1.74746	4.29722	7.0203	2.43037	0.291886	1.13544
			EGR1 CD4 TCells	0	0	0.0563698	0.0895255	0.302792	0.052154	0.0583771	0
			Effector CD4 Tcells	18.4008	32.5282	18.0947	29.436	26.3429	18.3478	11.9089	11.841
			Humanin CD4 TCells	0.385356	2.17391	0.450958	1.52193	0.751374	0.448524	0.467017	0.081103
			Naive CD4 TCells	0.578035	0.161031	0.845547	1.86213	3.88023	0.813602	0.467017	0.162206
			CXCL13 low Tph	3.37187	2.97907	14.3179	5.2462	4.03723	8.49066	4.43666	5.75831
			Proliferating CD4 TCells	3.9499	6.19968	5.63698	3.65264	2.32141	3.37958	4.49504	5.10949
			SESN3 CD4 TCells	0.385356	0.724638	1.74746	3.1692	3.03914	0.92834	0.291886	0.324412
			Tregs	31.0212	31.8841	16.46	16.8666	17.7526	13.3618	7.99766	15.5718
			Total Cells / Volunteer	100	100	100	100	100	100	100	100

## Sheet: Figure 3b
	Figure 3b. Frequencies
		RA number	%PD-1high among among CD4+ T cells in SF				RA number	% GPR56 among CD4+ T cells in ACPA- SF		% GPR56 among CD4+ T cells in ACPA+ SF
			ACPA-	ACPA+				PD-1high	PD-1-	PD-1high	PD-1-			ACPA+
		RA4		17.6			RA4			71.2	0.65			ACPA-
		RA1		57.1			RA1			69.6	2.17
		RA3		29.9			RA3			75.9	1.92
		RA6		25.8			RA6			77.5	0.41
		RA2		29.3			RA2			52.7	2.68
		RA5		65			RA5			86.2	0.45
		RA7		23.8			RA7			64.7	2.41
		RA10		31.5			RA10			73.5	2.89
		RA16		58.9			RA16			74.5	2.53
		RA17		19.9			RA17			79.7	4.51
		RA18		45.3			RA18			61.9	0.8
		RA19		2.5			RA19			34.7	0.36
		RA20	5.34				RA20	21.8	0.5
		RA12	13.6				RA12	35.5	0.67
		RA21	0.96				RA21	70.2	0.31
		RA22	7.32				RA22	54.1	0.96
		RA23	17.8				RA23	29.7	1.77
		RA13	13.6				RA13	14.9	1.09
		RA24	9.67				RA24	22.4	0.86
		RA8	6.7				RA8	26.7	0.59
		RA9	3.56				RA9	50.9	1.36

## Sheet: Figure 3c
	Figure 3c. Frequencies
		RA number	% GPR56 among CD4+ T cells in ACPA- SF		% GPR56 among CD4+ T cells in ACPA+ SF			RA number	MFI MHCII among PD1- GPR56-CD4+ T cells in SF		MFI MHCII among PD1-high GPR56low CD4+ T cells in SF		MFI MHCII among PD1-high GPR56+ CD4+ T cells in SF			RA number	MFI PD1 among PD1- GPR56-CD4+ T cells in SF		MFI PD1 among PD1-high GPR56low CD4+ T cells in SF		MFI PD1 among PD1-high GPR56+ CD4+ T cells in SF
			PD1high GPR56low	PD1high GPR56+	PD1high GPR56low	PD1high GPR56+			ACPA-	ACPA+	ACPA-	ACPA+	ACPA-	ACPA+			ACPA-	ACPA+	ACPA-	ACPA+	ACPA-	ACPA+
		RA4			5.17	12.7		RA4		1345		7860		9439		RA4		1150		26948		37281
		RA1			14.6	41.1		RA1		1384		5406		8399		RA1		460		20445		26719		ACPA+
		RA3			7.69	23.8		RA3		680		3709		5894		RA3		1207		26719		35572		ACPA-
		RA6			4.53	20.2		RA6		1666		5353		11080		RA6		1228		32458		41224
		RA2			11.7	15		RA2		252		7706		13414		RA2		619		25859		32706
		RA5			5.32	57.2		RA5		203		3587		9150		RA5		966		23830		33462
		RA7			8.89	16		RA7		796		4028		5135		RA7		1603		27979		35548
		RA10			7.8	27.9		RA10		2384		8212		18291		RA10		767		21890		31787
		RA16			10.3	49.1		RA16		940		1743		3856		RA16		779		23711		31887
		RA17						RA17								RA17		718		21667		25524
		RA18			14.4	30.5		RA18		6523		7846		11402		RA18		795		47305		56414
		RA19			1.21	1.19		RA19		649		12416		22551		RA19		513		21085		25870
		RA20	2.92	1.58				RA20	1275		9341		24250			RA20	1024		19803		24536
		RA12	9.13	5.04				RA12	1021		5546		8202			RA12	1615		24585		29150
		RA21	0.21	0.65				RA21	796		12906		19092			RA21	1092		29117		31863
		RA22	4.7	7.2				RA22	3034		17720		30173			RA22	700		18706		20988
		RA23	9.9	5.74				RA23	835		7712		11708			RA23	509		17642		22753
		RA13	10.2	3.5				RA13	736		2824		4500			RA13	805		20372		26181
		RA24	6.05	3.38				RA24	1062		10966		16969			RA24	508		18125		20308
		RA8	3.9	2.01				RA8	1888		17953		27006			RA8	826		29730		33854
		RA9	1.76	1.87				RA9	1469		9852		11596			RA9	595		19903		24150

## Sheet: Figure 3e
	Figure 3e. Frequencies
	RA number	%CXCL13 among PD1- GPR56-CD4+ T cells in SF		%CXCL13 among PD1-high GPR56low CD4+ T cells in SF		%CXCL13 among PD1-high GPR56+ CD4+ T cells in SF			RA number	%BLIMP-1 among PD1- GPR56-CD4+ T cells in SF		%BLIMP-1 among PD1-high GPR56low CD4+ T cells in SF		%BLIMP-1 among PD1-high GPR56+ CD4+ T cells in SF
		ACPA-	ACPA+	ACPA-	ACPA+	ACPA-	ACPA+			ACPA-	ACPA+	ACPA-	ACPA+	ACPA-	ACPA+
	27		0.13		26.5		54.2		27		1.19		20.9		57.8		ACPA+
	1		0.79		25		51		1		5.35		37.5		57.7		ACPA-
	11		0.22		26.4		46.6		11		6		25.2		48.3
	2		0.059		48.8		78.3		2		3.84		21.6		66.4
	10		0.056		20.2		47.6		10		2.99		18.7		51.4
	8	0.64		39.9		57.8			8	3.3		10.4		13.2
	26	0.39		51.6		80.8			26	3.98		34.4		49.2
	25	0.23		43.1		71.9			25	6.65		44.5		68.4
	9	0.1		46		72.1			9	12.9		40		42.2
	13	0.13		37		60.1			13	4.74		23.2		34.4

## Sheet: Figure 4c 
	Figure 4c. Frequencies and MFI
	RA number	% LAG-3 in GPR56- and GPR56+ in CD4+ T cells in ACPA+ SF		% LAG-3 in GPR56- and GPR56+ in CD4+ T cells in ACPA- SF			RA number	% CXCR6 in GPR56- and GPR56+ in CD4+ T cells in ACPA+ SF		% CXCR6 in GPR56- and GPR56+ in CD4+ T cells in ACPA- SF			RA number	% CD69 in GPR56- and GPR56+ in CD4+ T cells in ACPA+ SF		% CD69 in GPR56- and GPR56+ in CD4+ T cells in ACPA- SF			RA number	%CD49a in GPR56- and GPR56+ in CD4+ T cells in ACPA+ SF		%CD49a in GPR56- and GPR56+ in CD4+ T cells in ACPA- SF			RA number	% CX3CR1 in GPR56- and GPR56+ in CD4+ T cells in ACPA+ SF		% CX3CR1 in GPR56- and GPR56+ in CD4+ T cells in ACPA- SF
		GPR56-	GPR56+	GPR56-	GPR56+			GPR56-	GPR56+	GPR56-	GPR56+			GPR56-	GPR56+	GPR56-	GPR56+			GPR56-	GPR56+	GPR56-	GPR56+			GPR56-	GPR56+	GPR56-	GPR56+			ACPA+
	RA4	1.1	32.6				RA4	4.94	16.9				RA4	23.5	67.1				RA4	31.5	6.86				RA4	0.9	5.21					ACPA-
	RA1						RA1						RA1						RA1						RA1
	RA3	2.65	41.7				RA3	6.83	8.72				RA3	22	62.8				RA3	20.4	3.84				RA3	0.24	1.62
	RA6	3.47	48.2				RA6	28	34.3				RA6	46	81.7				RA6	14.7	3.42				RA6	0.28	1.22
	RA2	1.04	14.7				RA2	8.48	31.7				RA2	29.5	71.4				RA2	23	12.2				RA2	0.36	2.08
	RA5	3.54	62.6				RA5	9.75	28.2				RA5	19.3	65.9				RA5	15.5	2.02				RA5	0.84	1.11
	RA7						RA7						RA7						RA7						RA7
	RA10	1.74	41.7				RA10	8.86	41				RA10	44.3	77.9				RA10	22.3	5.42				RA10	0	0.12
	RA16	4.13	31.3				RA16	8.99	16.2				RA16	40	56.7				RA16	30.7	3				RA16	0.13	0.35
	RA17	0.83	33.9				RA17	9.99	40				RA17	16.3	58.2				RA17	45.4	5.99				RA17
	RA18	4.77	40.3				RA18	30.9	58.1				RA18	38.8	71.9				RA18	39.3	2.59				RA18	0.21	0.76
	RA19	0.7	33.5				RA19	17.6	32.6				RA19	23.9	40.6				RA19	16	3.77				RA19
	RA20			0.2	3.41		RA20			5.55	38.6		RA20			40.7	78.8		RA20			16.3	21.2		RA20			0.98	9.16
	RA12			1.41	11.2		RA12			9.5	19.9		RA12			31.8	66.9		RA12			24.6	7.46		RA12			0.14	2.74
	RA21			0.36	12.5		RA21			4.69	38.6		RA21			22.6	69.9		RA21			22.7	15.4		RA21			0.21	2.82
	RA22			0.75	9.68		RA22			7.14	38.8		RA22			44.2	83.1		RA22			28.3	18.4		RA22			0.42	3.56
	RA23						RA23						RA23						RA23						RA23
	RA13			0.87	4.69		RA13			11.2	33.7		RA13			35.8	88		RA13			32.5	21.2		RA13			1.37	0.082
	RA24			1.33	12.2		RA24			12.1	17.8		RA24			46.5	79.8		RA24			9.85	7.12		RA24
	RA8			0.79	6.82		RA8			12.5	27.7		RA8			17.8	59.8		RA8			6.36	6.36		RA8			0.12	7.61
	RA9			1.7	7.36		RA9			24.4	41.3		RA9			47.7	80.8		RA9			20.7	22.2		RA9			0.3	12.1
	RA number	MFI LAG-3 in GPR56- and GPR56+ in CD4+ T cells in ACPA+ SF		MFI LAG-3 in GPR56- and GPR56+ in CD4+ T cells in ACPA- SF			RA number	MFI CXCR6 in GPR56- and GPR56+ in CD4+ T cells in ACPA+ SF		MFI CXCR6 in GPR56- and GPR56+ in CD4+ T cells in ACPA- SF			RA number	MFI CD69 in GPR56- and GPR56+ in CD4+ T cells in ACPA+ SF		MFI CD69 in GPR56- and GPR56+ in CD4+ T cells in ACPA- SF			RA number	MFI CD49a in GPR56- and GPR56+ in CD4+ T cells in ACPA+ SF		MFI CD49a in GPR56- and GPR56+ in CD4+ T cells in ACPA- SF			RA number	MFI CX3CR1 in GPR56- and GPR56+ in CD4+ T cells in ACPA+ SF		MFI CX3CR1 in GPR56- and GPR56+ in CD4+ T cells in ACPA- SF
		GPR56-	GPR56+	GPR56-	GPR56+			GPR56-	GPR56+	GPR56-	GPR56+			GPR56-	GPR56+	GPR56-	GPR56+			GPR56-	GPR56+	GPR56-	GPR56+			GPR56-	GPR56+	GPR56-	GPR56+
	RA4	29.8	77.4				RA4	514	655				RA4	92.9	305				RA4	145	69.5				RA4	182	199
	RA1						RA1						RA1						RA1						RA1
	RA3	37.4	114				RA3	520	576				RA3	90.2	254				RA3	107	55				RA3	133	136
	RA6	106	275				RA6	723	805				RA6	180	339				RA6	273	237				RA6	145	135
	RA2	29.9	50.6				RA2	527	762				RA2	129	328				RA2	293	257				RA2	192	194
	RA5	98.7	365				RA5	538	686				RA5	56	226				RA5	411	351				RA5	178	177
	RA7						RA7						RA7						RA7						RA7
	RA10	21.9	95.1				RA10	463	830				RA10	124	332				RA10	381	240				RA10	117	103
	RA16	18.1	49.7				RA16	469	539				RA16	157	221				RA16	446	143				RA16	162	157
	RA17	58.2	148				RA17	531	885				RA17	88.3	282				RA17	319	142				RA17
	RA18	103	320				RA18	640	1046				RA18	300	518				RA18	379	145				RA18	196	188
	RA19	45.2	144				RA19	585	809				RA19	140	196				RA19	151	113				RA19
	RA20			64.2	65.7		RA20			513	759		RA20			62.1	212		RA20			436	545		RA20			198	218
	RA12			27.2	42.6		RA12			531	634		RA12			42.3	168		RA12			127	78.1		RA12			138	121
	RA21			64.6	79.6		RA21			499	871		RA21			27.2	160		RA21			223	197		RA21			144	155
	RA22			25.4	40.5		RA22			443	752		RA22			41.9	252		RA22			477	355		RA22			168	196
	RA23						RA23						RA23						RA23						RA23
	RA13			17.3	20.9		RA13			482	684		RA13			49.6	370		RA13			464	383		RA13			41.1	166
	RA24			45.9	69		RA24			582	651		RA24			118	343		RA24			133	121		RA24
	RA8			48.6	86		RA8			467	615		RA8			34.2	228		RA8			139	146		RA8			161	205
	RA9			27.7	34		RA9			587	699		RA9			109	326		RA9			263	280		RA9			186	237

## Sheet: Figure 4d
	Figure 4d. Frequencies
	RA number	% LAG-3 in CD4+ T cells in SF			RA number	% CXCR6 in CD4+ T cells in SF			RA number	% CD69 in CD4+ T cells in SF			RA number	%CD49a in CD4+ T cells in SF			RA number	% CX3CR1 in CD4+ T cells in SF
		ACPA-	ACPA+			ACPA-	ACPA+			ACPA-	ACPA+			ACPA-	ACPA+			ACPA-	ACPA+		ACPA+
	RA4		6.15		RA4		8.25		RA4		32.5		RA4		29.2		RA4		1.39		ACPA-
	RA1				RA1				RA1				RA1				RA1
	RA3		15.6		RA3		9.03		RA3		37.6		RA3		15.2		RA3		0.7
	RA6		16.1		RA6		30.6		RA6		56.8		RA6		11.8		RA6		0.63
	RA2		4.27		RA2		15.8		RA2		42.5		RA2		20.7		RA2		0.83
	RA5		42.3		RA5		22.4		RA5		50.7		RA5		6.58		RA5		1.18
	RA7				RA7				RA7				RA7				RA7
	RA10		15.2		RA10		25.3		RA10		56.7		RA10		17.2		RA10		0.054
	RA16		21.3		RA16		20.5		RA16		51.2		RA16		12.8		RA16		0.34
	RA17		7.44		RA17		16.3		RA17		24.8		RA17		37.5		RA17
	RA18		16.4		RA18		42.1		RA18		53.4		RA18		29.1		RA18		0.37
	RA19		1.45		RA19		18.2		RA19		24.4		RA19		15.8		RA19
	RA20	0.35			RA20	8.49			RA20	45.1			RA20	17.9			RA20	1.53
	RA12	3.32			RA12	10.5			RA12	42.1			RA12	21.9			RA12	0.46
	RA21	0.3			RA21	6.51			RA21	25.2			RA21	15.4			RA21	0.21
	RA22	2.09			RA22	17.2			RA22	51.4			RA22	27.6			RA22	1.05
	RA23				RA23				RA23				RA23				RA23
	RA13	1.13			RA13	20.1			RA13	41.1			RA13	33.3			RA13	0.15
	RA24	2.12			RA24	15.1			RA24	54			RA24	10.8			RA24
	RA8	1.1			RA8	15.1			RA8	22.1			RA8	6.81			RA8	0.26
	RA9	2.19			RA9	16.9			RA9	52.4			RA9	21.4			RA9	1.07
	RA number	MFI LAG-3 in CD4+ T cells in SF			RA number	MFI CXCR6 in CD4+ T cells in SF			RA number	MFI CD69 in CD4+ T cells in SF			RA number	MFI CD49a in CD4+ T cells in SF			RA number	MFI CX3CR1 in CD4+ T cells in SF
		ACPA-	ACPA+			ACPA-	ACPA+			ACPA-	ACPA+			ACPA-	ACPA+			ACPA-	ACPA+
	RA4		34.4		RA4		548		RA4		135		RA4		139		RA4		186
	RA1				RA1				RA1				RA1				RA1
	RA3		53.4		RA3		553		RA3		153		RA3		87.6		RA3		135
	RA6		139		RA6		753		RA6		229		RA6		264		RA6		143
	RA2		33.2		RA2		597		RA2		189		RA2		290		RA2		194
	RA5		234		RA5		639		RA5		171		RA5		372		RA5		179
	RA7				RA7				RA7				RA7				RA7
	RA10		36.8		RA10		602		RA10		204		RA10		346		RA10		113
	RA16		34.4		RA16		516		RA16		200		RA16		251		RA16		160
	RA17		70.3		RA17		600		RA17		127		RA17		271		RA17
	RA18		152		RA18		783		RA18		400		RA18		298		RA18		194
	RA19		46.4		RA19		593		RA19		142		RA19		152		RA19
	RA20	64.8			RA20	533			RA20	147			RA20	457			RA20	201
	RA12	29.2			RA12	568			RA12	180			RA12	120			RA12	135
	RA21	65			RA21	517			RA21	83.5			RA21	224			RA21	144
	RA22	27.7			RA22	505			RA22	185			RA22	477			RA22	176
	RA23				RA23				RA23				RA23				RA23
	RA13	17.3			RA13	508			RA13	194			RA13	495			RA13	167
	RA24	47.2			RA24	609			RA24	311			RA24	136			RA24
	RA8	50.4			RA8	488			RA8	171			RA8	142			RA8	164
	RA9	23			RA9	613			RA9	286			RA9	274			RA9	192

## Sheet: Figure 4e
	Figure 4e
		CCP titers	% LAG-3 on CD4+ T cells in SF
	RA4	886	6.15			ACPA+
	RA1					ACPA-
	RA3	1365	15.6
	RA6	794	16.1
	RA2	613	4.27
	RA5	1160	42.3
	RA7
	RA10	1776.62	15.2
	RA16	4202.28	21.3
	RA17	1511	7.44
	RA18	585	16.4
	RA19	210	1.45
	RA20	0	0.35
	RA12	0	3.32
	RA21	0	0.3
	RA22	0	2.09
	RA23
	RA13	0	1.13
	RA24	0	2.12
	RA8	0	1.05
	RA9	0	2.19

[truncated: 18 more sheets:  Fig 5b, Figure 5c, Figure 5d, Figure 6c, Figure 6d, Supp Fig 2b, Supp Fig 6a, Supp Fig 6b, Supp Fig 6c, Supp Fig7a, Supp Fig 7b, Supp Fig 8f , Supp Fig 9, Supp Fig 10e, Supp Fig 12, Supp Fig 13a, Supp Fig 13b, Supp Fig 14]
